# Supplementary material for: A telomere-to-telomere reference genome provides genetic insight into the pentacyclic triterpenoid biosynthesis in Chaenomeles speciosa
Source: Hortic Res. 2023 Sep 14;10(10):uhad183. doi: 10.1093/hr/uhad183 (PMC10623406; doi:10.1093/hr/uhad183)
Supplement: Web_Material_uhad183 [file web_material_uhad183.zip]

Archive with 44 entries (44 files):
- Fig. S1 Distribution of SNP and InDel numbers on the genome between haploids (statistics by 200 kb windows).pdf
- Fig. S10 Pfam enrichment analysis on the species-specific gene families of Hap1.pdf
- Fig. S11 Pfam enrichment analysis on the species-specific gene families of Hap2.pdf
- Fig. S12 Hi-C interaction heatmap.pdf
- Fig. S13 The overall landscape of centromere motif density and inter-chromosomal Hi-C interaction strength in C. speciosa chromosomes.pdf
- Fig. S14 Collinearity analysis of gap-flanking region sequence.pdf
- Fig. S15 The distribution depth map of the data on each chromosome of C. speciosa.pdf
- Fig. S16 The quantitative distribution of homozygous SNP_InDel on each chromosome of C. speciosa.pdf
- Fig. S17 GO enrichment analysis on the species-specific gene families of C. speciosa.pdf
- Fig. S18 KEGG enrichment analysis on the species-specific gene families of C. speciosa.pdf
- Fig. S19 Contraction family number heatmap and cluster analysis of C.speciosa..pdf
- Fig. S2 kegg enrichment analysis on the species-specific gene families of Hap1.pdf
- Fig. S20 Expansion family number heatmap and cluster analysis of C.speciosa.pdf
- Fig. S21 GO enrichment analysis on the contracted gene families of C. speciosa.pdf
- Fig. S22 KEGG enrichment analysis on the contracted gene families of C. speciosa.pdf
- Fig. S3 kegg enrichment analysis on the species-specific gene families of Hap2.pdf
- Fig. S4 GO enrichment analysis on the species-specific gene families of Hap1 BP_topGO_results.pdf
- Fig. S5 GO enrichment analysis on the species-specific gene families of Hap1 CC_topGO_results.pdf
- Fig. S6 GO enrichment analysis on the species-specific gene families of Hap1 MF_topGO_results.pdf
- Fig. S7 GO enrichment analysis on the species-specific gene families of Hap2 BP_topGO_results.pdf
- Fig. S8 GO enrichment analysis on the species-specific gene families of Hap2 CC_topGO_results.pdf
- Fig. S9 GO enrichment analysis on the species-specific gene families of Hap2 MF_topGO_results.pdf
- Table S1 Chromosomes statistics of C. speciosa Hap1.txt
- Table S10 Gene type annotation of Hap1 and Hap2.txt
- Table S11 Summary on the Hi-C scaffolding.docx
- Table S12 Predicted centromere region in C. speciosa genome.txt
- Table S13 Functional annotation of gap-flanking genes.txt
- Table S14 Position of C. speciosa genome gaps.xls
- Table S15 The specific statistical result of homozygous SNP_InDel on each chromosome of C. speciosa.txt
- Table S16  Collinear blocks between C. speciosa and apple.txt
- Table S17 KEGG functional enrichment analysis of C. speciosa-specific genes.txt
- Table S18 GO functional enrichment analysis of C. speciosa-specific genes.txt
- Table S19 GO functional enrichment analysis of C. speciosa-specific genes,MF_topGO_results.MF_topGO_results
- Table S2 Chromosomes statistics of C. speciosa Hap2.txt
- Table S20 GO functional enrichment analysis of C. speciosa-specific genes,CC_topGO_results.CC_topGO_results
- Table S21 GO functional enrichment analysis of C. speciosa-specific genes,BP_topGO_results.BP_topGO_results
- Table S22 Summary on the repetitive sequences.docx
- Table S3 Telomere statistics of C. speciosa Hap1.txt
- Table S4 Telomere statistics of C. speciosa Hap2.txt
- Table S5 The total statisics of SNP and Indel number between C.speciosa Hap1 and 2.txt
- Table S6 The total statistics of chromosome structure variation between C.speciosa Hap1 and 2.txt
- Table S7 The specific statistics of chromosome structure variation between C.speciosa Hap1 and 2.txt
- Table S8 Functional annotation of Hap1-specific genes .txt
- Table S9 Functional annotation of Hap2-specific genes.txt
