# Supplementary material for: A telomere-to-telomere reference genome provides genetic insight into the pentacyclic triterpenoid biosynthesis in Chaenomeles speciosa
Source: Hortic Res. 2023 Sep 14;10(10):uhad183. doi: 10.1093/hr/uhad183 (PMC10623406; doi:10.1093/hr/uhad183)
Supplement: Web_Material_uhad183 [file web_material_uhad183.zip › Table S1 Chromosomes statistics of C. speciosa Hap1.txt]

chr	chr_size	contig_number	contig_size	GC_content(%)
hap1_LG01	32792329	6	32789829	37.75
hap1_LG02	36115581	2	36115081	37.58
hap1_LG03	34729308	4	34727808	37.33
hap1_LG04	28744365	1	28744365	37.50
hap1_LG05	42107584	5	42105584	37.61
hap1_LG06	33783968	2	33783468	37.55
hap1_LG07	32570513	5	32568513	37.31
hap1_LG08	27595488	1	27595488	37.28
hap1_LG09	33131617	3	33130617	36.82
hap1_LG10	38639417	1	38639417	37.40
hap1_LG11	42057558	30	42043058	36.57
hap1_LG12	29924437	2	29923937	37.32
hap1_LG13	39439142	6	39436642	37.85
hap1_LG14	17972414	1	17972414	37.58
hap1_LG15	51774635	2	51774135	37.37
hap1_LG16	36576032	1	36576032	37.88
hap1_LG17	34891731	6	34889231	37.41
ChrAll	592846119	78	592815619	37.41
