# Supplementary material for: A telomere-to-telomere reference genome provides genetic insight into the pentacyclic triterpenoid biosynthesis in Chaenomeles speciosa
Source: Hortic Res. 2023 Sep 14;10(10):uhad183. doi: 10.1093/hr/uhad183 (PMC10623406; doi:10.1093/hr/uhad183)
Supplement: Web_Material_uhad183 [file web_material_uhad183.zip › Table S10 Gene type annotation of Hap1 and Hap2.txt]

group12593	single_ortholog	hap1_species_Csp_hap1_LG04_00104.1	hap2_species_Csp_hap2_LG04_00119.1
group21342	single_ortholog	hap1_species_Csp_hap1_LG16_02106.1	hap2_species_Csp_hap2_LG16_02341.1
group20677	single_ortholog	hap1_species_Csp_hap1_LG15_03636.1	hap2_species_Csp_hap2_LG15_03587.1
group10752	single_ortholog	hap1_species_Csp_hap1_LG01_00509.1	hap2_species_Csp_hap2_LG01_00542.1
group12353	single_ortholog	hap1_species_Csp_hap1_LG03_01727.1	hap2_species_Csp_hap2_LG03_01866.1
group10975	single_ortholog	hap1_species_Csp_hap1_LG01_01352.1	hap2_species_Csp_hap2_LG01_01497.1
group626	multi_ortholog	hap1_species_Csp_hap1_LG09_00232.1	hap2_species_Csp_hap2_LG09_00258.1	hap1_species_Csp_hap1_LG17_00252.1	hap2_species_Csp_hap2_LG17_00281.1	hap1_species_Csp_hap1_LG16_00678.1	hap2_species_Csp_hap2_LG16_00763.1	hap1_species_Csp_hap1_LG13_00770.1	hap2_species_Csp_hap2_LG13_00685.1	hap1_species_Csp_hap1_LG10_00136.1	hap2_species_Csp_hap2_LG10_00162.1
group23733	species_special	hap1_species_Csp_hap1_LG13_02218.1
group12970	single_ortholog	hap1_species_Csp_hap1_LG04_01026.1	hap2_species_Csp_hap2_LG04_01045.1
group21475	single_ortholog	hap1_species_Csp_hap1_LG17_00259.1	hap2_species_Csp_hap2_LG17_00288.1
group9554	multi_ortholog	hap1_species_Csp_hap1_LG06_00831.1	hap2_species_Csp_hap2_LG06_00886.1	hap2_species_Csp_hap2_LG06_00889.1
group13106	single_ortholog	hap1_species_Csp_hap1_LG04_01579.1	hap2_species_Csp_hap2_LG04_01533.1
group20314	single_ortholog	hap1_species_Csp_hap1_LG15_02626.1	hap2_species_Csp_hap2_LG15_02614.1
group18043	single_ortholog	hap1_species_Csp_hap1_LG11_02164.1	hap2_species_Csp_hap2_LG11_02596.1
group15059	single_ortholog	hap1_species_Csp_hap1_LG07_00939.1	hap2_species_Csp_hap2_LG07_01032.1
group15629	single_ortholog	hap1_species_Csp_hap1_LG08_00626.1	hap2_species_Csp_hap2_LG08_00687.1
group18656	single_ortholog	hap1_species_Csp_hap1_LG12_01817.1	hap2_species_Csp_hap2_LG12_01781.1
group5332	multi_ortholog	hap1_species_Csp_hap1_LG05_00028.1	hap2_species_Csp_hap2_LG05_00028.1	hap1_species_Csp_hap1_LG10_00014.1	hap2_species_Csp_hap2_LG10_00016.1
group16457	single_ortholog	hap1_species_Csp_hap1_LG09_01602.1	hap2_species_Csp_hap2_LG09_01720.1
group8800	multi_ortholog	hap1_species_Csp_hap1_LG13_01585.1	hap2_species_Csp_hap2_LG13_01463.1	hap1_species_Csp_hap1_LG16_01428.1	hap2_species_Csp_hap2_LG16_01634.1
group7401	multi_ortholog	hap1_species_Csp_hap1_LG09_00040.1	hap2_species_Csp_hap2_LG09_00039.1	hap2_species_Csp_hap2_LG17_00041.1	hap1_species_Csp_hap1_LG17_00037.1
group20612	single_ortholog	hap1_species_Csp_hap1_LG15_03413.1	hap2_species_Csp_hap2_LG15_03362.1
group9169	multi_ortholog	hap1_species_Csp_hap1_LG02_01589.1	hap2_species_Csp_hap2_LG02_01639.1	hap1_species_Csp_hap1_LG16_00410.1
group5144	multi_ortholog	hap1_species_Csp_hap1_LG04_01544.1	hap1_species_Csp_hap1_LG12_01655.1	hap2_species_Csp_hap2_LG12_01608.1	hap2_species_Csp_hap2_LG04_01497.1
group15494	single_ortholog	hap1_species_Csp_hap1_LG08_00008.1	hap2_species_Csp_hap2_LG08_00008.1
group12010	single_ortholog	hap1_species_Csp_hap1_LG03_00540.1	hap2_species_Csp_hap2_LG03_00500.1
group181	multi_ortholog	hap1_species_Csp_hap1_LG02_00855.1	hap2_species_Csp_hap2_LG02_00864.1	hap1_species_Csp_hap1_LG02_00859.1	hap2_species_Csp_hap2_LG02_00868.1	hap1_species_Csp_hap1_LG03_00060.1	hap1_species_Csp_hap1_LG10_01298.1	hap2_species_Csp_hap2_LG10_01547.1	hap1_species_Csp_hap1_LG03_00056.1	hap2_species_Csp_hap2_LG03_00393.1	hap1_species_Csp_hap1_LG03_00058.1	hap2_species_Csp_hap2_LG03_00391.1	hap2_species_Csp_hap2_LG12_00332.1	hap1_species_Csp_hap1_LG12_00470.1	hap2_species_Csp_hap2_LG11_00093.1	hap1_species_Csp_hap1_LG11_00083.1	hap1_species_Csp_hap1_LG03_00062.1	hap2_species_Csp_hap2_LG03_00388.1
group15465	single_ortholog	hap1_species_Csp_hap1_LG07_02447.1	hap2_species_Csp_hap2_LG07_02614.1
group13468	single_ortholog	hap1_species_Csp_hap1_LG05_00855.1	hap2_species_Csp_hap2_LG05_00994.1
group9477	multi_ortholog	hap1_species_Csp_hap1_LG05_01592.1	hap2_species_Csp_hap2_LG05_01621.1	hap2_species_Csp_hap2_LG10_01478.1
group2033	multi_ortholog	hap1_species_Csp_hap1_LG08_01304.1	hap2_species_Csp_hap2_LG08_01423.1	hap1_species_Csp_hap1_LG15_03340.1	hap2_species_Csp_hap2_LG15_03294.1	hap2_species_Csp_hap2_LG09_02422.1	hap1_species_Csp_hap1_LG09_02239.1
group18317	single_ortholog	hap1_species_Csp_hap1_LG12_00721.1	hap2_species_Csp_hap2_LG12_00610.1
group2041	multi_ortholog	hap1_species_Csp_hap1_LG08_01524.1	hap2_species_Csp_hap2_LG08_01661.1	hap2_species_Csp_hap2_LG17_02064.1	hap1_species_Csp_hap1_LG17_02154.1	hap1_species_Csp_hap1_LG09_02121.1	hap2_species_Csp_hap2_LG09_02280.1
group16373	single_ortholog	hap1_species_Csp_hap1_LG09_01308.1	hap2_species_Csp_hap2_LG09_01410.1
group24393	species_special	hap1_species_Csp_hap1_LG17_01853.1
group9	multi_ortholog	hap1_species_Csp_hap1_LG01_01182.1	hap2_species_Csp_hap2_LG01_01307.1	hap1_species_Csp_hap1_LG03_00632.1	hap2_species_Csp_hap2_LG03_00589.1	hap1_species_Csp_hap1_LG07_01689.1	hap2_species_Csp_hap2_LG07_01828.1	hap1_species_Csp_hap1_LG04_01057.1	hap2_species_Csp_hap2_LG04_01075.1	hap1_species_Csp_hap1_LG11_00616.1	hap2_species_Csp_hap2_LG11_00706.1	hap2_species_Csp_hap2_LG12_01142.1	hap1_species_Csp_hap1_LG12_01240.1	hap2_species_Csp_hap2_LG11_00338.1	hap1_species_Csp_hap1_LG07_01913.1	hap2_species_Csp_hap2_LG07_02062.1	hap1_species_Csp_hap1_LG06_01805.1	hap2_species_Csp_hap2_LG06_01894.1	hap1_species_Csp_hap1_LG03_00336.1	hap2_species_Csp_hap2_LG03_00136.1	hap1_species_Csp_hap1_LG01_01410.1	hap2_species_Csp_hap2_LG01_01554.1	hap1_species_Csp_hap1_LG04_01448.1	hap2_species_Csp_hap2_LG04_01406.1	hap1_species_Csp_hap1_LG14_00912.1	hap2_species_Csp_hap2_LG14_01858.1	hap2_species_Csp_hap2_LG16_00564.1	hap1_species_Csp_hap1_LG13_00591.1	hap1_species_Csp_hap1_LG16_00506.1	hap2_species_Csp_hap2_LG13_00521.1	hap1_species_Csp_hap1_LG11_00305.1	hap1_species_Csp_hap1_LG17_00415.1	hap2_species_Csp_hap2_LG17_00456.1	hap1_species_Csp_hap1_LG09_00390.1	hap2_species_Csp_hap2_LG09_00420.1	hap1_species_Csp_hap1_LG02_01835.1	hap2_species_Csp_hap2_LG02_01875.1	hap1_species_Csp_hap1_LG17_00487.1	hap2_species_Csp_hap2_LG17_00535.1	hap1_species_Csp_hap1_LG12_01075.1	hap2_species_Csp_hap2_LG12_00901.1	hap1_species_Csp_hap1_LG08_00070.1	hap1_species_Csp_hap1_LG05_01206.1	hap1_species_Csp_hap1_LG15_00044.1	hap2_species_Csp_hap2_LG15_00056.1	hap2_species_Csp_hap2_LG08_00072.1	hap1_species_Csp_hap1_LG12_00906.1	hap2_species_Csp_hap2_LG12_00791.1	hap1_species_Csp_hap1_LG12_00909.1	hap2_species_Csp_hap2_LG12_00799.1	hap1_species_Csp_hap1_LG12_00913.1	hap2_species_Csp_hap2_LG12_00803.1
group1429	multi_ortholog	hap1_species_Csp_hap1_LG09_02000.1	hap2_species_Csp_hap2_LG09_02132.1	hap1_species_Csp_hap1_LG17_02233.1	hap2_species_Csp_hap2_LG17_01997.1	hap1_species_Csp_hap1_LG16_01385.1	hap2_species_Csp_hap2_LG16_01579.1	hap2_species_Csp_hap2_LG13_01412.1
group18633	single_ortholog	hap1_species_Csp_hap1_LG12_01718.1	hap2_species_Csp_hap2_LG12_01672.1
group4984	multi_ortholog	hap1_species_Csp_hap1_LG04_00984.1	hap2_species_Csp_hap2_LG04_01008.1	hap1_species_Csp_hap1_LG12_01187.1	hap2_species_Csp_hap2_LG12_01086.1
group11003	single_ortholog	hap1_species_Csp_hap1_LG01_01485.1	hap2_species_Csp_hap2_LG01_01639.1
group5728	multi_ortholog	hap1_species_Csp_hap1_LG05_01828.1	hap2_species_Csp_hap2_LG05_01803.1	hap2_species_Csp_hap2_LG10_01722.1	hap1_species_Csp_hap1_LG10_01461.1
group11363	single_ortholog	hap1_species_Csp_hap1_LG02_01078.1	hap2_species_Csp_hap2_LG02_01098.1
group1237	multi_ortholog	hap1_species_Csp_hap1_LG13_00231.1	hap2_species_Csp_hap2_LG13_00205.1	hap2_species_Csp_hap2_LG16_00231.1	hap1_species_Csp_hap1_LG16_00211.1	hap2_species_Csp_hap2_LG13_00206.1	hap1_species_Csp_hap1_LG13_00232.1	hap1_species_Csp_hap1_LG13_00233.1	hap2_species_Csp_hap2_LG13_00207.1
group12796	single_ortholog	hap1_species_Csp_hap1_LG04_00512.1	hap2_species_Csp_hap2_LG04_00535.1
group17979	single_ortholog	hap1_species_Csp_hap1_LG11_01932.1	hap2_species_Csp_hap2_LG11_02375.1
group12860	single_ortholog	hap1_species_Csp_hap1_LG04_00683.1	hap2_species_Csp_hap2_LG04_00719.1
group26409	species_special	hap2_species_Csp_hap2_LG10_00744.1
group13790	single_ortholog	hap1_species_Csp_hap1_LG05_02218.1	hap2_species_Csp_hap2_LG05_02235.1
group346	multi_ortholog	hap1_species_Csp_hap1_LG16_01675.1	hap2_species_Csp_hap2_LG16_01925.1	hap1_species_Csp_hap1_LG09_02213.1	hap2_species_Csp_hap2_LG09_02388.1	hap2_species_Csp_hap2_LG09_02394.1	hap2_species_Csp_hap2_LG09_02396.1	hap1_species_Csp_hap1_LG09_02215.1	hap1_species_Csp_hap1_LG17_02047.1	hap1_species_Csp_hap1_LG17_02053.1	hap2_species_Csp_hap2_LG17_02154.1	hap2_species_Csp_hap2_LG09_02386.1	hap2_species_Csp_hap2_LG10_01880.1	hap1_species_Csp_hap1_LG10_01615.1
group19083	single_ortholog	hap1_species_Csp_hap1_LG13_01631.1	hap2_species_Csp_hap2_LG13_01519.1
group19310	single_ortholog	hap1_species_Csp_hap1_LG14_00029.1	hap2_species_Csp_hap2_LG14_00881.1
group22984	species_special	hap1_species_Csp_hap1_LG08_01706.1
group12550	single_ortholog	hap1_species_Csp_hap1_LG04_00029.1	hap2_species_Csp_hap2_LG04_00033.1
group6265	multi_ortholog	hap1_species_Csp_hap1_LG06_00530.1	hap2_species_Csp_hap2_LG06_00573.1	hap1_species_Csp_hap1_LG16_02401.1	hap2_species_Csp_hap2_LG16_02548.1
group26009	species_special	hap2_species_Csp_hap2_LG09_00212.1
group1794	multi_ortholog	hap1_species_Csp_hap1_LG04_01539.1	hap2_species_Csp_hap2_LG04_01492.1	hap1_species_Csp_hap1_LG04_01540.1	hap2_species_Csp_hap2_LG04_01493.1	hap2_species_Csp_hap2_LG12_01601.1	hap1_species_Csp_hap1_LG12_01648.1
group8929	multi_ortholog	hap1_species_Csp_hap1_LG13_02137.1	hap2_species_Csp_hap2_LG13_02156.1	hap1_species_Csp_hap1_LG16_02006.1	hap2_species_Csp_hap2_LG16_02266.1
group27706	species_special	hap2_species_Csp_hap2_LG14_00827.1
group6392	multi_ortholog	hap1_species_Csp_hap1_LG06_01270.1	hap2_species_Csp_hap2_LG06_01349.1	hap1_species_Csp_hap1_LG14_00406.1	hap2_species_Csp_hap2_LG14_01312.1
group17749	single_ortholog	hap1_species_Csp_hap1_LG11_01192.1	hap2_species_Csp_hap2_LG11_01428.1
group12278	single_ortholog	hap1_species_Csp_hap1_LG03_01506.1	hap2_species_Csp_hap2_LG03_01626.1
group8098	multi_ortholog	hap1_species_Csp_hap1_LG10_00848.1	hap2_species_Csp_hap2_LG10_01017.1	hap1_species_Csp_hap1_LG10_00849.1	hap2_species_Csp_hap2_LG10_01018.1
group7857	multi_ortholog	hap1_species_Csp_hap1_LG09_01459.1	hap2_species_Csp_hap2_LG09_01558.1	hap2_species_Csp_hap2_LG17_01339.1	hap1_species_Csp_hap1_LG17_01224.1
group26456	species_special	hap2_species_Csp_hap2_LG10_00949.1
group27834	species_special	hap2_species_Csp_hap2_LG14_02036.1
group4699	multi_ortholog	hap1_species_Csp_hap1_LG03_02054.1	hap2_species_Csp_hap2_LG03_02247.1	hap2_species_Csp_hap2_LG11_02496.1	hap1_species_Csp_hap1_LG11_02058.1
group25164	species_special	hap2_species_Csp_hap2_LG04_00693.1
group21983	single_ortholog	hap1_species_Csp_hap1_LG17_02237.1	hap2_species_Csp_hap2_LG17_01993.1
group15263	single_ortholog	hap1_species_Csp_hap1_LG07_01582.1	hap2_species_Csp_hap2_LG07_01720.1
group8157	multi_ortholog	hap1_species_Csp_hap1_LG11_00615.1	hap2_species_Csp_hap2_LG11_02058.1	hap2_species_Csp_hap2_LG11_00717.1	hap2_species_Csp_hap2_LG13_02133.1
group10061	multi_ortholog	hap1_species_Csp_hap1_LG12_00321.1	hap1_species_Csp_hap1_LG12_00694.1	hap2_species_Csp_hap2_LG12_00583.1
group4720	multi_ortholog	hap1_species_Csp_hap1_LG03_02102.1	hap2_species_Csp_hap2_LG03_02296.1	hap1_species_Csp_hap1_LG11_02121.1	hap2_species_Csp_hap2_LG11_02560.1
group9681	multi_ortholog	hap1_species_Csp_hap1_LG07_02400.1	hap2_species_Csp_hap2_LG07_02566.1	hap2_species_Csp_hap2_LG01_02060.1
group16665	single_ortholog	hap1_species_Csp_hap1_LG09_02412.1	hap2_species_Csp_hap2_LG09_02641.1
group26732	species_special	hap2_species_Csp_hap2_LG11_00962.1
group13490	single_ortholog	hap1_species_Csp_hap1_LG05_00916.1	hap2_species_Csp_hap2_LG05_01052.1
group28178	species_special	hap2_species_Csp_hap2_LG16_01249.1
group818	multi_ortholog	hap1_species_Csp_hap1_LG01_01439.1	hap2_species_Csp_hap2_LG01_01589.1	hap1_species_Csp_hap1_LG07_01942.1	hap2_species_Csp_hap2_LG07_02091.1	hap1_species_Csp_hap1_LG11_00282.1	hap2_species_Csp_hap2_LG11_00314.1	hap1_species_Csp_hap1_LG03_00308.1	hap2_species_Csp_hap2_LG03_00161.1
group21256	single_ortholog	hap1_species_Csp_hap1_LG16_01789.1	hap2_species_Csp_hap2_LG16_02064.1
group26847	species_special	hap2_species_Csp_hap2_LG11_01646.1
group7365	multi_ortholog	hap1_species_Csp_hap1_LG08_01873.1	hap2_species_Csp_hap2_LG08_02065.1	hap1_species_Csp_hap1_LG15_04055.1	hap2_species_Csp_hap2_LG15_03978.1
group24088	species_special	hap1_species_Csp_hap1_LG16_00434.1
group5073	multi_ortholog	hap1_species_Csp_hap1_LG04_01324.1	hap2_species_Csp_hap2_LG04_01309.1	hap2_species_Csp_hap2_LG12_01384.1	hap1_species_Csp_hap1_LG12_01461.1
group10932	single_ortholog	hap1_species_Csp_hap1_LG01_01164.1	hap2_species_Csp_hap2_LG01_01287.1
group11542	single_ortholog	hap1_species_Csp_hap1_LG02_01576.1	hap2_species_Csp_hap2_LG02_01627.1
group18461	single_ortholog	hap1_species_Csp_hap1_LG12_01054.1	hap2_species_Csp_hap2_LG12_00921.1
group27006	species_special	hap2_species_Csp_hap2_LG12_00429.1
group1409	multi_ortholog	hap1_species_Csp_hap1_LG08_00948.1	hap2_species_Csp_hap2_LG08_01062.1	hap2_species_Csp_hap2_LG08_01064.1	hap2_species_Csp_hap2_LG15_00920.1	hap1_species_Csp_hap1_LG15_00904.1	hap2_species_Csp_hap2_LG15_00914.1	hap1_species_Csp_hap1_LG15_00899.1
group1787	multi_ortholog	hap1_species_Csp_hap1_LG04_01352.1	hap1_species_Csp_hap1_LG05_00630.1	hap2_species_Csp_hap2_LG05_00743.1	hap1_species_Csp_hap1_LG05_00822.1	hap2_species_Csp_hap2_LG05_01199.1	hap2_species_Csp_hap2_LG05_01195.1
group3160	multi_ortholog	hap1_species_Csp_hap1_LG01_01589.1	hap2_species_Csp_hap2_LG01_01752.1	hap1_species_Csp_hap1_LG07_02107.1	hap2_species_Csp_hap2_LG07_02268.1
group14895	single_ortholog	hap1_species_Csp_hap1_LG07_00556.1	hap2_species_Csp_hap2_LG07_00588.1
group5070	multi_ortholog	hap1_species_Csp_hap1_LG04_01318.1	hap2_species_Csp_hap2_LG04_01303.1	hap2_species_Csp_hap2_LG12_01380.1	hap1_species_Csp_hap1_LG12_01457.1
group21378	single_ortholog	hap1_species_Csp_hap1_LG16_02288.1	hap2_species_Csp_hap2_LG16_02469.1
group9216	multi_ortholog	hap1_species_Csp_hap1_LG03_00334.1	hap2_species_Csp_hap2_LG11_00336.1	hap1_species_Csp_hap1_LG11_00303.1
group10963	single_ortholog	hap1_species_Csp_hap1_LG01_01303.1	hap2_species_Csp_hap2_LG01_01446.1
group19355	single_ortholog	hap1_species_Csp_hap1_LG14_00215.1	hap2_species_Csp_hap2_LG14_01088.1
group24709	species_special	hap2_species_Csp_hap2_LG02_00747.1
group20011	single_ortholog	hap1_species_Csp_hap1_LG15_01373.1	hap2_species_Csp_hap2_LG15_01361.1
group11069	single_ortholog	hap1_species_Csp_hap1_LG01_01788.1	hap2_species_Csp_hap2_LG01_01976.1
group13262	single_ortholog	hap1_species_Csp_hap1_LG05_00087.1	hap2_species_Csp_hap2_LG05_00097.1
group20878	single_ortholog	hap1_species_Csp_hap1_LG16_00256.1	hap2_species_Csp_hap2_LG16_00288.1
group310	multi_ortholog	hap1_species_Csp_hap1_LG09_02322.1	hap2_species_Csp_hap2_LG09_02527.1	hap1_species_Csp_hap1_LG17_01878.1	hap2_species_Csp_hap2_LG17_02298.1	hap2_species_Csp_hap2_LG16_00045.1	hap1_species_Csp_hap1_LG16_00035.1	hap1_species_Csp_hap1_LG14_01214.1	hap2_species_Csp_hap2_LG14_02167.1	hap1_species_Csp_hap1_LG13_00047.1	hap2_species_Csp_hap2_LG13_00042.1	hap1_species_Csp_hap1_LG16_01369.1	hap2_species_Csp_hap2_LG16_01563.1	hap1_species_Csp_hap1_LG13_01526.1	hap2_species_Csp_hap2_LG13_01392.1
group16625	single_ortholog	hap1_species_Csp_hap1_LG09_02251.1	hap2_species_Csp_hap2_LG09_02434.1
group2279	multi_ortholog	hap1_species_Csp_hap1_LG01_01642.1	hap2_species_Csp_hap2_LG01_01818.1	hap2_species_Csp_hap2_LG11_02546.1	hap2_species_Csp_hap2_LG01_00631.1	hap2_species_Csp_hap2_LG09_01021.1
group28443	species_special	hap2_species_Csp_hap2_LG17_01297.1
group7454	multi_ortholog	hap1_species_Csp_hap1_LG09_00165.1	hap2_species_Csp_hap2_LG09_00176.1	hap2_species_Csp_hap2_LG17_00175.1	hap1_species_Csp_hap1_LG17_00162.1
group11366	single_ortholog	hap1_species_Csp_hap1_LG02_01084.1	hap2_species_Csp_hap2_LG02_01105.1
group19899	single_ortholog	hap1_species_Csp_hap1_LG15_01055.1	hap2_species_Csp_hap2_LG15_01052.1
group6781	multi_ortholog	hap1_species_Csp_hap1_LG08_00012.1	hap2_species_Csp_hap2_LG08_00012.1	hap1_species_Csp_hap1_LG13_02264.1	hap2_species_Csp_hap2_LG13_02250.1
group11736	single_ortholog	hap1_species_Csp_hap1_LG02_02049.1	hap2_species_Csp_hap2_LG02_02126.1
group21186	single_ortholog	hap1_species_Csp_hap1_LG16_01550.1	hap2_species_Csp_hap2_LG16_01775.1
group10112	multi_ortholog	hap1_species_Csp_hap1_LG12_00496.1	hap2_species_Csp_hap2_LG12_00356.1	hap2_species_Csp_hap2_LG14_00506.1
group6947	multi_ortholog	hap1_species_Csp_hap1_LG08_00490.1	hap2_species_Csp_hap2_LG08_00534.1	hap1_species_Csp_hap1_LG15_00377.1	hap2_species_Csp_hap2_LG15_00422.1
group13772	single_ortholog	hap1_species_Csp_hap1_LG05_02128.1	hap2_species_Csp_hap2_LG05_02141.1
group7037	multi_ortholog	hap1_species_Csp_hap1_LG08_00738.1	hap2_species_Csp_hap2_LG08_00830.1	hap1_species_Csp_hap1_LG15_00719.1	hap2_species_Csp_hap2_LG15_00738.1
group2108	multi_ortholog	hap1_species_Csp_hap1_LG09_01693.1	hap1_species_Csp_hap1_LG16_01229.1	hap1_species_Csp_hap1_LG13_01370.1	hap2_species_Csp_hap2_LG13_01224.1	hap2_species_Csp_hap2_LG16_01409.1	hap1_species_Csp_hap1_LG13_01761.1
group10255	multi_ortholog	hap1_species_Csp_hap1_LG13_01023.1	hap2_species_Csp_hap2_LG15_02919.1	hap1_species_Csp_hap1_LG15_02931.1
group25904	species_special	hap2_species_Csp_hap2_LG08_01137.1
group10885	single_ortholog	hap1_species_Csp_hap1_LG01_00987.1	hap2_species_Csp_hap2_LG01_01075.1
group9222	multi_ortholog	hap1_species_Csp_hap1_LG03_00527.1	hap2_species_Csp_hap2_LG03_00488.1	hap2_species_Csp_hap2_LG11_00563.1
group3547	multi_ortholog	hap1_species_Csp_hap1_LG02_00642.1	hap2_species_Csp_hap2_LG02_00634.1	hap2_species_Csp_hap2_LG15_01767.1	hap1_species_Csp_hap1_LG15_01757.1
group1978	multi_ortholog	hap1_species_Csp_hap1_LG07_00426.1	hap2_species_Csp_hap2_LG07_00448.1	hap1_species_Csp_hap1_LG09_02014.1	hap2_species_Csp_hap2_LG09_02149.1	hap1_species_Csp_hap1_LG17_02214.1	hap2_species_Csp_hap2_LG17_02010.1
group18040	single_ortholog	hap1_species_Csp_hap1_LG11_02153.1	hap2_species_Csp_hap2_LG11_02590.1
group10785	single_ortholog	hap1_species_Csp_hap1_LG01_00660.1	hap2_species_Csp_hap2_LG01_00689.1
group13546	single_ortholog	hap1_species_Csp_hap1_LG05_01162.1	hap2_species_Csp_hap2_LG05_01285.1
group4671	multi_ortholog	hap1_species_Csp_hap1_LG03_01979.1	hap2_species_Csp_hap2_LG03_02165.1	hap1_species_Csp_hap1_LG11_01982.1	hap2_species_Csp_hap2_LG11_02425.1
group1825	multi_ortholog	hap1_species_Csp_hap1_LG05_00355.1	hap2_species_Csp_hap2_LG05_00418.1	hap1_species_Csp_hap1_LG16_01332.1	hap2_species_Csp_hap2_LG16_01518.1	hap2_species_Csp_hap2_LG13_01350.1	hap1_species_Csp_hap1_LG13_01486.1
group20156	single_ortholog	hap1_species_Csp_hap1_LG15_02013.1	hap2_species_Csp_hap2_LG15_02060.1
group8365	multi_ortholog	hap1_species_Csp_hap1_LG13_00315.1	hap2_species_Csp_hap2_LG13_00283.1	hap2_species_Csp_hap2_LG16_00316.1	hap1_species_Csp_hap1_LG16_00284.1
group8347	multi_ortholog	hap1_species_Csp_hap1_LG13_00274.1	hap2_species_Csp_hap2_LG13_00246.1	hap1_species_Csp_hap1_LG16_00245.1	hap2_species_Csp_hap2_LG16_00271.1
group23081	species_special	hap1_species_Csp_hap1_LG09_01700.1
group23288	species_special	hap1_species_Csp_hap1_LG11_00445.1
group12281	single_ortholog	hap1_species_Csp_hap1_LG03_01519.1	hap2_species_Csp_hap2_LG03_01640.1
group7151	multi_ortholog	hap1_species_Csp_hap1_LG08_01200.1	hap2_species_Csp_hap2_LG08_01313.1	hap2_species_Csp_hap2_LG15_03161.1	hap1_species_Csp_hap1_LG15_03199.1
group24538	species_special	hap2_species_Csp_hap2_LG01_00793.1
group21463	single_ortholog	hap1_species_Csp_hap1_LG17_00218.1	hap2_species_Csp_hap2_LG17_00243.1
group16921	single_ortholog	hap1_species_Csp_hap1_LG10_00787.1	hap2_species_Csp_hap2_LG10_00944.1
group12237	single_ortholog	hap1_species_Csp_hap1_LG03_01324.1	hap2_species_Csp_hap2_LG03_01437.1
group13108	single_ortholog	hap1_species_Csp_hap1_LG04_01590.1	hap2_species_Csp_hap2_LG04_01543.1
group26637	species_special	hap2_species_Csp_hap2_LG10_03058.1
group22683	species_special	hap1_species_Csp_hap1_LG05_01185.1
group23055	species_special	hap1_species_Csp_hap1_LG09_01441.1
group14463	single_ortholog	hap1_species_Csp_hap1_LG06_01232.1	hap2_species_Csp_hap2_LG06_01306.1
group22009	single_ortholog	hap1_species_Csp_hap1_LG17_02308.1	hap2_species_Csp_hap2_LG17_01930.1
group14699	single_ortholog	hap1_species_Csp_hap1_LG06_02054.1	hap2_species_Csp_hap2_LG06_02140.1
group16162	single_ortholog	hap1_species_Csp_hap1_LG09_00517.1	hap2_species_Csp_hap2_LG09_00545.1
group8680	multi_ortholog	hap1_species_Csp_hap1_LG13_01237.1	hap2_species_Csp_hap2_LG13_01110.1	hap1_species_Csp_hap1_LG16_01122.1	hap2_species_Csp_hap2_LG16_01275.1
group21770	single_ortholog	hap1_species_Csp_hap1_LG17_01532.1	hap2_species_Csp_hap2_LG17_01584.1
group1037	multi_ortholog	hap1_species_Csp_hap1_LG04_02010.1	hap2_species_Csp_hap2_LG04_01913.1	hap1_species_Csp_hap1_LG12_02097.1	hap2_species_Csp_hap2_LG12_02071.1	hap1_species_Csp_hap1_LG08_00305.1	hap2_species_Csp_hap2_LG08_00319.1	hap1_species_Csp_hap1_LG15_00479.1	hap2_species_Csp_hap2_LG15_00520.1
group17101	single_ortholog	hap1_species_Csp_hap1_LG10_01521.1	hap2_species_Csp_hap2_LG10_01785.1
group8718	multi_ortholog	hap1_species_Csp_hap1_LG13_01387.1	hap2_species_Csp_hap2_LG13_01241.1	hap1_species_Csp_hap1_LG16_01244.1	hap2_species_Csp_hap2_LG16_01425.1
group26236	species_special	hap2_species_Csp_hap2_LG09_02315.1
group4174	multi_ortholog	hap1_species_Csp_hap1_LG03_00269.1	hap2_species_Csp_hap2_LG03_00188.1	hap2_species_Csp_hap2_LG11_00289.1	hap1_species_Csp_hap1_LG11_00260.1
group12358	single_ortholog	hap1_species_Csp_hap1_LG03_01737.1	hap2_species_Csp_hap2_LG03_01878.1
group1049	multi_ortholog	hap1_species_Csp_hap1_LG05_00502.1	hap2_species_Csp_hap2_LG05_00595.1	hap1_species_Csp_hap1_LG10_00444.1	hap2_species_Csp_hap2_LG10_00507.1	hap1_species_Csp_hap1_LG13_00269.1	hap1_species_Csp_hap1_LG16_00239.1	hap2_species_Csp_hap2_LG13_00242.1	hap2_species_Csp_hap2_LG16_00264.1
group24111	species_special	hap1_species_Csp_hap1_LG16_01203.1
group20263	single_ortholog	hap1_species_Csp_hap1_LG15_02473.1	hap2_species_Csp_hap2_LG15_02462.1
group20061	single_ortholog	hap1_species_Csp_hap1_LG15_01596.1	hap2_species_Csp_hap2_LG15_01601.1
group4452	multi_ortholog	hap1_species_Csp_hap1_LG03_01198.1	hap2_species_Csp_hap2_LG03_01277.1	hap2_species_Csp_hap2_LG11_01489.1	hap1_species_Csp_hap1_LG11_01238.1
group16482	single_ortholog	hap1_species_Csp_hap1_LG09_01708.1	hap2_species_Csp_hap2_LG09_01826.1
group16446	single_ortholog	hap1_species_Csp_hap1_LG09_01580.1	hap2_species_Csp_hap2_LG09_01697.1
group25249	species_special	hap2_species_Csp_hap2_LG05_00375.1
group9058	species_special	hap2_species_Csp_hap2_LG14_00515.1	hap2_species_Csp_hap2_LG14_00516.1	hap2_species_Csp_hap2_LG14_00526.1	hap2_species_Csp_hap2_LG14_00521.1
group8288	multi_ortholog	hap1_species_Csp_hap1_LG13_00105.1	hap2_species_Csp_hap2_LG13_00092.1	hap1_species_Csp_hap1_LG16_00096.1	hap2_species_Csp_hap2_LG16_00112.1
group3951	multi_ortholog	hap1_species_Csp_hap1_LG02_02096.1	hap2_species_Csp_hap2_LG02_02169.1	hap2_species_Csp_hap2_LG07_00447.1	hap1_species_Csp_hap1_LG07_00425.1
group20895	single_ortholog	hap1_species_Csp_hap1_LG16_00346.1	hap2_species_Csp_hap2_LG16_00387.1
group20312	single_ortholog	hap1_species_Csp_hap1_LG15_02624.1	hap2_species_Csp_hap2_LG15_02612.1
group15993	single_ortholog	hap1_species_Csp_hap1_LG08_01755.1	hap2_species_Csp_hap2_LG08_01927.1
group5583	multi_ortholog	hap1_species_Csp_hap1_LG05_01228.1	hap2_species_Csp_hap2_LG05_01331.1	hap1_species_Csp_hap1_LG10_00974.1	hap2_species_Csp_hap2_LG10_01174.1
group1316	multi_ortholog	hap2_species_Csp_hap2_LG03_00342.1	hap1_species_Csp_hap1_LG11_00114.1	hap2_species_Csp_hap2_LG11_00125.1	hap1_species_Csp_hap1_LG11_00141.1	hap2_species_Csp_hap2_LG11_00152.1	hap1_species_Csp_hap1_LG11_00143.1	hap2_species_Csp_hap2_LG11_00153.1
group12723	single_ortholog	hap1_species_Csp_hap1_LG04_00346.1	hap2_species_Csp_hap2_LG04_00360.1
group21676	single_ortholog	hap1_species_Csp_hap1_LG17_01101.1	hap2_species_Csp_hap2_LG17_01198.1
group20609	single_ortholog	hap1_species_Csp_hap1_LG15_03406.1	hap2_species_Csp_hap2_LG15_03356.1
group10454	multi_ortholog	hap1_species_Csp_hap1_LG16_02231.1	hap1_species_Csp_hap1_LG16_02232.1	hap2_species_Csp_hap2_LG16_02428.1
group9041	multi_ortholog	hap1_species_Csp_hap1_LG17_01442.1	hap1_species_Csp_hap1_LG17_01446.1	hap2_species_Csp_hap2_LG17_01012.1	hap2_species_Csp_hap2_LG17_01008.1
group21097	single_ortholog	hap1_species_Csp_hap1_LG16_01224.1	hap2_species_Csp_hap2_LG16_01401.1
group2932	multi_ortholog	hap1_species_Csp_hap1_LG01_01054.1	hap2_species_Csp_hap2_LG01_01149.1	hap1_species_Csp_hap1_LG07_01531.1	hap2_species_Csp_hap2_LG07_01663.1
group22234	species_special	hap1_species_Csp_hap1_LG01_01577.1
group22888	species_special	hap1_species_Csp_hap1_LG07_00894.1
group27545	species_special	hap2_species_Csp_hap2_LG14_00474.1
group17078	single_ortholog	hap1_species_Csp_hap1_LG10_01416.1	hap2_species_Csp_hap2_LG10_01678.1
group8828	multi_ortholog	hap1_species_Csp_hap1_LG13_01692.1	hap2_species_Csp_hap2_LG13_01603.1	hap1_species_Csp_hap1_LG16_01533.1	hap2_species_Csp_hap2_LG16_01752.1
group10368	multi_ortholog	hap1_species_Csp_hap1_LG15_02443.1	hap2_species_Csp_hap2_LG15_02433.1	hap2_species_Csp_hap2_LG15_02434.1
group26246	species_special	hap2_species_Csp_hap2_LG09_02385.1
group5427	multi_ortholog	hap1_species_Csp_hap1_LG05_00354.1	hap2_species_Csp_hap2_LG05_00417.1	hap2_species_Csp_hap2_LG10_00355.1	hap1_species_Csp_hap1_LG10_00313.1
group18895	single_ortholog	hap1_species_Csp_hap1_LG16_00717.1	hap2_species_Csp_hap2_LG16_00804.1
group28062	species_special	hap2_species_Csp_hap2_LG15_04000.1
group25368	species_special	hap2_species_Csp_hap2_LG05_01067.1
group17857	single_ortholog	hap1_species_Csp_hap1_LG11_01542.1	hap2_species_Csp_hap2_LG11_01894.1
group24036	species_special	hap1_species_Csp_hap1_LG15_03380.1
group3841	multi_ortholog	hap1_species_Csp_hap1_LG02_01569.1	hap2_species_Csp_hap2_LG02_01619.1	hap1_species_Csp_hap1_LG02_02355.1	hap2_species_Csp_hap2_LG02_02433.1
group5374	multi_ortholog	hap1_species_Csp_hap1_LG05_00188.1	hap2_species_Csp_hap2_LG05_00303.1	hap1_species_Csp_hap1_LG10_00204.1	hap2_species_Csp_hap2_LG10_00236.1
group27744	species_special	hap2_species_Csp_hap2_LG14_00940.1
group21178	single_ortholog	hap1_species_Csp_hap1_LG16_01523.1	hap2_species_Csp_hap2_LG16_01738.1
group10024	multi_ortholog	hap1_species_Csp_hap1_LG12_00197.1	hap2_species_Csp_hap2_LG12_00095.1	hap2_species_Csp_hap2_LG14_00217.1
group15711	single_ortholog	hap1_species_Csp_hap1_LG08_00877.1	hap2_species_Csp_hap2_LG08_00976.1
group5849	multi_ortholog	hap1_species_Csp_hap1_LG05_02169.1	hap2_species_Csp_hap2_LG05_02188.1	hap2_species_Csp_hap2_LG10_02078.1	hap1_species_Csp_hap1_LG10_01812.1
group23193	species_special	hap1_species_Csp_hap1_LG10_00458.1
group27239	species_special	hap2_species_Csp_hap2_LG13_01602.1
group6295	multi_ortholog	hap1_species_Csp_hap1_LG06_00923.1	hap2_species_Csp_hap2_LG06_00977.1	hap1_species_Csp_hap1_LG14_00117.1	hap2_species_Csp_hap2_LG14_00986.1
group16885	single_ortholog	hap1_species_Csp_hap1_LG10_00681.1	hap2_species_Csp_hap2_LG10_00800.1
group9277	multi_ortholog	hap1_species_Csp_hap1_LG03_01828.1	hap2_species_Csp_hap2_LG03_01993.1	hap2_species_Csp_hap2_LG03_01988.1
group21319	single_ortholog	hap1_species_Csp_hap1_LG16_02005.1	hap2_species_Csp_hap2_LG16_02265.1
group8399	multi_ortholog	hap1_species_Csp_hap1_LG13_00411.1	hap2_species_Csp_hap2_LG13_00367.1	hap2_species_Csp_hap2_LG16_00401.1	hap1_species_Csp_hap1_LG16_00358.1
group9469	species_special	hap1_species_Csp_hap1_LG05_01446.1	hap1_species_Csp_hap1_LG05_01454.1	hap1_species_Csp_hap1_LG05_01461.1
group8327	multi_ortholog	hap1_species_Csp_hap1_LG13_00214.1	hap2_species_Csp_hap2_LG13_00188.1	hap2_species_Csp_hap2_LG16_00215.1	hap1_species_Csp_hap1_LG16_00197.1
group25673	species_special	hap2_species_Csp_hap2_LG07_00245.1
group12565	single_ortholog	hap1_species_Csp_hap1_LG04_00048.1	hap2_species_Csp_hap2_LG04_00054.1
group7942	multi_ortholog	hap1_species_Csp_hap1_LG09_01813.1	hap2_species_Csp_hap2_LG09_01926.1	hap1_species_Csp_hap1_LG17_01636.1	hap2_species_Csp_hap2_LG17_01702.1
group1496	multi_ortholog	hap1_species_Csp_hap1_LG01_00757.1	hap2_species_Csp_hap2_LG01_00805.1	hap1_species_Csp_hap1_LG07_01232.1	hap2_species_Csp_hap2_LG07_01336.1	hap2_species_Csp_hap2_LG01_00802.1	hap1_species_Csp_hap1_LG01_00759.1
group16717	single_ortholog	hap1_species_Csp_hap1_LG10_00062.1	hap2_species_Csp_hap2_LG10_00073.1
group23622	species_special	hap1_species_Csp_hap1_LG13_01178.1
group12721	single_ortholog	hap1_species_Csp_hap1_LG04_00343.1	hap2_species_Csp_hap2_LG04_00357.1
group20650	single_ortholog	hap1_species_Csp_hap1_LG15_03547.1	hap2_species_Csp_hap2_LG15_03497.1
group14125	single_ortholog	hap1_species_Csp_hap1_LG06_00340.1	hap2_species_Csp_hap2_LG06_00361.1
group3595	multi_ortholog	hap1_species_Csp_hap1_LG02_00771.1	hap2_species_Csp_hap2_LG02_00767.1	hap2_species_Csp_hap2_LG15_01917.1	hap1_species_Csp_hap1_LG15_01883.1
group8842	multi_ortholog	hap1_species_Csp_hap1_LG13_01732.1	hap2_species_Csp_hap2_LG13_01650.1	hap1_species_Csp_hap1_LG16_01576.1	hap2_species_Csp_hap2_LG16_01809.1
group18617	single_ortholog	hap1_species_Csp_hap1_LG12_01656.1	hap2_species_Csp_hap2_LG12_01609.1
group15167	single_ortholog	hap1_species_Csp_hap1_LG07_01293.1	hap2_species_Csp_hap2_LG07_01400.1
group3421	multi_ortholog	hap1_species_Csp_hap1_LG02_00304.1	hap2_species_Csp_hap2_LG02_00289.1	hap1_species_Csp_hap1_LG15_01458.1	hap2_species_Csp_hap2_LG15_01454.1
group18384	single_ortholog	hap1_species_Csp_hap1_LG12_00872.1	hap2_species_Csp_hap2_LG12_00756.1
group8465	multi_ortholog	hap1_species_Csp_hap1_LG13_00632.1	hap2_species_Csp_hap2_LG13_00560.1	hap2_species_Csp_hap2_LG16_00608.1	hap1_species_Csp_hap1_LG16_00547.1
group17408	single_ortholog	hap1_species_Csp_hap1_LG10_02663.1	hap2_species_Csp_hap2_LG10_02999.1
group22793	species_special	hap1_species_Csp_hap1_LG06_00166.1
group3046	multi_ortholog	hap1_species_Csp_hap1_LG01_01340.1	hap1_species_Csp_hap1_LG07_01852.1	hap2_species_Csp_hap2_LG07_01997.1	hap2_species_Csp_hap2_LG01_01485.1
group2702	multi_ortholog	hap1_species_Csp_hap1_LG01_00208.1	hap2_species_Csp_hap2_LG01_00188.1	hap1_species_Csp_hap1_LG15_03037.1	hap2_species_Csp_hap2_LG15_03014.1
group27477	species_special	hap2_species_Csp_hap2_LG14_00301.1
group16416	single_ortholog	hap1_species_Csp_hap1_LG09_01491.1	hap2_species_Csp_hap2_LG09_01591.1
group25543	species_special	hap2_species_Csp_hap2_LG06_00096.1
group17660	single_ortholog	hap1_species_Csp_hap1_LG11_00933.1	hap2_species_Csp_hap2_LG11_01080.1
group1800	multi_ortholog	hap1_species_Csp_hap1_LG04_01623.1	hap2_species_Csp_hap2_LG04_01571.1	hap2_species_Csp_hap2_LG12_01680.1	hap1_species_Csp_hap1_LG12_01725.1	hap2_species_Csp_hap2_LG07_00325.1	hap1_species_Csp_hap1_LG07_00312.1
group17835	single_ortholog	hap1_species_Csp_hap1_LG11_01461.1	hap2_species_Csp_hap2_LG11_01782.1
group7149	multi_ortholog	hap1_species_Csp_hap1_LG08_01197.1	hap2_species_Csp_hap2_LG08_01310.1	hap1_species_Csp_hap1_LG15_03194.1	hap2_species_Csp_hap2_LG15_03157.1
group12975	single_ortholog	hap1_species_Csp_hap1_LG04_01035.1	hap2_species_Csp_hap2_LG04_01054.1
group26194	species_special	hap2_species_Csp_hap2_LG09_02048.1
group7834	multi_ortholog	hap1_species_Csp_hap1_LG09_01383.1	hap2_species_Csp_hap2_LG09_01472.1	hap1_species_Csp_hap1_LG17_01291.1	hap2_species_Csp_hap2_LG17_01403.1
group23018	species_special	hap1_species_Csp_hap1_LG09_01051.1
group15749	single_ortholog	hap1_species_Csp_hap1_LG08_00982.1	hap2_species_Csp_hap2_LG08_01097.1
group3819	multi_ortholog	hap1_species_Csp_hap1_LG02_01496.1	hap2_species_Csp_hap2_LG02_01539.1	hap1_species_Csp_hap1_LG15_02601.1	hap2_species_Csp_hap2_LG15_02592.1
group2191	multi_ortholog	hap1_species_Csp_hap1_LG13_00902.1	hap2_species_Csp_hap2_LG13_00801.1	hap2_species_Csp_hap2_LG16_00895.1	hap1_species_Csp_hap1_LG16_00796.1	hap2_species_Csp_hap2_LG16_00904.1	hap2_species_Csp_hap2_LG16_00899.1
group13053	single_ortholog	hap1_species_Csp_hap1_LG04_01370.1	hap2_species_Csp_hap2_LG04_01336.1
group18006	single_ortholog	hap1_species_Csp_hap1_LG11_02030.1	hap2_species_Csp_hap2_LG11_02471.1
group11839	single_ortholog	hap1_species_Csp_hap1_LG02_02428.1	hap2_species_Csp_hap2_LG02_02514.1
group2039	multi_ortholog	hap1_species_Csp_hap1_LG08_01509.1	hap2_species_Csp_hap2_LG08_01644.1	hap2_species_Csp_hap2_LG09_02106.1	hap1_species_Csp_hap1_LG09_01978.1	hap1_species_Csp_hap1_LG15_03576.1	hap2_species_Csp_hap2_LG15_03527.1
group4525	multi_ortholog	hap1_species_Csp_hap1_LG03_01505.1	hap2_species_Csp_hap2_LG03_01625.1	hap1_species_Csp_hap1_LG11_01481.1	hap2_species_Csp_hap2_LG11_01808.1
group25655	species_special	hap2_species_Csp_hap2_LG06_01639.1
group25703	species_special	hap2_species_Csp_hap2_LG07_00636.1
group20815	single_ortholog	hap1_species_Csp_hap1_LG15_04100.1	hap2_species_Csp_hap2_LG15_04022.1
group27125	species_special	hap2_species_Csp_hap2_LG12_01990.1
group20953	single_ortholog	hap1_species_Csp_hap1_LG16_00623.1	hap2_species_Csp_hap2_LG16_00700.1
group19024	single_ortholog	hap1_species_Csp_hap1_LG13_01377.1	hap2_species_Csp_hap2_LG01_01283.1
group8045	multi_ortholog	hap1_species_Csp_hap1_LG09_02318.1	hap2_species_Csp_hap2_LG09_02523.1	hap1_species_Csp_hap1_LG17_01883.1	hap2_species_Csp_hap2_LG17_02293.1
group4286	multi_ortholog	hap1_species_Csp_hap1_LG03_00645.1	hap2_species_Csp_hap2_LG03_00604.1	hap2_species_Csp_hap2_LG12_01134.1	hap1_species_Csp_hap1_LG12_01232.1
group11536	single_ortholog	hap1_species_Csp_hap1_LG02_01561.1	hap2_species_Csp_hap2_LG02_01610.1
group10060	multi_ortholog	hap1_species_Csp_hap1_LG12_00309.1	hap2_species_Csp_hap2_LG12_00194.1	hap2_species_Csp_hap2_LG12_00198.1
group7750	multi_ortholog	hap1_species_Csp_hap1_LG09_01034.1	hap2_species_Csp_hap2_LG09_01091.1	hap1_species_Csp_hap1_LG17_01001.1	hap2_species_Csp_hap2_LG17_01091.1
group28115	species_special	hap2_species_Csp_hap2_LG16_00600.1
group7363	multi_ortholog	hap1_species_Csp_hap1_LG08_01867.1	hap2_species_Csp_hap2_LG08_02059.1	hap2_species_Csp_hap2_LG15_03703.1	hap1_species_Csp_hap1_LG15_03772.1
group22511	species_special	hap1_species_Csp_hap1_LG04_01340.1
group19056	single_ortholog	hap1_species_Csp_hap1_LG13_01537.1	hap2_species_Csp_hap2_LG13_01405.1
group13769	single_ortholog	hap1_species_Csp_hap1_LG05_02118.1	hap2_species_Csp_hap2_LG05_02128.1
group7460	multi_ortholog	hap1_species_Csp_hap1_LG09_00181.1	hap2_species_Csp_hap2_LG09_00192.1	hap1_species_Csp_hap1_LG17_00173.1	hap2_species_Csp_hap2_LG17_00186.1
group10678	single_ortholog	hap1_species_Csp_hap1_LG01_00298.1	hap2_species_Csp_hap2_LG01_00288.1
group3865	multi_ortholog	hap1_species_Csp_hap1_LG02_01688.1	hap2_species_Csp_hap2_LG02_01735.1	hap1_species_Csp_hap1_LG07_00893.1	hap2_species_Csp_hap2_LG07_00984.1
group4860	multi_ortholog	hap1_species_Csp_hap1_LG04_00462.1	hap2_species_Csp_hap2_LG04_00484.1	hap2_species_Csp_hap2_LG06_00420.1	hap1_species_Csp_hap1_LG06_00401.1
group12205	single_ortholog	hap1_species_Csp_hap1_LG03_01226.1	hap2_species_Csp_hap2_LG03_01315.1
group14424	single_ortholog	hap1_species_Csp_hap1_LG06_01123.1	hap2_species_Csp_hap2_LG06_01187.1
group5160	multi_ortholog	hap1_species_Csp_hap1_LG04_01614.1	hap2_species_Csp_hap2_LG04_01564.1	hap1_species_Csp_hap1_LG12_01717.1	hap2_species_Csp_hap2_LG12_01671.1
group23794	species_special	hap1_species_Csp_hap1_LG15_00151.1
group7104	multi_ortholog	hap1_species_Csp_hap1_LG08_00985.1	hap2_species_Csp_hap2_LG08_01100.1	hap2_species_Csp_hap2_LG15_00944.1	hap1_species_Csp_hap1_LG15_00928.1
group13205	single_ortholog	hap1_species_Csp_hap1_LG04_02008.1	hap2_species_Csp_hap2_LG04_01911.1
group10696	single_ortholog	hap1_species_Csp_hap1_LG01_00334.1	hap2_species_Csp_hap2_LG01_00329.1
group16572	single_ortholog	hap1_species_Csp_hap1_LG09_02090.1	hap2_species_Csp_hap2_LG09_02239.1
group23949	species_special	hap1_species_Csp_hap1_LG15_02332.1
group27373	species_special	hap2_species_Csp_hap2_LG14_00003.1
group24974	species_special	hap2_species_Csp_hap2_LG03_01183.1
group22055	species_special	hap2_species_Csp_hap2_LG03_01250.1	hap2_species_Csp_hap2_LG06_00151.1
group12036	single_ortholog	hap1_species_Csp_hap1_LG03_00646.1	hap2_species_Csp_hap2_LG03_00605.1
group17191	single_ortholog	hap1_species_Csp_hap1_LG10_01844.1	hap2_species_Csp_hap2_LG10_02113.1
group20947	single_ortholog	hap1_species_Csp_hap1_LG16_00594.1	hap2_species_Csp_hap2_LG16_00657.1
group2943	multi_ortholog	hap1_species_Csp_hap1_LG01_01079.1	hap2_species_Csp_hap2_LG01_01177.1	hap2_species_Csp_hap2_LG07_01700.1	hap1_species_Csp_hap1_LG07_01562.1
group19051	single_ortholog	hap1_species_Csp_hap1_LG13_01505.1	hap2_species_Csp_hap2_LG13_01372.1
group12713	single_ortholog	hap1_species_Csp_hap1_LG04_00326.1	hap2_species_Csp_hap2_LG04_00343.1
group24953	species_special	hap2_species_Csp_hap2_LG03_01086.1
group24885	species_special	hap2_species_Csp_hap2_LG03_00571.1
group1736	multi_ortholog	hap1_species_Csp_hap1_LG03_01930.1	hap2_species_Csp_hap2_LG03_02110.1	hap1_species_Csp_hap1_LG03_01934.1	hap2_species_Csp_hap2_LG03_02115.1	hap1_species_Csp_hap1_LG11_01919.1	hap2_species_Csp_hap2_LG11_02338.1
group970	multi_ortholog	hap1_species_Csp_hap1_LG03_01664.1	hap2_species_Csp_hap2_LG03_01800.1	hap1_species_Csp_hap1_LG11_01625.1	hap2_species_Csp_hap2_LG11_01992.1	hap1_species_Csp_hap1_LG05_02816.1	hap2_species_Csp_hap2_LG05_02895.1	hap2_species_Csp_hap2_LG10_02784.1	hap1_species_Csp_hap1_LG10_02491.1
group28111	species_special	hap2_species_Csp_hap2_LG16_00547.1
group5420	multi_ortholog	hap1_species_Csp_hap1_LG05_00333.1	hap2_species_Csp_hap2_LG05_00392.1	hap1_species_Csp_hap1_LG10_00297.1	hap2_species_Csp_hap2_LG10_00338.1
group10097	multi_ortholog	hap1_species_Csp_hap1_LG12_00451.1	hap2_species_Csp_hap2_LG12_00313.1	hap2_species_Csp_hap2_LG14_00444.1
group14306	single_ortholog	hap1_species_Csp_hap1_LG06_00801.1	hap2_species_Csp_hap2_LG06_00853.1
group11756	single_ortholog	hap1_species_Csp_hap1_LG02_02158.1	hap2_species_Csp_hap2_LG02_02228.1
group24004	species_special	hap1_species_Csp_hap1_LG15_03047.1
group22988	species_special	hap1_species_Csp_hap1_LG08_01864.1
group9179	multi_ortholog	hap1_species_Csp_hap1_LG02_01900.1	hap1_species_Csp_hap1_LG07_00638.1	hap2_species_Csp_hap2_LG07_00674.1
group23116	species_special	hap1_species_Csp_hap1_LG09_01856.1
group28430	species_special	hap2_species_Csp_hap2_LG17_01165.1
group15356	single_ortholog	hap1_species_Csp_hap1_LG07_01997.1	hap2_species_Csp_hap2_LG07_02143.1
group22193	species_special	hap1_species_Csp_hap1_LG01_00463.1
group14595	single_ortholog	hap1_species_Csp_hap1_LG06_01696.1	hap2_species_Csp_hap2_LG06_01790.1
group5930	multi_ortholog	hap1_species_Csp_hap1_LG05_02414.1	hap2_species_Csp_hap2_LG05_02460.1	hap1_species_Csp_hap1_LG10_02080.1	hap2_species_Csp_hap2_LG10_02360.1
group22558	species_special	hap1_species_Csp_hap1_LG04_01909.1
group22571	species_special	hap1_species_Csp_hap1_LG04_02013.1
group13479	species_special	hap1_species_Csp_hap1_LG05_00880.1	hap1_species_Csp_hap1_LG05_00888.1
group7015	multi_ortholog	hap1_species_Csp_hap1_LG08_00674.1	hap2_species_Csp_hap2_LG08_00748.1	hap2_species_Csp_hap2_LG15_00687.1	hap1_species_Csp_hap1_LG15_00660.1
group12842	single_ortholog	hap1_species_Csp_hap1_LG04_00651.1	hap2_species_Csp_hap2_LG04_00679.1
group9961	multi_ortholog	hap1_species_Csp_hap1_LG11_01571.1	hap2_species_Csp_hap2_LG11_01926.1	hap2_species_Csp_hap2_LG03_01721.1
group25392	species_special	hap2_species_Csp_hap2_LG05_01159.1
group3885	multi_ortholog	hap1_species_Csp_hap1_LG02_01789.1	hap1_species_Csp_hap1_LG07_00760.1	hap2_species_Csp_hap2_LG07_00832.1	hap2_species_Csp_hap2_LG07_00821.1
group10316	multi_ortholog	hap1_species_Csp_hap1_LG14_01263.1	hap2_species_Csp_hap2_LG14_02221.1	hap2_species_Csp_hap2_LG09_00741.1
group12639	single_ortholog	hap1_species_Csp_hap1_LG04_00209.1	hap2_species_Csp_hap2_LG04_00219.1
group11659	single_ortholog	hap1_species_Csp_hap1_LG02_01830.1	hap2_species_Csp_hap2_LG02_01870.1
group14828	single_ortholog	hap1_species_Csp_hap1_LG07_00304.1	hap2_species_Csp_hap2_LG07_00315.1
group3516	multi_ortholog	hap1_species_Csp_hap1_LG02_00538.1	hap2_species_Csp_hap2_LG02_00534.1	hap1_species_Csp_hap1_LG15_01666.1	hap2_species_Csp_hap2_LG15_01674.1
group8108	multi_ortholog	hap1_species_Csp_hap1_LG10_01246.1	hap1_species_Csp_hap1_LG10_01247.1	hap2_species_Csp_hap2_LG10_01489.1	hap2_species_Csp_hap2_LG10_01487.1
group28384	species_special	hap2_species_Csp_hap2_LG17_00783.1
group20591	single_ortholog	hap1_species_Csp_hap1_LG15_03332.1	hap2_species_Csp_hap2_LG15_03287.1
group27331	species_special	hap2_species_Csp_hap2_LG13_02056.1
group4917	multi_ortholog	hap1_species_Csp_hap1_LG04_00688.1	hap2_species_Csp_hap2_LG04_00724.1	hap2_species_Csp_hap2_LG04_00730.1	hap1_species_Csp_hap1_LG04_00694.1
group7945	multi_ortholog	hap1_species_Csp_hap1_LG09_01818.1	hap2_species_Csp_hap2_LG09_01931.1	hap2_species_Csp_hap2_LG17_01714.1	hap1_species_Csp_hap1_LG17_01647.1
group28407	species_special	hap2_species_Csp_hap2_LG17_00912.1
group25422	species_special	hap2_species_Csp_hap2_LG05_01811.1
group26909	species_special	hap2_species_Csp_hap2_LG11_01933.1
group22748	species_special	hap1_species_Csp_hap1_LG05_01721.1
group10841	single_ortholog	hap1_species_Csp_hap1_LG01_00845.1	hap2_species_Csp_hap2_LG01_00902.1
group4152	multi_ortholog	hap2_species_Csp_hap2_LG03_00230.1	hap2_species_Csp_hap2_LG03_00226.1	hap1_species_Csp_hap1_LG11_00222.1	hap2_species_Csp_hap2_LG11_00247.1
group3220	multi_ortholog	hap1_species_Csp_hap1_LG01_01733.1	hap2_species_Csp_hap2_LG01_01916.1	hap1_species_Csp_hap1_LG07_02257.1	hap2_species_Csp_hap2_LG07_02423.1
group27749	species_special	hap2_species_Csp_hap2_LG14_00974.1
group24695	species_special	hap2_species_Csp_hap2_LG02_00427.1
group18600	single_ortholog	hap1_species_Csp_hap1_LG12_01552.1	hap2_species_Csp_hap2_LG12_01493.1
group9923	multi_ortholog	hap1_species_Csp_hap1_LG11_00575.1	hap2_species_Csp_hap2_LG11_00654.1	hap2_species_Csp_hap2_LG03_00552.1
group15809	single_ortholog	hap1_species_Csp_hap1_LG08_01147.1	hap2_species_Csp_hap2_LG08_01144.1
group22428	species_special	hap1_species_Csp_hap1_LG04_00089.1
group13459	single_ortholog	hap1_species_Csp_hap1_LG05_00830.1	hap2_species_Csp_hap2_LG05_00960.1
group2435	multi_ortholog	hap1_species_Csp_hap1_LG05_01848.1	hap2_species_Csp_hap2_LG05_01827.1	hap1_species_Csp_hap1_LG10_01480.1	hap2_species_Csp_hap2_LG10_01741.1	hap2_species_Csp_hap2_LG16_01879.1
group12131	single_ortholog	hap1_species_Csp_hap1_LG03_01015.1	hap2_species_Csp_hap2_LG03_01043.1
group40	multi_ortholog	hap1_species_Csp_hap1_LG04_00151.1	hap2_species_Csp_hap2_LG04_00163.1	hap1_species_Csp_hap1_LG09_01182.1	hap2_species_Csp_hap2_LG09_01246.1	hap1_species_Csp_hap1_LG09_01179.1	hap1_species_Csp_hap1_LG09_01180.1	hap2_species_Csp_hap2_LG09_01241.1	hap2_species_Csp_hap2_LG09_01245.1	hap2_species_Csp_hap2_LG10_02423.1	hap1_species_Csp_hap1_LG10_02144.1	hap2_species_Csp_hap2_LG09_01239.1	hap1_species_Csp_hap1_LG09_01178.1	hap1_species_Csp_hap1_LG13_01990.1	hap2_species_Csp_hap2_LG13_01977.1	hap1_species_Csp_hap1_LG16_02120.1	hap1_species_Csp_hap1_LG16_02122.1	hap2_species_Csp_hap2_LG16_02348.1	hap2_species_Csp_hap2_LG16_02349.1	hap1_species_Csp_hap1_LG16_02121.1	hap2_species_Csp_hap2_LG16_02350.1	hap2_species_Csp_hap2_LG13_02157.1	hap1_species_Csp_hap1_LG13_02140.1	hap1_species_Csp_hap1_LG09_01177.1	hap2_species_Csp_hap2_LG09_01238.1	hap1_species_Csp_hap1_LG17_01136.1	hap2_species_Csp_hap2_LG17_01236.1	hap2_species_Csp_hap2_LG17_01238.1	hap1_species_Csp_hap1_LG17_01137.1	hap1_species_Csp_hap1_LG16_02011.1	hap2_species_Csp_hap2_LG16_02282.1	hap2_species_Csp_hap2_LG09_01240.1	hap2_species_Csp_hap2_LG17_01237.1
group16863	single_ortholog	hap1_species_Csp_hap1_LG10_00629.1	hap2_species_Csp_hap2_LG10_00742.1
group15181	single_ortholog	hap1_species_Csp_hap1_LG07_01343.1	hap2_species_Csp_hap2_LG07_01449.1
group3026	multi_ortholog	hap1_species_Csp_hap1_LG01_01301.1	hap2_species_Csp_hap2_LG01_01444.1	hap1_species_Csp_hap1_LG07_01816.1	hap2_species_Csp_hap2_LG07_01962.1
group24622	species_special	hap2_species_Csp_hap2_LG01_01594.1
group8764	multi_ortholog	hap1_species_Csp_hap1_LG13_01491.1	hap2_species_Csp_hap2_LG13_01356.1	hap2_species_Csp_hap2_LG16_01525.1	hap1_species_Csp_hap1_LG16_01339.1
group15681	single_ortholog	hap1_species_Csp_hap1_LG08_00801.1	hap2_species_Csp_hap2_LG08_00895.1
group27861	species_special	hap2_species_Csp_hap2_LG15_00177.1
group9095	multi_ortholog	hap1_species_Csp_hap1_LG01_00854.1	hap2_species_Csp_hap2_LG01_00912.1	hap1_species_Csp_hap1_LG01_00855.1
group16220	single_ortholog	hap1_species_Csp_hap1_LG09_00692.1	hap2_species_Csp_hap2_LG09_00730.1
group12258	single_ortholog	hap1_species_Csp_hap1_LG03_01429.1	hap2_species_Csp_hap2_LG03_01547.1
group1731	multi_ortholog	hap1_species_Csp_hap1_LG03_01779.1	hap2_species_Csp_hap2_LG03_01929.1	hap1_species_Csp_hap1_LG05_02232.1	hap2_species_Csp_hap2_LG05_02253.1	hap1_species_Csp_hap1_LG10_01863.1	hap2_species_Csp_hap2_LG10_02132.1
group15911	single_ortholog	hap1_species_Csp_hap1_LG08_01466.1	hap2_species_Csp_hap2_LG08_01597.1
group21193	single_ortholog	hap1_species_Csp_hap1_LG16_01569.1	hap2_species_Csp_hap2_LG16_01801.1
group20869	single_ortholog	hap1_species_Csp_hap1_LG16_00207.1	hap2_species_Csp_hap2_LG16_00227.1
group19865	single_ortholog	hap1_species_Csp_hap1_LG15_00926.1	hap2_species_Csp_hap2_LG15_00942.1
group2906	multi_ortholog	hap1_species_Csp_hap1_LG01_00999.1	hap2_species_Csp_hap2_LG01_01086.1	hap1_species_Csp_hap1_LG06_01996.1	hap2_species_Csp_hap2_LG06_02082.1
group9094	multi_ortholog	hap1_species_Csp_hap1_LG01_00842.1	hap2_species_Csp_hap2_LG01_00898.1	hap2_species_Csp_hap2_LG10_01139.1
group28169	species_special	hap2_species_Csp_hap2_LG16_01136.1
group11130	single_ortholog	hap1_species_Csp_hap1_LG02_00204.1	hap2_species_Csp_hap2_LG02_00189.1
group12627	single_ortholog	hap1_species_Csp_hap1_LG04_00179.1	hap2_species_Csp_hap2_LG04_00190.1
group5708	multi_ortholog	hap1_species_Csp_hap1_LG05_01723.1	hap2_species_Csp_hap2_LG05_01738.1	hap1_species_Csp_hap1_LG10_01397.1	hap2_species_Csp_hap2_LG10_01657.1
group14899	single_ortholog	hap1_species_Csp_hap1_LG07_00564.1	hap2_species_Csp_hap2_LG07_00596.1
group22440	species_special	hap1_species_Csp_hap1_LG04_00447.1
group14137	single_ortholog	hap1_species_Csp_hap1_LG06_00366.1	hap2_species_Csp_hap2_LG06_00386.1
group11280	single_ortholog	hap1_species_Csp_hap1_LG02_00834.1	hap2_species_Csp_hap2_LG02_00840.1
group18642	single_ortholog	hap1_species_Csp_hap1_LG12_01768.1	hap2_species_Csp_hap2_LG12_01727.1
group18312	single_ortholog	hap1_species_Csp_hap1_LG12_00710.1	hap2_species_Csp_hap2_LG12_00599.1
group2569	multi_ortholog	hap1_species_Csp_hap1_LG10_00037.1	hap2_species_Csp_hap2_LG10_00047.1	hap1_species_Csp_hap1_LG10_00039.1	hap2_species_Csp_hap2_LG10_00049.1	hap2_species_Csp_hap2_LG10_00043.1
group2474	multi_ortholog	hap1_species_Csp_hap1_LG06_01609.1	hap2_species_Csp_hap2_LG06_01702.1	hap1_species_Csp_hap1_LG14_00692.1	hap2_species_Csp_hap2_LG14_01631.1	hap2_species_Csp_hap2_LG11_01563.1
group7881	multi_ortholog	hap1_species_Csp_hap1_LG09_01515.1	hap2_species_Csp_hap2_LG09_01618.1	hap1_species_Csp_hap1_LG17_01388.1	hap2_species_Csp_hap2_LG17_01478.1
group314	multi_ortholog	hap1_species_Csp_hap1_LG01_01647.1	hap2_species_Csp_hap2_LG01_01823.1	hap2_species_Csp_hap2_LG07_02317.1	hap1_species_Csp_hap1_LG07_02154.1	hap1_species_Csp_hap1_LG03_00630.1	hap2_species_Csp_hap2_LG03_00586.1	hap2_species_Csp_hap2_LG11_00696.1	hap1_species_Csp_hap1_LG11_00611.1	hap2_species_Csp_hap2_LG11_00705.1	hap1_species_Csp_hap1_LG04_00549.1	hap1_species_Csp_hap1_LG06_00782.1	hap2_species_Csp_hap2_LG06_00832.1	hap2_species_Csp_hap2_LG04_00574.1
group18536	single_ortholog	hap1_species_Csp_hap1_LG12_01300.1	hap2_species_Csp_hap2_LG12_01203.1
group18323	single_ortholog	hap1_species_Csp_hap1_LG12_00733.1	hap2_species_Csp_hap2_LG12_00622.1
group17204	single_ortholog	hap1_species_Csp_hap1_LG10_01878.1	hap2_species_Csp_hap2_LG10_02150.1
group22995	species_special	hap1_species_Csp_hap1_LG09_00428.1
group25172	species_special	hap2_species_Csp_hap2_LG04_00948.1
group14661	single_ortholog	hap1_species_Csp_hap1_LG06_01950.1	hap2_species_Csp_hap2_LG06_02038.1
group5585	multi_ortholog	hap1_species_Csp_hap1_LG05_01239.1	hap2_species_Csp_hap2_LG05_01342.1	hap2_species_Csp_hap2_LG10_01184.1	hap1_species_Csp_hap1_LG10_00981.1
group11004	single_ortholog	hap1_species_Csp_hap1_LG01_01488.1	hap2_species_Csp_hap2_LG01_01642.1
group11890	single_ortholog	hap1_species_Csp_hap1_LG02_02582.1	hap2_species_Csp_hap2_LG02_02684.1
group22154	species_special	hap2_species_Csp_hap2_LG15_03262.1	hap2_species_Csp_hap2_LG15_03526.1
group3513	multi_ortholog	hap1_species_Csp_hap1_LG02_00532.1	hap2_species_Csp_hap2_LG02_00528.1	hap2_species_Csp_hap2_LG15_01667.1	hap1_species_Csp_hap1_LG15_01660.1
group17061	single_ortholog	hap1_species_Csp_hap1_LG10_01330.1	hap2_species_Csp_hap2_LG10_01580.1
group13654	single_ortholog	hap1_species_Csp_hap1_LG05_01596.1	hap2_species_Csp_hap2_LG05_01625.1
group10343	multi_ortholog	hap1_species_Csp_hap1_LG15_01154.1	hap2_species_Csp_hap2_LG15_01142.1	hap1_species_Csp_hap1_LG15_01156.1
group19171	single_ortholog	hap1_species_Csp_hap1_LG13_01911.1	hap2_species_Csp_hap2_LG13_01855.1
group9180	multi_ortholog	hap1_species_Csp_hap1_LG02_01901.1	hap1_species_Csp_hap1_LG07_00637.1	hap2_species_Csp_hap2_LG07_00673.1
group6815	multi_ortholog	hap1_species_Csp_hap1_LG13_00720.1	hap2_species_Csp_hap2_LG13_00640.1	hap1_species_Csp_hap1_LG17_00303.1	hap2_species_Csp_hap2_LG17_00333.1
group15227	single_ortholog	hap1_species_Csp_hap1_LG07_01480.1	hap2_species_Csp_hap2_LG07_01612.1
group4358	multi_ortholog	hap2_species_Csp_hap2_LG05_01390.1	hap1_species_Csp_hap1_LG05_01322.1	hap1_species_Csp_hap1_LG10_01020.1	hap2_species_Csp_hap2_LG10_01236.1
group20181	single_ortholog	hap1_species_Csp_hap1_LG15_02126.1	hap2_species_Csp_hap2_LG15_02159.1
group24935	species_special	hap2_species_Csp_hap2_LG03_00956.1
group1461	multi_ortholog	hap1_species_Csp_hap1_LG15_01492.1	hap2_species_Csp_hap2_LG15_01493.1	hap1_species_Csp_hap1_LG15_01496.1	hap2_species_Csp_hap2_LG15_01525.1	hap1_species_Csp_hap1_LG15_01524.1	hap2_species_Csp_hap2_LG02_00425.1	hap2_species_Csp_hap2_LG04_00092.1
group8239	multi_ortholog	hap1_species_Csp_hap1_LG13_00002.1	hap2_species_Csp_hap2_LG13_00001.1	hap1_species_Csp_hap1_LG16_00002.1	hap2_species_Csp_hap2_LG16_00007.1
group13694	single_ortholog	hap1_species_Csp_hap1_LG05_01841.1	hap2_species_Csp_hap2_LG05_01818.1
group1164	multi_ortholog	hap1_species_Csp_hap1_LG08_00628.1	hap2_species_Csp_hap2_LG08_00689.1	hap2_species_Csp_hap2_LG08_00697.1	hap1_species_Csp_hap1_LG08_00631.1	hap2_species_Csp_hap2_LG08_00690.1	hap2_species_Csp_hap2_LG15_00645.1	hap1_species_Csp_hap1_LG15_00614.1	hap2_species_Csp_hap2_LG08_00691.1
group2629	multi_ortholog	hap1_species_Csp_hap1_LG13_01084.1	hap2_species_Csp_hap2_LG13_00969.1	hap1_species_Csp_hap1_LG16_00966.1	hap2_species_Csp_hap2_LG16_01102.1	hap1_species_Csp_hap1_LG16_00968.1
group11087	single_ortholog	hap1_species_Csp_hap1_LG01_01904.1	hap2_species_Csp_hap2_LG01_02104.1
group27579	species_special	hap2_species_Csp_hap2_LG14_00565.1
group9339	multi_ortholog	hap1_species_Csp_hap1_LG04_00932.1	hap2_species_Csp_hap2_LG04_00953.1	hap2_species_Csp_hap2_LG04_01313.1
group487	multi_ortholog	hap1_species_Csp_hap1_LG13_01740.1	hap2_species_Csp_hap2_LG13_01660.1	hap1_species_Csp_hap1_LG13_01743.1	hap2_species_Csp_hap2_LG13_01665.1	hap2_species_Csp_hap2_LG13_01663.1	hap1_species_Csp_hap1_LG16_01580.1	hap1_species_Csp_hap1_LG16_01581.1	hap2_species_Csp_hap2_LG16_01817.1	hap2_species_Csp_hap2_LG13_01662.1	hap1_species_Csp_hap1_LG13_01745.1	hap2_species_Csp_hap2_LG13_01670.1
group4183	multi_ortholog	hap1_species_Csp_hap1_LG03_00316.1	hap2_species_Csp_hap2_LG03_00154.1	hap1_species_Csp_hap1_LG11_00289.1	hap2_species_Csp_hap2_LG11_00322.1
group5677	multi_ortholog	hap1_species_Csp_hap1_LG05_01643.1	hap2_species_Csp_hap2_LG05_01665.1	hap1_species_Csp_hap1_LG10_01285.1	hap2_species_Csp_hap2_LG10_01531.1
group21974	single_ortholog	hap1_species_Csp_hap1_LG17_02201.1	hap2_species_Csp_hap2_LG17_02021.1
group14381	single_ortholog	hap1_species_Csp_hap1_LG06_01017.1	hap2_species_Csp_hap2_LG06_01077.1
group9710	multi_ortholog	hap1_species_Csp_hap1_LG08_00514.1	hap2_species_Csp_hap2_LG08_00558.1	hap2_species_Csp_hap2_LG15_00536.1
group13773	single_ortholog	hap1_species_Csp_hap1_LG05_02130.1	hap2_species_Csp_hap2_LG05_02145.1
group11790	single_ortholog	hap1_species_Csp_hap1_LG02_02268.1	hap2_species_Csp_hap2_LG02_02342.1
group24875	species_special	hap2_species_Csp_hap2_LG03_00438.1
group16612	single_ortholog	hap1_species_Csp_hap1_LG09_02227.1	hap2_species_Csp_hap2_LG09_02409.1
group5170	multi_ortholog	hap1_species_Csp_hap1_LG04_01638.1	hap2_species_Csp_hap2_LG04_01585.1	hap2_species_Csp_hap2_LG12_01693.1	hap1_species_Csp_hap1_LG12_01738.1
group13835	single_ortholog	hap1_species_Csp_hap1_LG05_02409.1	hap2_species_Csp_hap2_LG05_02455.1
group104	multi_ortholog	hap1_species_Csp_hap1_LG02_02104.1	hap2_species_Csp_hap2_LG02_02177.1	hap1_species_Csp_hap1_LG07_00421.1	hap2_species_Csp_hap2_LG07_00441.1	hap2_species_Csp_hap2_LG14_00366.1	hap2_species_Csp_hap2_LG12_00236.1	hap1_species_Csp_hap1_LG12_00363.1	hap1_species_Csp_hap1_LG12_00377.1	hap2_species_Csp_hap2_LG14_00377.1	hap1_species_Csp_hap1_LG05_01401.1	hap2_species_Csp_hap2_LG05_01460.1	hap1_species_Csp_hap1_LG10_01086.1	hap2_species_Csp_hap2_LG10_01307.1	hap1_species_Csp_hap1_LG17_01225.1	hap2_species_Csp_hap2_LG17_01338.1	hap1_species_Csp_hap1_LG10_00316.1	hap2_species_Csp_hap2_LG10_00358.1	hap1_species_Csp_hap1_LG05_00358.1	hap2_species_Csp_hap2_LG05_00421.1	hap2_species_Csp_hap2_LG14_01069.1	hap1_species_Csp_hap1_LG14_00200.1	hap2_species_Csp_hap2_LG12_00249.1
group21324	single_ortholog	hap1_species_Csp_hap1_LG16_02029.1	hap2_species_Csp_hap2_LG16_02287.1
group27335	species_special	hap2_species_Csp_hap2_LG13_02081.1
group23189	species_special	hap1_species_Csp_hap1_LG10_00426.1
group15209	single_ortholog	hap1_species_Csp_hap1_LG07_01421.1	hap2_species_Csp_hap2_LG07_01545.1
group27410	species_special	hap2_species_Csp_hap2_LG14_00094.1
group6625	multi_ortholog	hap1_species_Csp_hap1_LG06_01892.1	hap2_species_Csp_hap2_LG06_01983.1	hap1_species_Csp_hap1_LG14_01003.1	hap2_species_Csp_hap2_LG14_01948.1
group26358	species_special	hap2_species_Csp_hap2_LG10_00388.1
group22406	species_special	hap1_species_Csp_hap1_LG03_01360.1
group16105	single_ortholog	hap1_species_Csp_hap1_LG09_00281.1	hap2_species_Csp_hap2_LG09_00308.1
group11068	single_ortholog	hap1_species_Csp_hap1_LG01_01784.1	hap2_species_Csp_hap2_LG01_01972.1
group27144	species_special	hap2_species_Csp_hap2_LG13_00175.1
group8922	multi_ortholog	hap1_species_Csp_hap1_LG13_02077.1	hap2_species_Csp_hap2_LG13_02092.1	hap2_species_Csp_hap2_LG13_02094.1	hap1_species_Csp_hap1_LG13_02079.1
group25576	species_special	hap2_species_Csp_hap2_LG06_00432.1
group1658	multi_ortholog	hap1_species_Csp_hap1_LG02_02367.1	hap1_species_Csp_hap1_LG07_00212.1	hap2_species_Csp_hap2_LG07_00219.1	hap2_species_Csp_hap2_LG02_02449.1	hap1_species_Csp_hap1_LG08_00986.1	hap2_species_Csp_hap2_LG08_01101.1
group19200	single_ortholog	hap1_species_Csp_hap1_LG13_02005.1	hap2_species_Csp_hap2_LG13_01993.1
group6662	multi_ortholog	hap1_species_Csp_hap1_LG06_01983.1	hap2_species_Csp_hap2_LG06_02069.1	hap2_species_Csp_hap2_LG14_02034.1	hap1_species_Csp_hap1_LG14_01086.1
group24190	species_special	hap1_species_Csp_hap1_LG16_02129.1
group15095	single_ortholog	hap1_species_Csp_hap1_LG07_01065.1	hap2_species_Csp_hap2_LG07_01172.1
group11628	species_special	hap1_species_Csp_hap1_LG02_01742.1	hap1_species_Csp_hap1_LG02_01743.1
group24460	species_special	hap2_species_Csp_hap2_LG01_00218.1
group15135	single_ortholog	hap1_species_Csp_hap1_LG07_01192.1	hap2_species_Csp_hap2_LG07_01292.1
group15134	single_ortholog	hap1_species_Csp_hap1_LG07_01191.1	hap2_species_Csp_hap2_LG07_01291.1
group18631	single_ortholog	hap1_species_Csp_hap1_LG12_01714.1	hap2_species_Csp_hap2_LG12_01668.1
group1261	multi_ortholog	hap2_species_Csp_hap2_LG04_00431.1	hap1_species_Csp_hap1_LG04_00776.1	hap2_species_Csp_hap2_LG16_01135.1	hap2_species_Csp_hap2_LG14_00432.1	hap2_species_Csp_hap2_LG04_00664.1	hap1_species_Csp_hap1_LG16_02368.1	hap2_species_Csp_hap2_LG16_02526.1
group25434	species_special	hap2_species_Csp_hap2_LG05_01946.1
group14693	single_ortholog	hap1_species_Csp_hap1_LG06_02042.1	hap2_species_Csp_hap2_LG06_02128.1
group9762	multi_ortholog	hap1_species_Csp_hap1_LG08_01880.1	hap2_species_Csp_hap2_LG08_02074.1	hap2_species_Csp_hap2_LG03_01381.1
group26610	species_special	hap2_species_Csp_hap2_LG10_02309.1
group21530	single_ortholog	hap1_species_Csp_hap1_LG17_00500.1	hap2_species_Csp_hap2_LG17_00550.1
group10370	multi_ortholog	hap1_species_Csp_hap1_LG15_02568.1	hap2_species_Csp_hap2_LG15_02559.1	hap2_species_Csp_hap2_LG02_01507.1
group18202	single_ortholog	hap1_species_Csp_hap1_LG12_00397.1	hap2_species_Csp_hap2_LG12_00267.1
group16552	single_ortholog	hap1_species_Csp_hap1_LG09_02027.1	hap2_species_Csp_hap2_LG09_02166.1
group1296	multi_ortholog	hap1_species_Csp_hap1_LG02_01144.1	hap2_species_Csp_hap2_LG02_01166.1	hap1_species_Csp_hap1_LG15_02221.1	hap2_species_Csp_hap2_LG15_02234.1	hap2_species_Csp_hap2_LG15_00247.1	hap1_species_Csp_hap1_LG08_00231.1	hap2_species_Csp_hap2_LG08_00241.1
group12921	single_ortholog	hap1_species_Csp_hap1_LG04_00852.1	hap2_species_Csp_hap2_LG04_00886.1
group28370	species_special	hap2_species_Csp_hap2_LG17_00673.1
group3789	multi_ortholog	hap1_species_Csp_hap1_LG02_01387.1	hap2_species_Csp_hap2_LG02_01423.1	hap2_species_Csp_hap2_LG15_02474.1	hap1_species_Csp_hap1_LG15_02485.1
group19534	single_ortholog	hap1_species_Csp_hap1_LG14_00976.1	hap2_species_Csp_hap2_LG14_01921.1
group13704	single_ortholog	hap1_species_Csp_hap1_LG05_01890.1	hap2_species_Csp_hap2_LG05_01877.1
group9546	multi_ortholog	hap1_species_Csp_hap1_LG06_00666.1	hap2_species_Csp_hap2_LG06_00715.1	hap2_species_Csp_hap2_LG06_00012.1
group27406	species_special	hap2_species_Csp_hap2_LG14_00086.1
group27689	species_special	hap2_species_Csp_hap2_LG14_00797.1
group23005	species_special	hap1_species_Csp_hap1_LG09_00842.1
group20443	single_ortholog	hap1_species_Csp_hap1_LG15_02960.1	hap2_species_Csp_hap2_LG15_02941.1
group3125	multi_ortholog	hap1_species_Csp_hap1_LG01_01509.1	hap2_species_Csp_hap2_LG01_01666.1	hap2_species_Csp_hap2_LG07_02192.1	hap1_species_Csp_hap1_LG07_02041.1
group1590	multi_ortholog	hap1_species_Csp_hap1_LG02_00707.1	hap2_species_Csp_hap2_LG02_00701.1	hap1_species_Csp_hap1_LG07_00294.1	hap2_species_Csp_hap2_LG07_00307.1	hap1_species_Csp_hap1_LG02_02308.1	hap2_species_Csp_hap2_LG02_02384.1
group587	multi_ortholog	hap1_species_Csp_hap1_LG04_00923.1	hap2_species_Csp_hap2_LG04_00945.1	hap1_species_Csp_hap1_LG12_01146.1	hap2_species_Csp_hap2_LG04_01291.1	hap1_species_Csp_hap1_LG04_01304.1	hap1_species_Csp_hap1_LG04_00972.1	hap1_species_Csp_hap1_LG04_01302.1	hap1_species_Csp_hap1_LG12_01174.1	hap2_species_Csp_hap2_LG12_01071.1	hap1_species_Csp_hap1_LG04_01104.1
group17905	single_ortholog	hap1_species_Csp_hap1_LG11_01699.1	hap2_species_Csp_hap2_LG11_02083.1
group18127	single_ortholog	hap1_species_Csp_hap1_LG12_00170.1	hap2_species_Csp_hap2_LG12_00071.1
group26508	species_special	hap2_species_Csp_hap2_LG10_01206.1
group15198	single_ortholog	hap1_species_Csp_hap1_LG07_01381.1	hap2_species_Csp_hap2_LG07_01501.1
group12147	single_ortholog	hap1_species_Csp_hap1_LG03_01047.1	hap2_species_Csp_hap2_LG03_01084.1
group23475	species_special	hap1_species_Csp_hap1_LG12_00706.1
group25592	species_special	hap2_species_Csp_hap2_LG06_00527.1
group18641	single_ortholog	hap1_species_Csp_hap1_LG12_01762.1	hap2_species_Csp_hap2_LG12_01721.1
group9278	multi_ortholog	hap1_species_Csp_hap1_LG03_01840.1	hap2_species_Csp_hap2_LG03_02006.1	hap2_species_Csp_hap2_LG11_02212.1
group12362	single_ortholog	hap1_species_Csp_hap1_LG03_01745.1	hap2_species_Csp_hap2_LG03_01885.1
group2483	multi_ortholog	hap1_species_Csp_hap1_LG07_00420.1	hap2_species_Csp_hap2_LG07_00440.1	hap2_species_Csp_hap2_LG16_01934.1	hap1_species_Csp_hap1_LG10_00462.1	hap2_species_Csp_hap2_LG10_00528.1
group26974	species_special	hap2_species_Csp_hap2_LG11_02357.1
group9236	multi_ortholog	hap2_species_Csp_hap2_LG17_00236.1	hap1_species_Csp_hap1_LG17_00988.1	hap1_species_Csp_hap1_LG17_00213.1
group5409	multi_ortholog	hap1_species_Csp_hap1_LG05_00304.1	hap2_species_Csp_hap2_LG05_00355.1	hap2_species_Csp_hap2_LG10_00302.1	hap1_species_Csp_hap1_LG10_00264.1
group20688	single_ortholog	hap1_species_Csp_hap1_LG15_03696.1	hap2_species_Csp_hap2_LG15_03634.1
group9246	multi_ortholog	hap1_species_Csp_hap1_LG03_00965.1	hap1_species_Csp_hap1_LG03_01298.1	hap2_species_Csp_hap2_LG03_01406.1
group16582	single_ortholog	hap1_species_Csp_hap1_LG09_02130.1	hap2_species_Csp_hap2_LG09_02289.1
group24973	species_special	hap2_species_Csp_hap2_LG03_01176.1
group21690	single_ortholog	hap1_species_Csp_hap1_LG17_01147.1	hap2_species_Csp_hap2_LG17_01249.1
group5653	multi_ortholog	hap1_species_Csp_hap1_LG05_01560.1	hap2_species_Csp_hap2_LG05_01590.1	hap1_species_Csp_hap1_LG10_01208.1	hap2_species_Csp_hap2_LG10_01443.1
group12151	single_ortholog	hap1_species_Csp_hap1_LG03_01053.1	hap2_species_Csp_hap2_LG03_01092.1
group2463	multi_ortholog	hap1_species_Csp_hap1_LG06_00233.1	hap2_species_Csp_hap2_LG06_00253.1	hap1_species_Csp_hap1_LG16_00877.1	hap2_species_Csp_hap2_LG16_01005.1	hap1_species_Csp_hap1_LG13_00985.1
group22974	species_special	hap1_species_Csp_hap1_LG08_01191.1
group5284	multi_ortholog	hap1_species_Csp_hap1_LG04_01949.1	hap2_species_Csp_hap2_LG04_01864.1	hap2_species_Csp_hap2_LG12_02014.1	hap1_species_Csp_hap1_LG12_02047.1
group22606	species_special	hap1_species_Csp_hap1_LG05_00497.1
group1023	multi_ortholog	hap1_species_Csp_hap1_LG04_01547.1	hap2_species_Csp_hap2_LG04_01500.1	hap2_species_Csp_hap2_LG04_01501.1	hap1_species_Csp_hap1_LG04_01548.1	hap1_species_Csp_hap1_LG12_01658.1	hap2_species_Csp_hap2_LG12_01613.1	hap2_species_Csp_hap2_LG12_01611.1	hap1_species_Csp_hap1_LG12_01661.1
group24761	species_special	hap2_species_Csp_hap2_LG02_01585.1
group14659	single_ortholog	hap1_species_Csp_hap1_LG06_01937.1	hap2_species_Csp_hap2_LG06_02025.1
group5148	multi_ortholog	hap1_species_Csp_hap1_LG04_01561.1	hap2_species_Csp_hap2_LG04_01513.1	hap2_species_Csp_hap2_LG12_01620.1	hap1_species_Csp_hap1_LG12_01668.1
group22646	species_special	hap1_species_Csp_hap1_LG05_01009.1
group11910	single_ortholog	hap1_species_Csp_hap1_LG03_00010.1	hap2_species_Csp_hap2_LG03_00446.1
group20262	single_ortholog	hap1_species_Csp_hap1_LG15_02472.1	hap2_species_Csp_hap2_LG15_02461.1
group6855	multi_ortholog	hap1_species_Csp_hap1_LG08_00224.1	hap2_species_Csp_hap2_LG08_00234.1	hap1_species_Csp_hap1_LG15_00205.1	hap2_species_Csp_hap2_LG15_00240.1
group9934	multi_ortholog	hap1_species_Csp_hap1_LG11_00828.1	hap2_species_Csp_hap2_LG11_00952.1	hap2_species_Csp_hap2_LG05_00738.1
group9648	multi_ortholog	hap1_species_Csp_hap1_LG07_01178.1	hap2_species_Csp_hap2_LG07_01468.1	hap2_species_Csp_hap2_LG07_01280.1
group27450	species_special	hap2_species_Csp_hap2_LG14_00230.1
group26591	species_special	hap2_species_Csp_hap2_LG10_02107.1
group21843	single_ortholog	hap1_species_Csp_hap1_LG17_01765.1	hap2_species_Csp_hap2_LG17_01844.1
group11903	single_ortholog	hap1_species_Csp_hap1_LG02_02608.1	hap2_species_Csp_hap2_LG02_02709.1
group19402	single_ortholog	hap1_species_Csp_hap1_LG14_00449.1	hap2_species_Csp_hap2_LG14_01361.1
group25219	species_special	hap2_species_Csp_hap2_LG05_00152.1
group9454	multi_ortholog	hap1_species_Csp_hap1_LG05_01200.1	hap2_species_Csp_hap2_LG05_01310.1	hap2_species_Csp_hap2_LG10_01155.1
group19444	single_ortholog	hap1_species_Csp_hap1_LG14_00639.1	hap2_species_Csp_hap2_LG14_01572.1
group23580	species_special	hap1_species_Csp_hap1_LG13_00605.1
group11495	single_ortholog	hap1_species_Csp_hap1_LG02_01461.1	hap2_species_Csp_hap2_LG02_01499.1
group8033	multi_ortholog	hap1_species_Csp_hap1_LG09_02261.1	hap2_species_Csp_hap2_LG09_02447.1	hap1_species_Csp_hap1_LG17_01976.1	hap2_species_Csp_hap2_LG17_02192.1
group10903	single_ortholog	hap1_species_Csp_hap1_LG01_01063.1	hap2_species_Csp_hap2_LG01_01159.1
group12037	single_ortholog	hap1_species_Csp_hap1_LG03_00647.1	hap2_species_Csp_hap2_LG03_00606.1
group21418	single_ortholog	hap1_species_Csp_hap1_LG17_00038.1	hap2_species_Csp_hap2_LG17_00042.1
group1353	multi_ortholog	hap1_species_Csp_hap1_LG04_01056.1	hap2_species_Csp_hap2_LG04_01074.1	hap1_species_Csp_hap1_LG04_01270.1	hap2_species_Csp_hap2_LG13_00740.1	hap1_species_Csp_hap1_LG13_00837.1	hap1_species_Csp_hap1_LG07_01619.1	hap2_species_Csp_hap2_LG07_01754.1
group5328	multi_ortholog	hap1_species_Csp_hap1_LG05_00008.1	hap2_species_Csp_hap2_LG05_00008.1	hap2_species_Csp_hap2_LG10_00005.1	hap1_species_Csp_hap1_LG10_00004.1
group9612	multi_ortholog	hap1_species_Csp_hap1_LG07_00321.1	hap2_species_Csp_hap2_LG07_00337.1	hap2_species_Csp_hap2_LG07_00386.1
group12043	single_ortholog	hap1_species_Csp_hap1_LG03_00668.1	hap2_species_Csp_hap2_LG03_00642.1
group16503	single_ortholog	hap1_species_Csp_hap1_LG09_01825.1	hap2_species_Csp_hap2_LG09_01938.1
group10797	single_ortholog	hap1_species_Csp_hap1_LG01_00701.1	hap2_species_Csp_hap2_LG01_00740.1
group18826	single_ortholog	hap1_species_Csp_hap1_LG13_00443.1	hap2_species_Csp_hap2_LG13_00395.1
group15321	single_ortholog	hap1_species_Csp_hap1_LG07_01856.1	hap2_species_Csp_hap2_LG07_02001.1
group24246	species_special	hap1_species_Csp_hap1_LG16_02346.1
group14304	single_ortholog	hap1_species_Csp_hap1_LG06_00797.1	hap2_species_Csp_hap2_LG06_00849.1
group23901	species_special	hap1_species_Csp_hap1_LG15_01997.1
group3820	multi_ortholog	hap1_species_Csp_hap1_LG02_01497.1	hap2_species_Csp_hap2_LG02_01540.1	hap1_species_Csp_hap1_LG15_02603.1	hap2_species_Csp_hap2_LG15_02594.1
group4865	multi_ortholog	hap1_species_Csp_hap1_LG04_00470.1	hap2_species_Csp_hap2_LG04_00493.1	hap2_species_Csp_hap2_LG06_00496.1	hap1_species_Csp_hap1_LG06_00467.1
group2443	multi_ortholog	hap1_species_Csp_hap1_LG05_02510.1	hap2_species_Csp_hap2_LG05_02557.1	hap1_species_Csp_hap1_LG10_02181.1	hap2_species_Csp_hap2_LG10_02463.1	hap2_species_Csp_hap2_LG07_00792.1
group24531	species_special	hap2_species_Csp_hap2_LG01_00723.1
group22727	species_special	hap1_species_Csp_hap1_LG05_01528.1
group329	multi_ortholog	hap1_species_Csp_hap1_LG03_02236.1	hap2_species_Csp_hap2_LG03_02437.1	hap1_species_Csp_hap1_LG11_02247.1	hap2_species_Csp_hap2_LG11_02669.1	hap1_species_Csp_hap1_LG13_01372.1	hap2_species_Csp_hap2_LG13_01226.1	hap1_species_Csp_hap1_LG13_01375.1	hap2_species_Csp_hap2_LG13_01229.1	hap1_species_Csp_hap1_LG16_01232.1	hap2_species_Csp_hap2_LG16_01412.1	hap2_species_Csp_hap2_LG16_01411.1	hap2_species_Csp_hap2_LG16_01413.1	hap1_species_Csp_hap1_LG16_01231.1
group4424	multi_ortholog	hap1_species_Csp_hap1_LG03_01114.1	hap2_species_Csp_hap2_LG03_01164.1	hap1_species_Csp_hap1_LG10_02653.1	hap2_species_Csp_hap2_LG10_02989.1
group22890	species_special	hap1_species_Csp_hap1_LG07_00957.1
group12672	single_ortholog	hap1_species_Csp_hap1_LG04_00266.1	hap2_species_Csp_hap2_LG04_00274.1
group16388	single_ortholog	hap1_species_Csp_hap1_LG09_01378.1	hap2_species_Csp_hap2_LG09_00976.1
group24588	species_special	hap2_species_Csp_hap2_LG01_01264.1
group23504	species_special	hap1_species_Csp_hap1_LG12_01418.1
group22786	species_special	hap1_species_Csp_hap1_LG05_03001.1
group26589	species_special	hap2_species_Csp_hap2_LG10_02039.1
group28361	species_special	hap2_species_Csp_hap2_LG17_00452.1
group15897	single_ortholog	hap1_species_Csp_hap1_LG08_01420.1	hap2_species_Csp_hap2_LG08_01547.1
group2672	species_special	hap2_species_Csp_hap2_LG03_00617.1	hap2_species_Csp_hap2_LG14_01664.1	hap2_species_Csp_hap2_LG03_01330.1	hap2_species_Csp_hap2_LG03_02441.1	hap2_species_Csp_hap2_LG17_00347.1
group3042	multi_ortholog	hap1_species_Csp_hap1_LG01_01336.1	hap2_species_Csp_hap2_LG01_01481.1	hap1_species_Csp_hap1_LG07_01848.1	hap2_species_Csp_hap2_LG07_01993.1
group10534	species_special	hap2_species_Csp_hap2_LG14_00611.1	hap2_species_Csp_hap2_LG14_00625.1	hap2_species_Csp_hap2_LG14_00647.1
group12275	single_ortholog	hap1_species_Csp_hap1_LG03_01498.1	hap2_species_Csp_hap2_LG03_01617.1
group26879	species_special	hap2_species_Csp_hap2_LG11_01800.1
group12169	single_ortholog	hap1_species_Csp_hap1_LG03_01112.1	hap2_species_Csp_hap2_LG03_01162.1
group15593	single_ortholog	hap1_species_Csp_hap1_LG08_00472.1	hap2_species_Csp_hap2_LG08_00512.1
group23469	species_special	hap1_species_Csp_hap1_LG12_00599.1
group10234	multi_ortholog	hap1_species_Csp_hap1_LG13_00525.1	hap2_species_Csp_hap2_LG16_00495.1	hap1_species_Csp_hap1_LG16_00441.1
group13625	single_ortholog	hap1_species_Csp_hap1_LG05_01504.1	hap2_species_Csp_hap2_LG05_01534.1
group7248	multi_ortholog	hap1_species_Csp_hap1_LG08_01534.1	hap2_species_Csp_hap2_LG08_01668.1	hap1_species_Csp_hap1_LG15_03601.1	hap2_species_Csp_hap2_LG15_03551.1
group2612	multi_ortholog	hap1_species_Csp_hap1_LG12_01417.1	hap2_species_Csp_hap2_LG12_01333.1	hap2_species_Csp_hap2_LG12_01371.1	hap2_species_Csp_hap2_LG12_01041.1	hap2_species_Csp_hap2_LG12_01321.1
group3105	multi_ortholog	hap1_species_Csp_hap1_LG01_01478.1	hap1_species_Csp_hap1_LG10_01482.1	hap2_species_Csp_hap2_LG10_01744.1	hap2_species_Csp_hap2_LG01_01631.1
group27044	species_special	hap2_species_Csp_hap2_LG12_01123.1
group11970	single_ortholog	hap1_species_Csp_hap1_LG03_00297.1	hap2_species_Csp_hap2_LG03_00167.1
group12847	single_ortholog	hap1_species_Csp_hap1_LG04_00661.1	hap2_species_Csp_hap2_LG04_00689.1
group8471	multi_ortholog	hap1_species_Csp_hap1_LG13_00646.1	hap2_species_Csp_hap2_LG13_00572.1	hap2_species_Csp_hap2_LG16_00619.1	hap1_species_Csp_hap1_LG16_00559.1
group3239	multi_ortholog	hap1_species_Csp_hap1_LG01_01779.1	hap2_species_Csp_hap2_LG01_01966.1	hap1_species_Csp_hap1_LG07_02308.1	hap2_species_Csp_hap2_LG07_02472.1
group6700	multi_ortholog	hap1_species_Csp_hap1_LG06_02084.1	hap2_species_Csp_hap2_LG06_02169.1	hap1_species_Csp_hap1_LG14_01172.1	hap2_species_Csp_hap2_LG14_02125.1
group11931	single_ortholog	hap1_species_Csp_hap1_LG03_00084.1	hap2_species_Csp_hap2_LG03_00365.1
group9271	multi_ortholog	hap1_species_Csp_hap1_LG03_01582.1	hap2_species_Csp_hap2_LG03_01706.1	hap2_species_Csp_hap2_LG16_01736.1
group18612	single_ortholog	hap1_species_Csp_hap1_LG12_01613.1	hap2_species_Csp_hap2_LG12_01565.1
group22239	species_special	hap1_species_Csp_hap1_LG02_00015.1
group18934	single_ortholog	hap1_species_Csp_hap1_LG13_00982.1	hap2_species_Csp_hap2_LG13_00876.1
group16817	single_ortholog	hap1_species_Csp_hap1_LG10_00474.1	hap2_species_Csp_hap2_LG10_00541.1
group9790	multi_ortholog	hap1_species_Csp_hap1_LG09_00589.1	hap2_species_Csp_hap2_LG09_00620.1	hap2_species_Csp_hap2_LG17_00634.1
group16605	single_ortholog	hap1_species_Csp_hap1_LG09_02209.1	hap2_species_Csp_hap2_LG09_02380.1
group14887	single_ortholog	hap1_species_Csp_hap1_LG07_00538.1	hap2_species_Csp_hap2_LG07_00559.1
group13221	single_ortholog	hap1_species_Csp_hap1_LG04_02079.1	hap2_species_Csp_hap2_LG04_01974.1
group8105	multi_ortholog	hap1_species_Csp_hap1_LG10_01137.1	hap2_species_Csp_hap2_LG10_01361.1	hap1_species_Csp_hap1_LG10_02030.1	hap2_species_Csp_hap2_LG10_02307.1
group28362	species_special	hap2_species_Csp_hap2_LG17_00468.1
group7966	multi_ortholog	hap1_species_Csp_hap1_LG09_01927.1	hap2_species_Csp_hap2_LG09_02050.1	hap1_species_Csp_hap1_LG17_01812.1	hap2_species_Csp_hap2_LG17_01900.1
group26664	species_special	hap2_species_Csp_hap2_LG11_00311.1
group2829	multi_ortholog	hap1_species_Csp_hap1_LG01_00740.1	hap2_species_Csp_hap2_LG01_00781.1	hap2_species_Csp_hap2_LG07_01319.1	hap1_species_Csp_hap1_LG07_01218.1
group18288	single_ortholog	hap1_species_Csp_hap1_LG12_00657.1	hap2_species_Csp_hap2_LG12_00541.1
group25963	species_special	hap2_species_Csp_hap2_LG08_01798.1
group16401	single_ortholog	hap1_species_Csp_hap1_LG09_01422.1	hap2_species_Csp_hap2_LG09_01512.1
group3791	multi_ortholog	hap1_species_Csp_hap1_LG02_01400.1	hap2_species_Csp_hap2_LG02_01437.1	hap1_species_Csp_hap1_LG15_02501.1	hap2_species_Csp_hap2_LG15_02492.1
group20474	single_ortholog	hap1_species_Csp_hap1_LG15_03023.1	hap2_species_Csp_hap2_LG15_03001.1
group8376	multi_ortholog	hap1_species_Csp_hap1_LG13_00350.1	hap2_species_Csp_hap2_LG13_00311.1	hap2_species_Csp_hap2_LG16_00339.1	hap1_species_Csp_hap1_LG16_00305.1
group9004	multi_ortholog	hap1_species_Csp_hap1_LG15_03900.1	hap2_species_Csp_hap2_LG15_03836.1	hap1_species_Csp_hap1_LG15_03901.1	hap2_species_Csp_hap2_LG15_03837.1
group18463	single_ortholog	hap1_species_Csp_hap1_LG12_01057.1	hap2_species_Csp_hap2_LG12_00918.1
group16716	single_ortholog	hap1_species_Csp_hap1_LG10_00058.1	hap2_species_Csp_hap2_LG10_00067.1
group27473	species_special	hap2_species_Csp_hap2_LG14_00286.1
group28056	species_special	hap2_species_Csp_hap2_LG15_03744.1
group14386	single_ortholog	hap1_species_Csp_hap1_LG06_01035.1	hap2_species_Csp_hap2_LG06_01094.1
group1016	multi_ortholog	hap1_species_Csp_hap1_LG04_01162.1	hap2_species_Csp_hap2_LG04_01183.1	hap1_species_Csp_hap1_LG12_01349.1	hap2_species_Csp_hap2_LG12_01254.1	hap1_species_Csp_hap1_LG12_01347.1	hap1_species_Csp_hap1_LG04_01163.1	hap2_species_Csp_hap2_LG04_01182.1	hap2_species_Csp_hap2_LG12_01252.1
group5639	multi_ortholog	hap1_species_Csp_hap1_LG05_01500.1	hap2_species_Csp_hap2_LG05_01530.1	hap1_species_Csp_hap1_LG10_01159.1	hap2_species_Csp_hap2_LG10_01387.1
group19433	single_ortholog	hap1_species_Csp_hap1_LG14_00603.1	hap2_species_Csp_hap2_LG14_01541.1
group8549	multi_ortholog	hap1_species_Csp_hap1_LG13_00863.1	hap2_species_Csp_hap2_LG13_00764.1	hap2_species_Csp_hap2_LG16_00853.1	hap1_species_Csp_hap1_LG16_00756.1
group20840	single_ortholog	hap1_species_Csp_hap1_LG16_00086.1	hap2_species_Csp_hap2_LG16_00099.1
group8634	multi_ortholog	hap1_species_Csp_hap1_LG13_01109.1	hap2_species_Csp_hap2_LG13_00991.1	hap1_species_Csp_hap1_LG16_00985.1	hap2_species_Csp_hap2_LG16_01121.1
group18580	single_ortholog	hap1_species_Csp_hap1_LG12_01485.1	hap2_species_Csp_hap2_LG12_01414.1
group20896	single_ortholog	hap1_species_Csp_hap1_LG16_00362.1	hap2_species_Csp_hap2_LG16_00405.1
group12957	single_ortholog	hap1_species_Csp_hap1_LG04_00979.1	hap2_species_Csp_hap2_LG04_01003.1
group25277	species_special	hap2_species_Csp_hap2_LG05_00529.1
group27324	species_special	hap2_species_Csp_hap2_LG13_02048.1
group2973	multi_ortholog	hap1_species_Csp_hap1_LG01_01167.1	hap2_species_Csp_hap2_LG01_01290.1	hap1_species_Csp_hap1_LG07_01671.1	hap2_species_Csp_hap2_LG07_01807.1
group3191	multi_ortholog	hap1_species_Csp_hap1_LG01_01666.1	hap2_species_Csp_hap2_LG01_01843.1	hap1_species_Csp_hap1_LG07_02176.1	hap2_species_Csp_hap2_LG07_02340.1
group21782	single_ortholog	hap1_species_Csp_hap1_LG17_01585.1	hap2_species_Csp_hap2_LG17_01641.1
group168	multi_ortholog	hap1_species_Csp_hap1_LG03_01562.1	hap2_species_Csp_hap2_LG03_01685.1	hap2_species_Csp_hap2_LG11_01887.1	hap1_species_Csp_hap1_LG11_01536.1	hap1_species_Csp_hap1_LG17_00798.1	hap2_species_Csp_hap2_LG17_00874.1	hap1_species_Csp_hap1_LG10_02560.1	hap2_species_Csp_hap2_LG10_02861.1	hap1_species_Csp_hap1_LG08_01302.1	hap2_species_Csp_hap2_LG08_01421.1	hap1_species_Csp_hap1_LG05_02877.1	hap2_species_Csp_hap2_LG05_02960.1	hap2_species_Csp_hap2_LG09_00862.1	hap1_species_Csp_hap1_LG09_00814.1	hap2_species_Csp_hap2_LG10_00007.1	hap1_species_Csp_hap1_LG10_00006.1	hap1_species_Csp_hap1_LG15_03336.1	hap2_species_Csp_hap2_LG15_03291.1
group28017	species_special	hap2_species_Csp_hap2_LG15_02766.1
group26462	species_special	hap2_species_Csp_hap2_LG10_00970.1
group26538	species_special	hap2_species_Csp_hap2_LG10_01396.1
group18887	single_ortholog	hap1_species_Csp_hap1_LG13_00774.1	hap2_species_Csp_hap2_LG13_00687.1
group7766	multi_ortholog	hap1_species_Csp_hap1_LG09_01112.1	hap2_species_Csp_hap2_LG09_01170.1	hap1_species_Csp_hap1_LG17_01080.1	hap2_species_Csp_hap2_LG17_01175.1
group15336	single_ortholog	hap1_species_Csp_hap1_LG07_01917.1	hap2_species_Csp_hap2_LG07_02066.1
group25956	species_special	hap2_species_Csp_hap2_LG08_01716.1
group7137	multi_ortholog	hap1_species_Csp_hap1_LG08_01144.1	hap2_species_Csp_hap2_LG08_01147.1	hap2_species_Csp_hap2_LG15_00972.1	hap1_species_Csp_hap1_LG15_00958.1
group10474	multi_ortholog	hap1_species_Csp_hap1_LG17_00642.1	hap2_species_Csp_hap2_LG17_00701.1	hap1_species_Csp_hap1_LG17_00646.1
group9813	multi_ortholog	hap2_species_Csp_hap2_LG13_02291.1	hap1_species_Csp_hap1_LG13_02237.1	hap2_species_Csp_hap2_LG05_00157.1
group12754	single_ortholog	hap1_species_Csp_hap1_LG04_00398.1	hap2_species_Csp_hap2_LG04_00415.1
group24637	species_special	hap2_species_Csp_hap2_LG01_01761.1
group10059	multi_ortholog	hap1_species_Csp_hap1_LG12_00308.1	hap2_species_Csp_hap2_LG12_00192.1	hap2_species_Csp_hap2_LG14_00316.1
group23914	species_special	hap1_species_Csp_hap1_LG15_02121.1
group4657	multi_ortholog	hap1_species_Csp_hap1_LG03_01928.1	hap2_species_Csp_hap2_LG03_02108.1	hap1_species_Csp_hap1_LG11_01916.1	hap2_species_Csp_hap2_LG11_02334.1
group1540	multi_ortholog	hap1_species_Csp_hap1_LG01_01692.1	hap2_species_Csp_hap2_LG01_01872.1	hap1_species_Csp_hap1_LG07_02204.1	hap2_species_Csp_hap2_LG07_02370.1	hap1_species_Csp_hap1_LG07_02203.1	hap2_species_Csp_hap2_LG07_02369.1
group21693	single_ortholog	hap1_species_Csp_hap1_LG17_01155.1	hap2_species_Csp_hap2_LG17_01258.1
group26952	species_special	hap2_species_Csp_hap2_LG11_02185.1
group17236	single_ortholog	hap1_species_Csp_hap1_LG10_01987.1	hap2_species_Csp_hap2_LG10_02261.1
group6288	multi_ortholog	hap1_species_Csp_hap1_LG06_00885.1	hap2_species_Csp_hap2_LG06_00939.1	hap2_species_Csp_hap2_LG14_00960.1	hap1_species_Csp_hap1_LG14_00095.1
group25352	species_special	hap2_species_Csp_hap2_LG05_01002.1
group21941	single_ortholog	hap1_species_Csp_hap1_LG17_02074.1	hap2_species_Csp_hap2_LG17_02134.1
group27135	species_special	hap2_species_Csp_hap2_LG12_02078.1
group6627	multi_ortholog	hap1_species_Csp_hap1_LG13_00487.1	hap2_species_Csp_hap2_LG13_00438.1	hap1_species_Csp_hap1_LG16_00408.1	hap2_species_Csp_hap2_LG16_00456.1
group13344	single_ortholog	hap1_species_Csp_hap1_LG05_00381.1	hap2_species_Csp_hap2_LG05_00447.1
group23601	species_special	hap1_species_Csp_hap1_LG13_00935.1
group11986	single_ortholog	hap1_species_Csp_hap1_LG03_00404.1	hap2_species_Csp_hap2_LG03_00071.1
group8738	multi_ortholog	hap1_species_Csp_hap1_LG13_01435.1	hap2_species_Csp_hap2_LG13_01292.1	hap1_species_Csp_hap1_LG16_01286.1	hap2_species_Csp_hap2_LG16_01466.1
group21334	single_ortholog	hap1_species_Csp_hap1_LG16_02073.1	hap2_species_Csp_hap2_LG16_02315.1
group21067	single_ortholog	hap1_species_Csp_hap1_LG16_01102.1	hap2_species_Csp_hap2_LG16_01252.1
group22212	species_special	hap1_species_Csp_hap1_LG01_00898.1
group8393	multi_ortholog	hap1_species_Csp_hap1_LG13_00395.1	hap2_species_Csp_hap2_LG13_00351.1	hap2_species_Csp_hap2_LG16_00388.1	hap1_species_Csp_hap1_LG16_00347.1
group1946	multi_ortholog	hap1_species_Csp_hap1_LG06_01332.1	hap2_species_Csp_hap2_LG06_01412.1	hap1_species_Csp_hap1_LG06_01333.1	hap2_species_Csp_hap2_LG06_01413.1	hap1_species_Csp_hap1_LG14_00446.1	hap2_species_Csp_hap2_LG14_01357.1
group26206	species_special	hap2_species_Csp_hap2_LG09_02112.1
group16824	single_ortholog	hap1_species_Csp_hap1_LG10_00531.1	hap2_species_Csp_hap2_LG10_00600.1
group12839	single_ortholog	hap1_species_Csp_hap1_LG04_00644.1	hap2_species_Csp_hap2_LG04_00672.1
group22784	species_special	hap1_species_Csp_hap1_LG05_02976.1
group1407	multi_ortholog	hap1_species_Csp_hap1_LG08_00808.1	hap2_species_Csp_hap2_LG08_00901.1	hap1_species_Csp_hap1_LG15_00774.1	hap2_species_Csp_hap2_LG15_00791.1	hap1_species_Csp_hap1_LG08_00809.1	hap2_species_Csp_hap2_LG08_00902.1	hap1_species_Csp_hap1_LG15_01615.1
group3812	multi_ortholog	hap1_species_Csp_hap1_LG02_01476.1	hap2_species_Csp_hap2_LG02_01518.1	hap1_species_Csp_hap1_LG15_02576.1	hap2_species_Csp_hap2_LG15_02567.1
group1163	multi_ortholog	hap1_species_Csp_hap1_LG08_00594.1	hap2_species_Csp_hap2_LG08_00653.1	hap1_species_Csp_hap1_LG08_00597.1	hap2_species_Csp_hap2_LG08_00656.1	hap2_species_Csp_hap2_LG08_00654.1	hap1_species_Csp_hap1_LG15_00585.1	hap2_species_Csp_hap2_LG15_00618.1	hap1_species_Csp_hap1_LG08_00595.1
group19447	single_ortholog	hap1_species_Csp_hap1_LG14_00651.1	hap2_species_Csp_hap2_LG14_01584.1
group23729	species_special	hap1_species_Csp_hap1_LG13_02213.1
group18342	single_ortholog	hap1_species_Csp_hap1_LG12_00765.1	hap2_species_Csp_hap2_LG12_00654.1
group8966	multi_ortholog	hap1_species_Csp_hap1_LG15_00594.1	hap2_species_Csp_hap2_LG15_00627.1	hap2_species_Csp_hap2_LG15_02490.1	hap1_species_Csp_hap1_LG15_02499.1
group96	multi_ortholog	hap1_species_Csp_hap1_LG02_01882.1	hap2_species_Csp_hap2_LG02_01922.1	hap1_species_Csp_hap1_LG04_00656.1	hap2_species_Csp_hap2_LG04_00684.1	hap2_species_Csp_hap2_LG09_01213.1	hap2_species_Csp_hap2_LG08_00529.1	hap1_species_Csp_hap1_LG05_01455.1	hap2_species_Csp_hap2_LG11_01191.1	hap1_species_Csp_hap1_LG03_01282.1	hap2_species_Csp_hap2_LG03_01462.1	hap2_species_Csp_hap2_LG11_02221.1	hap1_species_Csp_hap1_LG10_00906.1	hap1_species_Csp_hap1_LG10_00259.1	hap2_species_Csp_hap2_LG10_00297.1	hap1_species_Csp_hap1_LG14_00820.1	hap2_species_Csp_hap2_LG17_00575.1	hap2_species_Csp_hap2_LG09_02042.1	hap1_species_Csp_hap1_LG02_02393.1	hap2_species_Csp_hap2_LG02_02477.1	hap2_species_Csp_hap2_LG14_00327.1	hap2_species_Csp_hap2_LG17_01299.1	hap2_species_Csp_hap2_LG17_01298.1	hap2_species_Csp_hap2_LG11_02220.1
group1330	multi_ortholog	hap1_species_Csp_hap1_LG03_01388.1	hap1_species_Csp_hap1_LG03_01400.1	hap2_species_Csp_hap2_LG03_01514.1	hap2_species_Csp_hap2_LG03_01512.1	hap1_species_Csp_hap1_LG03_01398.1	hap1_species_Csp_hap1_LG03_01391.1	hap1_species_Csp_hap1_LG03_01394.1
group6981	multi_ortholog	hap1_species_Csp_hap1_LG08_00557.1	hap2_species_Csp_hap2_LG08_00605.1	hap1_species_Csp_hap1_LG15_00547.1	hap2_species_Csp_hap2_LG15_00583.1
group17705	single_ortholog	hap1_species_Csp_hap1_LG11_01054.1	hap2_species_Csp_hap2_LG11_01236.1
group19137	single_ortholog	hap1_species_Csp_hap1_LG13_01829.1	hap2_species_Csp_hap2_LG13_01765.1
group3091	multi_ortholog	hap1_species_Csp_hap1_LG01_01443.1	hap2_species_Csp_hap2_LG01_01593.1	hap1_species_Csp_hap1_LG07_01946.1	hap2_species_Csp_hap2_LG07_02095.1
group26955	species_special	hap2_species_Csp_hap2_LG11_02196.1
group478	multi_ortholog	hap1_species_Csp_hap1_LG09_00704.1	hap2_species_Csp_hap2_LG09_00753.1	hap1_species_Csp_hap1_LG09_00705.1	hap2_species_Csp_hap2_LG09_00754.1	hap2_species_Csp_hap2_LG09_00747.1	hap1_species_Csp_hap1_LG09_00707.1	hap2_species_Csp_hap2_LG09_00750.1	hap2_species_Csp_hap2_LG09_00744.1	hap1_species_Csp_hap1_LG09_00706.1	hap2_species_Csp_hap2_LG17_00802.1	hap2_species_Csp_hap2_LG09_00752.1
group8652	multi_ortholog	hap1_species_Csp_hap1_LG13_01156.1	hap2_species_Csp_hap2_LG13_01034.1	hap2_species_Csp_hap2_LG16_01173.1	hap1_species_Csp_hap1_LG16_01032.1
group23217	species_special	hap1_species_Csp_hap1_LG10_00830.1
group12319	single_ortholog	hap1_species_Csp_hap1_LG03_01622.1	hap2_species_Csp_hap2_LG03_01761.1
group2890	multi_ortholog	hap1_species_Csp_hap1_LG01_00952.1	hap2_species_Csp_hap2_LG01_01041.1	hap1_species_Csp_hap1_LG07_01423.1	hap2_species_Csp_hap2_LG07_01547.1
group24766	species_special	hap2_species_Csp_hap2_LG02_01757.1
group73	multi_ortholog	hap1_species_Csp_hap1_LG01_00598.1	hap2_species_Csp_hap2_LG01_00637.1	hap1_species_Csp_hap1_LG06_00879.1	hap2_species_Csp_hap2_LG06_00933.1	hap1_species_Csp_hap1_LG03_00555.1	hap2_species_Csp_hap2_LG10_01249.1	hap1_species_Csp_hap1_LG10_01032.1	hap2_species_Csp_hap2_LG05_01398.1	hap1_species_Csp_hap1_LG05_01332.1	hap1_species_Csp_hap1_LG08_00032.1	hap2_species_Csp_hap2_LG08_00033.1	hap1_species_Csp_hap1_LG03_00554.1	hap2_species_Csp_hap2_LG03_00509.1	hap2_species_Csp_hap2_LG03_00510.1	hap1_species_Csp_hap1_LG11_00521.1	hap2_species_Csp_hap2_LG11_00585.1	hap1_species_Csp_hap1_LG12_01340.1	hap2_species_Csp_hap2_LG12_01245.1	hap1_species_Csp_hap1_LG16_02224.1	hap1_species_Csp_hap1_LG06_00248.1	hap2_species_Csp_hap2_LG06_00266.1	hap2_species_Csp_hap2_LG16_02422.1	hap1_species_Csp_hap1_LG04_01174.1	hap2_species_Csp_hap2_LG04_01172.1	hap1_species_Csp_hap1_LG07_00596.1	hap2_species_Csp_hap2_LG07_00632.1
group19100	single_ortholog	hap1_species_Csp_hap1_LG13_01695.1	hap2_species_Csp_hap2_LG13_01609.1
group21642	single_ortholog	hap1_species_Csp_hap1_LG17_00983.1	hap2_species_Csp_hap2_LG17_01074.1
group12830	single_ortholog	hap1_species_Csp_hap1_LG04_00619.1	hap2_species_Csp_hap2_LG04_00647.1
group7988	multi_ortholog	hap1_species_Csp_hap1_LG09_02074.1	hap2_species_Csp_hap2_LG09_02226.1	hap2_species_Csp_hap2_LG17_02022.1	hap1_species_Csp_hap1_LG17_02200.1
group10328	multi_ortholog	hap1_species_Csp_hap1_LG15_00438.1	hap1_species_Csp_hap1_LG15_03128.1	hap2_species_Csp_hap2_LG15_03096.1
group5354	multi_ortholog	hap1_species_Csp_hap1_LG05_00108.1	hap2_species_Csp_hap2_LG05_00123.1	hap2_species_Csp_hap2_LG10_00087.1	hap1_species_Csp_hap1_LG10_00072.1
group18241	single_ortholog	hap1_species_Csp_hap1_LG12_00523.1	hap2_species_Csp_hap2_LG12_00384.1
group1681	multi_ortholog	hap1_species_Csp_hap1_LG03_00621.1	hap2_species_Csp_hap2_LG03_00576.1	hap2_species_Csp_hap2_LG11_00676.1	hap2_species_Csp_hap2_LG03_00577.1	hap1_species_Csp_hap1_LG11_00594.1	hap2_species_Csp_hap2_LG11_00677.1
group25824	species_special	hap2_species_Csp_hap2_LG08_00092.1
group10804	single_ortholog	hap1_species_Csp_hap1_LG01_00716.1	hap2_species_Csp_hap2_LG01_00757.1
group9883	multi_ortholog	hap1_species_Csp_hap1_LG10_01441.1	hap2_species_Csp_hap2_LG10_01702.1	hap2_species_Csp_hap2_LG10_01197.1
group15890	single_ortholog	hap1_species_Csp_hap1_LG08_01395.1	hap2_species_Csp_hap2_LG08_01522.1
group25787	species_special	hap2_species_Csp_hap2_LG07_01690.1
group27392	species_special	hap2_species_Csp_hap2_LG14_00049.1
group4305	multi_ortholog	hap1_species_Csp_hap1_LG03_00713.1	hap2_species_Csp_hap2_LG03_00684.1	hap2_species_Csp_hap2_LG11_00825.1	hap1_species_Csp_hap1_LG11_00723.1
group24598	species_special	hap2_species_Csp_hap2_LG01_01309.1
group25433	species_special	hap2_species_Csp_hap2_LG05_01931.1
group5738	multi_ortholog	hap1_species_Csp_hap1_LG05_01849.1	hap2_species_Csp_hap2_LG05_01828.1	hap2_species_Csp_hap2_LG10_01743.1	hap1_species_Csp_hap1_LG10_01481.1
group2529	multi_ortholog	hap1_species_Csp_hap1_LG08_01431.1	hap1_species_Csp_hap1_LG15_03485.1	hap2_species_Csp_hap2_LG15_03433.1	hap2_species_Csp_hap2_LG08_01559.1	hap2_species_Csp_hap2_LG17_00915.1
group16641	single_ortholog	hap1_species_Csp_hap1_LG09_02304.1	hap2_species_Csp_hap2_LG09_02497.1
group3305	multi_ortholog	hap1_species_Csp_hap1_LG01_01913.1	hap2_species_Csp_hap2_LG01_02118.1	hap1_species_Csp_hap1_LG07_02461.1	hap2_species_Csp_hap2_LG07_02629.1
group4192	multi_ortholog	hap1_species_Csp_hap1_LG03_00341.1	hap2_species_Csp_hap2_LG03_00133.1	hap2_species_Csp_hap2_LG11_00341.1	hap1_species_Csp_hap1_LG11_00308.1
group23624	species_special	hap1_species_Csp_hap1_LG13_01199.1
group24750	species_special	hap2_species_Csp_hap2_LG02_01376.1
group6313	multi_ortholog	hap1_species_Csp_hap1_LG06_00979.1	hap2_species_Csp_hap2_LG06_01034.1	hap2_species_Csp_hap2_LG14_01035.1	hap1_species_Csp_hap1_LG14_00166.1
group9566	multi_ortholog	hap1_species_Csp_hap1_LG06_01213.1	hap2_species_Csp_hap2_LG06_01289.1	hap2_species_Csp_hap2_LG14_01244.1
group3159	multi_ortholog	hap1_species_Csp_hap1_LG01_01588.1	hap2_species_Csp_hap2_LG01_01751.1	hap1_species_Csp_hap1_LG07_02106.1	hap2_species_Csp_hap2_LG07_02267.1
group23759	species_special	hap1_species_Csp_hap1_LG14_00077.1
group26763	species_special	hap2_species_Csp_hap2_LG11_01157.1
group13281	single_ortholog	hap1_species_Csp_hap1_LG05_00153.1	hap2_species_Csp_hap2_LG05_00177.1
group6491	multi_ortholog	hap1_species_Csp_hap1_LG06_01558.1	hap2_species_Csp_hap2_LG06_01653.1	hap1_species_Csp_hap1_LG14_00643.1	hap2_species_Csp_hap2_LG14_01576.1
group3454	multi_ortholog	hap1_species_Csp_hap1_LG02_00392.1	hap2_species_Csp_hap2_LG02_00379.1	hap1_species_Csp_hap1_LG15_01536.1	hap2_species_Csp_hap2_LG15_01541.1
group7519	multi_ortholog	hap1_species_Csp_hap1_LG09_00329.1	hap2_species_Csp_hap2_LG09_00357.1	hap1_species_Csp_hap1_LG17_00358.1	hap2_species_Csp_hap2_LG17_00396.1
group3529	multi_ortholog	hap1_species_Csp_hap1_LG02_00585.1	hap2_species_Csp_hap2_LG02_00581.1	hap1_species_Csp_hap1_LG15_01705.1	hap2_species_Csp_hap2_LG15_01716.1
group13685	single_ortholog	hap1_species_Csp_hap1_LG05_01782.1	hap2_species_Csp_hap2_LG05_01767.1
group22910	species_special	hap1_species_Csp_hap1_LG07_01341.1
group13424	single_ortholog	hap1_species_Csp_hap1_LG05_00755.1	hap2_species_Csp_hap2_LG05_00886.1
group24966	species_special	hap2_species_Csp_hap2_LG03_01142.1
group16930	single_ortholog	hap1_species_Csp_hap1_LG10_00824.1	hap2_species_Csp_hap2_LG10_00990.1
group6524	multi_ortholog	hap1_species_Csp_hap1_LG06_01639.1	hap2_species_Csp_hap2_LG06_01733.1	hap1_species_Csp_hap1_LG14_00733.1	hap2_species_Csp_hap2_LG14_01676.1
group6413	multi_ortholog	hap1_species_Csp_hap1_LG06_01339.1	hap2_species_Csp_hap2_LG06_01419.1	hap1_species_Csp_hap1_LG14_00452.1	hap2_species_Csp_hap2_LG14_01367.1
group4450	multi_ortholog	hap1_species_Csp_hap1_LG03_01176.1	hap2_species_Csp_hap2_LG03_01257.1	hap2_species_Csp_hap2_LG11_01481.1	hap1_species_Csp_hap1_LG11_01232.1
group25141	species_special	hap2_species_Csp_hap2_LG04_00354.1
group26872	species_special	hap2_species_Csp_hap2_LG11_01770.1
group23895	species_special	hap1_species_Csp_hap1_LG15_01902.1
group12792	single_ortholog	hap1_species_Csp_hap1_LG04_00504.1	hap2_species_Csp_hap2_LG04_00526.1
group10681	single_ortholog	hap1_species_Csp_hap1_LG01_00304.1	hap2_species_Csp_hap2_LG01_00294.1
group10346	multi_ortholog	hap1_species_Csp_hap1_LG15_01218.1	hap2_species_Csp_hap2_LG16_01657.1	hap1_species_Csp_hap1_LG16_01451.1
group16358	single_ortholog	hap1_species_Csp_hap1_LG09_01258.1	hap2_species_Csp_hap2_LG09_01326.1
group21778	single_ortholog	hap1_species_Csp_hap1_LG17_01560.1	hap2_species_Csp_hap2_LG17_01610.1
group12002	single_ortholog	hap1_species_Csp_hap1_LG03_00494.1	hap2_species_Csp_hap2_LG03_00458.1
group5467	multi_ortholog	hap1_species_Csp_hap1_LG05_00543.1	hap2_species_Csp_hap2_LG05_00634.1	hap1_species_Csp_hap1_LG10_00488.1	hap2_species_Csp_hap2_LG10_00554.1
group22795	species_special	hap1_species_Csp_hap1_LG06_00193.1
group761	multi_ortholog	hap1_species_Csp_hap1_LG01_00272.1	hap2_species_Csp_hap2_LG01_00261.1	hap1_species_Csp_hap1_LG12_00836.1	hap2_species_Csp_hap2_LG12_00722.1	hap1_species_Csp_hap1_LG02_01337.1	hap2_species_Csp_hap2_LG02_01372.1	hap1_species_Csp_hap1_LG15_02431.1	hap2_species_Csp_hap2_LG15_02419.1
group5850	multi_ortholog	hap1_species_Csp_hap1_LG05_02171.1	hap2_species_Csp_hap2_LG05_02190.1	hap2_species_Csp_hap2_LG10_02079.1	hap1_species_Csp_hap1_LG10_01813.1
group26751	species_special	hap2_species_Csp_hap2_LG11_01103.1
group27420	species_special	hap2_species_Csp_hap2_LG14_00131.1
group21005	single_ortholog	hap1_species_Csp_hap1_LG16_00852.1	hap2_species_Csp_hap2_LG16_00976.1
group26026	species_special	hap2_species_Csp_hap2_LG09_00692.1
group7783	multi_ortholog	hap1_species_Csp_hap1_LG09_01160.1	hap2_species_Csp_hap2_LG09_01221.1	hap1_species_Csp_hap1_LG17_01121.1	hap2_species_Csp_hap2_LG17_01218.1
group5357	multi_ortholog	hap1_species_Csp_hap1_LG05_00131.1	hap2_species_Csp_hap2_LG05_00149.1	hap1_species_Csp_hap1_LG10_00100.1	hap2_species_Csp_hap2_LG10_00115.1
group17595	single_ortholog	hap1_species_Csp_hap1_LG11_00645.1	hap2_species_Csp_hap2_LG11_00738.1
group12727	single_ortholog	hap1_species_Csp_hap1_LG04_00352.1	hap2_species_Csp_hap2_LG04_00368.1
group28037	species_special	hap2_species_Csp_hap2_LG15_03092.1
group1426	multi_ortholog	hap1_species_Csp_hap1_LG09_01275.1	hap2_species_Csp_hap2_LG09_01359.1	hap2_species_Csp_hap2_LG09_01346.1	hap1_species_Csp_hap1_LG09_01293.1	hap2_species_Csp_hap2_LG09_01395.1	hap1_species_Csp_hap1_LG09_01298.1	hap2_species_Csp_hap2_LG09_01400.1
group20088	single_ortholog	hap1_species_Csp_hap1_LG15_01693.1	hap2_species_Csp_hap2_LG15_01702.1
group16895	single_ortholog	hap1_species_Csp_hap1_LG10_00700.1	hap2_species_Csp_hap2_LG10_00819.1
group22112	species_special	hap2_species_Csp_hap2_LG10_03015.1	hap2_species_Csp_hap2_LG10_03019.1
group1092	multi_ortholog	hap1_species_Csp_hap1_LG05_02488.1	hap2_species_Csp_hap2_LG05_02538.1	hap1_species_Csp_hap1_LG10_02166.1	hap2_species_Csp_hap2_LG10_02448.1	hap2_species_Csp_hap2_LG17_01261.1	hap1_species_Csp_hap1_LG17_01159.1	hap2_species_Csp_hap2_LG09_01277.1	hap1_species_Csp_hap1_LG09_01209.1
group14679	single_ortholog	hap1_species_Csp_hap1_LG06_02006.1	hap2_species_Csp_hap2_LG06_02092.1
group1947	multi_ortholog	hap1_species_Csp_hap1_LG06_01444.1	hap2_species_Csp_hap2_LG06_01536.1	hap1_species_Csp_hap1_LG06_01445.1	hap2_species_Csp_hap2_LG06_01537.1	hap2_species_Csp_hap2_LG14_01471.1	hap1_species_Csp_hap1_LG14_00544.1
group13318	single_ortholog	hap1_species_Csp_hap1_LG05_00294.1	hap2_species_Csp_hap2_LG05_00338.1
group11397	single_ortholog	hap1_species_Csp_hap1_LG02_01198.1	hap2_species_Csp_hap2_LG02_01219.1
group25218	species_special	hap2_species_Csp_hap2_LG05_00150.1
group25518	species_special	hap2_species_Csp_hap2_LG05_02907.1
group13461	single_ortholog	hap1_species_Csp_hap1_LG05_00835.1	hap2_species_Csp_hap2_LG05_00970.1
group4190	multi_ortholog	hap1_species_Csp_hap1_LG03_00331.1	hap2_species_Csp_hap2_LG03_00140.1	hap1_species_Csp_hap1_LG11_00299.1	hap2_species_Csp_hap2_LG11_00332.1
group12955	single_ortholog	hap1_species_Csp_hap1_LG04_00968.1	hap2_species_Csp_hap2_LG04_00992.1
group4665	multi_ortholog	hap1_species_Csp_hap1_LG03_01956.1	hap2_species_Csp_hap2_LG03_02139.1	hap1_species_Csp_hap1_LG11_01947.1	hap2_species_Csp_hap2_LG11_02388.1
group19092	single_ortholog	hap1_species_Csp_hap1_LG13_01651.1	hap2_species_Csp_hap2_LG13_01547.1
group11990	single_ortholog	hap1_species_Csp_hap1_LG03_00418.1	hap2_species_Csp_hap2_LG03_00063.1
group18221	single_ortholog	hap1_species_Csp_hap1_LG12_00462.1	hap2_species_Csp_hap2_LG12_00324.1
group16090	single_ortholog	hap1_species_Csp_hap1_LG09_00197.1	hap2_species_Csp_hap2_LG09_00220.1
group1234	multi_ortholog	hap1_species_Csp_hap1_LG12_01778.1	hap2_species_Csp_hap2_LG12_01740.1	hap2_species_Csp_hap2_LG12_01741.1	hap2_species_Csp_hap2_LG12_01739.1	hap1_species_Csp_hap1_LG12_01782.1	hap2_species_Csp_hap2_LG12_01745.1	hap1_species_Csp_hap1_LG12_01781.1	hap2_species_Csp_hap2_LG12_01743.1
group13449	single_ortholog	hap1_species_Csp_hap1_LG05_00801.1	hap2_species_Csp_hap2_LG05_00936.1
group25209	species_special	hap2_species_Csp_hap2_LG05_00115.1
group3462	multi_ortholog	hap1_species_Csp_hap1_LG02_00405.1	hap2_species_Csp_hap2_LG02_00392.1	hap1_species_Csp_hap1_LG15_01551.1	hap2_species_Csp_hap2_LG15_01555.1
group14353	single_ortholog	hap1_species_Csp_hap1_LG06_00925.1	hap2_species_Csp_hap2_LG06_00979.1
group1719	multi_ortholog	hap1_species_Csp_hap1_LG03_01558.1	hap2_species_Csp_hap2_LG03_01681.1	hap1_species_Csp_hap1_LG10_02572.1	hap2_species_Csp_hap2_LG10_02876.1	hap1_species_Csp_hap1_LG05_02882.1	hap2_species_Csp_hap2_LG05_02965.1
group1421	multi_ortholog	hap1_species_Csp_hap1_LG09_00619.1	hap2_species_Csp_hap2_LG09_00650.1	hap1_species_Csp_hap1_LG13_00408.1	hap2_species_Csp_hap2_LG13_00364.1	hap2_species_Csp_hap2_LG16_00398.1	hap1_species_Csp_hap1_LG16_00355.1	hap2_species_Csp_hap2_LG17_00666.1
group27770	species_special	hap2_species_Csp_hap2_LG14_01148.1
group28317	species_special	hap2_species_Csp_hap2_LG16_02256.1
group599	multi_ortholog	hap1_species_Csp_hap1_LG05_01924.1	hap2_species_Csp_hap2_LG05_01921.1	hap1_species_Csp_hap1_LG10_01560.1	hap2_species_Csp_hap2_LG10_01823.1	hap1_species_Csp_hap1_LG10_01799.1	hap2_species_Csp_hap2_LG10_02064.1	hap1_species_Csp_hap1_LG05_02156.1	hap1_species_Csp_hap1_LG05_02155.1	hap2_species_Csp_hap2_LG05_02172.1	hap2_species_Csp_hap2_LG05_02174.1
group19446	single_ortholog	hap1_species_Csp_hap1_LG14_00650.1	hap2_species_Csp_hap2_LG14_01583.1
group20632	single_ortholog	hap1_species_Csp_hap1_LG15_03494.1	hap2_species_Csp_hap2_LG15_03442.1
group16931	single_ortholog	hap1_species_Csp_hap1_LG10_00825.1	hap2_species_Csp_hap2_LG10_00992.1
group7626	multi_ortholog	hap1_species_Csp_hap1_LG09_00657.1	hap2_species_Csp_hap2_LG09_00688.1	hap1_species_Csp_hap1_LG17_00636.1	hap2_species_Csp_hap2_LG17_00693.1
group12678	single_ortholog	hap1_species_Csp_hap1_LG04_00272.1	hap2_species_Csp_hap2_LG04_00284.1
group15608	single_ortholog	hap1_species_Csp_hap1_LG08_00552.1	hap2_species_Csp_hap2_LG08_00600.1
group21752	single_ortholog	hap1_species_Csp_hap1_LG17_01456.1	hap2_species_Csp_hap2_LG17_01521.1
group9657	multi_ortholog	hap1_species_Csp_hap1_LG07_01528.1	hap2_species_Csp_hap2_LG07_01660.1	hap2_species_Csp_hap2_LG10_01969.1
group18166	single_ortholog	hap1_species_Csp_hap1_LG12_00303.1	hap2_species_Csp_hap2_LG12_00187.1
group15325	single_ortholog	hap1_species_Csp_hap1_LG07_01868.1	hap2_species_Csp_hap2_LG07_02013.1
group17997	single_ortholog	hap1_species_Csp_hap1_LG11_01997.1	hap2_species_Csp_hap2_LG11_02440.1
group11685	single_ortholog	hap1_species_Csp_hap1_LG02_01899.1	hap2_species_Csp_hap2_LG02_01940.1
group7907	multi_ortholog	hap1_species_Csp_hap1_LG09_01634.1	hap2_species_Csp_hap2_LG09_01747.1	hap2_species_Csp_hap2_LG17_01542.1	hap1_species_Csp_hap1_LG17_01487.1
group25073	species_special	hap2_species_Csp_hap2_LG03_01964.1
group27184	species_special	hap2_species_Csp_hap2_LG13_01275.1
group12915	single_ortholog	hap1_species_Csp_hap1_LG04_00822.1	hap2_species_Csp_hap2_LG04_00860.1
group18034	single_ortholog	hap1_species_Csp_hap1_LG11_02122.1	hap2_species_Csp_hap2_LG11_02561.1
group7527	multi_ortholog	hap1_species_Csp_hap1_LG09_00349.1	hap2_species_Csp_hap2_LG09_00377.1	hap2_species_Csp_hap2_LG17_00410.1	hap1_species_Csp_hap1_LG17_00369.1
group13984	single_ortholog	hap1_species_Csp_hap1_LG06_00024.1	hap2_species_Csp_hap2_LG06_00026.1
group1558	multi_ortholog	hap1_species_Csp_hap1_LG02_00113.1	hap2_species_Csp_hap2_LG02_00096.1	hap2_species_Csp_hap2_LG15_01239.1	hap1_species_Csp_hap1_LG15_01256.1	hap1_species_Csp_hap1_LG05_00351.1	hap2_species_Csp_hap2_LG05_00414.1
group12231	single_ortholog	hap1_species_Csp_hap1_LG03_01300.1	hap2_species_Csp_hap2_LG03_01409.1
group25097	species_special	hap2_species_Csp_hap2_LG03_02131.1
group26042	species_special	hap2_species_Csp_hap2_LG09_00827.1
group11013	single_ortholog	hap1_species_Csp_hap1_LG01_01528.1	hap2_species_Csp_hap2_LG01_01686.1
group17526	species_special	hap1_species_Csp_hap1_LG11_00369.1	hap1_species_Csp_hap1_LG16_01695.1
group9035	multi_ortholog	hap1_species_Csp_hap1_LG17_00658.1	hap2_species_Csp_hap2_LG17_00713.1	hap1_species_Csp_hap1_LG17_00660.1	hap2_species_Csp_hap2_LG17_00715.1
group27573	species_special	hap2_species_Csp_hap2_LG14_00552.1
group4466	multi_ortholog	hap1_species_Csp_hap1_LG03_01265.1	hap2_species_Csp_hap2_LG03_01369.1	hap1_species_Csp_hap1_LG11_01287.1	hap2_species_Csp_hap2_LG11_01554.1
group9242	multi_ortholog	hap1_species_Csp_hap1_LG03_00879.1	hap2_species_Csp_hap2_LG03_00869.1	hap2_species_Csp_hap2_LG03_00872.1
group24631	species_special	hap2_species_Csp_hap2_LG01_01736.1
group19371	single_ortholog	hap1_species_Csp_hap1_LG14_00273.1	hap2_species_Csp_hap2_LG14_01155.1
group21968	single_ortholog	hap1_species_Csp_hap1_LG17_02182.1	hap2_species_Csp_hap2_LG17_02042.1
group4147	multi_ortholog	hap1_species_Csp_hap1_LG03_00214.1	hap2_species_Csp_hap2_LG03_00244.1	hap2_species_Csp_hap2_LG11_00229.1	hap1_species_Csp_hap1_LG11_00209.1
group667	multi_ortholog	hap1_species_Csp_hap1_LG02_00299.1	hap2_species_Csp_hap2_LG02_00283.1	hap1_species_Csp_hap1_LG03_00019.1	hap2_species_Csp_hap2_LG12_00299.1	hap1_species_Csp_hap1_LG12_00437.1	hap2_species_Csp_hap2_LG03_00433.1	hap2_species_Csp_hap2_LG14_00417.1	hap1_species_Csp_hap1_LG11_00057.1	hap2_species_Csp_hap2_LG11_00061.1
group20419	single_ortholog	hap1_species_Csp_hap1_LG15_02900.1	hap2_species_Csp_hap2_LG15_02896.1
group26179	species_special	hap2_species_Csp_hap2_LG09_01982.1
group7806	multi_ortholog	hap1_species_Csp_hap1_LG09_01243.1	hap2_species_Csp_hap2_LG09_01310.1	hap1_species_Csp_hap1_LG17_01183.1	hap2_species_Csp_hap2_LG17_01291.1
group25863	species_special	hap2_species_Csp_hap2_LG08_00519.1
group17552	single_ortholog	hap1_species_Csp_hap1_LG11_00470.1	hap2_species_Csp_hap2_LG11_00519.1
group25666	species_special	hap2_species_Csp_hap2_LG07_00127.1
group15387	single_ortholog	hap1_species_Csp_hap1_LG07_02126.1	hap2_species_Csp_hap2_LG07_02288.1
group563	multi_ortholog	hap1_species_Csp_hap1_LG03_00945.1	hap2_species_Csp_hap2_LG15_02639.1	hap2_species_Csp_hap2_LG16_01784.1	hap2_species_Csp_hap2_LG17_01335.1	hap1_species_Csp_hap1_LG17_01221.1	hap1_species_Csp_hap1_LG13_01793.1	hap1_species_Csp_hap1_LG03_01266.1	hap2_species_Csp_hap2_LG17_01781.1	hap1_species_Csp_hap1_LG17_00720.1	hap2_species_Csp_hap2_LG09_01958.1
group22421	species_special	hap1_species_Csp_hap1_LG03_01894.1
group9245	multi_ortholog	hap1_species_Csp_hap1_LG03_00926.1	hap2_species_Csp_hap2_LG03_00925.1	hap2_species_Csp_hap2_LG11_01060.1
group11532	single_ortholog	hap1_species_Csp_hap1_LG02_01550.1	hap2_species_Csp_hap2_LG02_01599.1
group19232	single_ortholog	hap1_species_Csp_hap1_LG13_02104.1	hap2_species_Csp_hap2_LG13_02121.1
group27472	species_special	hap2_species_Csp_hap2_LG14_00282.1
group17487	single_ortholog	hap1_species_Csp_hap1_LG11_00131.1	hap2_species_Csp_hap2_LG11_00142.1
group10484	multi_ortholog	hap1_species_Csp_hap1_LG17_00953.1	hap2_species_Csp_hap2_LG17_01044.1	hap2_species_Csp_hap2_LG17_02180.1
group2119	multi_ortholog	hap1_species_Csp_hap1_LG09_02138.1	hap2_species_Csp_hap2_LG09_02296.1	hap1_species_Csp_hap1_LG17_02129.1	hap2_species_Csp_hap2_LG17_02089.1	hap1_species_Csp_hap1_LG17_02131.1	hap2_species_Csp_hap2_LG17_02087.1
group4605	multi_ortholog	hap1_species_Csp_hap1_LG03_01788.1	hap2_species_Csp_hap2_LG03_01940.1	hap1_species_Csp_hap1_LG11_01760.1	hap2_species_Csp_hap2_LG11_02157.1
group28137	species_special	hap2_species_Csp_hap2_LG16_00821.1
group3769	multi_ortholog	hap1_species_Csp_hap1_LG02_01330.1	hap2_species_Csp_hap2_LG02_01361.1	hap2_species_Csp_hap2_LG15_02406.1	hap1_species_Csp_hap1_LG15_02418.1
group6802	multi_ortholog	hap1_species_Csp_hap1_LG08_00072.1	hap2_species_Csp_hap2_LG08_00074.1	hap1_species_Csp_hap1_LG15_00046.1	hap2_species_Csp_hap2_LG15_00058.1
group4265	multi_ortholog	hap1_species_Csp_hap1_LG03_00593.1	hap2_species_Csp_hap2_LG03_00545.1	hap1_species_Csp_hap1_LG11_00565.1	hap2_species_Csp_hap2_LG11_00644.1
group7758	multi_ortholog	hap1_species_Csp_hap1_LG09_01068.1	hap2_species_Csp_hap2_LG09_01121.1	hap2_species_Csp_hap2_LG17_01136.1	hap1_species_Csp_hap1_LG17_01043.1
group15690	single_ortholog	hap1_species_Csp_hap1_LG08_00820.1	hap2_species_Csp_hap2_LG08_00914.1
group19224	single_ortholog	hap1_species_Csp_hap1_LG13_02073.1	hap2_species_Csp_hap2_LG13_02088.1
group461	multi_ortholog	hap1_species_Csp_hap1_LG05_01863.1	hap2_species_Csp_hap2_LG05_01843.1	hap1_species_Csp_hap1_LG17_00157.1	hap2_species_Csp_hap2_LG17_00170.1	hap1_species_Csp_hap1_LG09_00158.1	hap2_species_Csp_hap2_LG09_00169.1	hap1_species_Csp_hap1_LG14_00610.1	hap2_species_Csp_hap2_LG14_01548.1	hap1_species_Csp_hap1_LG06_01526.1	hap2_species_Csp_hap2_LG06_01625.1	hap2_species_Csp_hap2_LG10_00679.1
group6311	multi_ortholog	hap1_species_Csp_hap1_LG06_00969.1	hap2_species_Csp_hap2_LG06_01024.1	hap1_species_Csp_hap1_LG06_00973.1	hap2_species_Csp_hap2_LG06_01028.1
group16353	single_ortholog	hap1_species_Csp_hap1_LG09_01221.1	hap2_species_Csp_hap2_LG09_01290.1
group12015	single_ortholog	hap1_species_Csp_hap1_LG03_00573.1	hap2_species_Csp_hap2_LG03_00527.1
group24696	species_special	hap2_species_Csp_hap2_LG02_00430.1
group13069	single_ortholog	hap1_species_Csp_hap1_LG04_01446.1	hap2_species_Csp_hap2_LG04_01404.1
group12668	species_special	hap1_species_Csp_hap1_LG04_00252.1	hap1_species_Csp_hap1_LG04_00255.1
group15208	single_ortholog	hap1_species_Csp_hap1_LG07_01416.1	hap2_species_Csp_hap2_LG07_01539.1
group811	multi_ortholog	hap1_species_Csp_hap1_LG01_01314.1	hap2_species_Csp_hap2_LG01_01457.1	hap1_species_Csp_hap1_LG07_01829.1	hap2_species_Csp_hap2_LG07_01974.1	hap1_species_Csp_hap1_LG04_01286.1	hap2_species_Csp_hap2_LG04_01274.1	hap2_species_Csp_hap2_LG12_01355.1	hap1_species_Csp_hap1_LG12_01433.1
group2211	multi_ortholog	hap1_species_Csp_hap1_LG13_01866.1	hap1_species_Csp_hap1_LG16_01718.1	hap2_species_Csp_hap2_LG16_01972.1	hap2_species_Csp_hap2_LG13_01810.1	hap2_species_Csp_hap2_LG13_01809.1	hap1_species_Csp_hap1_LG13_01867.1
group12896	single_ortholog	hap1_species_Csp_hap1_LG04_00760.1	hap2_species_Csp_hap2_LG04_00796.1
group6892	multi_ortholog	hap1_species_Csp_hap1_LG08_00349.1	hap2_species_Csp_hap2_LG08_00379.1	hap1_species_Csp_hap1_LG15_00319.1	hap2_species_Csp_hap2_LG15_00371.1
group22083	species_special	hap2_species_Csp_hap2_LG07_01508.1	hap2_species_Csp_hap2_LG07_01510.1
group19675	single_ortholog	hap1_species_Csp_hap1_LG15_00018.1	hap2_species_Csp_hap2_LG15_00026.1
group15125	single_ortholog	hap1_species_Csp_hap1_LG07_01147.1	hap2_species_Csp_hap2_LG07_01250.1
group11487	single_ortholog	hap1_species_Csp_hap1_LG02_01444.1	hap2_species_Csp_hap2_LG02_01481.1
group12396	single_ortholog	hap1_species_Csp_hap1_LG03_01841.1	hap2_species_Csp_hap2_LG03_02007.1
group3719	multi_ortholog	hap1_species_Csp_hap1_LG02_01154.1	hap2_species_Csp_hap2_LG02_01177.1	hap2_species_Csp_hap2_LG15_02241.1	hap1_species_Csp_hap1_LG15_02231.1
group875	multi_ortholog	hap1_species_Csp_hap1_LG02_00719.1	hap2_species_Csp_hap2_LG02_00712.1	hap1_species_Csp_hap1_LG15_01837.1	hap2_species_Csp_hap2_LG15_01855.1	hap2_species_Csp_hap2_LG15_01852.1	hap1_species_Csp_hap1_LG15_01832.1	hap1_species_Csp_hap1_LG15_01835.1	hap2_species_Csp_hap2_LG15_01849.1
group4971	multi_ortholog	hap1_species_Csp_hap1_LG05_02824.1	hap2_species_Csp_hap2_LG05_02906.1	hap2_species_Csp_hap2_LG10_02790.1	hap2_species_Csp_hap2_LG05_02904.1
group28423	species_special	hap2_species_Csp_hap2_LG17_01098.1
group1111	multi_ortholog	hap1_species_Csp_hap1_LG06_00675.1	hap2_species_Csp_hap2_LG06_00724.1	hap2_species_Csp_hap2_LG15_01738.1	hap1_species_Csp_hap1_LG15_01726.1	hap2_species_Csp_hap2_LG06_02088.1	hap1_species_Csp_hap1_LG06_02002.1	hap2_species_Csp_hap2_LG14_01472.1	hap1_species_Csp_hap1_LG14_00545.1
group22163	species_special	hap2_species_Csp_hap2_LG17_02290.1	hap2_species_Csp_hap2_LG17_02292.1
group13734	single_ortholog	hap1_species_Csp_hap1_LG05_02026.1	hap2_species_Csp_hap2_LG05_02033.1
group20505	single_ortholog	hap1_species_Csp_hap1_LG15_03125.1	hap2_species_Csp_hap2_LG15_03093.1
group15903	single_ortholog	hap1_species_Csp_hap1_LG08_01445.1	hap2_species_Csp_hap2_LG08_01575.1
group12708	single_ortholog	hap1_species_Csp_hap1_LG04_00320.1	hap2_species_Csp_hap2_LG04_00336.1
group16285	single_ortholog	hap1_species_Csp_hap1_LG09_00976.1	hap2_species_Csp_hap2_LG09_01029.1
group27500	species_special	hap2_species_Csp_hap2_LG14_00355.1
group4586	multi_ortholog	hap1_species_Csp_hap1_LG03_01746.1	hap2_species_Csp_hap2_LG03_01886.1	hap1_species_Csp_hap1_LG11_01711.1	hap2_species_Csp_hap2_LG11_02097.1
group20290	single_ortholog	hap2_species_Csp_hap2_LG16_02416.1	hap1_species_Csp_hap1_LG16_02215.1
group4008	multi_ortholog	hap1_species_Csp_hap1_LG02_02344.1	hap2_species_Csp_hap2_LG02_02418.1	hap2_species_Csp_hap2_LG11_02619.1	hap1_species_Csp_hap1_LG11_02191.1
group21564	single_ortholog	hap1_species_Csp_hap1_LG17_00690.1	hap2_species_Csp_hap2_LG17_00750.1
group3899	multi_ortholog	hap1_species_Csp_hap1_LG02_01841.1	hap2_species_Csp_hap2_LG02_01881.1	hap1_species_Csp_hap1_LG07_00699.1	hap2_species_Csp_hap2_LG07_00738.1
group3579	multi_ortholog	hap1_species_Csp_hap1_LG02_00721.1	hap2_species_Csp_hap2_LG02_00714.1	hap1_species_Csp_hap1_LG15_01839.1	hap2_species_Csp_hap2_LG15_01857.1
group19817	single_ortholog	hap1_species_Csp_hap1_LG15_00745.1	hap2_species_Csp_hap2_LG15_00763.1
group249	multi_ortholog	hap1_species_Csp_hap1_LG03_01778.1	hap2_species_Csp_hap2_LG03_01928.1	hap2_species_Csp_hap2_LG03_01930.1	hap1_species_Csp_hap1_LG03_01780.1	hap2_species_Csp_hap2_LG11_02405.1	hap1_species_Csp_hap1_LG11_01753.1	hap1_species_Csp_hap1_LG11_01754.1	hap2_species_Csp_hap2_LG11_02146.1	hap2_species_Csp_hap2_LG11_02150.1	hap2_species_Csp_hap2_LG11_02147.1	hap2_species_Csp_hap2_LG11_02406.1	hap1_species_Csp_hap1_LG11_01969.1	hap1_species_Csp_hap1_LG11_01968.1	hap2_species_Csp_hap2_LG11_02148.1	hap1_species_Csp_hap1_LG11_01967.1
group13305	single_ortholog	hap1_species_Csp_hap1_LG05_00237.1	hap2_species_Csp_hap2_LG05_00238.1
group5853	multi_ortholog	hap1_species_Csp_hap1_LG05_02182.1	hap2_species_Csp_hap2_LG05_02196.1	hap1_species_Csp_hap1_LG10_01819.1	hap2_species_Csp_hap2_LG10_02085.1
group19207	single_ortholog	hap1_species_Csp_hap1_LG13_02024.1	hap2_species_Csp_hap2_LG13_02020.1
group1906	multi_ortholog	hap1_species_Csp_hap1_LG05_02801.1	hap2_species_Csp_hap2_LG05_02881.1	hap2_species_Csp_hap2_LG10_02766.1	hap1_species_Csp_hap1_LG10_02474.1	hap1_species_Csp_hap1_LG10_02471.1	hap2_species_Csp_hap2_LG10_02763.1
group25597	species_special	hap2_species_Csp_hap2_LG06_00620.1
group2823	multi_ortholog	hap1_species_Csp_hap1_LG01_00730.1	hap2_species_Csp_hap2_LG01_00771.1	hap1_species_Csp_hap1_LG07_01199.1	hap2_species_Csp_hap2_LG07_01302.1
group25282	species_special	hap2_species_Csp_hap2_LG05_00577.1
group13844	single_ortholog	hap1_species_Csp_hap1_LG05_02441.1	hap2_species_Csp_hap2_LG05_02489.1
group13445	single_ortholog	hap1_species_Csp_hap1_LG05_00796.1	hap2_species_Csp_hap2_LG05_00932.1
group19099	single_ortholog	hap1_species_Csp_hap1_LG13_01685.1	hap2_species_Csp_hap2_LG13_01592.1
group21043	single_ortholog	hap1_species_Csp_hap1_LG16_01017.1	hap2_species_Csp_hap2_LG16_01159.1
group5881	multi_ortholog	hap1_species_Csp_hap1_LG05_02277.1	hap2_species_Csp_hap2_LG05_02302.1	hap2_species_Csp_hap2_LG10_02185.1	hap1_species_Csp_hap1_LG10_01913.1
group4099	multi_ortholog	hap2_species_Csp_hap2_LG11_00055.1	hap1_species_Csp_hap1_LG11_00052.1	hap2_species_Csp_hap2_LG11_00056.1	hap1_species_Csp_hap1_LG11_00053.1
group22720	species_special	hap1_species_Csp_hap1_LG05_01463.1
group11469	single_ortholog	hap1_species_Csp_hap1_LG02_01390.1	hap2_species_Csp_hap2_LG02_01426.1
group23929	species_special	hap1_species_Csp_hap1_LG15_02219.1
group20355	single_ortholog	hap1_species_Csp_hap1_LG15_02746.1	hap2_species_Csp_hap2_LG15_02735.1
group21102	single_ortholog	hap1_species_Csp_hap1_LG16_01238.1	hap2_species_Csp_hap2_LG16_01417.1
group20978	single_ortholog	hap1_species_Csp_hap1_LG16_00740.1	hap2_species_Csp_hap2_LG16_00832.1
group223	multi_ortholog	hap1_species_Csp_hap1_LG04_00610.1	hap2_species_Csp_hap2_LG04_00636.1	hap1_species_Csp_hap1_LG06_00694.1	hap2_species_Csp_hap2_LG06_00742.1	hap2_species_Csp_hap2_LG04_00652.1	hap2_species_Csp_hap2_LG04_00639.1	hap2_species_Csp_hap2_LG04_00640.1	hap1_species_Csp_hap1_LG04_00613.1	hap1_species_Csp_hap1_LG04_00615.1	hap2_species_Csp_hap2_LG04_00643.1	hap1_species_Csp_hap1_LG06_00696.1	hap1_species_Csp_hap1_LG04_00614.1	hap1_species_Csp_hap1_LG06_00697.1	hap1_species_Csp_hap1_LG04_00621.1	hap2_species_Csp_hap2_LG06_00745.1	hap2_species_Csp_hap2_LG04_00650.1
group9994	multi_ortholog	hap1_species_Csp_hap1_LG12_00126.1	hap2_species_Csp_hap2_LG12_00034.1	hap2_species_Csp_hap2_LG14_00139.1
group10433	multi_ortholog	hap1_species_Csp_hap1_LG16_01419.1	hap2_species_Csp_hap2_LG16_01620.1	hap2_species_Csp_hap2_LG13_01452.1
group13799	single_ortholog	hap1_species_Csp_hap1_LG05_02264.1	hap2_species_Csp_hap2_LG05_02286.1
group24226	species_special	hap1_species_Csp_hap1_LG16_02276.1
group16897	single_ortholog	hap1_species_Csp_hap1_LG10_00707.1	hap2_species_Csp_hap2_LG10_00829.1
group26342	species_special	hap2_species_Csp_hap2_LG10_00281.1
group351	multi_ortholog	hap1_species_Csp_hap1_LG01_00062.1	hap2_species_Csp_hap2_LG01_00045.1	hap1_species_Csp_hap1_LG05_00085.1	hap1_species_Csp_hap1_LG10_00054.1	hap2_species_Csp_hap2_LG05_00094.1	hap2_species_Csp_hap2_LG10_00063.1	hap1_species_Csp_hap1_LG15_03144.1	hap2_species_Csp_hap2_LG15_03107.1	hap1_species_Csp_hap1_LG12_00921.1	hap2_species_Csp_hap2_LG12_00811.1	hap1_species_Csp_hap1_LG07_01407.1	hap2_species_Csp_hap2_LG07_01530.1
group768	multi_ortholog	hap1_species_Csp_hap1_LG01_00430.1	hap2_species_Csp_hap2_LG01_00443.1	hap1_species_Csp_hap1_LG15_02786.1	hap2_species_Csp_hap2_LG15_02783.1	hap1_species_Csp_hap1_LG15_03554.1	hap2_species_Csp_hap2_LG15_03504.1	hap1_species_Csp_hap1_LG08_01485.1	hap2_species_Csp_hap2_LG08_01618.1
group10597	single_ortholog	hap1_species_Csp_hap1_LG01_00121.1	hap2_species_Csp_hap2_LG01_00097.1
group22834	species_special	hap1_species_Csp_hap1_LG06_01224.1
group3144	multi_ortholog	hap1_species_Csp_hap1_LG01_01541.1	hap2_species_Csp_hap2_LG01_01700.1	hap1_species_Csp_hap1_LG07_02066.1	hap2_species_Csp_hap2_LG07_02218.1
group17799	single_ortholog	hap1_species_Csp_hap1_LG11_01351.1	hap2_species_Csp_hap2_LG11_01636.1
group12883	single_ortholog	hap1_species_Csp_hap1_LG04_00727.1	hap2_species_Csp_hap2_LG04_00764.1
group378	multi_ortholog	hap1_species_Csp_hap1_LG02_00649.1	hap2_species_Csp_hap2_LG02_00641.1	hap1_species_Csp_hap1_LG15_01763.1	hap2_species_Csp_hap2_LG15_01773.1	hap2_species_Csp_hap2_LG08_00492.1	hap1_species_Csp_hap1_LG08_00454.1	hap2_species_Csp_hap2_LG17_01504.1	hap1_species_Csp_hap1_LG17_01421.1	hap2_species_Csp_hap2_LG15_00460.1	hap2_species_Csp_hap2_LG09_01661.1	hap1_species_Csp_hap1_LG15_00418.1	hap1_species_Csp_hap1_LG09_01551.1
group16256	single_ortholog	hap1_species_Csp_hap1_LG09_00837.1	hap2_species_Csp_hap2_LG09_00886.1
group624	multi_ortholog	hap2_species_Csp_hap2_LG17_01111.1	hap2_species_Csp_hap2_LG17_01096.1	hap1_species_Csp_hap1_LG17_01019.1	hap1_species_Csp_hap1_LG16_01739.1	hap2_species_Csp_hap2_LG16_01998.1	hap2_species_Csp_hap2_LG16_01997.1	hap2_species_Csp_hap2_LG16_01996.1	hap2_species_Csp_hap2_LG17_01099.1	hap2_species_Csp_hap2_LG17_01115.1	hap1_species_Csp_hap1_LG17_01022.1
group13727	single_ortholog	hap1_species_Csp_hap1_LG05_01987.1	hap2_species_Csp_hap2_LG05_01991.1
group15194	single_ortholog	hap1_species_Csp_hap1_LG07_01370.1	hap2_species_Csp_hap2_LG07_01490.1
group25697	species_special	hap2_species_Csp_hap2_LG07_00578.1
group9311	multi_ortholog	hap1_species_Csp_hap1_LG04_00205.1	hap1_species_Csp_hap1_LG10_01726.1	hap2_species_Csp_hap2_LG10_01984.1
group21025	single_ortholog	hap1_species_Csp_hap1_LG16_00939.1	hap2_species_Csp_hap2_LG16_01071.1
group26925	species_special	hap2_species_Csp_hap2_LG11_02035.1
group12074	single_ortholog	hap1_species_Csp_hap1_LG03_00814.1	hap2_species_Csp_hap2_LG03_00790.1
group6608	multi_ortholog	hap1_species_Csp_hap1_LG06_01854.1	hap2_species_Csp_hap2_LG06_01941.1	hap1_species_Csp_hap1_LG14_00960.1	hap2_species_Csp_hap2_LG14_01904.1
group21063	single_ortholog	hap1_species_Csp_hap1_LG16_01085.1	hap2_species_Csp_hap2_LG16_01233.1
group16889	single_ortholog	hap1_species_Csp_hap1_LG10_00690.1	hap2_species_Csp_hap2_LG10_00808.1
group16386	single_ortholog	hap1_species_Csp_hap1_LG09_01354.1	hap2_species_Csp_hap2_LG09_01451.1
group7628	multi_ortholog	hap1_species_Csp_hap1_LG09_00666.1	hap2_species_Csp_hap2_LG09_00701.1	hap1_species_Csp_hap1_LG17_00653.1	hap2_species_Csp_hap2_LG17_00708.1
group26099	species_special	hap2_species_Csp_hap2_LG09_01385.1
group7511	multi_ortholog	hap1_species_Csp_hap1_LG09_00308.1	hap2_species_Csp_hap2_LG09_00336.1	hap2_species_Csp_hap2_LG17_00376.1	hap1_species_Csp_hap1_LG17_00338.1
group12406	single_ortholog	hap1_species_Csp_hap1_LG03_01877.1	hap2_species_Csp_hap2_LG03_02052.1
group27954	species_special	hap2_species_Csp_hap2_LG15_01806.1
group14686	single_ortholog	hap1_species_Csp_hap1_LG06_02029.1	hap2_species_Csp_hap2_LG06_02115.1
group9960	multi_ortholog	hap1_species_Csp_hap1_LG11_01521.1	hap1_species_Csp_hap1_LG11_01522.1	hap2_species_Csp_hap2_LG11_01862.1
group13911	single_ortholog	hap1_species_Csp_hap1_LG05_02774.1	hap2_species_Csp_hap2_LG05_02849.1
group5074	multi_ortholog	hap1_species_Csp_hap1_LG04_01350.1	hap2_species_Csp_hap2_LG04_01320.1	hap1_species_Csp_hap1_LG12_01469.1	hap2_species_Csp_hap2_LG12_01395.1
group27080	species_special	hap2_species_Csp_hap2_LG12_01513.1
group14077	single_ortholog	hap1_species_Csp_hap1_LG06_00215.1	hap2_species_Csp_hap2_LG06_00239.1
group23664	species_special	hap1_species_Csp_hap1_LG13_01638.1
group17901	single_ortholog	hap1_species_Csp_hap1_LG11_01680.1	hap2_species_Csp_hap2_LG11_02061.1
group23748	species_special	hap1_species_Csp_hap1_LG13_02302.1
group8619	multi_ortholog	hap1_species_Csp_hap1_LG13_01073.1	hap2_species_Csp_hap2_LG13_00958.1	hap1_species_Csp_hap1_LG16_00957.1	hap2_species_Csp_hap2_LG16_01093.1
group28303	species_special	hap2_species_Csp_hap2_LG16_02133.1
group6780	multi_ortholog	hap1_species_Csp_hap1_LG08_00007.1	hap2_species_Csp_hap2_LG08_00007.1	hap1_species_Csp_hap1_LG09_00003.1	hap2_species_Csp_hap2_LG09_00002.1
group23980	species_special	hap1_species_Csp_hap1_LG15_02680.1
group12791	single_ortholog	hap1_species_Csp_hap1_LG04_00501.1	hap2_species_Csp_hap2_LG04_00523.1
group24027	species_special	hap1_species_Csp_hap1_LG15_03261.1
group15313	single_ortholog	hap1_species_Csp_hap1_LG07_01812.1	hap2_species_Csp_hap2_LG07_01958.1
group22119	species_special	hap2_species_Csp_hap2_LG11_01804.1	hap2_species_Csp_hap2_LG15_02677.1
group11328	single_ortholog	hap1_species_Csp_hap1_LG02_00988.1	hap2_species_Csp_hap2_LG02_01006.1
group17800	single_ortholog	hap1_species_Csp_hap1_LG11_01352.1	hap2_species_Csp_hap2_LG11_01638.1
group27251	species_special	hap2_species_Csp_hap2_LG13_01654.1
group25743	species_special	hap2_species_Csp_hap2_LG07_00971.1
group26831	species_special	hap2_species_Csp_hap2_LG11_01567.1
group14622	single_ortholog	hap1_species_Csp_hap1_LG06_01809.1	hap2_species_Csp_hap2_LG06_01898.1
group11192	single_ortholog	hap1_species_Csp_hap1_LG02_00465.1	hap2_species_Csp_hap2_LG02_00455.1
group935	multi_ortholog	hap1_species_Csp_hap1_LG03_00342.1	hap2_species_Csp_hap2_LG03_00132.1	hap2_species_Csp_hap2_LG11_00342.1	hap1_species_Csp_hap1_LG11_00309.1	hap1_species_Csp_hap1_LG12_01562.1	hap2_species_Csp_hap2_LG12_01504.1	hap1_species_Csp_hap1_LG04_01440.1	hap2_species_Csp_hap2_LG04_01399.1
group23147	species_special	hap1_species_Csp_hap1_LG09_02054.1
group541	multi_ortholog	hap2_species_Csp_hap2_LG05_02869.1	hap1_species_Csp_hap1_LG05_02787.1	hap2_species_Csp_hap2_LG05_02863.1	hap1_species_Csp_hap1_LG05_02789.1	hap1_species_Csp_hap1_LG05_02791.1	hap1_species_Csp_hap1_LG05_02793.1	hap2_species_Csp_hap2_LG05_02872.1	hap2_species_Csp_hap2_LG05_02870.1	hap2_species_Csp_hap2_LG10_02753.1	hap1_species_Csp_hap1_LG05_02792.1
group5442	multi_ortholog	hap1_species_Csp_hap1_LG05_00429.1	hap2_species_Csp_hap2_LG05_00511.1	hap1_species_Csp_hap1_LG10_00372.1	hap2_species_Csp_hap2_LG10_00425.1
group176	multi_ortholog	hap1_species_Csp_hap1_LG04_01817.1	hap2_species_Csp_hap2_LG04_01747.1	hap1_species_Csp_hap1_LG04_01815.1	hap2_species_Csp_hap2_LG04_01745.1	hap2_species_Csp_hap2_LG04_01746.1	hap1_species_Csp_hap1_LG04_01816.1	hap1_species_Csp_hap1_LG16_01468.1	hap2_species_Csp_hap2_LG16_01675.1	hap2_species_Csp_hap2_LG13_01497.1	hap1_species_Csp_hap1_LG13_01614.1	hap1_species_Csp_hap1_LG12_01910.1	hap2_species_Csp_hap2_LG12_01887.1	hap2_species_Csp_hap2_LG12_01886.1	hap1_species_Csp_hap1_LG12_01909.1	hap2_species_Csp_hap2_LG12_00008.1	hap1_species_Csp_hap1_LG12_00097.1	hap2_species_Csp_hap2_LG14_00104.1
group23235	species_special	hap1_species_Csp_hap1_LG10_01030.1
group11255	single_ortholog	hap1_species_Csp_hap1_LG02_00718.1	hap2_species_Csp_hap2_LG02_00711.1
group2533	multi_ortholog	hap1_species_Csp_hap1_LG08_01605.1	hap2_species_Csp_hap2_LG08_01752.1	hap1_species_Csp_hap1_LG15_03679.1	hap1_species_Csp_hap1_LG15_03683.1	hap2_species_Csp_hap2_LG15_03624.1
group21611	single_ortholog	hap1_species_Csp_hap1_LG17_00875.1	hap2_species_Csp_hap2_LG17_00959.1
group1565	multi_ortholog	hap1_species_Csp_hap1_LG02_00182.1	hap2_species_Csp_hap2_LG02_00167.1	hap1_species_Csp_hap1_LG02_00185.1	hap2_species_Csp_hap2_LG02_00170.1	hap1_species_Csp_hap1_LG17_01813.1	hap2_species_Csp_hap2_LG17_01901.1
group19843	single_ortholog	hap1_species_Csp_hap1_LG15_00821.1	hap2_species_Csp_hap2_LG15_00836.1
group1292	multi_ortholog	hap1_species_Csp_hap1_LG02_01045.1	hap2_species_Csp_hap2_LG02_01063.1	hap1_species_Csp_hap1_LG11_00812.1	hap2_species_Csp_hap2_LG11_00932.1	hap1_species_Csp_hap1_LG03_00801.1	hap2_species_Csp_hap2_LG03_00775.1	hap1_species_Csp_hap1_LG15_02116.1
group10603	single_ortholog	hap1_species_Csp_hap1_LG01_00130.1	hap2_species_Csp_hap2_LG01_00106.1
group26312	species_special	hap2_species_Csp_hap2_LG10_00074.1
group5748	multi_ortholog	hap1_species_Csp_hap1_LG05_01876.1	hap2_species_Csp_hap2_LG05_01861.1	hap1_species_Csp_hap1_LG10_01506.1	hap2_species_Csp_hap2_LG10_01769.1
group7910	multi_ortholog	hap1_species_Csp_hap1_LG09_01651.1	hap2_species_Csp_hap2_LG09_01762.1	hap2_species_Csp_hap2_LG17_01564.1	hap1_species_Csp_hap1_LG17_01515.1
group22277	species_special	hap1_species_Csp_hap1_LG02_01747.1
group12683	single_ortholog	hap1_species_Csp_hap1_LG04_00283.1	hap2_species_Csp_hap2_LG04_00296.1
group8789	multi_ortholog	hap1_species_Csp_hap1_LG13_01567.1	hap2_species_Csp_hap2_LG13_01441.1	hap2_species_Csp_hap2_LG16_01609.1	hap1_species_Csp_hap1_LG16_01408.1
group9220	species_special	hap1_species_Csp_hap1_LG03_00420.1	hap1_species_Csp_hap1_LG03_00847.1	hap1_species_Csp_hap1_LG03_02214.1
group15772	single_ortholog	hap1_species_Csp_hap1_LG08_01049.1	hap2_species_Csp_hap2_LG08_01235.1
group2417	multi_ortholog	hap1_species_Csp_hap1_LG05_00809.1	hap1_species_Csp_hap1_LG10_00729.1	hap2_species_Csp_hap2_LG05_00946.1	hap2_species_Csp_hap2_LG10_00855.1	hap1_species_Csp_hap1_LG17_02290.1
group5021	multi_ortholog	hap1_species_Csp_hap1_LG04_01136.1	hap2_species_Csp_hap2_LG04_01209.1	hap2_species_Csp_hap2_LG12_01274.1	hap1_species_Csp_hap1_LG12_01369.1
group3347	multi_ortholog	hap1_species_Csp_hap1_LG02_00118.1	hap2_species_Csp_hap2_LG02_00101.1	hap1_species_Csp_hap1_LG15_01261.1	hap2_species_Csp_hap2_LG15_01244.1
group25528	species_special	hap2_species_Csp_hap2_LG05_03009.1
group23773	species_special	hap1_species_Csp_hap1_LG14_00385.1
group19450	single_ortholog	hap1_species_Csp_hap1_LG14_00655.1	hap2_species_Csp_hap2_LG14_01588.1
group2409	multi_ortholog	hap1_species_Csp_hap1_LG05_00511.1	hap2_species_Csp_hap2_LG05_00603.1	hap1_species_Csp_hap1_LG05_00512.1	hap2_species_Csp_hap2_LG10_00523.1	hap1_species_Csp_hap1_LG10_00457.1
group10712	single_ortholog	hap1_species_Csp_hap1_LG01_00391.1	hap2_species_Csp_hap2_LG01_00394.1
group16286	single_ortholog	hap1_species_Csp_hap1_LG09_00977.1	hap2_species_Csp_hap2_LG09_01030.1
group16531	single_ortholog	hap1_species_Csp_hap1_LG09_01954.1	hap2_species_Csp_hap2_LG09_02074.1
group1981	multi_ortholog	hap1_species_Csp_hap1_LG07_00674.1	hap2_species_Csp_hap2_LG07_00712.1	hap2_species_Csp_hap2_LG07_00813.1	hap1_species_Csp_hap1_LG07_00750.1	hap2_species_Csp_hap2_LG09_01742.1	hap2_species_Csp_hap2_LG14_00841.1
group17451	single_ortholog	hap1_species_Csp_hap1_LG11_00016.1	hap2_species_Csp_hap2_LG11_00016.1
group5993	multi_ortholog	hap1_species_Csp_hap1_LG05_02550.1	hap2_species_Csp_hap2_LG05_02605.1	hap2_species_Csp_hap2_LG05_02603.1	hap2_species_Csp_hap2_LG05_02604.1
group6410	multi_ortholog	hap1_species_Csp_hap1_LG06_01330.1	hap2_species_Csp_hap2_LG06_01410.1	hap2_species_Csp_hap2_LG14_01355.1	hap1_species_Csp_hap1_LG14_00444.1
group19061	single_ortholog	hap1_species_Csp_hap1_LG13_01556.1	hap2_species_Csp_hap2_LG13_01426.1
group19392	single_ortholog	hap1_species_Csp_hap1_LG14_00395.1	hap2_species_Csp_hap2_LG14_01298.1
group16173	single_ortholog	hap1_species_Csp_hap1_LG09_00563.1	hap2_species_Csp_hap2_LG09_00594.1
group17355	single_ortholog	hap1_species_Csp_hap1_LG10_02467.1	hap2_species_Csp_hap2_LG10_02759.1
group18402	single_ortholog	hap1_species_Csp_hap1_LG12_00912.1	hap2_species_Csp_hap2_LG12_00802.1
group3842	multi_ortholog	hap1_species_Csp_hap1_LG02_01571.1	hap2_species_Csp_hap2_LG02_01621.1	hap1_species_Csp_hap1_LG07_00984.1	hap2_species_Csp_hap2_LG07_01091.1
group19387	single_ortholog	hap1_species_Csp_hap1_LG14_00377.1	hap2_species_Csp_hap2_LG14_01274.1
group19786	single_ortholog	hap1_species_Csp_hap1_LG15_00587.1	hap2_species_Csp_hap2_LG15_00620.1
group7789	multi_ortholog	hap1_species_Csp_hap1_LG09_01184.1	hap2_species_Csp_hap2_LG09_01249.1	hap1_species_Csp_hap1_LG09_01186.1	hap2_species_Csp_hap2_LG09_01252.1
group24737	species_special	hap2_species_Csp_hap2_LG02_01189.1
group3503	multi_ortholog	hap1_species_Csp_hap1_LG02_00515.1	hap2_species_Csp_hap2_LG02_00511.1	hap2_species_Csp_hap2_LG15_01655.1	hap1_species_Csp_hap1_LG15_01649.1
group15677	single_ortholog	hap1_species_Csp_hap1_LG08_00790.1	hap2_species_Csp_hap2_LG08_00882.1
group18100	single_ortholog	hap1_species_Csp_hap1_LG12_00052.1	hap2_species_Csp_hap2_LG14_00068.1
group25317	species_special	hap2_species_Csp_hap2_LG05_00803.1
group16804	single_ortholog	hap1_species_Csp_hap1_LG10_00406.1	hap2_species_Csp_hap2_LG10_00468.1
group286	multi_ortholog	hap1_species_Csp_hap1_LG02_01929.1	hap2_species_Csp_hap2_LG02_01964.1	hap1_species_Csp_hap1_LG07_00593.1	hap2_species_Csp_hap2_LG07_00629.1	hap2_species_Csp_hap2_LG16_02424.1	hap1_species_Csp_hap1_LG06_00243.1	hap1_species_Csp_hap1_LG16_02226.1	hap2_species_Csp_hap2_LG06_00261.1	hap2_species_Csp_hap2_LG03_00380.1	hap1_species_Csp_hap1_LG03_00069.1	hap1_species_Csp_hap1_LG03_00071.1	hap2_species_Csp_hap2_LG03_00378.1	hap1_species_Csp_hap1_LG11_00097.1	hap2_species_Csp_hap2_LG11_00108.1
group2252	multi_ortholog	hap1_species_Csp_hap1_LG01_00408.1	hap2_species_Csp_hap2_LG01_00414.1	hap2_species_Csp_hap2_LG15_02819.1	hap1_species_Csp_hap1_LG15_02821.1	hap1_species_Csp_hap1_LG03_00708.1
group15526	single_ortholog	hap1_species_Csp_hap1_LG08_00109.1	hap2_species_Csp_hap2_LG08_00112.1
group19965	single_ortholog	hap1_species_Csp_hap1_LG15_01197.1	hap2_species_Csp_hap2_LG15_01184.1
group9907	multi_ortholog	hap1_species_Csp_hap1_LG10_02312.1	hap2_species_Csp_hap2_LG10_02596.1	hap2_species_Csp_hap2_LG05_02697.1
group18675	single_ortholog	hap1_species_Csp_hap1_LG12_01897.1	hap2_species_Csp_hap2_LG12_01871.1
group13659	single_ortholog	hap1_species_Csp_hap1_LG05_01612.1	hap2_species_Csp_hap2_LG05_01641.1
group9120	multi_ortholog	hap1_species_Csp_hap1_LG02_00283.1	hap2_species_Csp_hap2_LG02_00267.1	hap2_species_Csp_hap2_LG15_01426.1
group1342	multi_ortholog	hap1_species_Csp_hap1_LG03_02196.1	hap2_species_Csp_hap2_LG03_02394.1	hap1_species_Csp_hap1_LG11_02211.1	hap2_species_Csp_hap2_LG11_02637.1	hap1_species_Csp_hap1_LG16_00180.1	hap1_species_Csp_hap1_LG04_01683.1	hap2_species_Csp_hap2_LG04_01626.1
group814	multi_ortholog	hap1_species_Csp_hap1_LG01_01355.1	hap2_species_Csp_hap2_LG01_01501.1	hap1_species_Csp_hap1_LG07_01865.1	hap2_species_Csp_hap2_LG07_02010.1	hap1_species_Csp_hap1_LG12_01501.1	hap1_species_Csp_hap1_LG04_01376.1	hap2_species_Csp_hap2_LG04_01341.1	hap2_species_Csp_hap2_LG12_01434.1
group17042	single_ortholog	hap1_species_Csp_hap1_LG10_01273.1	hap2_species_Csp_hap2_LG10_01519.1
group19496	single_ortholog	hap1_species_Csp_hap1_LG14_00847.1	hap2_species_Csp_hap2_LG14_01792.1
group19505	single_ortholog	hap1_species_Csp_hap1_LG14_00888.1	hap2_species_Csp_hap2_LG14_01834.1
group9551	multi_ortholog	hap1_species_Csp_hap1_LG06_00805.1	hap2_species_Csp_hap2_LG06_00859.1	hap2_species_Csp_hap2_LG14_00926.1
group26085	species_special	hap2_species_Csp_hap2_LG09_01281.1
group8179	multi_ortholog	hap1_species_Csp_hap1_LG11_01647.1	hap2_species_Csp_hap2_LG11_02019.1	hap2_species_Csp_hap2_LG15_00078.1	hap1_species_Csp_hap1_LG14_00285.1
group25990	species_special	hap2_species_Csp_hap2_LG08_02042.1
group12430	single_ortholog	hap1_species_Csp_hap1_LG03_01965.1	hap2_species_Csp_hap2_LG03_02148.1
group4544	multi_ortholog	hap1_species_Csp_hap1_LG03_01595.1	hap2_species_Csp_hap2_LG03_01724.1	hap2_species_Csp_hap2_LG11_01927.1	hap1_species_Csp_hap1_LG11_01572.1
group27783	species_special	hap2_species_Csp_hap2_LG14_01261.1
group7066	multi_ortholog	hap1_species_Csp_hap1_LG08_00862.1	hap2_species_Csp_hap2_LG08_00956.1	hap1_species_Csp_hap1_LG08_00864.1	hap2_species_Csp_hap2_LG08_00958.1
group20891	single_ortholog	hap1_species_Csp_hap1_LG16_00338.1	hap2_species_Csp_hap2_LG16_00379.1
group10706	single_ortholog	hap1_species_Csp_hap1_LG01_00371.1	hap2_species_Csp_hap2_LG01_00369.1
group14767	single_ortholog	hap1_species_Csp_hap1_LG07_00152.1	hap2_species_Csp_hap2_LG07_00155.1
group5570	multi_ortholog	hap1_species_Csp_hap1_LG05_01160.1	hap2_species_Csp_hap2_LG05_01284.1	hap1_species_Csp_hap1_LG05_01532.1	hap2_species_Csp_hap2_LG05_01563.1
group27559	species_special	hap2_species_Csp_hap2_LG14_00507.1
group2149	multi_ortholog	hap1_species_Csp_hap1_LG10_02728.1	hap2_species_Csp_hap2_LG10_03070.1	hap1_species_Csp_hap1_LG17_00960.1	hap1_species_Csp_hap1_LG17_00961.1	hap2_species_Csp_hap2_LG17_01051.1	hap2_species_Csp_hap2_LG09_01047.1
group26668	species_special	hap2_species_Csp_hap2_LG11_00351.1
group11549	single_ortholog	hap1_species_Csp_hap1_LG02_01595.1	hap2_species_Csp_hap2_LG02_01645.1
group14442	single_ortholog	hap1_species_Csp_hap1_LG06_01163.1	hap2_species_Csp_hap2_LG06_01233.1
group23077	species_special	hap1_species_Csp_hap1_LG09_01680.1
group27888	species_special	hap2_species_Csp_hap2_LG15_00540.1
group12429	single_ortholog	hap1_species_Csp_hap1_LG03_01961.1	hap2_species_Csp_hap2_LG03_02144.1
group27640	species_special	hap2_species_Csp_hap2_LG14_00701.1
group1497	multi_ortholog	hap1_species_Csp_hap1_LG01_00776.1	hap2_species_Csp_hap2_LG01_00821.1	hap1_species_Csp_hap1_LG01_01787.1	hap2_species_Csp_hap2_LG01_01975.1	hap1_species_Csp_hap1_LG07_02312.1	hap2_species_Csp_hap2_LG07_02476.1
group14905	single_ortholog	hap1_species_Csp_hap1_LG07_00576.1	hap2_species_Csp_hap2_LG07_00612.1
group18972	single_ortholog	hap1_species_Csp_hap1_LG13_01108.1	hap2_species_Csp_hap2_LG13_00990.1
group11049	single_ortholog	hap1_species_Csp_hap1_LG01_01682.1	hap2_species_Csp_hap2_LG01_01860.1
group22997	species_special	hap1_species_Csp_hap1_LG09_00430.1
group6081	multi_ortholog	hap1_species_Csp_hap1_LG05_02738.1	hap2_species_Csp_hap2_LG05_02809.1	hap2_species_Csp_hap2_LG10_02704.1	hap1_species_Csp_hap1_LG10_02413.1
group10926	single_ortholog	hap1_species_Csp_hap1_LG01_01147.1	hap2_species_Csp_hap2_LG01_01259.1
group2902	multi_ortholog	hap1_species_Csp_hap1_LG01_00985.1	hap2_species_Csp_hap2_LG01_01073.1	hap1_species_Csp_hap1_LG07_01453.1	hap2_species_Csp_hap2_LG07_01583.1
group12120	single_ortholog	hap1_species_Csp_hap1_LG03_00990.1	hap2_species_Csp_hap2_LG03_01014.1
group4912	multi_ortholog	hap1_species_Csp_hap1_LG04_00659.1	hap2_species_Csp_hap2_LG04_00687.1	hap1_species_Csp_hap1_LG06_00668.1	hap2_species_Csp_hap2_LG06_00717.1
group17657	single_ortholog	hap1_species_Csp_hap1_LG11_00920.1	hap2_species_Csp_hap2_LG11_01064.1
group26911	species_special	hap2_species_Csp_hap2_LG11_01938.1
group24593	species_special	hap2_species_Csp_hap2_LG01_01281.1
group4440	multi_ortholog	hap1_species_Csp_hap1_LG03_01158.1	hap2_species_Csp_hap2_LG03_01229.1	hap2_species_Csp_hap2_LG11_01406.1	hap1_species_Csp_hap1_LG11_01181.1
group1785	multi_ortholog	hap1_species_Csp_hap1_LG04_01264.1	hap2_species_Csp_hap2_LG04_01253.1	hap1_species_Csp_hap1_LG05_00555.1	hap2_species_Csp_hap2_LG05_00652.1	hap1_species_Csp_hap1_LG10_00499.1	hap2_species_Csp_hap2_LG10_00565.1
group17056	single_ortholog	hap1_species_Csp_hap1_LG10_01319.1	hap2_species_Csp_hap2_LG10_01565.1
group15624	single_ortholog	hap1_species_Csp_hap1_LG08_00615.1	hap2_species_Csp_hap2_LG08_00674.1
group17669	single_ortholog	hap1_species_Csp_hap1_LG11_00974.1	hap2_species_Csp_hap2_LG11_01129.1
group18538	single_ortholog	hap1_species_Csp_hap1_LG12_01304.1	hap2_species_Csp_hap2_LG12_01208.1
group5866	multi_ortholog	hap1_species_Csp_hap1_LG05_02222.1	hap2_species_Csp_hap2_LG05_02240.1	hap2_species_Csp_hap2_LG05_02244.1	hap1_species_Csp_hap1_LG05_02225.1
group18691	single_ortholog	hap1_species_Csp_hap1_LG12_01984.1	hap2_species_Csp_hap2_LG12_01973.1
group3650	multi_ortholog	hap1_species_Csp_hap1_LG02_00932.1	hap2_species_Csp_hap2_LG02_00941.1	hap2_species_Csp_hap2_LG15_02058.1	hap1_species_Csp_hap1_LG15_02011.1
group17808	single_ortholog	hap1_species_Csp_hap1_LG11_01376.1	hap2_species_Csp_hap2_LG11_01679.1
group959	multi_ortholog	hap1_species_Csp_hap1_LG03_01208.1	hap2_species_Csp_hap2_LG03_01287.1	hap2_species_Csp_hap2_LG11_01503.1	hap1_species_Csp_hap1_LG11_01246.1	hap1_species_Csp_hap1_LG12_00799.1	hap2_species_Csp_hap2_LG12_00685.1	hap2_species_Csp_hap2_LG14_00821.1	hap2_species_Csp_hap2_LG14_00816.1
group24633	species_special	hap2_species_Csp_hap2_LG01_01738.1
group27604	species_special	hap2_species_Csp_hap2_LG14_00612.1
group19706	single_ortholog	hap1_species_Csp_hap1_LG15_00188.1	hap2_species_Csp_hap2_LG15_00217.1
group8910	multi_ortholog	hap1_species_Csp_hap1_LG13_02027.1	hap2_species_Csp_hap2_LG13_02023.1	hap1_species_Csp_hap1_LG16_01896.1	hap2_species_Csp_hap2_LG16_02196.1
group23560	species_special	hap1_species_Csp_hap1_LG13_00419.1
group21891	single_ortholog	hap1_species_Csp_hap1_LG17_01866.1	hap2_species_Csp_hap2_LG17_02313.1
group8121	multi_ortholog	hap1_species_Csp_hap1_LG10_01669.1	hap2_species_Csp_hap2_LG10_01934.1	hap1_species_Csp_hap1_LG10_01670.1	hap2_species_Csp_hap2_LG10_01935.1
group3944	multi_ortholog	hap1_species_Csp_hap1_LG02_02081.1	hap2_species_Csp_hap2_LG02_02155.1	hap2_species_Csp_hap2_LG07_00467.1	hap1_species_Csp_hap1_LG07_00442.1
group11394	single_ortholog	hap1_species_Csp_hap1_LG02_01182.1	hap2_species_Csp_hap2_LG02_01203.1
group24077	species_special	hap1_species_Csp_hap1_LG15_04051.1
group25176	species_special	hap2_species_Csp_hap2_LG04_00991.1
group732	multi_ortholog	hap1_species_Csp_hap1_LG07_01891.1	hap2_species_Csp_hap2_LG07_02039.1	hap2_species_Csp_hap2_LG11_00397.1	hap1_species_Csp_hap1_LG11_00353.1	hap2_species_Csp_hap2_LG11_00395.1	hap2_species_Csp_hap2_LG07_02037.1	hap2_species_Csp_hap2_LG11_00394.1	hap1_species_Csp_hap1_LG11_00350.1	hap1_species_Csp_hap1_LG11_00351.1
group23433	species_special	hap1_species_Csp_hap1_LG12_00211.1
group17149	single_ortholog	hap1_species_Csp_hap1_LG10_01694.1	hap2_species_Csp_hap2_LG10_01960.1
group15898	single_ortholog	hap1_species_Csp_hap1_LG08_01425.1	hap2_species_Csp_hap2_LG08_01552.1
group20200	single_ortholog	hap1_species_Csp_hap1_LG15_02214.1	hap2_species_Csp_hap2_LG15_02227.1
group4819	multi_ortholog	hap1_species_Csp_hap1_LG04_00159.1	hap1_species_Csp_hap1_LG04_00161.1	hap2_species_Csp_hap2_LG04_00170.1	hap2_species_Csp_hap2_LG04_00172.1
group16050	single_ortholog	hap1_species_Csp_hap1_LG09_00027.1	hap2_species_Csp_hap2_LG09_00026.1
group16629	single_ortholog	hap1_species_Csp_hap1_LG09_02262.1	hap2_species_Csp_hap2_LG09_02448.1
group27302	species_special	hap2_species_Csp_hap2_LG13_01949.1
group13712	single_ortholog	hap1_species_Csp_hap1_LG05_01943.1	hap2_species_Csp_hap2_LG05_01940.1
group4501	multi_ortholog	hap1_species_Csp_hap1_LG03_01421.1	hap2_species_Csp_hap2_LG03_01536.1	hap2_species_Csp_hap2_LG11_01697.1	hap1_species_Csp_hap1_LG11_01393.1
group24745	species_special	hap2_species_Csp_hap2_LG02_01313.1
group15405	single_ortholog	hap1_species_Csp_hap1_LG07_02193.1	hap2_species_Csp_hap2_LG07_02359.1
group23761	species_special	hap1_species_Csp_hap1_LG14_00103.1
group20179	single_ortholog	hap1_species_Csp_hap1_LG15_02120.1	hap2_species_Csp_hap2_LG15_02154.1
group8225	multi_ortholog	hap1_species_Csp_hap1_LG12_00889.1	hap2_species_Csp_hap2_LG12_00774.1	hap2_species_Csp_hap2_LG14_00914.1	hap1_species_Csp_hap1_LG14_00057.1
group11745	single_ortholog	hap1_species_Csp_hap1_LG02_02103.1	hap2_species_Csp_hap2_LG02_02176.1
group1181	multi_ortholog	hap1_species_Csp_hap1_LG08_01652.1	hap2_species_Csp_hap2_LG08_01807.1	hap1_species_Csp_hap1_LG15_03757.1	hap2_species_Csp_hap2_LG15_03688.1	hap1_species_Csp_hap1_LG15_04053.1	hap2_species_Csp_hap2_LG15_03976.1	hap1_species_Csp_hap1_LG08_01871.1	hap2_species_Csp_hap2_LG08_02063.1
group10826	single_ortholog	hap1_species_Csp_hap1_LG01_00789.1	hap2_species_Csp_hap2_LG01_00836.1
group16639	single_ortholog	hap1_species_Csp_hap1_LG09_02298.1	hap2_species_Csp_hap2_LG09_02490.1
group1536	multi_ortholog	hap1_species_Csp_hap1_LG01_01632.1	hap2_species_Csp_hap2_LG01_01806.1	hap1_species_Csp_hap1_LG07_02143.1	hap2_species_Csp_hap2_LG07_02305.1	hap1_species_Csp_hap1_LG15_03688.1	hap2_species_Csp_hap2_LG15_03628.1
group19530	single_ortholog	hap1_species_Csp_hap1_LG14_00957.1	hap2_species_Csp_hap2_LG14_01901.1
group13622	single_ortholog	hap1_species_Csp_hap1_LG05_01494.1	hap2_species_Csp_hap2_LG05_01526.1
group17384	single_ortholog	hap1_species_Csp_hap1_LG10_02569.1	hap2_species_Csp_hap2_LG10_02871.1
group16707	single_ortholog	hap1_species_Csp_hap1_LG10_00028.1	hap2_species_Csp_hap2_LG10_00031.1
group3537	multi_ortholog	hap1_species_Csp_hap1_LG02_00613.1	hap2_species_Csp_hap2_LG15_01740.1	hap1_species_Csp_hap1_LG15_01728.1	hap2_species_Csp_hap2_LG02_00603.1
group19358	single_ortholog	hap1_species_Csp_hap1_LG14_00224.1	hap2_species_Csp_hap2_LG14_01098.1
group22855	species_special	hap1_species_Csp_hap1_LG06_01906.1
group7919	multi_ortholog	hap1_species_Csp_hap1_LG09_01726.1	hap2_species_Csp_hap2_LG09_01842.1	hap1_species_Csp_hap1_LG17_01574.1	hap2_species_Csp_hap2_LG17_01626.1
group1383	multi_ortholog	hap1_species_Csp_hap1_LG05_01891.1	hap2_species_Csp_hap2_LG05_02631.1	hap1_species_Csp_hap1_LG15_00355.1	hap1_species_Csp_hap1_LG09_00138.1	hap2_species_Csp_hap2_LG09_00148.1	hap1_species_Csp_hap1_LG14_00583.1	hap2_species_Csp_hap2_LG14_01512.1
group616	multi_ortholog	hap1_species_Csp_hap1_LG07_01148.1	hap2_species_Csp_hap2_LG07_01251.1	hap2_species_Csp_hap2_LG17_02211.1	hap2_species_Csp_hap2_LG09_02466.1	hap1_species_Csp_hap1_LG09_02278.1	hap1_species_Csp_hap1_LG17_01957.1	hap2_species_Csp_hap2_LG17_02213.1	hap1_species_Csp_hap1_LG17_01956.1	hap1_species_Csp_hap1_LG15_02353.1	hap2_species_Csp_hap2_LG15_02345.1
group24452	species_special	hap2_species_Csp_hap2_LG01_00018.1
group20100	single_ortholog	hap1_species_Csp_hap1_LG15_01745.1	hap2_species_Csp_hap2_LG15_01753.1
group8448	multi_ortholog	hap1_species_Csp_hap1_LG13_00589.1	hap2_species_Csp_hap2_LG13_00520.1	hap1_species_Csp_hap1_LG16_00505.1	hap2_species_Csp_hap2_LG16_00563.1
group18572	single_ortholog	hap1_species_Csp_hap1_LG12_01464.1	hap2_species_Csp_hap2_LG12_01388.1
group8642	multi_ortholog	hap1_species_Csp_hap1_LG13_01132.1	hap2_species_Csp_hap2_LG13_01011.1	hap1_species_Csp_hap1_LG16_01003.1	hap2_species_Csp_hap2_LG16_01146.1
group13740	single_ortholog	hap1_species_Csp_hap1_LG05_02037.1	hap2_species_Csp_hap2_LG05_02045.1
group14932	single_ortholog	hap1_species_Csp_hap1_LG07_00661.1	hap2_species_Csp_hap2_LG07_00699.1
group3001	multi_ortholog	hap1_species_Csp_hap1_LG01_01254.1	hap2_species_Csp_hap2_LG01_01391.1	hap2_species_Csp_hap2_LG07_01895.1	hap1_species_Csp_hap1_LG07_01754.1
group23317	species_special	hap1_species_Csp_hap1_LG11_01045.1
group24060	species_special	hap1_species_Csp_hap1_LG15_03724.1
group21678	single_ortholog	hap1_species_Csp_hap1_LG17_01106.1	hap2_species_Csp_hap2_LG17_01203.1
group15270	single_ortholog	hap1_species_Csp_hap1_LG07_01606.1	hap2_species_Csp_hap2_LG07_01743.1
group7802	multi_ortholog	hap1_species_Csp_hap1_LG09_01232.1	hap2_species_Csp_hap2_LG09_01300.1	hap2_species_Csp_hap2_LG11_01703.1	hap1_species_Csp_hap1_LG11_01398.1
group18802	single_ortholog	hap1_species_Csp_hap1_LG13_00330.1	hap2_species_Csp_hap2_LG13_00292.1
group2189	multi_ortholog	hap1_species_Csp_hap1_LG13_00861.1	hap1_species_Csp_hap1_LG13_00862.1	hap2_species_Csp_hap2_LG16_00847.1	hap1_species_Csp_hap1_LG16_00755.1	hap2_species_Csp_hap2_LG16_00852.1	hap1_species_Csp_hap1_LG16_00754.1
group13755	single_ortholog	hap1_species_Csp_hap1_LG05_02069.1	hap2_species_Csp_hap2_LG05_02080.1
group8657	multi_ortholog	hap1_species_Csp_hap1_LG13_01163.1	hap2_species_Csp_hap2_LG13_01041.1	hap1_species_Csp_hap1_LG16_01040.1	hap2_species_Csp_hap2_LG16_01184.1
group16896	single_ortholog	hap1_species_Csp_hap1_LG10_00704.1	hap2_species_Csp_hap2_LG10_00826.1
group8432	multi_ortholog	hap1_species_Csp_hap1_LG13_00544.1	hap2_species_Csp_hap2_LG13_00478.1	hap1_species_Csp_hap1_LG16_00459.1	hap2_species_Csp_hap2_LG16_00515.1
group9721	multi_ortholog	hap1_species_Csp_hap1_LG08_00658.1	hap2_species_Csp_hap2_LG08_00729.1	hap1_species_Csp_hap1_LG15_00646.1
group1105	multi_ortholog	hap1_species_Csp_hap1_LG06_00028.1	hap2_species_Csp_hap2_LG06_00030.1	hap2_species_Csp_hap2_LG16_01747.1	hap1_species_Csp_hap1_LG11_00968.1	hap2_species_Csp_hap2_LG11_01122.1	hap2_species_Csp_hap2_LG14_00130.1	hap1_species_Csp_hap1_LG12_00119.1	hap2_species_Csp_hap2_LG12_00028.1
group5158	multi_ortholog	hap1_species_Csp_hap1_LG04_01611.1	hap2_species_Csp_hap2_LG04_01561.1	hap2_species_Csp_hap2_LG04_01562.1	hap1_species_Csp_hap1_LG04_01612.1
group10725	single_ortholog	hap1_species_Csp_hap1_LG01_00424.1	hap2_species_Csp_hap2_LG01_00437.1
group6429	multi_ortholog	hap1_species_Csp_hap1_LG06_01381.1	hap2_species_Csp_hap2_LG06_01472.1	hap1_species_Csp_hap1_LG14_00485.1	hap2_species_Csp_hap2_LG14_01405.1
group3772	multi_ortholog	hap1_species_Csp_hap1_LG02_01342.1	hap2_species_Csp_hap2_LG02_01377.1	hap1_species_Csp_hap1_LG15_02434.1	hap2_species_Csp_hap2_LG15_02422.1
group27058	species_special	hap2_species_Csp_hap2_LG12_01335.1
group19783	single_ortholog	hap1_species_Csp_hap1_LG15_00557.1	hap2_species_Csp_hap2_LG15_00594.1
group26561	species_special	hap2_species_Csp_hap2_LG10_01541.1
group6539	multi_ortholog	hap1_species_Csp_hap1_LG06_01682.1	hap2_species_Csp_hap2_LG06_01776.1	hap1_species_Csp_hap1_LG14_00774.1	hap2_species_Csp_hap2_LG14_01717.1
group17946	single_ortholog	hap1_species_Csp_hap1_LG11_01822.1	hap2_species_Csp_hap2_LG11_02232.1
group10490	multi_ortholog	hap1_species_Csp_hap1_LG17_01296.1	hap2_species_Csp_hap2_LG17_01407.1	hap2_species_Csp_hap2_LG17_01910.1
group22851	species_special	hap1_species_Csp_hap1_LG06_01811.1
group4331	multi_ortholog	hap1_species_Csp_hap1_LG03_00790.1	hap2_species_Csp_hap2_LG03_00764.1	hap1_species_Csp_hap1_LG11_00796.1	hap2_species_Csp_hap2_LG11_00912.1
group12414	single_ortholog	hap1_species_Csp_hap1_LG03_01906.1	hap2_species_Csp_hap2_LG03_02085.1
group21725	single_ortholog	hap1_species_Csp_hap1_LG17_01324.1	hap2_species_Csp_hap2_LG17_01429.1
group13049	single_ortholog	hap1_species_Csp_hap1_LG04_01353.1	hap2_species_Csp_hap2_LG04_01322.1
group28124	species_special	hap2_species_Csp_hap2_LG16_00706.1
group6707	multi_ortholog	hap1_species_Csp_hap1_LG06_02099.1	hap2_species_Csp_hap2_LG06_02183.1	hap2_species_Csp_hap2_LG14_02138.1	hap1_species_Csp_hap1_LG14_01185.1
group11738	single_ortholog	hap1_species_Csp_hap1_LG02_02080.1	hap2_species_Csp_hap2_LG02_02154.1
group7587	multi_ortholog	hap1_species_Csp_hap1_LG09_00542.1	hap2_species_Csp_hap2_LG09_00572.1	hap1_species_Csp_hap1_LG17_00544.1	hap2_species_Csp_hap2_LG17_00596.1
group3079	multi_ortholog	hap1_species_Csp_hap1_LG01_01416.1	hap2_species_Csp_hap2_LG01_01561.1	hap1_species_Csp_hap1_LG07_01919.1	hap2_species_Csp_hap2_LG07_02068.1
group25489	species_special	hap2_species_Csp_hap2_LG05_02600.1
group23191	species_special	hap1_species_Csp_hap1_LG10_00450.1
group26145	species_special	hap2_species_Csp_hap2_LG09_01803.1
group10133	multi_ortholog	hap1_species_Csp_hap1_LG12_00557.1	hap2_species_Csp_hap2_LG12_00414.1	hap1_species_Csp_hap1_LG15_02091.1
group27572	species_special	hap2_species_Csp_hap2_LG14_00550.1
group21090	single_ortholog	hap1_species_Csp_hap1_LG16_01176.1	hap2_species_Csp_hap2_LG16_01336.1
group26481	species_special	hap2_species_Csp_hap2_LG10_01085.1
group18198	single_ortholog	hap1_species_Csp_hap1_LG12_00393.1	hap2_species_Csp_hap2_LG12_00263.1
group17951	single_ortholog	hap1_species_Csp_hap1_LG11_01843.1	hap2_species_Csp_hap2_LG11_02252.1
group7418	multi_ortholog	hap1_species_Csp_hap1_LG09_00098.1	hap2_species_Csp_hap2_LG09_00100.1	hap1_species_Csp_hap1_LG17_00086.1	hap2_species_Csp_hap2_LG17_00094.1
group11194	single_ortholog	hap1_species_Csp_hap1_LG02_00468.1	hap2_species_Csp_hap2_LG02_00458.1
group21541	single_ortholog	hap1_species_Csp_hap1_LG17_00568.1	hap2_species_Csp_hap2_LG17_00620.1
group5860	multi_ortholog	hap1_species_Csp_hap1_LG05_02210.1	hap2_species_Csp_hap2_LG05_02227.1	hap1_species_Csp_hap1_LG10_01843.1	hap2_species_Csp_hap2_LG10_02112.1
group19071	single_ortholog	hap1_species_Csp_hap1_LG13_01606.1	hap2_species_Csp_hap2_LG13_01489.1
group551	multi_ortholog	hap1_species_Csp_hap1_LG03_00234.1	hap2_species_Csp_hap2_LG03_00223.1	hap1_species_Csp_hap1_LG11_00225.1	hap2_species_Csp_hap2_LG11_00252.1	hap1_species_Csp_hap1_LG17_00981.1	hap2_species_Csp_hap2_LG17_01072.1	hap2_species_Csp_hap2_LG10_03082.1	hap1_species_Csp_hap1_LG09_01009.1	hap2_species_Csp_hap2_LG09_01064.1	hap1_species_Csp_hap1_LG10_02740.1
group27897	species_special	hap2_species_Csp_hap2_LG15_00705.1
group3641	multi_ortholog	hap1_species_Csp_hap1_LG02_00902.1	hap2_species_Csp_hap2_LG02_00910.1	hap1_species_Csp_hap1_LG15_01983.1	hap2_species_Csp_hap2_LG15_02031.1
group24993	species_special	hap2_species_Csp_hap2_LG03_01299.1
group194	multi_ortholog	hap1_species_Csp_hap1_LG06_01718.1	hap2_species_Csp_hap2_LG06_01809.1	hap1_species_Csp_hap1_LG14_00815.1	hap2_species_Csp_hap2_LG14_01757.1	hap2_species_Csp_hap2_LG17_00383.1	hap1_species_Csp_hap1_LG17_00346.1	hap1_species_Csp_hap1_LG17_00342.1	hap1_species_Csp_hap1_LG17_00345.1	hap1_species_Csp_hap1_LG09_00314.1	hap2_species_Csp_hap2_LG09_00342.1	hap1_species_Csp_hap1_LG09_00312.1	hap2_species_Csp_hap2_LG09_00340.1	hap1_species_Csp_hap1_LG17_00344.1	hap2_species_Csp_hap2_LG17_00380.1	hap2_species_Csp_hap2_LG17_00382.1	hap2_species_Csp_hap2_LG09_00341.1	hap1_species_Csp_hap1_LG09_00313.1
group21844	single_ortholog	hap1_species_Csp_hap1_LG17_01767.1	hap2_species_Csp_hap2_LG17_01846.1
group17604	single_ortholog	hap1_species_Csp_hap1_LG11_00666.1	hap2_species_Csp_hap2_LG11_00765.1
group14878	single_ortholog	hap1_species_Csp_hap1_LG07_00504.1	hap2_species_Csp_hap2_LG07_00529.1
group16691	single_ortholog	hap1_species_Csp_hap1_LG09_02491.1	hap2_species_Csp_hap2_LG09_02724.1
group26014	species_special	hap2_species_Csp_hap2_LG09_00366.1
group13302	single_ortholog	hap1_species_Csp_hap1_LG05_00225.1	hap2_species_Csp_hap2_LG05_00252.1
group19584	single_ortholog	hap1_species_Csp_hap1_LG14_01137.1	hap2_species_Csp_hap2_LG14_02089.1
group22054	species_special	hap2_species_Csp_hap2_LG03_01248.1	hap2_species_Csp_hap2_LG03_01249.1
group8985	multi_ortholog	hap1_species_Csp_hap1_LG15_02048.1	hap1_species_Csp_hap1_LG15_02558.1	hap2_species_Csp_hap2_LG15_03172.1	hap1_species_Csp_hap1_LG15_03214.1
group1502	multi_ortholog	hap1_species_Csp_hap1_LG01_00926.1	hap2_species_Csp_hap2_LG01_01014.1	hap1_species_Csp_hap1_LG01_00927.1	hap2_species_Csp_hap2_LG01_01015.1	hap1_species_Csp_hap1_LG07_01396.1	hap2_species_Csp_hap2_LG07_01518.1
group8581	multi_ortholog	hap1_species_Csp_hap1_LG13_00957.1	hap2_species_Csp_hap2_LG13_00850.1	hap1_species_Csp_hap1_LG16_00856.1	hap2_species_Csp_hap2_LG16_00981.1
group19777	single_ortholog	hap1_species_Csp_hap1_LG15_00535.1	hap2_species_Csp_hap2_LG15_00572.1
group20082	single_ortholog	hap1_species_Csp_hap1_LG15_01674.1	hap2_species_Csp_hap2_LG15_01682.1
group23774	species_special	hap1_species_Csp_hap1_LG14_00451.1
group16361	single_ortholog	hap1_species_Csp_hap1_LG09_01261.1	hap2_species_Csp_hap2_LG09_01330.1
group28027	species_special	hap2_species_Csp_hap2_LG15_02867.1
group25728	species_special	hap2_species_Csp_hap2_LG07_00823.1
group24828	species_special	hap2_species_Csp_hap2_LG02_02448.1
group28181	species_special	hap2_species_Csp_hap2_LG16_01312.1
group13010	single_ortholog	hap1_species_Csp_hap1_LG04_01169.1	hap2_species_Csp_hap2_LG04_01177.1
group16418	single_ortholog	hap1_species_Csp_hap1_LG09_01504.1	hap2_species_Csp_hap2_LG09_01604.1
group13573	single_ortholog	hap1_species_Csp_hap1_LG05_01307.1	hap2_species_Csp_hap2_LG05_01380.1
group19932	single_ortholog	hap1_species_Csp_hap1_LG15_01142.1	hap2_species_Csp_hap2_LG15_01129.1
group28064	species_special	hap2_species_Csp_hap2_LG15_04028.1
group11525	single_ortholog	hap1_species_Csp_hap1_LG02_01537.1	hap2_species_Csp_hap2_LG02_01586.1
group7970	multi_ortholog	hap1_species_Csp_hap1_LG09_01963.1	hap2_species_Csp_hap2_LG09_02089.1	hap1_species_Csp_hap1_LG17_02281.1	hap2_species_Csp_hap2_LG17_01957.1
group20009	single_ortholog	hap1_species_Csp_hap1_LG15_01361.1	hap2_species_Csp_hap2_LG15_01346.1
group15867	single_ortholog	hap1_species_Csp_hap1_LG08_01316.1	hap2_species_Csp_hap2_LG08_01434.1
group10559	species_special	hap1_species_Csp_hap1_LG01_00042.1	hap1_species_Csp_hap1_LG01_00043.1
group21435	single_ortholog	hap1_species_Csp_hap1_LG17_00101.1	hap2_species_Csp_hap2_LG17_00110.1
group5048	multi_ortholog	hap1_species_Csp_hap1_LG04_01224.1	hap2_species_Csp_hap2_LG04_01120.1	hap1_species_Csp_hap1_LG12_01293.1	hap2_species_Csp_hap2_LG12_01196.1
group10740	single_ortholog	hap1_species_Csp_hap1_LG01_00471.1	hap2_species_Csp_hap2_LG01_00496.1
group575	multi_ortholog	hap1_species_Csp_hap1_LG03_02043.1	hap2_species_Csp_hap2_LG03_02236.1	hap1_species_Csp_hap1_LG11_02047.1	hap2_species_Csp_hap2_LG11_02486.1	hap1_species_Csp_hap1_LG04_01827.1	hap2_species_Csp_hap2_LG04_01757.1	hap1_species_Csp_hap1_LG12_01917.1	hap1_species_Csp_hap1_LG15_01214.1	hap2_species_Csp_hap2_LG15_01202.1	hap2_species_Csp_hap2_LG12_01895.1
group12296	single_ortholog	hap1_species_Csp_hap1_LG03_01557.1	hap2_species_Csp_hap2_LG03_01680.1
group4438	multi_ortholog	hap1_species_Csp_hap1_LG03_01155.1	hap2_species_Csp_hap2_LG03_01223.1	hap1_species_Csp_hap1_LG11_01172.1	hap2_species_Csp_hap2_LG11_01398.1
group20302	single_ortholog	hap1_species_Csp_hap1_LG15_02597.1	hap2_species_Csp_hap2_LG15_02589.1
group21720	single_ortholog	hap1_species_Csp_hap1_LG17_01301.1	hap2_species_Csp_hap2_LG08_00827.1
group9676	multi_ortholog	hap1_species_Csp_hap1_LG16_01931.1	hap1_species_Csp_hap1_LG12_00580.1	hap2_species_Csp_hap2_LG12_00436.1
group12163	single_ortholog	hap1_species_Csp_hap1_LG03_01092.1	hap2_species_Csp_hap2_LG03_01132.1
group5414	multi_ortholog	hap1_species_Csp_hap1_LG05_00317.1	hap2_species_Csp_hap2_LG05_00377.1	hap1_species_Csp_hap1_LG10_00281.1	hap2_species_Csp_hap2_LG10_00322.1
group930	multi_ortholog	hap1_species_Csp_hap1_LG03_00161.1	hap2_species_Csp_hap2_LG03_00288.1	hap2_species_Csp_hap2_LG11_00201.1	hap1_species_Csp_hap1_LG11_00182.1	hap1_species_Csp_hap1_LG10_02730.1	hap2_species_Csp_hap2_LG10_03072.1	hap2_species_Csp_hap2_LG05_03095.1	hap1_species_Csp_hap1_LG05_02997.1
group24743	species_special	hap2_species_Csp_hap2_LG02_01295.1
group1210	multi_ortholog	hap1_species_Csp_hap1_LG09_00917.1	hap2_species_Csp_hap2_LG09_00966.1	hap1_species_Csp_hap1_LG09_00919.1	hap1_species_Csp_hap1_LG09_00921.1	hap1_species_Csp_hap1_LG09_00923.1	hap2_species_Csp_hap2_LG09_00969.1	hap2_species_Csp_hap2_LG12_01136.1	hap1_species_Csp_hap1_LG12_01234.1
group12490	single_ortholog	hap1_species_Csp_hap1_LG03_02173.1	hap2_species_Csp_hap2_LG03_02371.1
group2195	multi_ortholog	hap1_species_Csp_hap1_LG13_00942.1	hap2_species_Csp_hap2_LG13_00837.1	hap1_species_Csp_hap1_LG16_00827.1	hap2_species_Csp_hap2_LG16_00946.1	hap2_species_Csp_hap2_LG16_00947.1	hap1_species_Csp_hap1_LG16_00828.1
group11470	single_ortholog	hap1_species_Csp_hap1_LG02_01391.1	hap2_species_Csp_hap2_LG02_01427.1
group3209	multi_ortholog	hap1_species_Csp_hap1_LG01_01706.1	hap2_species_Csp_hap2_LG01_01889.1	hap1_species_Csp_hap1_LG07_02233.1	hap2_species_Csp_hap2_LG07_02399.1
group21947	single_ortholog	hap1_species_Csp_hap1_LG17_02110.1	hap2_species_Csp_hap2_LG17_02108.1
group14732	single_ortholog	hap1_species_Csp_hap1_LG07_00020.1	hap2_species_Csp_hap2_LG07_00020.1
group22115	species_special	hap2_species_Csp_hap2_LG11_00403.1	hap2_species_Csp_hap2_LG11_00406.1
group10375	multi_ortholog	hap1_species_Csp_hap1_LG15_02887.1	hap2_species_Csp_hap2_LG15_02887.1	hap2_species_Csp_hap2_LG11_01507.1
group3412	multi_ortholog	hap1_species_Csp_hap1_LG02_00279.1	hap2_species_Csp_hap2_LG02_00263.1	hap2_species_Csp_hap2_LG15_01422.1	hap1_species_Csp_hap1_LG15_01427.1
group25325	species_special	hap2_species_Csp_hap2_LG05_00870.1
group9397	multi_ortholog	hap1_species_Csp_hap1_LG04_02069.1	hap1_species_Csp_hap1_LG12_02141.1	hap2_species_Csp_hap2_LG12_02121.1
group8927	multi_ortholog	hap1_species_Csp_hap1_LG13_02109.1	hap2_species_Csp_hap2_LG13_02124.1	hap2_species_Csp_hap2_LG13_02126.1	hap1_species_Csp_hap1_LG13_02111.1
group50	multi_ortholog	hap2_species_Csp_hap2_LG09_01287.1	hap1_species_Csp_hap1_LG09_01218.1	hap1_species_Csp_hap1_LG05_02493.1	hap2_species_Csp_hap2_LG05_02543.1	hap2_species_Csp_hap2_LG10_02455.1	hap1_species_Csp_hap1_LG10_02173.1	hap2_species_Csp_hap2_LG10_02456.1	hap1_species_Csp_hap1_LG10_02174.1	hap2_species_Csp_hap2_LG05_02547.1	hap1_species_Csp_hap1_LG05_02501.1	hap2_species_Csp_hap2_LG05_02548.1	hap1_species_Csp_hap1_LG05_02496.1	hap1_species_Csp_hap1_LG05_02503.1	hap2_species_Csp_hap2_LG05_02546.1	hap1_species_Csp_hap1_LG05_02494.1	hap1_species_Csp_hap1_LG05_02502.1	hap1_species_Csp_hap1_LG05_02499.1	hap2_species_Csp_hap2_LG05_02549.1	hap1_species_Csp_hap1_LG10_02175.1	hap2_species_Csp_hap2_LG10_02457.1	hap2_species_Csp_hap2_LG05_02545.1	hap1_species_Csp_hap1_LG05_02504.1	hap1_species_Csp_hap1_LG05_02505.1	hap1_species_Csp_hap1_LG10_02176.1	hap2_species_Csp_hap2_LG10_02458.1	hap2_species_Csp_hap2_LG05_02550.1	hap2_species_Csp_hap2_LG05_02544.1	hap2_species_Csp_hap2_LG05_02552.1	hap1_species_Csp_hap1_LG10_02172.1	hap2_species_Csp_hap2_LG10_02454.1
group17606	single_ortholog	hap1_species_Csp_hap1_LG11_00679.1	hap2_species_Csp_hap2_LG11_00779.1
group23888	species_special	hap1_species_Csp_hap1_LG15_01670.1
group8751	multi_ortholog	hap1_species_Csp_hap1_LG13_01466.1	hap2_species_Csp_hap2_LG13_01332.1	hap2_species_Csp_hap2_LG16_01497.1	hap1_species_Csp_hap1_LG16_01313.1
group9199	multi_ortholog	hap2_species_Csp_hap2_LG15_00858.1	hap1_species_Csp_hap1_LG08_01322.1	hap2_species_Csp_hap2_LG08_01440.1
group21237	single_ortholog	hap1_species_Csp_hap1_LG16_01720.1	hap2_species_Csp_hap2_LG06_01087.1
group15733	single_ortholog	hap1_species_Csp_hap1_LG08_00954.1	hap2_species_Csp_hap2_LG08_01070.1
group27883	species_special	hap2_species_Csp_hap2_LG15_00368.1
group25683	species_special	hap2_species_Csp_hap2_LG07_00400.1
group9188	species_special	hap1_species_Csp_hap1_LG02_02137.1	hap1_species_Csp_hap1_LG02_02147.1	hap1_species_Csp_hap1_LG03_01160.1
group11718	single_ortholog	hap1_species_Csp_hap1_LG02_01968.1	hap2_species_Csp_hap2_LG02_02008.1
group4696	multi_ortholog	hap1_species_Csp_hap1_LG03_02046.1	hap2_species_Csp_hap2_LG03_02239.1	hap2_species_Csp_hap2_LG11_02490.1	hap1_species_Csp_hap1_LG11_02051.1
group1670	multi_ortholog	hap1_species_Csp_hap1_LG03_00257.1	hap2_species_Csp_hap2_LG03_00200.1	hap2_species_Csp_hap2_LG11_00275.1	hap1_species_Csp_hap1_LG11_00247.1	hap1_species_Csp_hap1_LG04_00212.1	hap2_species_Csp_hap2_LG04_00224.1
group7520	multi_ortholog	hap1_species_Csp_hap1_LG09_00336.1	hap2_species_Csp_hap2_LG09_00364.1	hap1_species_Csp_hap1_LG09_00612.1	hap2_species_Csp_hap2_LG09_00643.1
group6157	multi_ortholog	hap1_species_Csp_hap1_LG05_02954.1	hap2_species_Csp_hap2_LG05_03049.1	hap1_species_Csp_hap1_LG10_02669.1	hap2_species_Csp_hap2_LG10_03005.1
group18494	single_ortholog	hap1_species_Csp_hap1_LG12_01113.1	hap2_species_Csp_hap2_LG12_01006.1
group19018	single_ortholog	hap1_species_Csp_hap1_LG13_01316.1	hap2_species_Csp_hap2_LG13_01169.1
group28295	species_special	hap2_species_Csp_hap2_LG16_02115.1
group12935	single_ortholog	hap1_species_Csp_hap1_LG04_00899.1	hap2_species_Csp_hap2_LG04_00923.1
group16726	single_ortholog	hap1_species_Csp_hap1_LG10_00117.1	hap2_species_Csp_hap2_LG10_00139.1
group24851	species_special	hap2_species_Csp_hap2_LG03_00030.1
group3560	multi_ortholog	hap1_species_Csp_hap1_LG02_00670.1	hap2_species_Csp_hap2_LG02_00662.1	hap1_species_Csp_hap1_LG15_01781.1	hap2_species_Csp_hap2_LG15_01794.1
group1000	multi_ortholog	hap1_species_Csp_hap1_LG03_02231.1	hap2_species_Csp_hap2_LG03_02430.1	hap1_species_Csp_hap1_LG04_01317.1	hap1_species_Csp_hap1_LG11_02252.1	hap2_species_Csp_hap2_LG11_02674.1	hap2_species_Csp_hap2_LG04_01302.1	hap1_species_Csp_hap1_LG09_02419.1	hap2_species_Csp_hap2_LG09_02646.1
group6190	multi_ortholog	hap1_species_Csp_hap1_LG06_00059.1	hap2_species_Csp_hap2_LG06_00063.1	hap2_species_Csp_hap2_LG16_02533.1	hap1_species_Csp_hap1_LG16_02379.1
group24583	species_special	hap2_species_Csp_hap2_LG01_01216.1
group2952	multi_ortholog	hap1_species_Csp_hap1_LG01_01105.1	hap2_species_Csp_hap2_LG01_01210.1	hap1_species_Csp_hap1_LG07_01607.1	hap2_species_Csp_hap2_LG07_01744.1
group25171	species_special	hap2_species_Csp_hap2_LG04_00936.1
group17780	single_ortholog	hap1_species_Csp_hap1_LG11_01256.1	hap2_species_Csp_hap2_LG11_01518.1
group3969	multi_ortholog	hap1_species_Csp_hap1_LG02_02168.1	hap2_species_Csp_hap2_LG02_02241.1	hap2_species_Csp_hap2_LG07_00385.1	hap1_species_Csp_hap1_LG07_00368.1
group20281	single_ortholog	hap1_species_Csp_hap1_LG15_02532.1	hap2_species_Csp_hap2_LG15_02520.1
group26973	species_special	hap2_species_Csp_hap2_LG11_02355.1
group21448	single_ortholog	hap1_species_Csp_hap1_LG17_00171.1	hap2_species_Csp_hap2_LG17_00184.1
group3908	multi_ortholog	hap1_species_Csp_hap1_LG02_01897.1	hap2_species_Csp_hap2_LG02_01937.1	hap2_species_Csp_hap2_LG16_01547.1	hap2_species_Csp_hap2_LG16_02204.1
group6617	multi_ortholog	hap1_species_Csp_hap1_LG06_01875.1	hap2_species_Csp_hap2_LG06_01965.1	hap2_species_Csp_hap2_LG14_01931.1	hap1_species_Csp_hap1_LG14_00986.1
group13649	single_ortholog	hap1_species_Csp_hap1_LG05_01585.1	hap2_species_Csp_hap2_LG05_01615.1
group14830	single_ortholog	hap1_species_Csp_hap1_LG07_00310.1	hap2_species_Csp_hap2_LG07_00323.1
group24424	species_special	hap1_species_Csp_hap1_LG17_02083.1
group22911	species_special	hap1_species_Csp_hap1_LG07_01406.1
group2691	multi_ortholog	hap1_species_Csp_hap1_LG01_00151.1	hap2_species_Csp_hap2_LG01_00122.1	hap1_species_Csp_hap1_LG15_03078.1	hap2_species_Csp_hap2_LG15_03047.1
group20596	single_ortholog	hap1_species_Csp_hap1_LG15_03352.1	hap2_species_Csp_hap2_LG15_03306.1
group24629	species_special	hap2_species_Csp_hap2_LG01_01720.1
group7314	multi_ortholog	hap1_species_Csp_hap1_LG08_01719.1	hap2_species_Csp_hap2_LG08_01882.1	hap1_species_Csp_hap1_LG15_03859.1	hap2_species_Csp_hap2_LG15_03795.1
group18053	single_ortholog	hap1_species_Csp_hap1_LG11_02218.1	hap2_species_Csp_hap2_LG11_02644.1
group6160	multi_ortholog	hap1_species_Csp_hap1_LG05_02958.1	hap2_species_Csp_hap2_LG05_03055.1	hap2_species_Csp_hap2_LG10_03026.1	hap1_species_Csp_hap1_LG10_02686.1
group5314	multi_ortholog	hap1_species_Csp_hap1_LG04_02060.1	hap2_species_Csp_hap2_LG04_01958.1	hap2_species_Csp_hap2_LG12_02110.1	hap1_species_Csp_hap1_LG12_02132.1
group24723	species_special	hap2_species_Csp_hap2_LG02_00853.1
group19738	single_ortholog	hap1_species_Csp_hap1_LG15_00352.1	hap2_species_Csp_hap2_LG15_00400.1
group5157	multi_ortholog	hap1_species_Csp_hap1_LG04_01600.1	hap2_species_Csp_hap2_LG04_01553.1	hap2_species_Csp_hap2_LG12_01662.1	hap1_species_Csp_hap1_LG12_01708.1
group27295	species_special	hap2_species_Csp_hap2_LG13_01922.1
group26120	species_special	hap2_species_Csp_hap2_LG09_01561.1
group5292	multi_ortholog	hap1_species_Csp_hap1_LG04_01987.1	hap2_species_Csp_hap2_LG04_01898.1	hap1_species_Csp_hap1_LG12_02081.1	hap2_species_Csp_hap2_LG12_02054.1
group25506	species_special	hap2_species_Csp_hap2_LG05_02737.1
group10181	multi_ortholog	hap1_species_Csp_hap1_LG12_00804.1	hap1_species_Csp_hap1_LG15_02275.1	hap2_species_Csp_hap2_LG12_01169.1
group26671	species_special	hap2_species_Csp_hap2_LG11_00376.1
group11534	single_ortholog	hap1_species_Csp_hap1_LG02_01552.1	hap2_species_Csp_hap2_LG02_01601.1
group28537	species_special	hap2_species_Csp_hap2_LG17_02351.1
group21386	single_ortholog	hap1_species_Csp_hap1_LG16_02317.1	hap2_species_Csp_hap2_LG16_02493.1
group20588	single_ortholog	hap1_species_Csp_hap1_LG15_03313.1	hap2_species_Csp_hap2_LG15_03267.1
group13253	single_ortholog	hap1_species_Csp_hap1_LG05_00062.1	hap2_species_Csp_hap2_LG05_00067.1
group8136	multi_ortholog	hap1_species_Csp_hap1_LG10_02505.1	hap2_species_Csp_hap2_LG10_02802.1	hap2_species_Csp_hap2_LG10_02804.1	hap2_species_Csp_hap2_LG10_02801.1
group15472	single_ortholog	hap1_species_Csp_hap1_LG07_02466.1	hap2_species_Csp_hap2_LG07_02634.1
group21892	single_ortholog	hap1_species_Csp_hap1_LG17_01871.1	hap2_species_Csp_hap2_LG17_02306.1
group2367	multi_ortholog	hap1_species_Csp_hap1_LG03_02014.1	hap2_species_Csp_hap2_LG03_02205.1	hap1_species_Csp_hap1_LG17_01547.1	hap2_species_Csp_hap2_LG11_01604.1	hap1_species_Csp_hap1_LG11_01294.1
group12764	single_ortholog	hap1_species_Csp_hap1_LG04_00414.1	hap2_species_Csp_hap2_LG04_00435.1
group10521	species_special	hap2_species_Csp_hap2_LG03_01293.1	hap2_species_Csp_hap2_LG03_01296.1	hap2_species_Csp_hap2_LG03_01298.1
group12364	single_ortholog	hap1_species_Csp_hap1_LG03_01755.1	hap2_species_Csp_hap2_LG03_01899.1
group4041	multi_ortholog	hap1_species_Csp_hap1_LG02_02443.1	hap2_species_Csp_hap2_LG02_02529.1	hap2_species_Csp_hap2_LG07_00144.1	hap1_species_Csp_hap1_LG07_00140.1
group22787	species_special	hap1_species_Csp_hap1_LG05_03002.1
group4818	multi_ortholog	hap1_species_Csp_hap1_LG04_00131.1	hap2_species_Csp_hap2_LG04_00147.1	hap1_species_Csp_hap1_LG04_00133.1	hap2_species_Csp_hap2_LG04_00149.1
group12102	single_ortholog	hap1_species_Csp_hap1_LG03_00915.1	hap2_species_Csp_hap2_LG03_00912.1
group548	multi_ortholog	hap1_species_Csp_hap1_LG03_00147.1	hap2_species_Csp_hap2_LG03_00300.1	hap1_species_Csp_hap1_LG03_00148.1	hap1_species_Csp_hap1_LG03_00155.1	hap2_species_Csp_hap2_LG03_00293.1	hap1_species_Csp_hap1_LG03_00150.1	hap2_species_Csp_hap2_LG03_00298.1	hap2_species_Csp_hap2_LG03_00301.1	hap1_species_Csp_hap1_LG03_00151.1	hap2_species_Csp_hap2_LG03_00297.1
group6469	multi_ortholog	hap1_species_Csp_hap1_LG06_01470.1	hap2_species_Csp_hap2_LG06_01569.1	hap1_species_Csp_hap1_LG15_03854.1	hap2_species_Csp_hap2_LG15_03790.1
group9769	multi_ortholog	hap1_species_Csp_hap1_LG09_00153.1	hap2_species_Csp_hap2_LG09_00164.1	hap1_species_Csp_hap1_LG15_01070.1
group21219	species_special	hap1_species_Csp_hap1_LG16_01665.1	hap1_species_Csp_hap1_LG16_01667.1
group27534	species_special	hap2_species_Csp_hap2_LG14_00442.1
group17882	single_ortholog	hap1_species_Csp_hap1_LG11_01599.1	hap2_species_Csp_hap2_LG11_01961.1
group18561	single_ortholog	hap1_species_Csp_hap1_LG12_01406.1	hap2_species_Csp_hap2_LG12_01322.1
group16937	single_ortholog	hap1_species_Csp_hap1_LG10_00839.1	hap2_species_Csp_hap2_LG10_01007.1
group20520	single_ortholog	hap1_species_Csp_hap1_LG15_03163.1	hap2_species_Csp_hap2_LG15_03126.1
group22789	species_special	hap1_species_Csp_hap1_LG06_00043.1
group22742	species_special	hap1_species_Csp_hap1_LG05_01669.1
group2833	multi_ortholog	hap1_species_Csp_hap1_LG01_00753.1	hap2_species_Csp_hap2_LG01_00796.1	hap2_species_Csp_hap2_LG07_01331.1	hap1_species_Csp_hap1_LG07_01228.1
group5035	multi_ortholog	hap1_species_Csp_hap1_LG04_01176.1	hap2_species_Csp_hap2_LG04_01170.1	hap1_species_Csp_hap1_LG12_01338.1	hap2_species_Csp_hap2_LG12_01243.1
group25480	species_special	hap2_species_Csp_hap2_LG05_02442.1
group15518	single_ortholog	hap1_species_Csp_hap1_LG08_00077.1	hap2_species_Csp_hap2_LG08_00080.1
group22278	species_special	hap1_species_Csp_hap1_LG02_01760.1
group14944	single_ortholog	hap1_species_Csp_hap1_LG07_00689.1	hap2_species_Csp_hap2_LG07_00727.1
group27795	species_special	hap2_species_Csp_hap2_LG14_01325.1
group16428	single_ortholog	hap1_species_Csp_hap1_LG09_01532.1	hap2_species_Csp_hap2_LG09_01638.1
group15615	single_ortholog	hap1_species_Csp_hap1_LG08_00587.1	hap2_species_Csp_hap2_LG08_00645.1
group17540	single_ortholog	hap1_species_Csp_hap1_LG11_00434.1	hap2_species_Csp_hap2_LG11_00478.1
group9253	multi_ortholog	hap1_species_Csp_hap1_LG03_01075.1	hap2_species_Csp_hap2_LG03_01113.1	hap1_species_Csp_hap1_LG11_01084.1
group22729	species_special	hap1_species_Csp_hap1_LG05_01547.1
group22008	single_ortholog	hap1_species_Csp_hap1_LG17_02307.1	hap2_species_Csp_hap2_LG17_01931.1
group21597	single_ortholog	hap1_species_Csp_hap1_LG17_00835.1	hap2_species_Csp_hap2_LG17_00917.1
group556	multi_ortholog	hap1_species_Csp_hap1_LG03_00484.1	hap1_species_Csp_hap1_LG11_00456.1	hap2_species_Csp_hap2_LG11_00501.1	hap2_species_Csp_hap2_LG03_00007.1	hap2_species_Csp_hap2_LG04_01250.1	hap1_species_Csp_hap1_LG04_01261.1	hap1_species_Csp_hap1_LG12_01422.1	hap2_species_Csp_hap2_LG12_01342.1	hap1_species_Csp_hap1_LG04_01262.1	hap2_species_Csp_hap2_LG04_01251.1
group26981	species_special	hap2_species_Csp_hap2_LG11_02398.1
group3918	multi_ortholog	hap1_species_Csp_hap1_LG02_01956.1	hap2_species_Csp_hap2_LG02_01996.1	hap1_species_Csp_hap1_LG07_00583.1	hap2_species_Csp_hap2_LG07_00620.1
group3369	multi_ortholog	hap1_species_Csp_hap1_LG02_00166.1	hap2_species_Csp_hap2_LG02_00150.1	hap1_species_Csp_hap1_LG15_01336.1	hap2_species_Csp_hap2_LG15_01319.1
group19792	single_ortholog	hap1_species_Csp_hap1_LG15_00610.1	hap2_species_Csp_hap2_LG15_00642.1
group5051	multi_ortholog	hap1_species_Csp_hap1_LG04_01232.1	hap2_species_Csp_hap2_LG04_01113.1	hap2_species_Csp_hap2_LG12_01188.1	hap1_species_Csp_hap1_LG12_01285.1
group17942	single_ortholog	hap1_species_Csp_hap1_LG11_01809.1	hap2_species_Csp_hap2_LG11_02216.1
group10787	single_ortholog	hap1_species_Csp_hap1_LG01_00662.1	hap2_species_Csp_hap2_LG01_00691.1
group15611	single_ortholog	hap1_species_Csp_hap1_LG08_00569.1	hap2_species_Csp_hap2_LG08_00626.1
group3840	multi_ortholog	hap1_species_Csp_hap1_LG02_01559.1	hap2_species_Csp_hap2_LG02_01608.1	hap1_species_Csp_hap1_LG15_02683.1	hap2_species_Csp_hap2_LG15_02665.1
group21010	single_ortholog	hap1_species_Csp_hap1_LG16_00881.1	hap2_species_Csp_hap2_LG16_01009.1
group6684	multi_ortholog	hap1_species_Csp_hap1_LG06_02034.1	hap2_species_Csp_hap2_LG06_02120.1	hap2_species_Csp_hap2_LG14_02086.1	hap1_species_Csp_hap1_LG14_01134.1
group11887	single_ortholog	hap1_species_Csp_hap1_LG02_02579.1	hap2_species_Csp_hap2_LG02_02681.1
group5111	multi_ortholog	hap1_species_Csp_hap1_LG04_01468.1	hap2_species_Csp_hap2_LG04_01425.1	hap2_species_Csp_hap2_LG12_01540.1	hap1_species_Csp_hap1_LG12_01592.1
group9403	multi_ortholog	hap1_species_Csp_hap1_LG05_00150.1	hap2_species_Csp_hap2_LG05_00173.1	hap2_species_Csp_hap2_LG10_00124.1
group413	multi_ortholog	hap1_species_Csp_hap1_LG05_02280.1	hap1_species_Csp_hap1_LG05_02286.1	hap2_species_Csp_hap2_LG05_02314.1	hap1_species_Csp_hap1_LG05_02287.1	hap1_species_Csp_hap1_LG05_02281.1	hap2_species_Csp_hap2_LG05_02307.1	hap2_species_Csp_hap2_LG05_02315.1	hap2_species_Csp_hap2_LG05_02309.1	hap1_species_Csp_hap1_LG10_01917.1	hap2_species_Csp_hap2_LG10_02189.1	hap2_species_Csp_hap2_LG05_02306.1	hap2_species_Csp_hap2_LG10_00943.1
group26612	species_special	hap2_species_Csp_hap2_LG10_02322.1
group7204	multi_ortholog	hap1_species_Csp_hap1_LG08_01396.1	hap2_species_Csp_hap2_LG08_01523.1	hap1_species_Csp_hap1_LG15_03467.1	hap2_species_Csp_hap2_LG15_03412.1
group26967	species_special	hap2_species_Csp_hap2_LG11_02312.1
group20710	single_ortholog	hap1_species_Csp_hap1_LG15_03754.1	hap2_species_Csp_hap2_LG15_03686.1
group3909	multi_ortholog	hap1_species_Csp_hap1_LG02_01898.1	hap2_species_Csp_hap2_LG02_01938.1	hap1_species_Csp_hap1_LG07_00640.1	hap2_species_Csp_hap2_LG07_00676.1
group5451	multi_ortholog	hap1_species_Csp_hap1_LG05_00466.1	hap2_species_Csp_hap2_LG05_00562.1	hap2_species_Csp_hap2_LG15_01199.1	hap1_species_Csp_hap1_LG15_01211.1
group28348	species_special	hap2_species_Csp_hap2_LG17_00204.1
group25033	species_special	hap2_species_Csp_hap2_LG03_01539.1
group9231	multi_ortholog	hap1_species_Csp_hap1_LG03_00656.1	hap2_species_Csp_hap2_LG03_00628.1	hap2_species_Csp_hap2_LG03_02504.1
group14073	single_ortholog	hap1_species_Csp_hap1_LG06_00209.1	hap2_species_Csp_hap2_LG06_00233.1
group10788	single_ortholog	hap1_species_Csp_hap1_LG01_00663.1	hap2_species_Csp_hap2_LG01_00692.1
group7687	multi_ortholog	hap1_species_Csp_hap1_LG09_00840.1	hap2_species_Csp_hap2_LG09_00889.1	hap2_species_Csp_hap2_LG17_00901.1	hap1_species_Csp_hap1_LG17_00824.1
group4243	multi_ortholog	hap1_species_Csp_hap1_LG03_00510.1	hap2_species_Csp_hap2_LG03_00471.1	hap2_species_Csp_hap2_LG11_00534.1	hap1_species_Csp_hap1_LG11_00479.1
group24373	species_special	hap1_species_Csp_hap1_LG17_01513.1
group10971	single_ortholog	hap1_species_Csp_hap1_LG01_01333.1	hap2_species_Csp_hap2_LG01_01478.1
group10262	multi_ortholog	hap1_species_Csp_hap1_LG13_01210.1	hap2_species_Csp_hap2_LG13_01084.1	hap2_species_Csp_hap2_LG16_01238.1
group16488	single_ortholog	hap1_species_Csp_hap1_LG09_01739.1	hap2_species_Csp_hap2_LG09_01854.1
group23093	species_special	hap1_species_Csp_hap1_LG09_01737.1
group21173	single_ortholog	hap1_species_Csp_hap1_LG16_01500.1	hap2_species_Csp_hap2_LG16_01706.1
group3147	multi_ortholog	hap1_species_Csp_hap1_LG01_01545.1	hap2_species_Csp_hap2_LG01_01703.1	hap1_species_Csp_hap1_LG07_02070.1	hap2_species_Csp_hap2_LG07_02222.1
group6212	multi_ortholog	hap1_species_Csp_hap1_LG06_00197.1	hap2_species_Csp_hap2_LG06_00214.1	hap1_species_Csp_hap1_LG16_02254.1	hap2_species_Csp_hap2_LG16_02442.1
group16901	single_ortholog	hap1_species_Csp_hap1_LG10_00721.1	hap2_species_Csp_hap2_LG10_00844.1
group23450	species_special	hap1_species_Csp_hap1_LG12_00324.1
group15390	single_ortholog	hap1_species_Csp_hap1_LG07_02138.1	hap2_species_Csp_hap2_LG07_02300.1
group8565	multi_ortholog	hap1_species_Csp_hap1_LG13_00898.1	hap2_species_Csp_hap2_LG13_00797.1	hap1_species_Csp_hap1_LG16_00788.1	hap2_species_Csp_hap2_LG16_00891.1
group20529	single_ortholog	hap1_species_Csp_hap1_LG15_03177.1	hap2_species_Csp_hap2_LG15_03140.1
group16995	single_ortholog	hap1_species_Csp_hap1_LG10_01095.1	hap2_species_Csp_hap2_LG10_01317.1
group24886	species_special	hap2_species_Csp_hap2_LG03_00572.1
group5306	multi_ortholog	hap1_species_Csp_hap1_LG04_02045.1	hap2_species_Csp_hap2_LG04_01943.1	hap2_species_Csp_hap2_LG12_02095.1	hap1_species_Csp_hap1_LG12_02118.1
group20184	single_ortholog	hap1_species_Csp_hap1_LG15_02142.1	hap2_species_Csp_hap2_LG15_02171.1
group12452	single_ortholog	hap1_species_Csp_hap1_LG03_02039.1	hap2_species_Csp_hap2_LG03_02232.1
group21552	single_ortholog	hap1_species_Csp_hap1_LG17_00623.1	hap2_species_Csp_hap2_LG17_00678.1
group7171	multi_ortholog	hap1_species_Csp_hap1_LG08_01275.1	hap2_species_Csp_hap2_LG08_01392.1	hap2_species_Csp_hap2_LG15_03261.1	hap1_species_Csp_hap1_LG15_03308.1
group18452	single_ortholog	hap1_species_Csp_hap1_LG12_01006.1	hap2_species_Csp_hap2_LG12_00970.1
group6997	multi_ortholog	hap1_species_Csp_hap1_LG08_00598.1	hap2_species_Csp_hap2_LG08_00657.1	hap1_species_Csp_hap1_LG15_00586.1	hap2_species_Csp_hap2_LG15_00619.1
group22141	species_special	hap2_species_Csp_hap2_LG14_00519.1	hap2_species_Csp_hap2_LG14_00524.1
group11476	single_ortholog	hap1_species_Csp_hap1_LG02_01403.1	hap2_species_Csp_hap2_LG02_01440.1
group10026	multi_ortholog	hap1_species_Csp_hap1_LG12_00202.1	hap2_species_Csp_hap2_LG12_00098.1	hap2_species_Csp_hap2_LG14_00218.1
group5746	multi_ortholog	hap1_species_Csp_hap1_LG05_01872.1	hap2_species_Csp_hap2_LG05_01855.1	hap1_species_Csp_hap1_LG10_01501.1	hap2_species_Csp_hap2_LG10_01764.1
group28143	species_special	hap2_species_Csp_hap2_LG16_00858.1
group6870	multi_ortholog	hap1_species_Csp_hap1_LG08_00268.1	hap2_species_Csp_hap2_LG08_00279.1	hap2_species_Csp_hap2_LG15_00278.1	hap1_species_Csp_hap1_LG15_00236.1
group9224	multi_ortholog	hap1_species_Csp_hap1_LG03_00551.1	hap2_species_Csp_hap2_LG03_00508.1	hap2_species_Csp_hap2_LG09_02063.1
group14998	single_ortholog	hap1_species_Csp_hap1_LG07_00806.1	hap2_species_Csp_hap2_LG07_00891.1
group710	multi_ortholog	hap1_species_Csp_hap1_LG05_00386.1	hap2_species_Csp_hap2_LG07_00826.1	hap2_species_Csp_hap2_LG13_00408.1	hap1_species_Csp_hap1_LG17_01622.1	hap1_species_Csp_hap1_LG13_01539.1	hap1_species_Csp_hap1_LG09_02070.1	hap1_species_Csp_hap1_LG16_02035.1	hap2_species_Csp_hap2_LG10_00813.1	hap2_species_Csp_hap2_LG09_02135.1
group27492	species_special	hap2_species_Csp_hap2_LG14_00337.1
group2246	multi_ortholog	hap1_species_Csp_hap1_LG08_01872.1	hap2_species_Csp_hap2_LG08_02064.1	hap2_species_Csp_hap2_LG15_03977.1	hap1_species_Csp_hap1_LG15_04054.1	hap2_species_Csp_hap2_LG11_01235.1
group6488	multi_ortholog	hap1_species_Csp_hap1_LG06_01555.1	hap2_species_Csp_hap2_LG06_01650.1	hap2_species_Csp_hap2_LG14_01568.1	hap1_species_Csp_hap1_LG14_00634.1
group8852	multi_ortholog	hap1_species_Csp_hap1_LG13_01805.1	hap2_species_Csp_hap2_LG13_01733.1	hap1_species_Csp_hap1_LG16_01638.1	hap2_species_Csp_hap2_LG16_01877.1
group14746	single_ortholog	hap1_species_Csp_hap1_LG07_00065.1	hap2_species_Csp_hap2_LG07_00065.1
group26376	species_special	hap2_species_Csp_hap2_LG10_00510.1
group14719	species_special	hap1_species_Csp_hap1_LG06_02139.1	hap1_species_Csp_hap1_LG06_02142.1
group14455	single_ortholog	hap1_species_Csp_hap1_LG06_01196.1	hap2_species_Csp_hap2_LG06_01272.1
group10365	multi_ortholog	hap1_species_Csp_hap1_LG15_02250.1	hap2_species_Csp_hap2_LG15_02254.1	hap1_species_Csp_hap1_LG15_02255.1
group12879	single_ortholog	hap1_species_Csp_hap1_LG04_00722.1	hap2_species_Csp_hap2_LG04_00758.1
group27580	species_special	hap2_species_Csp_hap2_LG14_00566.1
group22180	species_special	hap1_species_Csp_hap1_LG01_00117.1
group15083	single_ortholog	hap1_species_Csp_hap1_LG07_01034.1	hap2_species_Csp_hap2_LG07_01141.1
group25874	species_special	hap2_species_Csp_hap2_LG08_00662.1
group3875	multi_ortholog	hap1_species_Csp_hap1_LG02_01741.1	hap2_species_Csp_hap2_LG02_01788.1	hap1_species_Csp_hap1_LG07_00845.1	hap2_species_Csp_hap2_LG07_00928.1
group22244	species_special	hap1_species_Csp_hap1_LG02_00252.1
group12898	single_ortholog	hap1_species_Csp_hap1_LG04_00767.1	hap2_species_Csp_hap2_LG04_00805.1
group11632	single_ortholog	hap1_species_Csp_hap1_LG02_01751.1	hap2_species_Csp_hap2_LG02_01795.1
group20719	single_ortholog	hap1_species_Csp_hap1_LG15_03784.1	hap2_species_Csp_hap2_LG15_03715.1
group25809	species_special	hap2_species_Csp_hap2_LG07_02265.1
group6868	multi_ortholog	hap1_species_Csp_hap1_LG08_00266.1	hap2_species_Csp_hap2_LG08_00277.1	hap2_species_Csp_hap2_LG15_00275.1	hap1_species_Csp_hap1_LG15_00234.1
group27502	species_special	hap2_species_Csp_hap2_LG14_00358.1
group14528	single_ortholog	hap1_species_Csp_hap1_LG06_01465.1	hap2_species_Csp_hap2_LG06_01564.1
group17825	single_ortholog	hap1_species_Csp_hap1_LG11_01446.1	hap2_species_Csp_hap2_LG11_01767.1
group7342	multi_ortholog	hap1_species_Csp_hap1_LG08_01814.1	hap2_species_Csp_hap2_LG08_01999.1	hap2_species_Csp_hap2_LG08_02000.1	hap2_species_Csp_hap2_LG08_02001.1
group9289	multi_ortholog	hap1_species_Csp_hap1_LG03_02109.1	hap2_species_Csp_hap2_LG03_02303.1	hap2_species_Csp_hap2_LG11_02566.1
group26190	species_special	hap2_species_Csp_hap2_LG09_02030.1
group27218	species_special	hap2_species_Csp_hap2_LG13_01521.1
group24623	species_special	hap2_species_Csp_hap2_LG01_01596.1
group9501	multi_ortholog	hap1_species_Csp_hap1_LG05_02200.1	hap1_species_Csp_hap1_LG05_02202.1	hap2_species_Csp_hap2_LG05_02217.1
group27100	species_special	hap2_species_Csp_hap2_LG12_01742.1
group27202	species_special	hap2_species_Csp_hap2_LG13_01415.1
group941	multi_ortholog	hap1_species_Csp_hap1_LG07_01709.1	hap2_species_Csp_hap2_LG07_01848.1	hap2_species_Csp_hap2_LG14_01605.1	hap1_species_Csp_hap1_LG14_00193.1	hap2_species_Csp_hap2_LG14_00627.1	hap1_species_Csp_hap1_LG14_00667.1	hap1_species_Csp_hap1_LG12_00962.1	hap2_species_Csp_hap2_LG12_00854.1
group11059	single_ortholog	hap1_species_Csp_hap1_LG01_01732.1	hap2_species_Csp_hap2_LG01_01915.1
group8699	multi_ortholog	hap1_species_Csp_hap1_LG13_01299.1	hap2_species_Csp_hap2_LG13_01157.1	hap1_species_Csp_hap1_LG16_01177.1	hap2_species_Csp_hap2_LG16_01337.1
group17	multi_ortholog	hap1_species_Csp_hap1_LG05_01047.1	hap1_species_Csp_hap1_LG11_00217.1	hap1_species_Csp_hap1_LG06_00514.1	hap2_species_Csp_hap2_LG06_00556.1	hap2_species_Csp_hap2_LG14_00724.1	hap2_species_Csp_hap2_LG11_01468.1	hap1_species_Csp_hap1_LG17_02193.1	hap2_species_Csp_hap2_LG17_02029.1	hap2_species_Csp_hap2_LG17_02033.1	hap1_species_Csp_hap1_LG14_00015.1	hap1_species_Csp_hap1_LG17_01542.1	hap2_species_Csp_hap2_LG06_01330.1	hap1_species_Csp_hap1_LG11_00928.1	hap2_species_Csp_hap2_LG05_02187.1	hap2_species_Csp_hap2_LG12_00131.1	hap1_species_Csp_hap1_LG06_00656.1	hap2_species_Csp_hap2_LG03_00886.1	hap1_species_Csp_hap1_LG05_01266.1	hap1_species_Csp_hap1_LG14_00124.1	hap2_species_Csp_hap2_LG17_00891.1	hap1_species_Csp_hap1_LG11_01263.1	hap1_species_Csp_hap1_LG12_01066.1	hap1_species_Csp_hap1_LG17_01390.1	hap2_species_Csp_hap2_LG12_00910.1	hap1_species_Csp_hap1_LG05_01235.1	hap1_species_Csp_hap1_LG06_00422.1	hap1_species_Csp_hap1_LG12_00835.1	hap2_species_Csp_hap2_LG12_00721.1	hap1_species_Csp_hap1_LG14_00357.1	hap2_species_Csp_hap2_LG05_00940.1	hap1_species_Csp_hap1_LG05_02922.1	hap2_species_Csp_hap2_LG11_01174.1	hap1_species_Csp_hap1_LG17_01500.1	hap2_species_Csp_hap2_LG05_00645.1	hap1_species_Csp_hap1_LG17_00814.1	hap2_species_Csp_hap2_LG17_00423.1	hap1_species_Csp_hap1_LG16_01890.1	hap1_species_Csp_hap1_LG16_01301.1	hap1_species_Csp_hap1_LG16_01769.1	hap1_species_Csp_hap1_LG16_02223.1	hap2_species_Csp_hap2_LG14_00428.1
group27911	species_special	hap2_species_Csp_hap2_LG15_01298.1
group13283	single_ortholog	hap1_species_Csp_hap1_LG05_00161.1	hap2_species_Csp_hap2_LG05_00198.1
group8784	multi_ortholog	hap1_species_Csp_hap1_LG13_01555.1	hap2_species_Csp_hap2_LG13_01425.1	hap2_species_Csp_hap2_LG16_01589.1	hap1_species_Csp_hap1_LG16_01393.1
group13950	single_ortholog	hap1_species_Csp_hap1_LG05_02964.1	hap2_species_Csp_hap2_LG05_03061.1
group14277	single_ortholog	hap1_species_Csp_hap1_LG06_00708.1	hap2_species_Csp_hap2_LG06_00755.1
group5344	multi_ortholog	hap1_species_Csp_hap1_LG05_00086.1	hap2_species_Csp_hap2_LG05_00095.1	hap1_species_Csp_hap1_LG10_00056.1	hap2_species_Csp_hap2_LG10_00065.1
group8434	multi_ortholog	hap1_species_Csp_hap1_LG13_00550.1	hap2_species_Csp_hap2_LG13_00483.1	hap1_species_Csp_hap1_LG16_00464.1	hap2_species_Csp_hap2_LG16_00520.1
group23744	species_special	hap1_species_Csp_hap1_LG13_02268.1
group2309	multi_ortholog	hap1_species_Csp_hap1_LG02_01881.1	hap2_species_Csp_hap2_LG02_01921.1	hap2_species_Csp_hap2_LG02_01928.1	hap1_species_Csp_hap1_LG02_01883.1	hap2_species_Csp_hap2_LG02_01923.1
group28347	species_special	hap2_species_Csp_hap2_LG17_00200.1
group26128	species_special	hap2_species_Csp_hap2_LG09_01614.1
group2686	multi_ortholog	hap1_species_Csp_hap1_LG01_00137.1	hap2_species_Csp_hap2_LG01_00112.1	hap1_species_Csp_hap1_LG02_01028.1	hap2_species_Csp_hap2_LG02_01046.1
group18622	single_ortholog	hap1_species_Csp_hap1_LG12_01674.1	hap2_species_Csp_hap2_LG12_01630.1
group10235	multi_ortholog	hap1_species_Csp_hap1_LG13_00546.1	hap2_species_Csp_hap2_LG16_00517.1	hap1_species_Csp_hap1_LG16_00461.1
group5559	multi_ortholog	hap1_species_Csp_hap1_LG05_01091.1	hap2_species_Csp_hap2_LG05_01226.1	hap1_species_Csp_hap1_LG10_00898.1	hap2_species_Csp_hap2_LG10_01075.1
group16537	single_ortholog	hap1_species_Csp_hap1_LG09_01968.1	hap2_species_Csp_hap2_LG09_02094.1
group23421	species_special	hap1_species_Csp_hap1_LG12_00133.1
group19760	single_ortholog	hap1_species_Csp_hap1_LG15_00445.1	hap2_species_Csp_hap2_LG15_00487.1
group25135	species_special	hap2_species_Csp_hap2_LG04_00305.1
group27727	species_special	hap2_species_Csp_hap2_LG14_00893.1
group6814	multi_ortholog	hap1_species_Csp_hap1_LG08_00102.1	hap2_species_Csp_hap2_LG08_00105.1	hap1_species_Csp_hap1_LG15_00075.1	hap2_species_Csp_hap2_LG15_00092.1
group3131	multi_ortholog	hap1_species_Csp_hap1_LG01_01518.1	hap2_species_Csp_hap2_LG01_01675.1	hap2_species_Csp_hap2_LG07_02199.1	hap1_species_Csp_hap1_LG07_02047.1
group561	multi_ortholog	hap1_species_Csp_hap1_LG03_00777.1	hap2_species_Csp_hap2_LG03_00748.1	hap2_species_Csp_hap2_LG10_02863.1	hap1_species_Csp_hap1_LG10_02562.1	hap2_species_Csp_hap2_LG05_02963.1	hap1_species_Csp_hap1_LG05_02880.1	hap1_species_Csp_hap1_LG11_00977.1	hap1_species_Csp_hap1_LG03_00984.1	hap2_species_Csp_hap2_LG03_01003.1	hap2_species_Csp_hap2_LG11_01132.1
group13218	single_ortholog	hap1_species_Csp_hap1_LG04_02068.1	hap2_species_Csp_hap2_LG04_01966.1
group23157	species_special	hap1_species_Csp_hap1_LG09_02249.1
group6275	multi_ortholog	hap1_species_Csp_hap1_LG06_00794.1	hap2_species_Csp_hap2_LG06_00846.1	hap2_species_Csp_hap2_LG14_00924.1	hap1_species_Csp_hap1_LG14_00065.1
group2318	multi_ortholog	hap1_species_Csp_hap1_LG02_02190.1	hap2_species_Csp_hap2_LG02_02261.1	hap2_species_Csp_hap2_LG09_02120.1	hap1_species_Csp_hap1_LG15_00985.1	hap2_species_Csp_hap2_LG12_01074.1
group20770	single_ortholog	hap1_species_Csp_hap1_LG15_03955.1	hap2_species_Csp_hap2_LG15_03889.1
group21471	single_ortholog	hap1_species_Csp_hap1_LG17_00238.1	hap2_species_Csp_hap2_LG17_00265.1
group288	multi_ortholog	hap1_species_Csp_hap1_LG03_00429.1	hap1_species_Csp_hap1_LG09_00519.1	hap2_species_Csp_hap2_LG03_00054.1	hap1_species_Csp_hap1_LG03_00435.1	hap2_species_Csp_hap2_LG03_00049.1	hap2_species_Csp_hap2_LG11_00448.1	hap1_species_Csp_hap1_LG11_00405.1	hap1_species_Csp_hap1_LG11_00422.1	hap1_species_Csp_hap1_LG11_00423.1	hap1_species_Csp_hap1_LG11_00424.1	hap2_species_Csp_hap2_LG09_00548.1	hap1_species_Csp_hap1_LG09_00520.1	hap1_species_Csp_hap1_LG11_00429.1	hap2_species_Csp_hap2_LG11_00471.1
group17694	single_ortholog	hap1_species_Csp_hap1_LG11_01026.1	hap2_species_Csp_hap2_LG11_01199.1
group21813	single_ortholog	hap1_species_Csp_hap1_LG17_01699.1	hap2_species_Csp_hap2_LG17_01771.1
group15933	single_ortholog	hap1_species_Csp_hap1_LG08_01547.1	hap2_species_Csp_hap2_LG08_01682.1
group13954	single_ortholog	hap1_species_Csp_hap1_LG05_02970.1	hap2_species_Csp_hap2_LG05_03067.1
group26502	species_special	hap2_species_Csp_hap2_LG10_01178.1
group5882	multi_ortholog	hap1_species_Csp_hap1_LG05_02283.1	hap2_species_Csp_hap2_LG05_02311.1	hap2_species_Csp_hap2_LG10_02192.1	hap1_species_Csp_hap1_LG10_01920.1
group4202	multi_ortholog	hap1_species_Csp_hap1_LG03_00370.1	hap2_species_Csp_hap2_LG03_00105.1	hap1_species_Csp_hap1_LG11_00330.1	hap2_species_Csp_hap2_LG11_00369.1
group4611	multi_ortholog	hap1_species_Csp_hap1_LG03_01803.1	hap2_species_Csp_hap2_LG03_01958.1	hap1_species_Csp_hap1_LG11_01776.1	hap2_species_Csp_hap2_LG11_02174.1
group606	multi_ortholog	hap1_species_Csp_hap1_LG05_02898.1	hap2_species_Csp_hap2_LG05_02982.1	hap1_species_Csp_hap1_LG10_02592.1	hap2_species_Csp_hap2_LG10_02894.1	hap1_species_Csp_hap1_LG10_02593.1	hap2_species_Csp_hap2_LG10_02895.1	hap1_species_Csp_hap1_LG07_00391.1	hap1_species_Csp_hap1_LG07_00393.1	hap2_species_Csp_hap2_LG07_00412.1	hap2_species_Csp_hap2_LG07_00410.1
group7427	multi_ortholog	hap1_species_Csp_hap1_LG09_00117.1	hap2_species_Csp_hap2_LG09_00125.1	hap2_species_Csp_hap2_LG17_00119.1	hap1_species_Csp_hap1_LG17_00110.1
group9344	multi_ortholog	hap1_species_Csp_hap1_LG04_00997.1	hap1_species_Csp_hap1_LG12_01196.1	hap2_species_Csp_hap2_LG12_01094.1
group2617	multi_ortholog	hap1_species_Csp_hap1_LG12_01998.1	hap1_species_Csp_hap1_LG12_02025.1	hap1_species_Csp_hap1_LG12_02005.1	hap2_species_Csp_hap2_LG12_01995.1	hap1_species_Csp_hap1_LG12_02012.1
group26531	species_special	hap2_species_Csp_hap2_LG10_01360.1
group14238	single_ortholog	hap1_species_Csp_hap1_LG06_00616.1	hap2_species_Csp_hap2_LG06_00685.1
group19064	single_ortholog	hap1_species_Csp_hap1_LG13_01561.1	hap2_species_Csp_hap2_LG13_01433.1
group11660	single_ortholog	hap1_species_Csp_hap1_LG02_01831.1	hap2_species_Csp_hap2_LG02_01871.1
group12239	single_ortholog	hap1_species_Csp_hap1_LG03_01332.1	hap2_species_Csp_hap2_LG03_01443.1
group14731	single_ortholog	hap1_species_Csp_hap1_LG07_00018.1	hap2_species_Csp_hap2_LG07_00018.1
group3005	multi_ortholog	hap1_species_Csp_hap1_LG01_01258.1	hap2_species_Csp_hap2_LG01_01395.1	hap2_species_Csp_hap2_LG07_01899.1	hap1_species_Csp_hap1_LG07_01758.1
group186	multi_ortholog	hap1_species_Csp_hap1_LG02_01649.1	hap2_species_Csp_hap2_LG02_01701.1	hap2_species_Csp_hap2_LG02_00846.1	hap1_species_Csp_hap1_LG16_01935.1	hap2_species_Csp_hap2_LG03_01077.1	hap2_species_Csp_hap2_LG09_02625.1	hap1_species_Csp_hap1_LG17_02229.1	hap1_species_Csp_hap1_LG13_00010.1	hap1_species_Csp_hap1_LG17_01461.1	hap1_species_Csp_hap1_LG03_01034.1	hap1_species_Csp_hap1_LG07_00224.1	hap2_species_Csp_hap2_LG07_00230.1	hap2_species_Csp_hap2_LG13_01937.1	hap2_species_Csp_hap2_LG03_01067.1	hap2_species_Csp_hap2_LG14_01385.1	hap2_species_Csp_hap2_LG15_04047.1	hap1_species_Csp_hap1_LG15_04122.1
group19999	species_special	hap1_species_Csp_hap1_LG15_01318.1	hap1_species_Csp_hap1_LG15_01320.1
group11900	single_ortholog	hap1_species_Csp_hap1_LG02_02600.1	hap2_species_Csp_hap2_LG02_02703.1
group25967	species_special	hap2_species_Csp_hap2_LG08_01852.1
group7071	multi_ortholog	hap1_species_Csp_hap1_LG08_00878.1	hap2_species_Csp_hap2_LG08_00977.1	hap1_species_Csp_hap1_LG15_00834.1	hap2_species_Csp_hap2_LG15_00854.1
group10130	multi_ortholog	hap1_species_Csp_hap1_LG12_00547.1	hap2_species_Csp_hap2_LG12_00405.1	hap2_species_Csp_hap2_LG14_00575.1
group13374	single_ortholog	hap1_species_Csp_hap1_LG05_00510.1	hap2_species_Csp_hap2_LG05_00602.1
group5790	multi_ortholog	hap1_species_Csp_hap1_LG05_01990.1	hap2_species_Csp_hap2_LG05_01995.1	hap1_species_Csp_hap1_LG10_01622.1	hap2_species_Csp_hap2_LG10_01887.1
group3711	multi_ortholog	hap1_species_Csp_hap1_LG02_01131.1	hap2_species_Csp_hap2_LG02_01153.1	hap2_species_Csp_hap2_LG15_00133.1	hap2_species_Csp_hap2_LG15_00135.1
group1258	multi_ortholog	hap1_species_Csp_hap1_LG08_01014.1	hap2_species_Csp_hap2_LG10_02792.1	hap1_species_Csp_hap1_LG10_02499.1	hap1_species_Csp_hap1_LG10_02495.1	hap1_species_Csp_hap1_LG10_02498.1	hap2_species_Csp_hap2_LG10_02791.1	hap1_species_Csp_hap1_LG10_02496.1
group27175	species_special	hap2_species_Csp_hap2_LG13_01147.1
group23036	species_special	hap1_species_Csp_hap1_LG09_01228.1
group23728	species_special	hap1_species_Csp_hap1_LG13_02211.1
group27497	species_special	hap2_species_Csp_hap2_LG14_00350.1
group23376	species_special	hap1_species_Csp_hap1_LG11_02070.1
group25276	species_special	hap2_species_Csp_hap2_LG05_00522.1
group19135	single_ortholog	hap1_species_Csp_hap1_LG13_01821.1	hap2_species_Csp_hap2_LG13_01755.1
group17816	single_ortholog	hap1_species_Csp_hap1_LG11_01408.1	hap2_species_Csp_hap2_LG11_01714.1
group25871	species_special	hap2_species_Csp_hap2_LG08_00642.1
group3850	multi_ortholog	hap1_species_Csp_hap1_LG02_01613.1	hap2_species_Csp_hap2_LG02_01663.1	hap2_species_Csp_hap2_LG17_01708.1	hap2_species_Csp_hap2_LG03_01593.1
group23907	species_special	hap1_species_Csp_hap1_LG15_02089.1
group25294	species_special	hap2_species_Csp_hap2_LG05_00690.1
group3492	multi_ortholog	hap1_species_Csp_hap1_LG02_00481.1	hap2_species_Csp_hap2_LG02_00478.1	hap2_species_Csp_hap2_LG15_01624.1	hap1_species_Csp_hap1_LG15_01622.1
group5512	multi_ortholog	hap1_species_Csp_hap1_LG06_00099.1	hap2_species_Csp_hap2_LG06_00106.1	hap1_species_Csp_hap1_LG16_02341.1	hap2_species_Csp_hap2_LG16_02508.1
group6912	multi_ortholog	hap1_species_Csp_hap1_LG08_00392.1	hap2_species_Csp_hap2_LG08_00422.1	hap1_species_Csp_hap1_LG15_00280.1	hap2_species_Csp_hap2_LG15_00325.1
group14965	single_ortholog	hap1_species_Csp_hap1_LG07_00756.1	hap2_species_Csp_hap2_LG07_00839.1
group23709	species_special	hap1_species_Csp_hap1_LG13_02138.1
group19245	single_ortholog	hap1_species_Csp_hap1_LG13_02144.1	hap2_species_Csp_hap2_LG13_02164.1
group27076	species_special	hap2_species_Csp_hap2_LG12_01483.1
group27931	species_special	hap2_species_Csp_hap2_LG15_01476.1
group22681	species_special	hap1_species_Csp_hap1_LG05_01177.1
group156	multi_ortholog	hap1_species_Csp_hap1_LG01_00510.1	hap2_species_Csp_hap2_LG01_00544.1	hap1_species_Csp_hap1_LG15_01209.1	hap2_species_Csp_hap2_LG15_01197.1	hap2_species_Csp_hap2_LG02_00035.1	hap1_species_Csp_hap1_LG02_00030.1	hap1_species_Csp_hap1_LG02_00034.1	hap1_species_Csp_hap1_LG15_01208.1	hap1_species_Csp_hap1_LG02_00031.1	hap2_species_Csp_hap2_LG02_00036.1	hap1_species_Csp_hap1_LG02_00035.1	hap2_species_Csp_hap2_LG02_00041.1	hap1_species_Csp_hap1_LG02_00033.1	hap1_species_Csp_hap1_LG11_01245.1	hap2_species_Csp_hap2_LG12_02141.1	hap1_species_Csp_hap1_LG12_02164.1	hap2_species_Csp_hap2_LG15_01196.1	hap2_species_Csp_hap2_LG11_01497.1
group62	multi_ortholog	hap1_species_Csp_hap1_LG05_01700.1	hap2_species_Csp_hap2_LG14_01574.1	hap1_species_Csp_hap1_LG14_00628.1	hap1_species_Csp_hap1_LG14_00641.1	hap1_species_Csp_hap1_LG14_00615.1	hap1_species_Csp_hap1_LG14_00623.1	hap1_species_Csp_hap1_LG14_00617.1	hap1_species_Csp_hap1_LG14_00626.1	hap2_species_Csp_hap2_LG14_01554.1	hap2_species_Csp_hap2_LG14_01558.1	hap2_species_Csp_hap2_LG14_01562.1	hap2_species_Csp_hap2_LG14_01563.1	hap2_species_Csp_hap2_LG14_01559.1	hap1_species_Csp_hap1_LG06_01542.1	hap2_species_Csp_hap2_LG06_01643.1	hap2_species_Csp_hap2_LG06_01644.1	hap2_species_Csp_hap2_LG11_00614.1	hap1_species_Csp_hap1_LG11_00539.1	hap2_species_Csp_hap2_LG11_00611.1	hap1_species_Csp_hap1_LG08_01724.1	hap2_species_Csp_hap2_LG08_01887.1	hap1_species_Csp_hap1_LG08_01725.1	hap1_species_Csp_hap1_LG08_01726.1	hap2_species_Csp_hap2_LG08_01889.1	hap1_species_Csp_hap1_LG08_01728.1	hap1_species_Csp_hap1_LG11_00540.1	hap2_species_Csp_hap2_LG11_00615.1	hap1_species_Csp_hap1_LG14_00619.1	hap2_species_Csp_hap2_LG06_01645.1
group16666	single_ortholog	hap1_species_Csp_hap1_LG09_02418.1	hap2_species_Csp_hap2_LG09_02645.1
group9137	multi_ortholog	hap1_species_Csp_hap1_LG02_00715.1	hap2_species_Csp_hap2_LG02_00708.1	hap2_species_Csp_hap2_LG15_01845.1
group5759	multi_ortholog	hap1_species_Csp_hap1_LG05_01900.1	hap2_species_Csp_hap2_LG05_01885.1	hap2_species_Csp_hap2_LG10_01789.1	hap1_species_Csp_hap1_LG10_01525.1
group4845	multi_ortholog	hap1_species_Csp_hap1_LG04_00418.1	hap2_species_Csp_hap2_LG04_00440.1	hap1_species_Csp_hap1_LG06_00440.1	hap2_species_Csp_hap2_LG06_00463.1
group8315	multi_ortholog	hap1_species_Csp_hap1_LG13_00170.1	hap2_species_Csp_hap2_LG13_00151.1	hap1_species_Csp_hap1_LG13_00173.1	hap2_species_Csp_hap2_LG13_00152.1
group3544	multi_ortholog	hap1_species_Csp_hap1_LG02_00633.1	hap2_species_Csp_hap2_LG02_00624.1	hap1_species_Csp_hap1_LG15_01752.1	hap2_species_Csp_hap2_LG15_01761.1
group3092	multi_ortholog	hap1_species_Csp_hap1_LG01_01444.1	hap2_species_Csp_hap2_LG01_01595.1	hap1_species_Csp_hap1_LG07_01948.1	hap2_species_Csp_hap2_LG07_02097.1
group27287	species_special	hap2_species_Csp_hap2_LG13_01887.1
group12502	single_ortholog	hap1_species_Csp_hap1_LG03_02209.1	hap2_species_Csp_hap2_LG03_02407.1
group8825	multi_ortholog	hap1_species_Csp_hap1_LG13_01669.1	hap2_species_Csp_hap2_LG13_01575.1	hap2_species_Csp_hap2_LG16_01730.1	hap1_species_Csp_hap1_LG16_01518.1
group11027	single_ortholog	hap1_species_Csp_hap1_LG01_01586.1	hap2_species_Csp_hap2_LG01_01748.1
group7406	multi_ortholog	hap1_species_Csp_hap1_LG09_00053.1	hap2_species_Csp_hap2_LG09_00052.1	hap1_species_Csp_hap1_LG17_00048.1	hap2_species_Csp_hap2_LG17_00052.1
group1609	multi_ortholog	hap1_species_Csp_hap1_LG02_00977.1	hap2_species_Csp_hap2_LG02_00995.1	hap2_species_Csp_hap2_LG15_02085.1	hap1_species_Csp_hap1_LG15_02040.1	hap1_species_Csp_hap1_LG10_00931.1	hap2_species_Csp_hap2_LG10_01121.1
group24720	species_special	hap2_species_Csp_hap2_LG02_00823.1
group15074	single_ortholog	hap1_species_Csp_hap1_LG07_00996.1	hap2_species_Csp_hap2_LG07_01104.1
group2296	multi_ortholog	hap1_species_Csp_hap1_LG02_00820.1	hap2_species_Csp_hap2_LG02_00826.1	hap2_species_Csp_hap2_LG02_00827.1	hap2_species_Csp_hap2_LG02_00822.1	hap2_species_Csp_hap2_LG02_00825.1
group10830	single_ortholog	hap1_species_Csp_hap1_LG01_00796.1	hap2_species_Csp_hap2_LG01_00844.1
group1418	multi_ortholog	hap1_species_Csp_hap1_LG09_00209.1	hap2_species_Csp_hap2_LG09_00232.1	hap2_species_Csp_hap2_LG09_00235.1	hap2_species_Csp_hap2_LG17_00260.1	hap1_species_Csp_hap1_LG17_00234.1	hap1_species_Csp_hap1_LG14_00691.1	hap2_species_Csp_hap2_LG14_01630.1
group21764	single_ortholog	hap1_species_Csp_hap1_LG17_01506.1	hap2_species_Csp_hap2_LG17_01558.1
group8367	multi_ortholog	hap1_species_Csp_hap1_LG13_00317.1	hap2_species_Csp_hap2_LG13_00285.1	hap2_species_Csp_hap2_LG16_00318.1	hap1_species_Csp_hap1_LG16_00286.1
group24481	species_special	hap2_species_Csp_hap2_LG01_00416.1
group26888	species_special	hap2_species_Csp_hap2_LG11_01854.1
group27277	species_special	hap2_species_Csp_hap2_LG13_01781.1
group527	multi_ortholog	hap1_species_Csp_hap1_LG02_00743.1	hap2_species_Csp_hap2_LG02_00736.1	hap2_species_Csp_hap2_LG15_01888.1	hap1_species_Csp_hap1_LG15_01863.1	hap2_species_Csp_hap2_LG15_00398.1	hap1_species_Csp_hap1_LG15_00356.1	hap2_species_Csp_hap2_LG15_00402.1	hap1_species_Csp_hap1_LG15_00350.1	hap1_species_Csp_hap1_LG08_00317.1	hap2_species_Csp_hap2_LG08_00342.1
group17129	single_ortholog	hap1_species_Csp_hap1_LG10_01628.1	hap2_species_Csp_hap2_LG10_01893.1
group19978	single_ortholog	hap1_species_Csp_hap1_LG15_01246.1	hap2_species_Csp_hap2_LG15_01229.1
group10949	single_ortholog	hap1_species_Csp_hap1_LG01_01244.1	hap2_species_Csp_hap2_LG01_01380.1
group3630	multi_ortholog	hap1_species_Csp_hap1_LG02_00853.1	hap2_species_Csp_hap2_LG02_00862.1	hap1_species_Csp_hap1_LG15_01956.1	hap2_species_Csp_hap2_LG15_02005.1
group6512	multi_ortholog	hap1_species_Csp_hap1_LG06_01612.1	hap2_species_Csp_hap2_LG06_01705.1	hap1_species_Csp_hap1_LG14_00696.1	hap2_species_Csp_hap2_LG14_01635.1
group23985	species_special	hap1_species_Csp_hap1_LG15_02836.1
group4581	multi_ortholog	hap1_species_Csp_hap1_LG03_01715.1	hap2_species_Csp_hap2_LG03_01848.1	hap1_species_Csp_hap1_LG11_01683.1	hap2_species_Csp_hap2_LG11_02065.1
group16861	single_ortholog	hap1_species_Csp_hap1_LG10_00625.1	hap2_species_Csp_hap2_LG10_00716.1
group1604	multi_ortholog	hap1_species_Csp_hap1_LG02_00913.1	hap2_species_Csp_hap2_LG02_00921.1	hap1_species_Csp_hap1_LG08_00064.1	hap2_species_Csp_hap2_LG08_00066.1	hap2_species_Csp_hap2_LG15_00049.1	hap1_species_Csp_hap1_LG15_00038.1
group27667	species_special	hap2_species_Csp_hap2_LG14_00765.1
group25311	species_special	hap2_species_Csp_hap2_LG05_00779.1
group15660	single_ortholog	hap1_species_Csp_hap1_LG08_00764.1	hap2_species_Csp_hap2_LG08_00858.1
group5441	multi_ortholog	hap1_species_Csp_hap1_LG05_00420.1	hap2_species_Csp_hap2_LG05_00498.1	hap1_species_Csp_hap1_LG10_00369.1	hap2_species_Csp_hap2_LG10_00420.1
group27230	species_special	hap2_species_Csp_hap2_LG13_01567.1
group9230	multi_ortholog	hap1_species_Csp_hap1_LG03_00654.1	hap2_species_Csp_hap2_LG03_00626.1	hap2_species_Csp_hap2_LG11_00747.1
group13388	single_ortholog	hap1_species_Csp_hap1_LG12_02158.1	hap2_species_Csp_hap2_LG12_02135.1
group24269	species_special	hap1_species_Csp_hap1_LG17_00212.1
group540	multi_ortholog	hap1_species_Csp_hap1_LG02_02115.1	hap2_species_Csp_hap2_LG02_02189.1	hap2_species_Csp_hap2_LG07_00431.1	hap1_species_Csp_hap1_LG07_00412.1	hap1_species_Csp_hap1_LG11_01163.1	hap2_species_Csp_hap2_LG11_01383.1	hap2_species_Csp_hap2_LG03_01201.1	hap1_species_Csp_hap1_LG03_01138.1	hap1_species_Csp_hap1_LG07_00715.1	hap2_species_Csp_hap2_LG07_00757.1
group12467	single_ortholog	hap1_species_Csp_hap1_LG03_02079.1	hap2_species_Csp_hap2_LG03_02273.1
group18356	single_ortholog	hap1_species_Csp_hap1_LG12_00801.1	hap2_species_Csp_hap2_LG12_00687.1
group20395	single_ortholog	hap1_species_Csp_hap1_LG15_02827.1	hap2_species_Csp_hap2_LG15_02827.1
group13660	single_ortholog	hap1_species_Csp_hap1_LG05_01613.1	hap2_species_Csp_hap2_LG05_01642.1
group23712	species_special	hap1_species_Csp_hap1_LG13_02158.1
group3341	multi_ortholog	hap1_species_Csp_hap1_LG02_00109.1	hap2_species_Csp_hap2_LG02_00092.1	hap2_species_Csp_hap2_LG15_01235.1	hap1_species_Csp_hap1_LG15_01252.1
group23700	species_special	hap1_species_Csp_hap1_LG13_02088.1
group8277	multi_ortholog	hap1_species_Csp_hap1_LG13_00079.1	hap2_species_Csp_hap2_LG16_00077.1	hap1_species_Csp_hap1_LG16_00066.1	hap2_species_Csp_hap2_LG13_00073.1
group12234	single_ortholog	hap1_species_Csp_hap1_LG03_01312.1	hap2_species_Csp_hap2_LG03_01423.1
group19946	single_ortholog	hap1_species_Csp_hap1_LG15_01163.1	hap2_species_Csp_hap2_LG15_01151.1
group23143	species_special	hap1_species_Csp_hap1_LG09_02003.1
group28428	species_special	hap2_species_Csp_hap2_LG17_01150.1
group21519	single_ortholog	hap1_species_Csp_hap1_LG17_00452.1	hap2_species_Csp_hap2_LG17_00497.1
group27914	species_special	hap2_species_Csp_hap2_LG15_01306.1
group18359	single_ortholog	hap1_species_Csp_hap1_LG12_00811.1	hap2_species_Csp_hap2_LG12_00697.1
group13144	single_ortholog	hap1_species_Csp_hap1_LG04_01759.1	hap2_species_Csp_hap2_LG04_01695.1
group16674	single_ortholog	hap1_species_Csp_hap1_LG09_02457.1	hap2_species_Csp_hap2_LG09_02681.1
group4215	multi_ortholog	hap1_species_Csp_hap1_LG03_00421.1	hap2_species_Csp_hap2_LG03_00062.1	hap2_species_Csp_hap2_LG11_00440.1	hap1_species_Csp_hap1_LG11_00396.1
group13521	single_ortholog	hap1_species_Csp_hap1_LG05_01032.1	hap2_species_Csp_hap2_LG05_01185.1
group14471	single_ortholog	hap1_species_Csp_hap1_LG06_01250.1	hap2_species_Csp_hap2_LG06_01324.1
group4790	multi_ortholog	hap1_species_Csp_hap1_LG03_02278.1	hap2_species_Csp_hap2_LG03_02483.1	hap1_species_Csp_hap1_LG11_02302.1	hap2_species_Csp_hap2_LG11_02719.1
group18794	single_ortholog	hap1_species_Csp_hap1_LG13_00292.1	hap2_species_Csp_hap2_LG13_00262.1
group1533	multi_ortholog	hap1_species_Csp_hap1_LG01_01598.1	hap2_species_Csp_hap2_LG01_01764.1	hap1_species_Csp_hap1_LG13_02256.1	hap2_species_Csp_hap2_LG13_02240.1	hap2_species_Csp_hap2_LG13_01296.1	hap1_species_Csp_hap1_LG13_01439.1
group27113	species_special	hap2_species_Csp_hap2_LG12_01904.1
group16516	single_ortholog	hap1_species_Csp_hap1_LG09_01874.1	hap2_species_Csp_hap2_LG09_01991.1
group27996	species_special	hap2_species_Csp_hap2_LG15_02305.1
group8559	multi_ortholog	hap1_species_Csp_hap1_LG13_00889.1	hap2_species_Csp_hap2_LG13_00788.1	hap1_species_Csp_hap1_LG16_00780.1	hap2_species_Csp_hap2_LG16_00883.1
group4118	multi_ortholog	hap1_species_Csp_hap1_LG03_00085.1	hap2_species_Csp_hap2_LG03_00364.1	hap1_species_Csp_hap1_LG11_00117.1	hap2_species_Csp_hap2_LG11_00128.1
group8816	multi_ortholog	hap1_species_Csp_hap1_LG13_01629.1	hap2_species_Csp_hap2_LG13_01517.1	hap2_species_Csp_hap2_LG16_01686.1	hap1_species_Csp_hap1_LG16_01479.1
group9759	multi_ortholog	hap1_species_Csp_hap1_LG08_01629.1	hap1_species_Csp_hap1_LG15_03714.1	hap2_species_Csp_hap2_LG15_03651.1
group1121	multi_ortholog	hap1_species_Csp_hap1_LG06_01383.1	hap2_species_Csp_hap2_LG06_01474.1	hap2_species_Csp_hap2_LG14_01408.1	hap1_species_Csp_hap1_LG14_00487.1	hap1_species_Csp_hap1_LG09_00578.1	hap2_species_Csp_hap2_LG09_00609.1	hap2_species_Csp_hap2_LG17_00624.1	hap1_species_Csp_hap1_LG17_00572.1
group19807	single_ortholog	hap1_species_Csp_hap1_LG15_00713.1	hap2_species_Csp_hap2_LG15_00732.1
group26379	species_special	hap2_species_Csp_hap2_LG10_00518.1
group13956	single_ortholog	hap1_species_Csp_hap1_LG05_02977.1	hap2_species_Csp_hap2_LG05_03074.1
group1019	multi_ortholog	hap1_species_Csp_hap1_LG04_01426.1	hap2_species_Csp_hap2_LG04_01387.1	hap1_species_Csp_hap1_LG15_04119.1	hap2_species_Csp_hap2_LG15_04044.1	hap2_species_Csp_hap2_LG08_02131.1	hap1_species_Csp_hap1_LG08_01932.1	hap2_species_Csp_hap2_LG11_02738.1	hap1_species_Csp_hap1_LG11_02320.1
group3395	multi_ortholog	hap1_species_Csp_hap1_LG02_00244.1	hap2_species_Csp_hap2_LG02_00227.1	hap1_species_Csp_hap1_LG15_01391.1	hap2_species_Csp_hap2_LG15_01379.1
group9304	multi_ortholog	hap1_species_Csp_hap1_LG04_00002.1	hap1_species_Csp_hap1_LG04_01952.1	hap2_species_Csp_hap2_LG04_01867.1
group5553	multi_ortholog	hap1_species_Csp_hap1_LG05_01067.1	hap2_species_Csp_hap2_LG05_01211.1	hap1_species_Csp_hap1_LG10_00886.1	hap2_species_Csp_hap2_LG10_01061.1
group17961	single_ortholog	hap1_species_Csp_hap1_LG11_01874.1	hap2_species_Csp_hap2_LG11_02292.1
group25080	species_special	hap2_species_Csp_hap2_LG03_02013.1
group24978	species_special	hap2_species_Csp_hap2_LG03_01190.1
group23038	species_special	hap1_species_Csp_hap1_LG09_01251.1
group13973	single_ortholog	hap1_species_Csp_hap1_LG06_00004.1	hap2_species_Csp_hap2_LG06_00004.1
group5608	multi_ortholog	hap1_species_Csp_hap1_LG05_01364.1	hap2_species_Csp_hap2_LG05_01430.1	hap1_species_Csp_hap1_LG10_01056.1	hap2_species_Csp_hap2_LG10_01270.1
group24252	species_special	hap1_species_Csp_hap1_LG16_02358.1
group11234	single_ortholog	hap1_species_Csp_hap1_LG02_00635.1	hap2_species_Csp_hap2_LG02_00626.1
group17991	single_ortholog	hap1_species_Csp_hap1_LG11_01973.1	hap2_species_Csp_hap2_LG11_02411.1
group16511	single_ortholog	hap1_species_Csp_hap1_LG09_01860.1	hap2_species_Csp_hap2_LG09_01974.1
group9556	multi_ortholog	hap1_species_Csp_hap1_LG06_00899.1	hap2_species_Csp_hap2_LG06_00950.1	hap2_species_Csp_hap2_LG14_00970.1
group24395	species_special	hap1_species_Csp_hap1_LG17_01988.1
group27904	species_special	hap2_species_Csp_hap2_LG15_01022.1
group4792	multi_ortholog	hap1_species_Csp_hap1_LG03_02280.1	hap2_species_Csp_hap2_LG03_02485.1	hap2_species_Csp_hap2_LG11_02722.1	hap1_species_Csp_hap1_LG11_02305.1
group13565	species_special	hap1_species_Csp_hap1_LG05_01259.1	hap1_species_Csp_hap1_LG05_01273.1
group24275	species_special	hap1_species_Csp_hap1_LG17_00634.1
group15466	single_ortholog	hap1_species_Csp_hap1_LG07_02448.1	hap2_species_Csp_hap2_LG07_02615.1
group8636	multi_ortholog	hap1_species_Csp_hap1_LG13_01116.1	hap2_species_Csp_hap2_LG13_00997.1	hap1_species_Csp_hap1_LG16_00991.1	hap2_species_Csp_hap2_LG16_01131.1
group21492	single_ortholog	hap1_species_Csp_hap1_LG17_00333.1	hap2_species_Csp_hap2_LG17_00371.1
group14256	single_ortholog	hap1_species_Csp_hap1_LG06_00651.1	hap2_species_Csp_hap2_LG06_00650.1
group3971	multi_ortholog	hap1_species_Csp_hap1_LG02_02174.1	hap2_species_Csp_hap2_LG02_02248.1	hap2_species_Csp_hap2_LG07_00382.1	hap1_species_Csp_hap1_LG07_00366.1
group14809	single_ortholog	hap1_species_Csp_hap1_LG07_00257.1	hap2_species_Csp_hap2_LG07_00268.1
group13990	single_ortholog	hap1_species_Csp_hap1_LG06_00031.1	hap2_species_Csp_hap2_LG06_00033.1
group23586	species_special	hap1_species_Csp_hap1_LG13_00725.1
group20884	single_ortholog	hap1_species_Csp_hap1_LG16_00291.1	hap2_species_Csp_hap2_LG16_00323.1
group28106	species_special	hap2_species_Csp_hap2_LG16_00489.1
group6495	multi_ortholog	hap1_species_Csp_hap1_LG06_01563.1	hap2_species_Csp_hap2_LG06_01658.1	hap2_species_Csp_hap2_LG14_01581.1	hap1_species_Csp_hap1_LG14_00648.1
group3074	multi_ortholog	hap1_species_Csp_hap1_LG01_01409.1	hap2_species_Csp_hap2_LG01_01553.1	hap2_species_Csp_hap2_LG07_02061.1	hap1_species_Csp_hap1_LG07_01912.1
group25149	species_special	hap2_species_Csp_hap2_LG04_00456.1
group22317	species_special	hap1_species_Csp_hap1_LG03_00177.1
group8939	multi_ortholog	hap1_species_Csp_hap1_LG13_02223.1	hap2_species_Csp_hap2_LG16_02293.1	hap2_species_Csp_hap2_LG16_02292.1	hap1_species_Csp_hap1_LG16_02040.1
group3135	multi_ortholog	hap1_species_Csp_hap1_LG01_01529.1	hap2_species_Csp_hap2_LG01_01687.1	hap1_species_Csp_hap1_LG07_02056.1	hap2_species_Csp_hap2_LG07_02208.1
group2986	multi_ortholog	hap1_species_Csp_hap1_LG01_01190.1	hap2_species_Csp_hap2_LG01_01319.1	hap2_species_Csp_hap2_LG07_01841.1	hap1_species_Csp_hap1_LG07_01702.1
group13493	single_ortholog	hap1_species_Csp_hap1_LG05_00922.1	hap2_species_Csp_hap2_LG05_01063.1
group25455	species_special	hap2_species_Csp_hap2_LG05_02143.1
group20080	single_ortholog	hap1_species_Csp_hap1_LG15_01672.1	hap2_species_Csp_hap2_LG15_01680.1
group2645	multi_ortholog	hap1_species_Csp_hap1_LG15_00261.1	hap2_species_Csp_hap2_LG15_00304.1	hap2_species_Csp_hap2_LG15_00309.1	hap2_species_Csp_hap2_LG15_00461.1	hap1_species_Csp_hap1_LG15_00419.1
group23963	species_special	hap1_species_Csp_hap1_LG15_02415.1
group25127	species_special	hap2_species_Csp_hap2_LG04_00187.1
group16094	single_ortholog	hap1_species_Csp_hap1_LG09_00223.1	hap2_species_Csp_hap2_LG09_00249.1
group9135	multi_ortholog	hap1_species_Csp_hap1_LG02_00696.1	hap2_species_Csp_hap2_LG02_00688.1	hap2_species_Csp_hap2_LG15_01824.1
group22568	species_special	hap1_species_Csp_hap1_LG04_02003.1
group8361	multi_ortholog	hap1_species_Csp_hap1_LG13_00308.1	hap2_species_Csp_hap2_LG13_00276.1	hap1_species_Csp_hap1_LG16_00277.1	hap2_species_Csp_hap2_LG16_00309.1
group20071	single_ortholog	hap1_species_Csp_hap1_LG15_01640.1	hap2_species_Csp_hap2_LG15_01645.1
group15866	single_ortholog	hap1_species_Csp_hap1_LG08_01310.1	hap2_species_Csp_hap2_LG08_01430.1
group25752	species_special	hap2_species_Csp_hap2_LG07_01001.1
group9964	multi_ortholog	hap1_species_Csp_hap1_LG11_01716.1	hap2_species_Csp_hap2_LG11_02103.1	hap2_species_Csp_hap2_LG01_00712.1
group6888	multi_ortholog	hap1_species_Csp_hap1_LG08_00324.1	hap2_species_Csp_hap2_LG08_00352.1	hap2_species_Csp_hap2_LG15_00394.1	hap1_species_Csp_hap1_LG15_00346.1
group6218	multi_ortholog	hap1_species_Csp_hap1_LG06_00216.1	hap2_species_Csp_hap2_LG06_00240.1	hap1_species_Csp_hap1_LG16_02237.1	hap2_species_Csp_hap2_LG16_02432.1
group15807	single_ortholog	hap1_species_Csp_hap1_LG08_01138.1	hap2_species_Csp_hap2_LG08_01153.1
group20887	single_ortholog	hap1_species_Csp_hap1_LG16_00311.1	hap2_species_Csp_hap2_LG16_00347.1
group12346	single_ortholog	hap1_species_Csp_hap1_LG03_01712.1	hap2_species_Csp_hap2_LG03_01845.1
group11239	single_ortholog	hap1_species_Csp_hap1_LG02_00651.1	hap2_species_Csp_hap2_LG02_00643.1
group22477	species_special	hap1_species_Csp_hap1_LG04_01081.1
group20517	single_ortholog	hap1_species_Csp_hap1_LG15_03152.1	hap2_species_Csp_hap2_LG15_03115.1
group17758	single_ortholog	hap1_species_Csp_hap1_LG11_01204.1	hap2_species_Csp_hap2_LG11_01439.1
group3371	multi_ortholog	hap1_species_Csp_hap1_LG08_01163.1	hap2_species_Csp_hap2_LG08_01128.1	hap1_species_Csp_hap1_LG15_00946.1	hap2_species_Csp_hap2_LG15_00962.1
group6086	multi_ortholog	hap1_species_Csp_hap1_LG05_02747.1	hap2_species_Csp_hap2_LG05_02818.1	hap1_species_Csp_hap1_LG10_02423.1	hap2_species_Csp_hap2_LG10_02714.1
group18502	single_ortholog	hap1_species_Csp_hap1_LG12_01134.1	hap2_species_Csp_hap2_LG12_01030.1
group16741	single_ortholog	hap1_species_Csp_hap1_LG10_00171.1	hap2_species_Csp_hap2_LG10_00201.1
group18318	single_ortholog	hap1_species_Csp_hap1_LG12_00722.1	hap2_species_Csp_hap2_LG12_00611.1
group15986	single_ortholog	hap1_species_Csp_hap1_LG08_01729.1	hap2_species_Csp_hap2_LG08_01895.1
group7305	multi_ortholog	hap1_species_Csp_hap1_LG08_01700.1	hap2_species_Csp_hap2_LG08_01862.1	hap2_species_Csp_hap2_LG08_01863.1	hap1_species_Csp_hap1_LG08_01701.1
group19301	single_ortholog	hap1_species_Csp_hap1_LG13_02319.1	hap2_species_Csp_hap2_LG13_02303.1
group27433	species_special	hap2_species_Csp_hap2_LG14_00181.1
group25188	species_special	hap2_species_Csp_hap2_LG04_01699.1
group20470	single_ortholog	hap1_species_Csp_hap1_LG15_03015.1	hap2_species_Csp_hap2_LG15_02993.1
group20737	single_ortholog	hap1_species_Csp_hap1_LG15_03829.1	hap2_species_Csp_hap2_LG15_03759.1
group21657	single_ortholog	hap1_species_Csp_hap1_LG17_01039.1	hap2_species_Csp_hap2_LG17_01131.1
group13916	single_ortholog	hap1_species_Csp_hap1_LG05_02805.1	hap2_species_Csp_hap2_LG05_02885.1
group28446	species_special	hap2_species_Csp_hap2_LG17_01314.1
group19562	single_ortholog	hap1_species_Csp_hap1_LG14_01066.1	hap2_species_Csp_hap2_LG14_02013.1
group17518	single_ortholog	hap1_species_Csp_hap1_LG11_00326.1	hap2_species_Csp_hap2_LG11_00363.1
group12327	single_ortholog	hap1_species_Csp_hap1_LG03_01651.1	hap2_species_Csp_hap2_LG03_01787.1
group17267	single_ortholog	hap1_species_Csp_hap1_LG10_02103.1	hap2_species_Csp_hap2_LG10_02382.1
group3780	multi_ortholog	hap1_species_Csp_hap1_LG02_01361.1	hap2_species_Csp_hap2_LG02_01397.1	hap2_species_Csp_hap2_LG15_02441.1	hap1_species_Csp_hap1_LG15_02451.1
group24017	species_special	hap1_species_Csp_hap1_LG15_03132.1
group10780	single_ortholog	hap1_species_Csp_hap1_LG01_00637.1	hap2_species_Csp_hap2_LG01_00663.1
group5049	multi_ortholog	hap1_species_Csp_hap1_LG04_01228.1	hap2_species_Csp_hap2_LG04_01116.1	hap1_species_Csp_hap1_LG16_01615.1	hap2_species_Csp_hap2_LG16_01852.1
group4495	multi_ortholog	hap1_species_Csp_hap1_LG03_01371.1	hap2_species_Csp_hap2_LG03_01487.1	hap1_species_Csp_hap1_LG11_01372.1	hap2_species_Csp_hap2_LG11_01672.1
group18818	single_ortholog	hap1_species_Csp_hap1_LG13_00420.1	hap2_species_Csp_hap2_LG13_00374.1
group15006	single_ortholog	hap1_species_Csp_hap1_LG07_00822.1	hap2_species_Csp_hap2_LG07_00906.1
group17509	single_ortholog	hap1_species_Csp_hap1_LG11_00252.1	hap2_species_Csp_hap2_LG11_00280.1
group10945	single_ortholog	hap1_species_Csp_hap1_LG01_01229.1	hap2_species_Csp_hap2_LG01_01363.1
group25751	species_special	hap2_species_Csp_hap2_LG07_00992.1
group5690	multi_ortholog	hap1_species_Csp_hap1_LG05_01684.1	hap2_species_Csp_hap2_LG05_01700.1	hap1_species_Csp_hap1_LG10_01335.1	hap2_species_Csp_hap2_LG10_01586.1
group24250	species_special	hap1_species_Csp_hap1_LG16_02354.1
group13362	single_ortholog	hap1_species_Csp_hap1_LG05_00427.1	hap2_species_Csp_hap2_LG05_00508.1
group21211	single_ortholog	hap1_species_Csp_hap1_LG16_01642.1	hap2_species_Csp_hap2_LG16_01882.1
group13073	single_ortholog	hap1_species_Csp_hap1_LG04_01453.1	hap2_species_Csp_hap2_LG04_01411.1
group26993	species_special	hap2_species_Csp_hap2_LG11_02586.1
group1661	multi_ortholog	hap1_species_Csp_hap1_LG02_02405.1	hap2_species_Csp_hap2_LG02_02489.1	hap2_species_Csp_hap2_LG02_02490.1	hap1_species_Csp_hap1_LG02_02406.1	hap1_species_Csp_hap1_LG02_02407.1	hap2_species_Csp_hap2_LG02_02491.1
group11841	single_ortholog	hap1_species_Csp_hap1_LG02_02433.1	hap2_species_Csp_hap2_LG02_02519.1
group145	multi_ortholog	hap1_species_Csp_hap1_LG01_01426.1	hap2_species_Csp_hap2_LG01_01573.1	hap1_species_Csp_hap1_LG06_00916.1	hap2_species_Csp_hap2_LG06_00524.1	hap1_species_Csp_hap1_LG07_00853.1	hap2_species_Csp_hap2_LG07_00937.1	hap2_species_Csp_hap2_LG05_00900.1	hap2_species_Csp_hap2_LG05_00835.1	hap1_species_Csp_hap1_LG15_01601.1	hap1_species_Csp_hap1_LG15_01602.1	hap2_species_Csp_hap2_LG15_03907.1	hap1_species_Csp_hap1_LG15_03973.1	hap2_species_Csp_hap2_LG06_00968.1	hap2_species_Csp_hap2_LG12_00987.1	hap2_species_Csp_hap2_LG11_01692.1	hap1_species_Csp_hap1_LG11_01388.1	hap1_species_Csp_hap1_LG11_01112.1	hap2_species_Csp_hap2_LG11_01320.1	hap1_species_Csp_hap1_LG12_00988.1
group10674	single_ortholog	hap1_species_Csp_hap1_LG01_00291.1	hap2_species_Csp_hap2_LG01_00281.1
group5176	multi_ortholog	hap1_species_Csp_hap1_LG04_01649.1	hap2_species_Csp_hap2_LG04_01595.1	hap1_species_Csp_hap1_LG12_01750.1	hap2_species_Csp_hap2_LG12_01707.1
group16103	single_ortholog	hap1_species_Csp_hap1_LG09_00270.1	hap2_species_Csp_hap2_LG09_00297.1
group14348	single_ortholog	hap1_species_Csp_hap1_LG06_00913.1	hap2_species_Csp_hap2_LG06_00962.1
group7477	multi_ortholog	hap1_species_Csp_hap1_LG09_00217.1	hap2_species_Csp_hap2_LG09_00243.1	hap1_species_Csp_hap1_LG17_00240.1	hap2_species_Csp_hap2_LG17_00267.1
group17019	single_ortholog	hap1_species_Csp_hap1_LG10_01198.1	hap2_species_Csp_hap2_LG10_01435.1
group9281	multi_ortholog	hap1_species_Csp_hap1_LG03_01944.1	hap2_species_Csp_hap2_LG03_02396.1	hap1_species_Csp_hap1_LG03_02198.1
group15951	single_ortholog	hap1_species_Csp_hap1_LG08_01608.1	hap2_species_Csp_hap2_LG08_01756.1
group6916	multi_ortholog	hap1_species_Csp_hap1_LG08_00396.1	hap2_species_Csp_hap2_LG08_00426.1	hap1_species_Csp_hap1_LG15_00276.1	hap2_species_Csp_hap2_LG15_00321.1
group14755	single_ortholog	hap1_species_Csp_hap1_LG07_00092.1	hap2_species_Csp_hap2_LG07_00095.1
group28328	species_special	hap2_species_Csp_hap2_LG16_02409.1
group14001	single_ortholog	hap1_species_Csp_hap1_LG06_00054.1	hap2_species_Csp_hap2_LG06_00058.1
group26449	species_special	hap2_species_Csp_hap2_LG10_00920.1
group12613	single_ortholog	hap1_species_Csp_hap1_LG04_00155.1	hap2_species_Csp_hap2_LG04_00167.1
group10565	single_ortholog	hap1_species_Csp_hap1_LG01_00052.1	hap2_species_Csp_hap2_LG01_00039.1
group6285	multi_ortholog	hap1_species_Csp_hap1_LG06_00862.1	hap2_species_Csp_hap2_LG06_00916.1	hap2_species_Csp_hap2_LG14_00951.1	hap1_species_Csp_hap1_LG14_00086.1
group20094	single_ortholog	hap1_species_Csp_hap1_LG15_01720.1	hap2_species_Csp_hap2_LG15_01731.1
group14493	single_ortholog	hap1_species_Csp_hap1_LG06_01308.1	hap2_species_Csp_hap2_LG06_01388.1
group10418	multi_ortholog	hap1_species_Csp_hap1_LG16_00734.1	hap2_species_Csp_hap2_LG16_02434.1	hap1_species_Csp_hap1_LG16_02239.1
group18036	single_ortholog	hap1_species_Csp_hap1_LG11_02134.1	hap2_species_Csp_hap2_LG11_02572.1
group7732	multi_ortholog	hap1_species_Csp_hap1_LG09_00989.1	hap2_species_Csp_hap2_LG09_01042.1	hap2_species_Csp_hap2_LG17_01049.1	hap1_species_Csp_hap1_LG17_00958.1
group4762	multi_ortholog	hap1_species_Csp_hap1_LG03_02219.1	hap2_species_Csp_hap2_LG03_02416.1	hap2_species_Csp_hap2_LG11_02688.1	hap1_species_Csp_hap1_LG11_02267.1
group27344	species_special	hap2_species_Csp_hap2_LG13_02114.1
group4992	multi_ortholog	hap1_species_Csp_hap1_LG04_01012.1	hap2_species_Csp_hap2_LG04_01032.1	hap1_species_Csp_hap1_LG06_00493.1	hap2_species_Csp_hap2_LG06_00533.1
group13009	single_ortholog	hap1_species_Csp_hap1_LG04_01168.1	hap2_species_Csp_hap2_LG04_01178.1
group254	multi_ortholog	hap1_species_Csp_hap1_LG04_00457.1	hap2_species_Csp_hap2_LG04_00479.1	hap1_species_Csp_hap1_LG15_00541.1	hap2_species_Csp_hap2_LG15_00577.1	hap1_species_Csp_hap1_LG14_00759.1	hap2_species_Csp_hap2_LG14_01702.1	hap1_species_Csp_hap1_LG16_00645.1	hap2_species_Csp_hap2_LG16_00725.1	hap1_species_Csp_hap1_LG06_01664.1	hap2_species_Csp_hap2_LG06_01759.1	hap1_species_Csp_hap1_LG13_00729.1	hap2_species_Csp_hap2_LG13_00648.1	hap2_species_Csp_hap2_LG05_01133.1	hap1_species_Csp_hap1_LG05_00979.1	hap2_species_Csp_hap2_LG10_00991.1
group8574	multi_ortholog	hap1_species_Csp_hap1_LG13_00925.1	hap2_species_Csp_hap2_LG13_00822.1	hap2_species_Csp_hap2_LG16_00940.1	hap1_species_Csp_hap1_LG16_00821.1
group20406	single_ortholog	hap1_species_Csp_hap1_LG15_02866.1	hap2_species_Csp_hap2_LG15_02861.1
group17655	single_ortholog	hap1_species_Csp_hap1_LG11_00913.1	hap2_species_Csp_hap2_LG11_01054.1
group7038	multi_ortholog	hap1_species_Csp_hap1_LG08_00743.1	hap2_species_Csp_hap2_LG08_00836.1	hap1_species_Csp_hap1_LG15_00725.1	hap2_species_Csp_hap2_LG15_00744.1
group23181	species_special	hap1_species_Csp_hap1_LG10_00257.1
group18743	single_ortholog	hap1_species_Csp_hap1_LG13_00062.1	hap2_species_Csp_hap2_LG13_00056.1
group22142	species_special	hap2_species_Csp_hap2_LG14_00520.1	hap2_species_Csp_hap2_LG14_00525.1
group15382	single_ortholog	hap1_species_Csp_hap1_LG07_02102.1	hap2_species_Csp_hap2_LG07_02263.1
group26467	species_special	hap2_species_Csp_hap2_LG10_00984.1
group12482	single_ortholog	hap1_species_Csp_hap1_LG03_02143.1	hap2_species_Csp_hap2_LG03_02339.1
group13426	single_ortholog	hap1_species_Csp_hap1_LG05_00757.1	hap2_species_Csp_hap2_LG05_00888.1
group11965	single_ortholog	hap1_species_Csp_hap1_LG03_00272.1	hap2_species_Csp_hap2_LG03_00186.1
group18557	single_ortholog	hap1_species_Csp_hap1_LG12_01391.1	hap2_species_Csp_hap2_LG11_01548.1
group21659	single_ortholog	hap1_species_Csp_hap1_LG17_01045.1	hap2_species_Csp_hap2_LG17_01138.1
group14875	species_special	hap1_species_Csp_hap1_LG07_00488.1	hap1_species_Csp_hap1_LG07_00491.1
group14140	single_ortholog	hap1_species_Csp_hap1_LG06_00372.1	hap2_species_Csp_hap2_LG06_00392.1
group14095	single_ortholog	hap1_species_Csp_hap1_LG06_00267.1	hap2_species_Csp_hap2_LG06_00285.1
group11705	single_ortholog	hap1_species_Csp_hap1_LG02_01949.1	hap2_species_Csp_hap2_LG02_01988.1
group7808	multi_ortholog	hap1_species_Csp_hap1_LG09_01255.1	hap2_species_Csp_hap2_LG09_01324.1	hap1_species_Csp_hap1_LG17_01191.1	hap2_species_Csp_hap2_LG17_01301.1
group11036	single_ortholog	hap1_species_Csp_hap1_LG01_01628.1	hap2_species_Csp_hap2_LG01_01799.1
group3281	multi_ortholog	hap1_species_Csp_hap1_LG01_01857.1	hap2_species_Csp_hap2_LG01_02051.1	hap1_species_Csp_hap1_LG07_02392.1	hap2_species_Csp_hap2_LG07_02558.1
group16891	single_ortholog	hap1_species_Csp_hap1_LG10_00695.1	hap2_species_Csp_hap2_LG10_00814.1
group9155	multi_ortholog	hap1_species_Csp_hap1_LG02_01123.1	hap2_species_Csp_hap2_LG02_01144.1	hap2_species_Csp_hap2_LG15_01943.1
group7899	multi_ortholog	hap1_species_Csp_hap1_LG09_01605.1	hap1_species_Csp_hap1_LG09_01606.1	hap2_species_Csp_hap2_LG09_01724.1	hap2_species_Csp_hap2_LG09_01723.1
group3961	multi_ortholog	hap1_species_Csp_hap1_LG02_02127.1	hap2_species_Csp_hap2_LG02_02203.1	hap1_species_Csp_hap1_LG07_00400.1	hap2_species_Csp_hap2_LG07_00419.1
group3929	multi_ortholog	hap1_species_Csp_hap1_LG02_02007.1	hap2_species_Csp_hap2_LG02_02052.1	hap1_species_Csp_hap1_LG07_00536.1	hap2_species_Csp_hap2_LG07_00557.1
group13592	single_ortholog	hap1_species_Csp_hap1_LG05_01372.1	hap2_species_Csp_hap2_LG05_01437.1
group9520	multi_ortholog	hap1_species_Csp_hap1_LG05_02902.1	hap2_species_Csp_hap2_LG05_02988.1	hap2_species_Csp_hap2_LG05_02986.1
group7653	multi_ortholog	hap1_species_Csp_hap1_LG09_00735.1	hap2_species_Csp_hap2_LG09_00780.1	hap2_species_Csp_hap2_LG17_00789.1	hap1_species_Csp_hap1_LG17_00724.1
group14326	single_ortholog	hap1_species_Csp_hap1_LG06_00849.1	hap2_species_Csp_hap2_LG06_00905.1
group18363	single_ortholog	hap1_species_Csp_hap1_LG12_00819.1	hap2_species_Csp_hap2_LG12_00705.1
group15589	single_ortholog	hap1_species_Csp_hap1_LG08_00452.1	hap2_species_Csp_hap2_LG08_00490.1
group1925	multi_ortholog	hap1_species_Csp_hap1_LG06_00351.1	hap2_species_Csp_hap2_LG07_01210.1	hap2_species_Csp_hap2_LG06_00371.1	hap2_species_Csp_hap2_LG12_02041.1	hap1_species_Csp_hap1_LG13_01937.1	hap2_species_Csp_hap2_LG13_01904.1
group18190	single_ortholog	hap1_species_Csp_hap1_LG12_00381.1	hap2_species_Csp_hap2_LG12_00253.1
group7449	multi_ortholog	hap1_species_Csp_hap1_LG09_00151.1	hap2_species_Csp_hap2_LG09_00162.1	hap2_species_Csp_hap2_LG17_00163.1	hap1_species_Csp_hap1_LG17_00152.1
group663	multi_ortholog	hap1_species_Csp_hap1_LG01_01863.1	hap2_species_Csp_hap2_LG01_02058.1	hap1_species_Csp_hap1_LG01_01866.1	hap1_species_Csp_hap1_LG01_01867.1	hap2_species_Csp_hap2_LG01_02062.1	hap1_species_Csp_hap1_LG07_02403.1	hap2_species_Csp_hap2_LG07_02569.1	hap1_species_Csp_hap1_LG07_02402.1	hap2_species_Csp_hap2_LG07_02568.1
group19712	single_ortholog	hap1_species_Csp_hap1_LG15_00217.1	hap2_species_Csp_hap2_LG15_00257.1
group13371	single_ortholog	hap1_species_Csp_hap1_LG05_00504.1	hap2_species_Csp_hap2_LG05_00597.1
group13408	single_ortholog	hap1_species_Csp_hap1_LG05_00708.1	hap2_species_Csp_hap2_LG05_00824.1
group20549	single_ortholog	hap1_species_Csp_hap1_LG15_03233.1	hap2_species_Csp_hap2_LG15_03187.1
group17238	single_ortholog	hap1_species_Csp_hap1_LG10_02005.1	hap2_species_Csp_hap2_LG10_02280.1
group24223	species_special	hap1_species_Csp_hap1_LG16_02262.1
group24016	species_special	hap1_species_Csp_hap1_LG15_03124.1
group13216	single_ortholog	hap1_species_Csp_hap1_LG04_02057.1	hap2_species_Csp_hap2_LG12_02106.1
group10986	single_ortholog	hap1_species_Csp_hap1_LG01_01395.1	hap2_species_Csp_hap2_LG01_01542.1
group25877	species_special	hap2_species_Csp_hap2_LG08_00676.1
group10657	single_ortholog	hap1_species_Csp_hap1_LG01_00249.1	hap2_species_Csp_hap2_LG01_00234.1
group5140	multi_ortholog	hap1_species_Csp_hap1_LG04_01530.1	hap2_species_Csp_hap2_LG04_01483.1	hap1_species_Csp_hap1_LG12_01640.1	hap2_species_Csp_hap2_LG12_01592.1
group15806	single_ortholog	hap1_species_Csp_hap1_LG08_01136.1	hap2_species_Csp_hap2_LG08_01154.1
group3184	multi_ortholog	hap1_species_Csp_hap1_LG01_01654.1	hap2_species_Csp_hap2_LG01_01831.1	hap1_species_Csp_hap1_LG07_02163.1	hap2_species_Csp_hap2_LG07_02327.1
group19187	single_ortholog	hap1_species_Csp_hap1_LG13_01969.1	hap2_species_Csp_hap2_LG13_01942.1
group20466	single_ortholog	hap1_species_Csp_hap1_LG15_03010.1	hap2_species_Csp_hap2_LG15_02988.1
group9731	multi_ortholog	hap1_species_Csp_hap1_LG08_00932.1	hap2_species_Csp_hap2_LG08_01047.1	hap1_species_Csp_hap1_LG15_00880.1
group1310	multi_ortholog	hap1_species_Csp_hap1_LG02_02516.1	hap2_species_Csp_hap2_LG02_02604.1	hap1_species_Csp_hap1_LG07_00086.1	hap2_species_Csp_hap2_LG07_00088.1	hap1_species_Csp_hap1_LG10_01442.1	hap2_species_Csp_hap2_LG10_01703.1	hap2_species_Csp_hap2_LG05_01782.1
group23935	species_special	hap1_species_Csp_hap1_LG15_02264.1
group2976	multi_ortholog	hap1_species_Csp_hap1_LG05_01120.1	hap2_species_Csp_hap2_LG05_01250.1	hap1_species_Csp_hap1_LG10_00912.1	hap2_species_Csp_hap2_LG10_01092.1
group20212	single_ortholog	hap1_species_Csp_hap1_LG15_02293.1	hap2_species_Csp_hap2_LG15_02285.1
group5377	multi_ortholog	hap1_species_Csp_hap1_LG05_00198.1	hap2_species_Csp_hap2_LG05_00285.1	hap2_species_Csp_hap2_LG05_00283.1	hap1_species_Csp_hap1_LG05_00199.1
group12837	single_ortholog	hap1_species_Csp_hap1_LG04_00641.1	hap2_species_Csp_hap2_LG04_00669.1
group3373	multi_ortholog	hap1_species_Csp_hap1_LG02_00177.1	hap2_species_Csp_hap2_LG02_00162.1	hap2_species_Csp_hap2_LG15_01324.1	hap1_species_Csp_hap1_LG15_01341.1
group26322	species_special	hap2_species_Csp_hap2_LG10_00132.1
group17175	single_ortholog	hap1_species_Csp_hap1_LG10_01791.1	hap2_species_Csp_hap2_LG10_02056.1
group2540	multi_ortholog	hap1_species_Csp_hap1_LG09_00394.1	hap2_species_Csp_hap2_LG09_00424.1	hap1_species_Csp_hap1_LG16_00502.1	hap2_species_Csp_hap2_LG16_00560.1	hap1_species_Csp_hap1_LG13_00587.1
group26556	species_special	hap2_species_Csp_hap2_LG10_01492.1
group4151	multi_ortholog	hap1_species_Csp_hap1_LG03_00228.1	hap2_species_Csp_hap2_LG03_00231.1	hap1_species_Csp_hap1_LG11_00221.1	hap2_species_Csp_hap2_LG11_00246.1
group18478	single_ortholog	hap1_species_Csp_hap1_LG12_01087.1	hap2_species_Csp_hap2_LG12_00886.1
group11282	single_ortholog	hap1_species_Csp_hap1_LG02_00854.1	hap2_species_Csp_hap2_LG02_00863.1
group2273	multi_ortholog	hap1_species_Csp_hap1_LG15_01947.1	hap2_species_Csp_hap2_LG15_01995.1	hap1_species_Csp_hap1_LG02_00843.1	hap2_species_Csp_hap2_LG02_00854.1	hap1_species_Csp_hap1_LG02_00019.1
group8244	multi_ortholog	hap1_species_Csp_hap1_LG13_00015.1	hap2_species_Csp_hap2_LG13_00014.1	hap1_species_Csp_hap1_LG16_00010.1	hap2_species_Csp_hap2_LG16_00018.1
group23649	species_special	hap1_species_Csp_hap1_LG13_01388.1
group24503	species_special	hap2_species_Csp_hap2_LG01_00519.1
group16706	single_ortholog	hap1_species_Csp_hap1_LG10_00027.1	hap2_species_Csp_hap2_LG10_00030.1
group681	multi_ortholog	hap1_species_Csp_hap1_LG03_00026.1	hap2_species_Csp_hap2_LG03_00426.1	hap2_species_Csp_hap2_LG03_00423.1	hap2_species_Csp_hap2_LG03_00420.1	hap1_species_Csp_hap1_LG03_00030.1	hap2_species_Csp_hap2_LG03_00419.1	hap2_species_Csp_hap2_LG03_00417.1	hap1_species_Csp_hap1_LG03_00032.1	hap1_species_Csp_hap1_LG03_00029.1
group698	multi_ortholog	hap1_species_Csp_hap1_LG03_02250.1	hap2_species_Csp_hap2_LG03_02453.1	hap1_species_Csp_hap1_LG11_02228.1	hap2_species_Csp_hap2_LG11_02653.1	hap2_species_Csp_hap2_LG16_01171.1	hap1_species_Csp_hap1_LG13_01351.1	hap2_species_Csp_hap2_LG13_01202.1	hap1_species_Csp_hap1_LG16_01030.1	hap1_species_Csp_hap1_LG16_01213.1
group6509	multi_ortholog	hap1_species_Csp_hap1_LG06_01600.1	hap2_species_Csp_hap2_LG06_01694.1	hap2_species_Csp_hap2_LG14_01625.1	hap1_species_Csp_hap1_LG14_00686.1
group20570	single_ortholog	hap1_species_Csp_hap1_LG15_03275.1	hap2_species_Csp_hap2_LG15_03228.1
group11957	single_ortholog	hap1_species_Csp_hap1_LG03_00223.1	hap2_species_Csp_hap2_LG03_00235.1
group19501	single_ortholog	hap1_species_Csp_hap1_LG14_00875.1	hap2_species_Csp_hap2_LG14_01819.1
group7699	multi_ortholog	hap1_species_Csp_hap1_LG09_00874.1	hap2_species_Csp_hap2_LG09_00928.1	hap1_species_Csp_hap1_LG17_00858.1	hap2_species_Csp_hap2_LG17_00942.1
group22626	species_special	hap1_species_Csp_hap1_LG05_00781.1
group25865	species_special	hap2_species_Csp_hap2_LG08_00564.1
group20543	single_ortholog	hap1_species_Csp_hap1_LG15_03221.1	hap2_species_Csp_hap2_LG15_03179.1
group7118	multi_ortholog	hap1_species_Csp_hap1_LG08_01050.1	hap2_species_Csp_hap2_LG08_01234.1	hap2_species_Csp_hap2_LG15_01051.1	hap1_species_Csp_hap1_LG15_01054.1
group2774	multi_ortholog	hap1_species_Csp_hap1_LG01_00499.1	hap2_species_Csp_hap2_LG01_00531.1	hap1_species_Csp_hap1_LG15_02706.1	hap2_species_Csp_hap2_LG15_02690.1
group9266	multi_ortholog	hap1_species_Csp_hap1_LG03_01449.1	hap2_species_Csp_hap2_LG03_01560.1	hap1_species_Csp_hap1_LG11_01414.1
group11180	single_ortholog	hap1_species_Csp_hap1_LG02_00418.1	hap2_species_Csp_hap2_LG02_00405.1
group25372	species_special	hap2_species_Csp_hap2_LG05_01086.1
group19661	single_ortholog	hap1_species_Csp_hap1_LG14_01302.1	hap2_species_Csp_hap2_LG14_02260.1
group26069	species_special	hap2_species_Csp_hap2_LG09_01138.1
group18858	single_ortholog	hap1_species_Csp_hap1_LG13_00624.1	hap2_species_Csp_hap2_LG13_00552.1
group21149	single_ortholog	hap1_species_Csp_hap1_LG16_01422.1	hap2_species_Csp_hap2_LG16_01625.1
group906	multi_ortholog	hap1_species_Csp_hap1_LG02_01439.1	hap2_species_Csp_hap2_LG07_01063.1	hap1_species_Csp_hap1_LG15_02474.1	hap1_species_Csp_hap1_LG12_01188.1	hap1_species_Csp_hap1_LG06_00773.1	hap2_species_Csp_hap2_LG06_00824.1	hap2_species_Csp_hap2_LG09_02699.1	hap2_species_Csp_hap2_LG15_02463.1
group9144	multi_ortholog	hap1_species_Csp_hap1_LG02_00922.1	hap2_species_Csp_hap2_LG02_00930.1	hap1_species_Csp_hap1_LG15_02004.1
group18793	single_ortholog	hap1_species_Csp_hap1_LG13_00287.1	hap2_species_Csp_hap2_LG13_00257.1
group7245	multi_ortholog	hap1_species_Csp_hap1_LG08_01516.1	hap2_species_Csp_hap2_LG08_01652.1	hap2_species_Csp_hap2_LG15_03536.1	hap1_species_Csp_hap1_LG15_03588.1
group22309	species_special	hap1_species_Csp_hap1_LG02_02605.1
group2494	multi_ortholog	hap1_species_Csp_hap1_LG07_01699.1	hap2_species_Csp_hap2_LG07_01838.1	hap2_species_Csp_hap2_LG01_01315.1	hap1_species_Csp_hap1_LG11_00580.1	hap2_species_Csp_hap2_LG11_00660.1
group10966	single_ortholog	hap1_species_Csp_hap1_LG01_01315.1	hap2_species_Csp_hap2_LG01_01458.1
group4963	multi_ortholog	hap1_species_Csp_hap1_LG04_00913.1	hap1_species_Csp_hap1_LG04_00916.1	hap2_species_Csp_hap2_LG04_00939.1	hap2_species_Csp_hap2_LG04_00937.1
group16156	single_ortholog	hap1_species_Csp_hap1_LG09_00492.1	hap2_species_Csp_hap2_LG09_00522.1
group4827	multi_ortholog	hap1_species_Csp_hap1_LG04_00264.1	hap2_species_Csp_hap2_LG04_00272.1	hap2_species_Csp_hap2_LG04_00273.1	hap1_species_Csp_hap1_LG04_00265.1
group257	multi_ortholog	hap1_species_Csp_hap1_LG07_01225.1	hap2_species_Csp_hap2_LG07_01328.1	hap2_species_Csp_hap2_LG02_00070.1	hap2_species_Csp_hap2_LG10_02006.1	hap1_species_Csp_hap1_LG10_01745.1	hap1_species_Csp_hap1_LG07_01411.1	hap2_species_Csp_hap2_LG07_01534.1	hap1_species_Csp_hap1_LG16_01285.1	hap2_species_Csp_hap2_LG16_01465.1	hap2_species_Csp_hap2_LG11_01980.1	hap1_species_Csp_hap1_LG07_01410.1	hap2_species_Csp_hap2_LG07_01533.1	hap2_species_Csp_hap2_LG12_00916.1	hap1_species_Csp_hap1_LG12_01059.1	hap1_species_Csp_hap1_LG15_03666.1
group24409	species_special	hap1_species_Csp_hap1_LG17_02021.1
group6091	multi_ortholog	hap1_species_Csp_hap1_LG05_02758.1	hap2_species_Csp_hap2_LG05_02829.1	hap2_species_Csp_hap2_LG10_02725.1	hap1_species_Csp_hap1_LG10_02434.1
group8010	multi_ortholog	hap1_species_Csp_hap1_LG09_02161.1	hap2_species_Csp_hap2_LG09_02323.1	hap1_species_Csp_hap1_LG17_02102.1	hap2_species_Csp_hap2_LG17_02115.1
group1020	multi_ortholog	hap1_species_Csp_hap1_LG04_01445.1	hap2_species_Csp_hap2_LG04_01403.1	hap1_species_Csp_hap1_LG12_01569.1	hap2_species_Csp_hap2_LG12_01512.1	hap1_species_Csp_hap1_LG06_01565.1	hap2_species_Csp_hap2_LG06_01660.1	hap2_species_Csp_hap2_LG14_01585.1	hap1_species_Csp_hap1_LG14_00652.1
group8452	multi_ortholog	hap1_species_Csp_hap1_LG13_00598.1	hap2_species_Csp_hap2_LG13_00528.1	hap1_species_Csp_hap1_LG16_00517.1	hap2_species_Csp_hap2_LG16_00575.1
group1313	multi_ortholog	hap1_species_Csp_hap1_LG03_00014.1	hap2_species_Csp_hap2_LG03_00441.1	hap2_species_Csp_hap2_LG11_00053.1	hap1_species_Csp_hap1_LG11_00050.1	hap2_species_Csp_hap2_LG12_00293.1	hap2_species_Csp_hap2_LG14_00409.1	hap1_species_Csp_hap1_LG12_00431.1
group7396	multi_ortholog	hap1_species_Csp_hap1_LG09_00033.1	hap2_species_Csp_hap2_LG09_00032.1	hap1_species_Csp_hap1_LG17_00029.1	hap2_species_Csp_hap2_LG17_00033.1
group14114	single_ortholog	hap1_species_Csp_hap1_LG06_00316.1	hap2_species_Csp_hap2_LG06_00338.1
group4806	multi_ortholog	hap1_species_Csp_hap1_LG04_00052.1	hap2_species_Csp_hap2_LG04_00058.1	hap2_species_Csp_hap2_LG10_01528.1	hap1_species_Csp_hap1_LG10_01282.1
group20789	single_ortholog	hap1_species_Csp_hap1_LG15_04011.1	hap2_species_Csp_hap2_LG09_02357.1
group261	multi_ortholog	hap1_species_Csp_hap1_LG10_02613.1	hap1_species_Csp_hap1_LG10_02621.1	hap1_species_Csp_hap1_LG10_02617.1	hap2_species_Csp_hap2_LG10_02933.1	hap2_species_Csp_hap2_LG10_02945.1	hap2_species_Csp_hap2_LG10_02949.1	hap2_species_Csp_hap2_LG10_02953.1	hap2_species_Csp_hap2_LG10_02957.1	hap2_species_Csp_hap2_LG10_02921.1	hap2_species_Csp_hap2_LG10_02929.1	hap2_species_Csp_hap2_LG10_02941.1	hap2_species_Csp_hap2_LG10_02918.1	hap2_species_Csp_hap2_LG10_02925.1	hap2_species_Csp_hap2_LG10_02937.1	hap2_species_Csp_hap2_LG10_02915.1
group26854	species_special	hap2_species_Csp_hap2_LG11_01686.1
group6173	multi_ortholog	hap1_species_Csp_hap1_LG05_02996.1	hap2_species_Csp_hap2_LG05_03094.1	hap1_species_Csp_hap1_LG10_02729.1	hap2_species_Csp_hap2_LG10_03071.1
group24836	species_special	hap2_species_Csp_hap2_LG02_02565.1
group4636	multi_ortholog	hap1_species_Csp_hap1_LG03_01874.1	hap2_species_Csp_hap2_LG03_02046.1	hap1_species_Csp_hap1_LG11_01849.1	hap2_species_Csp_hap2_LG11_02260.1
group25154	species_special	hap2_species_Csp_hap2_LG04_00515.1
group21921	single_ortholog	hap1_species_Csp_hap1_LG17_01967.1	hap2_species_Csp_hap2_LG17_02200.1
group6126	multi_ortholog	hap1_species_Csp_hap1_LG05_02874.1	hap2_species_Csp_hap2_LG05_02957.1	hap2_species_Csp_hap2_LG10_02858.1	hap1_species_Csp_hap1_LG10_02557.1
group14282	single_ortholog	hap1_species_Csp_hap1_LG06_00724.1	hap2_species_Csp_hap2_LG06_00771.1
group7932	multi_ortholog	hap1_species_Csp_hap1_LG09_01776.1	hap2_species_Csp_hap2_LG09_01889.1	hap1_species_Csp_hap1_LG17_01612.1	hap2_species_Csp_hap2_LG17_01673.1
group8891	multi_ortholog	hap1_species_Csp_hap1_LG13_01947.1	hap2_species_Csp_hap2_LG13_01913.1	hap2_species_Csp_hap2_LG16_02041.1	hap1_species_Csp_hap1_LG16_01774.1
group20264	single_ortholog	hap1_species_Csp_hap1_LG15_02476.1	hap2_species_Csp_hap2_LG15_02465.1
group13927	single_ortholog	hap1_species_Csp_hap1_LG05_02839.1	hap2_species_Csp_hap2_LG05_02921.1
group21967	single_ortholog	hap1_species_Csp_hap1_LG17_02180.1	hap2_species_Csp_hap2_LG17_02044.1
group24955	species_special	hap2_species_Csp_hap2_LG03_01095.1
group9972	multi_ortholog	hap1_species_Csp_hap1_LG11_02206.1	hap2_species_Csp_hap2_LG11_02632.1	hap2_species_Csp_hap2_LG03_02374.1
group12182	single_ortholog	hap1_species_Csp_hap1_LG03_01150.1	hap2_species_Csp_hap2_LG03_01215.1
group25685	species_special	hap2_species_Csp_hap2_LG07_00443.1
group25875	species_special	hap2_species_Csp_hap2_LG08_00668.1
group12801	single_ortholog	hap1_species_Csp_hap1_LG04_00533.1	hap2_species_Csp_hap2_LG04_00557.1
group26482	species_special	hap2_species_Csp_hap2_LG10_01090.1
group22706	species_special	hap1_species_Csp_hap1_LG05_01359.1
group2394	multi_ortholog	hap1_species_Csp_hap1_LG04_01707.1	hap2_species_Csp_hap2_LG04_01648.1	hap2_species_Csp_hap2_LG10_00674.1	hap1_species_Csp_hap1_LG14_00484.1	hap2_species_Csp_hap2_LG14_01404.1
group19255	single_ortholog	hap1_species_Csp_hap1_LG13_02167.1	hap2_species_Csp_hap2_LG13_02185.1
group6508	multi_ortholog	hap1_species_Csp_hap1_LG06_01599.1	hap2_species_Csp_hap2_LG06_01693.1	hap1_species_Csp_hap1_LG14_00685.1	hap2_species_Csp_hap2_LG14_01624.1
group23569	species_special	hap1_species_Csp_hap1_LG13_00477.1
group441	multi_ortholog	hap1_species_Csp_hap1_LG02_02028.1	hap2_species_Csp_hap2_LG02_02102.1	hap1_species_Csp_hap1_LG07_00470.1	hap2_species_Csp_hap2_LG07_00499.1	hap2_species_Csp_hap2_LG12_00026.1	hap1_species_Csp_hap1_LG12_00116.1	hap2_species_Csp_hap2_LG14_00126.1	hap2_species_Csp_hap2_LG11_01120.1	hap1_species_Csp_hap1_LG11_00966.1	hap1_species_Csp_hap1_LG03_00976.1	hap2_species_Csp_hap2_LG03_00994.1
group12051	single_ortholog	hap1_species_Csp_hap1_LG03_00725.1	hap2_species_Csp_hap2_LG03_00697.1
group5696	multi_ortholog	hap1_species_Csp_hap1_LG05_01695.1	hap2_species_Csp_hap2_LG05_01712.1	hap1_species_Csp_hap1_LG10_01345.1	hap2_species_Csp_hap2_LG10_01600.1
group236	multi_ortholog	hap1_species_Csp_hap1_LG01_01651.1	hap2_species_Csp_hap2_LG01_01827.1	hap2_species_Csp_hap2_LG07_02323.1	hap1_species_Csp_hap1_LG07_02159.1	hap1_species_Csp_hap1_LG03_01045.1	hap1_species_Csp_hap1_LG11_01034.1	hap2_species_Csp_hap2_LG11_01213.1	hap2_species_Csp_hap2_LG03_01082.1	hap1_species_Csp_hap1_LG12_00172.1	hap2_species_Csp_hap2_LG14_00195.1	hap2_species_Csp_hap2_LG12_00072.1	hap1_species_Csp_hap1_LG04_02080.1	hap2_species_Csp_hap2_LG04_01975.1	hap1_species_Csp_hap1_LG12_02148.1	hap2_species_Csp_hap2_LG12_02129.1
group27957	species_special	hap2_species_Csp_hap2_LG15_01842.1
group5957	multi_ortholog	hap1_species_Csp_hap1_LG05_02466.1	hap2_species_Csp_hap2_LG05_02515.1	hap1_species_Csp_hap1_LG10_02133.1	hap2_species_Csp_hap2_LG10_02412.1
group9142	multi_ortholog	hap1_species_Csp_hap1_LG02_00845.1	hap2_species_Csp_hap2_LG02_00856.1	hap1_species_Csp_hap1_LG02_00847.1
group12432	single_ortholog	hap1_species_Csp_hap1_LG03_01968.1	hap2_species_Csp_hap2_LG03_02151.1
group7499	multi_ortholog	hap1_species_Csp_hap1_LG09_00283.1	hap2_species_Csp_hap2_LG09_00310.1	hap2_species_Csp_hap2_LG17_00344.1	hap1_species_Csp_hap1_LG17_00312.1
group12129	single_ortholog	hap1_species_Csp_hap1_LG03_01012.1	hap2_species_Csp_hap2_LG03_01039.1
group25606	species_special	hap2_species_Csp_hap2_LG06_00700.1
group717	multi_ortholog	hap1_species_Csp_hap1_LG05_01989.1	hap2_species_Csp_hap2_LG05_01994.1	hap1_species_Csp_hap1_LG10_01621.1	hap2_species_Csp_hap2_LG10_01886.1	hap2_species_Csp_hap2_LG05_01993.1	hap1_species_Csp_hap1_LG10_01619.1	hap1_species_Csp_hap1_LG10_01620.1	hap2_species_Csp_hap2_LG10_01885.1	hap2_species_Csp_hap2_LG10_01884.1
group7594	multi_ortholog	hap1_species_Csp_hap1_LG09_00558.1	hap2_species_Csp_hap2_LG09_00589.1	hap1_species_Csp_hap1_LG17_00554.1	hap2_species_Csp_hap2_LG17_00606.1
group20973	single_ortholog	hap1_species_Csp_hap1_LG16_00710.1	hap2_species_Csp_hap2_LG16_00797.1
group27737	species_special	hap2_species_Csp_hap2_LG14_00918.1
group25516	species_special	hap2_species_Csp_hap2_LG05_02873.1
group16320	single_ortholog	hap1_species_Csp_hap1_LG09_01105.1	hap2_species_Csp_hap2_LG09_01163.1
group20738	single_ortholog	hap1_species_Csp_hap1_LG15_03831.1	hap2_species_Csp_hap2_LG15_03761.1
group15012	single_ortholog	hap1_species_Csp_hap1_LG07_00831.1	hap2_species_Csp_hap2_LG07_00914.1
group18526	single_ortholog	hap1_species_Csp_hap1_LG12_01241.1	hap2_species_Csp_hap2_LG12_01143.1
group6167	multi_ortholog	hap1_species_Csp_hap1_LG05_02985.1	hap2_species_Csp_hap2_LG05_03082.1	hap2_species_Csp_hap2_LG10_03052.1	hap1_species_Csp_hap1_LG10_02711.1
group409	multi_ortholog	hap1_species_Csp_hap1_LG05_01325.1	hap2_species_Csp_hap2_LG10_01245.1	hap2_species_Csp_hap2_LG05_01397.1	hap1_species_Csp_hap1_LG05_01330.1	hap2_species_Csp_hap2_LG10_01247.1	hap1_species_Csp_hap1_LG12_01227.1	hap2_species_Csp_hap2_LG05_01394.1	hap2_species_Csp_hap2_LG12_01128.1	hap1_species_Csp_hap1_LG10_01031.1	hap2_species_Csp_hap2_LG10_01242.1	hap1_species_Csp_hap1_LG10_01025.1	hap2_species_Csp_hap2_LG10_01238.1
group3219	multi_ortholog	hap1_species_Csp_hap1_LG01_01731.1	hap2_species_Csp_hap2_LG01_01914.1	hap1_species_Csp_hap1_LG07_02255.1	hap2_species_Csp_hap2_LG07_02421.1
group26067	species_special	hap2_species_Csp_hap2_LG09_01122.1
group25162	species_special	hap2_species_Csp_hap2_LG04_00641.1
group5661	multi_ortholog	hap1_species_Csp_hap1_LG05_01594.1	hap2_species_Csp_hap2_LG05_01623.1	hap1_species_Csp_hap1_LG10_01240.1	hap2_species_Csp_hap2_LG10_01480.1
group6287	multi_ortholog	hap1_species_Csp_hap1_LG06_00878.1	hap2_species_Csp_hap2_LG06_00932.1	hap1_species_Csp_hap1_LG14_00092.1	hap2_species_Csp_hap2_LG14_00957.1
group4442	multi_ortholog	hap1_species_Csp_hap1_LG03_01161.1	hap2_species_Csp_hap2_LG03_01398.1	hap1_species_Csp_hap1_LG04_01375.1	hap2_species_Csp_hap2_LG04_01340.1
group7188	multi_ortholog	hap1_species_Csp_hap1_LG08_01347.1	hap2_species_Csp_hap2_LG08_01470.1	hap1_species_Csp_hap1_LG15_03390.1	hap2_species_Csp_hap2_LG15_03340.1
group13125	single_ortholog	hap1_species_Csp_hap1_LG04_01671.1	hap2_species_Csp_hap2_LG04_01616.1
group11037	single_ortholog	hap1_species_Csp_hap1_LG01_01631.1	hap2_species_Csp_hap2_LG01_01805.1
group6420	multi_ortholog	hap1_species_Csp_hap1_LG06_01353.1	hap2_species_Csp_hap2_LG06_01436.1	hap1_species_Csp_hap1_LG14_00467.1	hap2_species_Csp_hap2_LG14_01384.1
group22499	species_special	hap1_species_Csp_hap1_LG04_01245.1
group19815	single_ortholog	hap1_species_Csp_hap1_LG15_00741.1	hap2_species_Csp_hap2_LG15_00759.1
group9023	multi_ortholog	hap1_species_Csp_hap1_LG16_01934.1	hap2_species_Csp_hap2_LG16_02221.1	hap2_species_Csp_hap2_LG17_00644.1	hap1_species_Csp_hap1_LG17_00591.1
group16926	single_ortholog	hap1_species_Csp_hap1_LG10_00801.1	hap2_species_Csp_hap2_LG10_00960.1
group4632	multi_ortholog	hap1_species_Csp_hap1_LG03_01865.1	hap2_species_Csp_hap2_LG03_02037.1	hap2_species_Csp_hap2_LG11_02248.1	hap1_species_Csp_hap1_LG11_01838.1
group6589	multi_ortholog	hap1_species_Csp_hap1_LG06_01800.1	hap2_species_Csp_hap2_LG06_01889.1	hap1_species_Csp_hap1_LG14_00906.1	hap2_species_Csp_hap2_LG14_01852.1
group16355	single_ortholog	hap1_species_Csp_hap1_LG09_01241.1	hap2_species_Csp_hap2_LG09_01308.1
group24318	species_special	hap1_species_Csp_hap1_LG17_01263.1
group22516	species_special	hap1_species_Csp_hap1_LG04_01400.1
group18444	single_ortholog	hap1_species_Csp_hap1_LG12_00993.1	hap2_species_Csp_hap2_LG12_00982.1
group8403	multi_ortholog	hap1_species_Csp_hap1_LG13_00429.1	hap2_species_Csp_hap2_LG13_00383.1	hap1_species_Csp_hap1_LG16_00368.1	hap2_species_Csp_hap2_LG16_00411.1
group12512	single_ortholog	hap1_species_Csp_hap1_LG03_02259.1	hap2_species_Csp_hap2_LG03_02462.1
group3648	multi_ortholog	hap1_species_Csp_hap1_LG02_00926.1	hap2_species_Csp_hap2_LG02_00934.1	hap1_species_Csp_hap1_LG15_02006.1	hap2_species_Csp_hap2_LG15_02054.1
group16449	single_ortholog	hap1_species_Csp_hap1_LG09_01588.1	hap2_species_Csp_hap2_LG09_01705.1
group5822	multi_ortholog	hap1_species_Csp_hap1_LG05_02104.1	hap2_species_Csp_hap2_LG05_02114.1	hap2_species_Csp_hap2_LG10_01990.1	hap1_species_Csp_hap1_LG10_01732.1
group13925	single_ortholog	hap1_species_Csp_hap1_LG05_02834.1	hap2_species_Csp_hap2_LG05_02916.1
group23804	species_special	hap1_species_Csp_hap1_LG15_00339.1
group19234	single_ortholog	hap1_species_Csp_hap1_LG13_02114.1	hap2_species_Csp_hap2_LG13_02131.1
group18016	single_ortholog	hap1_species_Csp_hap1_LG11_02069.1	hap2_species_Csp_hap2_LG11_02506.1
group13066	single_ortholog	hap1_species_Csp_hap1_LG04_01410.1	hap2_species_Csp_hap2_LG04_01373.1
group14835	single_ortholog	hap1_species_Csp_hap1_LG07_00325.1	hap2_species_Csp_hap2_LG07_00341.1
group14472	single_ortholog	hap1_species_Csp_hap1_LG06_01258.1	hap2_species_Csp_hap2_LG06_01336.1
group13951	single_ortholog	hap1_species_Csp_hap1_LG05_02965.1	hap2_species_Csp_hap2_LG05_03062.1
group16168	single_ortholog	hap1_species_Csp_hap1_LG09_00548.1	hap2_species_Csp_hap2_LG09_00579.1
group26923	species_special	hap2_species_Csp_hap2_LG11_02009.1
group24123	species_special	hap1_species_Csp_hap1_LG16_01592.1
group2063	multi_ortholog	hap1_species_Csp_hap1_LG09_00230.1	hap2_species_Csp_hap2_LG09_00256.1	hap1_species_Csp_hap1_LG17_00251.1	hap2_species_Csp_hap2_LG17_00279.1	hap1_species_Csp_hap1_LG10_00769.1	hap2_species_Csp_hap2_LG10_00918.1
group12370	single_ortholog	hap1_species_Csp_hap1_LG03_01774.1	hap2_species_Csp_hap2_LG03_01921.1
group27623	species_special	hap2_species_Csp_hap2_LG14_00659.1
group18307	single_ortholog	hap1_species_Csp_hap1_LG12_00697.1	hap2_species_Csp_hap2_LG12_00586.1
group18320	single_ortholog	hap1_species_Csp_hap1_LG12_00725.1	hap2_species_Csp_hap2_LG12_00613.1
group4159	multi_ortholog	hap1_species_Csp_hap1_LG03_00247.1	hap2_species_Csp_hap2_LG03_00212.1	hap2_species_Csp_hap2_LG11_00265.1	hap1_species_Csp_hap1_LG11_00237.1
group12862	single_ortholog	hap1_species_Csp_hap1_LG04_00691.1	hap2_species_Csp_hap2_LG04_00727.1
group27654	species_special	hap2_species_Csp_hap2_LG14_00736.1
group6636	multi_ortholog	hap1_species_Csp_hap1_LG06_01921.1	hap2_species_Csp_hap2_LG06_02009.1	hap2_species_Csp_hap2_LG14_01972.1	hap1_species_Csp_hap1_LG14_01027.1
group13872	single_ortholog	hap1_species_Csp_hap1_LG05_02580.1	hap2_species_Csp_hap2_LG05_02639.1
group25698	species_special	hap2_species_Csp_hap2_LG07_00580.1
group8460	multi_ortholog	hap1_species_Csp_hap1_LG13_00623.1	hap2_species_Csp_hap2_LG13_00551.1	hap2_species_Csp_hap2_LG16_00599.1	hap1_species_Csp_hap1_LG16_00539.1
group4564	multi_ortholog	hap1_species_Csp_hap1_LG03_01652.1	hap2_species_Csp_hap2_LG03_01788.1	hap1_species_Csp_hap1_LG11_01617.1	hap2_species_Csp_hap2_LG11_01984.1
group4303	multi_ortholog	hap1_species_Csp_hap1_LG03_00706.1	hap2_species_Csp_hap2_LG03_00677.1	hap1_species_Csp_hap1_LG11_00716.1	hap2_species_Csp_hap2_LG11_00814.1
group3989	multi_ortholog	hap1_species_Csp_hap1_LG02_02250.1	hap2_species_Csp_hap2_LG02_02322.1	hap1_species_Csp_hap1_LG07_00250.1	hap2_species_Csp_hap2_LG07_00259.1
group10835	single_ortholog	hap1_species_Csp_hap1_LG01_00820.1	hap2_species_Csp_hap2_LG01_00871.1
group28014	species_special	hap2_species_Csp_hap2_LG15_02746.1
group13945	single_ortholog	hap1_species_Csp_hap1_LG05_02928.1	hap2_species_Csp_hap2_LG05_03022.1
group15357	single_ortholog	hap1_species_Csp_hap1_LG07_01999.1	hap2_species_Csp_hap2_LG07_02145.1
group18608	single_ortholog	hap1_species_Csp_hap1_LG12_01580.1	hap2_species_Csp_hap2_LG12_01525.1
group16940	single_ortholog	hap1_species_Csp_hap1_LG10_00843.1	hap2_species_Csp_hap2_LG10_01011.1
group17785	single_ortholog	hap1_species_Csp_hap1_LG11_01270.1	hap2_species_Csp_hap2_LG11_01534.1
group17536	single_ortholog	hap1_species_Csp_hap1_LG11_00416.1	hap2_species_Csp_hap2_LG11_00462.1
group27842	species_special	hap2_species_Csp_hap2_LG15_00008.1
group18161	single_ortholog	hap1_species_Csp_hap1_LG12_00281.1	hap2_species_Csp_hap2_LG12_00164.1
group2959	multi_ortholog	hap1_species_Csp_hap1_LG01_01122.1	hap2_species_Csp_hap2_LG01_01230.1	hap1_species_Csp_hap1_LG07_01623.1	hap2_species_Csp_hap2_LG07_01758.1
group210	multi_ortholog	hap1_species_Csp_hap1_LG02_00398.1	hap2_species_Csp_hap2_LG02_00385.1	hap1_species_Csp_hap1_LG15_01541.1	hap2_species_Csp_hap2_LG15_01546.1	hap1_species_Csp_hap1_LG15_00809.1	hap2_species_Csp_hap2_LG15_00824.1	hap1_species_Csp_hap1_LG08_00846.1	hap2_species_Csp_hap2_LG08_00941.1	hap1_species_Csp_hap1_LG05_01704.1	hap2_species_Csp_hap2_LG05_01720.1	hap2_species_Csp_hap2_LG10_01631.1	hap1_species_Csp_hap1_LG10_01375.1	hap1_species_Csp_hap1_LG16_01748.1	hap2_species_Csp_hap2_LG16_02011.1	hap1_species_Csp_hap1_LG15_00945.1	hap2_species_Csp_hap2_LG15_00960.1
group7109	multi_ortholog	hap1_species_Csp_hap1_LG08_01002.1	hap2_species_Csp_hap2_LG08_01114.1	hap2_species_Csp_hap2_LG15_00953.1	hap1_species_Csp_hap1_LG15_00937.1
group22005	single_ortholog	hap1_species_Csp_hap1_LG17_02303.1	hap2_species_Csp_hap2_LG17_01935.1
group10672	single_ortholog	hap1_species_Csp_hap1_LG01_00285.1	hap2_species_Csp_hap2_LG01_00275.1
group18470	single_ortholog	hap1_species_Csp_hap1_LG12_01071.1	hap2_species_Csp_hap2_LG12_00905.1
group2664	multi_ortholog	hap1_species_Csp_hap1_LG16_01857.1	hap2_species_Csp_hap2_LG16_01699.1	hap2_species_Csp_hap2_LG07_00536.1	hap2_species_Csp_hap2_LG07_00805.1	hap2_species_Csp_hap2_LG16_02257.1
group15331	single_ortholog	hap1_species_Csp_hap1_LG07_01892.1	hap2_species_Csp_hap2_LG07_02040.1
group2600	multi_ortholog	hap1_species_Csp_hap1_LG12_00597.1	hap2_species_Csp_hap2_LG12_00454.1	hap2_species_Csp_hap2_LG12_00465.1	hap2_species_Csp_hap2_LG12_00475.1	hap2_species_Csp_hap2_LG12_00485.1
group17744	single_ortholog	hap1_species_Csp_hap1_LG11_01176.1	hap2_species_Csp_hap2_LG11_01401.1
group15118	species_special	hap1_species_Csp_hap1_LG07_01126.1	hap1_species_Csp_hap1_LG07_01127.1
group18590	single_ortholog	hap1_species_Csp_hap1_LG12_01526.1	hap2_species_Csp_hap2_LG12_01457.1
group27336	species_special	hap2_species_Csp_hap2_LG13_02082.1
group14324	single_ortholog	hap1_species_Csp_hap1_LG06_00847.1	hap2_species_Csp_hap2_LG06_00903.1
group23341	species_special	hap1_species_Csp_hap1_LG11_01501.1
group25452	species_special	hap2_species_Csp_hap2_LG05_02098.1
group4000	multi_ortholog	hap1_species_Csp_hap1_LG02_02284.1	hap2_species_Csp_hap2_LG02_02360.1	hap1_species_Csp_hap1_LG02_02286.1	hap2_species_Csp_hap2_LG02_02362.1
group5402	multi_ortholog	hap1_species_Csp_hap1_LG05_00286.1	hap2_species_Csp_hap2_LG05_00326.1	hap1_species_Csp_hap1_LG10_00239.1	hap2_species_Csp_hap2_LG10_00261.1
group9250	multi_ortholog	hap1_species_Csp_hap1_LG03_01023.1	hap2_species_Csp_hap2_LG03_01054.1	hap2_species_Csp_hap2_LG11_01190.1
group26563	species_special	hap2_species_Csp_hap2_LG10_01548.1
group25839	species_special	hap2_species_Csp_hap2_LG08_00325.1
group3381	multi_ortholog	hap1_species_Csp_hap1_LG02_00196.1	hap2_species_Csp_hap2_LG02_00181.1	hap1_species_Csp_hap1_LG15_02492.1	hap2_species_Csp_hap2_LG15_02484.1
group13902	single_ortholog	hap1_species_Csp_hap1_LG05_02732.1	hap2_species_Csp_hap2_LG05_02803.1
group20515	single_ortholog	hap1_species_Csp_hap1_LG15_03150.1	hap2_species_Csp_hap2_LG15_03113.1
group20678	single_ortholog	hap1_species_Csp_hap1_LG15_03640.1	hap2_species_Csp_hap2_LG15_03592.1
group8154	multi_ortholog	hap1_species_Csp_hap1_LG11_00586.1	hap2_species_Csp_hap2_LG11_00666.1	hap1_species_Csp_hap1_LG11_00587.1	hap2_species_Csp_hap2_LG11_00667.1
group7309	multi_ortholog	hap1_species_Csp_hap1_LG08_01712.1	hap2_species_Csp_hap2_LG08_01875.1	hap1_species_Csp_hap1_LG15_03849.1	hap2_species_Csp_hap2_LG15_03785.1
group4668	multi_ortholog	hap1_species_Csp_hap1_LG03_01969.1	hap2_species_Csp_hap2_LG03_02152.1	hap1_species_Csp_hap1_LG11_01958.1	hap2_species_Csp_hap2_LG11_02402.1
group12348	single_ortholog	hap1_species_Csp_hap1_LG03_01714.1	hap2_species_Csp_hap2_LG03_01847.1
group4084	multi_ortholog	hap1_species_Csp_hap1_LG02_02566.1	hap2_species_Csp_hap2_LG02_02663.1	hap1_species_Csp_hap1_LG07_00032.1	hap2_species_Csp_hap2_LG07_00033.1
group3589	multi_ortholog	hap1_species_Csp_hap1_LG02_00746.1	hap2_species_Csp_hap2_LG02_00739.1	hap1_species_Csp_hap1_LG15_01869.1	hap2_species_Csp_hap2_LG15_01894.1
group3634	multi_ortholog	hap1_species_Csp_hap1_LG02_00868.1	hap2_species_Csp_hap2_LG02_00877.1	hap2_species_Csp_hap2_LG15_02014.1	hap1_species_Csp_hap1_LG15_01964.1
group21928	single_ortholog	hap1_species_Csp_hap1_LG17_02012.1	hap2_species_Csp_hap2_LG17_02160.1
group20230	single_ortholog	hap1_species_Csp_hap1_LG15_02377.1	hap2_species_Csp_hap2_LG15_02370.1
group25210	species_special	hap2_species_Csp_hap2_LG05_00116.1
group16854	single_ortholog	hap1_species_Csp_hap1_LG10_00615.1	hap2_species_Csp_hap2_LG10_00704.1
group22750	species_special	hap1_species_Csp_hap1_LG05_01744.1
group22566	species_special	hap1_species_Csp_hap1_LG04_01993.1
group9104	multi_ortholog	hap2_species_Csp_hap2_LG10_00380.1	hap1_species_Csp_hap1_LG10_00331.1	hap2_species_Csp_hap2_LG10_00381.1
group16851	single_ortholog	hap1_species_Csp_hap1_LG10_00612.1	hap2_species_Csp_hap2_LG10_00699.1
group7971	multi_ortholog	hap1_species_Csp_hap1_LG09_01971.1	hap2_species_Csp_hap2_LG09_02097.1	hap1_species_Csp_hap1_LG17_02267.1	hap2_species_Csp_hap2_LG17_01967.1
group2736	multi_ortholog	hap1_species_Csp_hap1_LG01_00344.1	hap2_species_Csp_hap2_LG01_00340.1	hap1_species_Csp_hap1_LG15_02882.1	hap2_species_Csp_hap2_LG15_02880.1
group8462	multi_ortholog	hap1_species_Csp_hap1_LG13_00626.1	hap2_species_Csp_hap2_LG13_00554.1	hap1_species_Csp_hap1_LG16_00542.1	hap2_species_Csp_hap2_LG16_00603.1
group1441	multi_ortholog	hap1_species_Csp_hap1_LG10_01527.1	hap2_species_Csp_hap2_LG10_01791.1	hap2_species_Csp_hap2_LG05_01889.1	hap1_species_Csp_hap1_LG13_01730.1	hap2_species_Csp_hap2_LG13_01647.1	hap1_species_Csp_hap1_LG16_01574.1	hap2_species_Csp_hap2_LG16_01806.1
group26347	species_special	hap2_species_Csp_hap2_LG10_00323.1
group13737	single_ortholog	hap1_species_Csp_hap1_LG05_02031.1	hap2_species_Csp_hap2_LG05_02038.1
group18541	single_ortholog	hap1_species_Csp_hap1_LG12_01308.1	hap2_species_Csp_hap2_LG12_01213.1
group12143	single_ortholog	hap1_species_Csp_hap1_LG03_01039.1	hap2_species_Csp_hap2_LG03_01073.1
group4081	multi_ortholog	hap1_species_Csp_hap1_LG02_02559.1	hap2_species_Csp_hap2_LG02_02656.1	hap1_species_Csp_hap1_LG07_00038.1	hap2_species_Csp_hap2_LG07_00039.1
group12979	single_ortholog	hap1_species_Csp_hap1_LG04_01041.1	hap2_species_Csp_hap2_LG04_01060.1
group16483	single_ortholog	hap1_species_Csp_hap1_LG09_01713.1	hap2_species_Csp_hap2_LG09_01834.1
group15725	single_ortholog	hap1_species_Csp_hap1_LG08_00938.1	hap2_species_Csp_hap2_LG08_01053.1
group12716	single_ortholog	hap1_species_Csp_hap1_LG13_02015.1	hap2_species_Csp_hap2_LG13_02008.1
group9983	multi_ortholog	hap1_species_Csp_hap1_LG12_00106.1	hap2_species_Csp_hap2_LG12_00017.1	hap2_species_Csp_hap2_LG14_00112.1
group28188	species_special	hap2_species_Csp_hap2_LG16_01350.1
group12250	single_ortholog	hap1_species_Csp_hap1_LG03_01364.1	hap2_species_Csp_hap2_LG03_01480.1
group11814	single_ortholog	hap1_species_Csp_hap1_LG02_02359.1	hap2_species_Csp_hap2_LG02_02437.1
group8320	multi_ortholog	hap1_species_Csp_hap1_LG13_00191.1	hap2_species_Csp_hap2_LG13_00168.1	hap1_species_Csp_hap1_LG16_00174.1	hap2_species_Csp_hap2_LG16_00197.1
group11008	single_ortholog	hap1_species_Csp_hap1_LG01_01510.1	hap2_species_Csp_hap2_LG01_01667.1
group6258	multi_ortholog	hap1_species_Csp_hap1_LG06_00394.1	hap2_species_Csp_hap2_LG06_00412.1	hap1_species_Csp_hap1_LG16_02125.1	hap2_species_Csp_hap2_LG16_02354.1
group18736	single_ortholog	hap1_species_Csp_hap1_LG13_00035.1	hap2_species_Csp_hap2_LG13_00031.1
group14646	single_ortholog	hap1_species_Csp_hap1_LG06_01888.1	hap2_species_Csp_hap2_LG06_01979.1
group2354	multi_ortholog	hap1_species_Csp_hap1_LG05_00589.1	hap1_species_Csp_hap1_LG17_01610.1	hap1_species_Csp_hap1_LG14_00868.1	hap1_species_Csp_hap1_LG14_00632.1	hap2_species_Csp_hap2_LG14_00543.1
group28500	species_special	hap2_species_Csp_hap2_LG17_01862.1
group26076	species_special	hap2_species_Csp_hap2_LG09_01243.1
group24049	species_special	hap1_species_Csp_hap1_LG15_03575.1
group5969	multi_ortholog	hap1_species_Csp_hap1_LG05_02485.1	hap2_species_Csp_hap2_LG05_02536.1	hap1_species_Csp_hap1_LG10_02165.1	hap2_species_Csp_hap2_LG10_02447.1
group25831	species_special	hap2_species_Csp_hap2_LG08_00177.1
group7483	multi_ortholog	hap1_species_Csp_hap1_LG09_00234.1	hap2_species_Csp_hap2_LG09_00260.1	hap1_species_Csp_hap1_LG17_00254.1	hap2_species_Csp_hap2_LG17_00283.1
group25972	species_special	hap2_species_Csp_hap2_LG08_01900.1
group8371	multi_ortholog	hap1_species_Csp_hap1_LG13_00343.1	hap2_species_Csp_hap2_LG13_00304.1	hap1_species_Csp_hap1_LG16_00297.1	hap2_species_Csp_hap2_LG16_00330.1
group20118	single_ortholog	hap1_species_Csp_hap1_LG15_01822.1	hap2_species_Csp_hap2_LG15_01838.1
group18274	single_ortholog	hap1_species_Csp_hap1_LG12_00618.1	hap2_species_Csp_hap2_LG12_00504.1
group28051	species_special	hap2_species_Csp_hap2_LG15_03535.1
group1122	multi_ortholog	hap1_species_Csp_hap1_LG06_01390.1	hap2_species_Csp_hap2_LG06_01479.1	hap2_species_Csp_hap2_LG06_01480.1	hap1_species_Csp_hap1_LG14_00492.1	hap2_species_Csp_hap2_LG14_01412.1	hap1_species_Csp_hap1_LG17_00052.1	hap2_species_Csp_hap2_LG17_00056.1	hap2_species_Csp_hap2_LG09_00056.1
group19050	single_ortholog	hap1_species_Csp_hap1_LG13_01500.1	hap2_species_Csp_hap2_LG13_01368.1
group27289	species_special	hap2_species_Csp_hap2_LG13_01894.1
group27864	species_special	hap2_species_Csp_hap2_LG15_00206.1
group13510	single_ortholog	hap1_species_Csp_hap1_LG05_00973.1	hap2_species_Csp_hap2_LG05_01126.1
group2390	multi_ortholog	hap1_species_Csp_hap1_LG04_01414.1	hap2_species_Csp_hap2_LG04_01375.1	hap2_species_Csp_hap2_LG12_01471.1	hap1_species_Csp_hap1_LG12_01537.1	hap2_species_Csp_hap2_LG04_01374.1
group28455	species_special	hap2_species_Csp_hap2_LG17_01450.1
group21320	single_ortholog	hap1_species_Csp_hap1_LG16_02018.1	hap2_species_Csp_hap2_LG16_02277.1
group2404	multi_ortholog	hap1_species_Csp_hap1_LG05_00208.1	hap2_species_Csp_hap2_LG05_00271.1	hap2_species_Csp_hap2_LG05_00209.1	hap1_species_Csp_hap1_LG05_00264.1	hap2_species_Csp_hap2_LG05_00207.1
group11350	single_ortholog	hap1_species_Csp_hap1_LG02_01053.1	hap2_species_Csp_hap2_LG02_01073.1
group7934	multi_ortholog	hap1_species_Csp_hap1_LG09_01779.1	hap2_species_Csp_hap2_LG09_01892.1	hap2_species_Csp_hap2_LG17_01677.1	hap1_species_Csp_hap1_LG17_01615.1
group16714	single_ortholog	hap1_species_Csp_hap1_LG10_00047.1	hap2_species_Csp_hap2_LG10_00056.1
group11141	single_ortholog	hap1_species_Csp_hap1_LG02_00245.1	hap2_species_Csp_hap2_LG02_00228.1
group19432	single_ortholog	hap1_species_Csp_hap1_LG14_00594.1	hap2_species_Csp_hap2_LG14_01530.1
group10693	single_ortholog	hap1_species_Csp_hap1_LG01_00331.1	hap2_species_Csp_hap2_LG01_00326.1
group14981	single_ortholog	hap1_species_Csp_hap1_LG07_00787.1	hap2_species_Csp_hap2_LG07_00869.1
group27315	species_special	hap2_species_Csp_hap2_LG13_01997.1
group23318	species_special	hap1_species_Csp_hap1_LG11_01048.1
group22047	species_special	hap2_species_Csp_hap2_LG03_00613.1	hap2_species_Csp_hap2_LG03_00616.1
group19339	single_ortholog	hap1_species_Csp_hap1_LG14_00152.1	hap2_species_Csp_hap2_LG14_01026.1
group13404	single_ortholog	hap1_species_Csp_hap1_LG05_00676.1	hap2_species_Csp_hap2_LG05_00804.1
group19113	single_ortholog	hap1_species_Csp_hap1_LG13_01737.1	hap2_species_Csp_hap2_LG13_01658.1
group12815	single_ortholog	hap1_species_Csp_hap1_LG04_00572.1	hap2_species_Csp_hap2_LG04_00599.1
group24874	species_special	hap2_species_Csp_hap2_LG03_00434.1
group539	multi_ortholog	hap1_species_Csp_hap1_LG02_02026.1	hap2_species_Csp_hap2_LG02_02100.1	hap2_species_Csp_hap2_LG07_00502.1	hap1_species_Csp_hap1_LG07_00473.1	hap1_species_Csp_hap1_LG07_00474.1	hap2_species_Csp_hap2_LG07_00503.1	hap1_species_Csp_hap1_LG03_00974.1	hap2_species_Csp_hap2_LG03_00992.1	hap1_species_Csp_hap1_LG03_00971.1	hap2_species_Csp_hap2_LG03_00989.1
group20626	single_ortholog	hap1_species_Csp_hap1_LG15_03454.1	hap2_species_Csp_hap2_LG15_03397.1
group3741	multi_ortholog	hap1_species_Csp_hap1_LG02_01236.1	hap2_species_Csp_hap2_LG02_01262.1	hap1_species_Csp_hap1_LG15_02319.1	hap2_species_Csp_hap2_LG15_02312.1
group5740	multi_ortholog	hap1_species_Csp_hap1_LG05_01852.1	hap2_species_Csp_hap2_LG05_01831.1	hap1_species_Csp_hap1_LG10_01484.1	hap2_species_Csp_hap2_LG10_01746.1
group19120	single_ortholog	hap1_species_Csp_hap1_LG13_01758.1	hap2_species_Csp_hap2_LG13_01681.1
group22657	species_special	hap1_species_Csp_hap1_LG05_01059.1
group24042	species_special	hap1_species_Csp_hap1_LG15_03433.1
group26917	species_special	hap2_species_Csp_hap2_LG11_01975.1
group9077	multi_ortholog	hap1_species_Csp_hap1_LG01_00412.1	hap1_species_Csp_hap1_LG03_01533.1	hap2_species_Csp_hap2_LG03_01656.1
group10058	multi_ortholog	hap1_species_Csp_hap1_LG12_00307.1	hap2_species_Csp_hap2_LG12_00191.1	hap2_species_Csp_hap2_LG14_00315.1
group27247	species_special	hap2_species_Csp_hap2_LG13_01619.1
group16802	single_ortholog	hap1_species_Csp_hap1_LG10_00394.1	hap2_species_Csp_hap2_LG10_00453.1
group1240	multi_ortholog	hap1_species_Csp_hap1_LG13_00781.1	hap2_species_Csp_hap2_LG13_00691.1	hap2_species_Csp_hap2_LG16_00773.1	hap1_species_Csp_hap1_LG16_00687.1	hap1_species_Csp_hap1_LG13_00782.1	hap2_species_Csp_hap2_LG13_00692.1	hap2_species_Csp_hap2_LG16_00775.1	hap1_species_Csp_hap1_LG16_00689.1
group27368	species_special	hap2_species_Csp_hap2_LG13_02275.1
group396	multi_ortholog	hap1_species_Csp_hap1_LG02_02311.1	hap2_species_Csp_hap2_LG02_02387.1	hap1_species_Csp_hap1_LG07_00295.1	hap2_species_Csp_hap2_LG07_00308.1	hap2_species_Csp_hap2_LG14_00804.1	hap1_species_Csp_hap1_LG12_00805.1	hap2_species_Csp_hap2_LG12_00691.1	hap2_species_Csp_hap2_LG16_00359.1	hap1_species_Csp_hap1_LG16_00320.1	hap1_species_Csp_hap1_LG12_00526.1	hap2_species_Csp_hap2_LG12_00386.1	hap2_species_Csp_hap2_LG14_00545.1
group42	multi_ortholog	hap1_species_Csp_hap1_LG02_01146.1	hap2_species_Csp_hap2_LG15_02235.1	hap1_species_Csp_hap1_LG15_02222.1	hap2_species_Csp_hap2_LG02_01168.1	hap1_species_Csp_hap1_LG05_00635.1	hap2_species_Csp_hap2_LG05_00749.1	hap1_species_Csp_hap1_LG10_00587.1	hap2_species_Csp_hap2_LG10_00673.1	hap1_species_Csp_hap1_LG10_00584.1	hap2_species_Csp_hap2_LG10_00669.1	hap2_species_Csp_hap2_LG10_00668.1	hap1_species_Csp_hap1_LG10_00583.1	hap2_species_Csp_hap2_LG10_00665.1	hap1_species_Csp_hap1_LG10_00582.1	hap2_species_Csp_hap2_LG10_00667.1	hap1_species_Csp_hap1_LG10_00588.1	hap2_species_Csp_hap2_LG10_00675.1	hap1_species_Csp_hap1_LG12_00216.1	hap1_species_Csp_hap1_LG05_00636.1	hap2_species_Csp_hap2_LG05_00751.1	hap2_species_Csp_hap2_LG10_00683.1	hap1_species_Csp_hap1_LG10_00595.1	hap1_species_Csp_hap1_LG05_00637.1	hap2_species_Csp_hap2_LG05_00752.1	hap2_species_Csp_hap2_LG10_00676.1	hap1_species_Csp_hap1_LG10_00589.1	hap1_species_Csp_hap1_LG10_00592.1	hap2_species_Csp_hap2_LG10_00678.1	hap1_species_Csp_hap1_LG05_00639.1	hap2_species_Csp_hap2_LG05_00753.1	hap2_species_Csp_hap2_LG10_00666.1
group3275	multi_ortholog	hap1_species_Csp_hap1_LG01_01839.1	hap2_species_Csp_hap2_LG01_02032.1	hap2_species_Csp_hap2_LG07_02539.1	hap1_species_Csp_hap1_LG07_02375.1
group12018	single_ortholog	hap1_species_Csp_hap1_LG03_00577.1	hap2_species_Csp_hap2_LG03_00530.1
group10254	multi_ortholog	hap1_species_Csp_hap1_LG13_01006.1	hap2_species_Csp_hap2_LG13_00897.1	hap2_species_Csp_hap2_LG16_01023.1
group1600	multi_ortholog	hap1_species_Csp_hap1_LG02_00835.1	hap2_species_Csp_hap2_LG02_00841.1	hap2_species_Csp_hap2_LG15_01988.1	hap1_species_Csp_hap1_LG15_01942.1	hap1_species_Csp_hap1_LG06_00096.1	hap2_species_Csp_hap2_LG06_00103.1
group16366	single_ortholog	hap1_species_Csp_hap1_LG09_01286.1	hap2_species_Csp_hap2_LG09_01388.1
group10016	multi_ortholog	hap1_species_Csp_hap1_LG12_00186.1	hap2_species_Csp_hap2_LG12_00083.1	hap2_species_Csp_hap2_LG14_00202.1
group24303	species_special	hap1_species_Csp_hap1_LG17_01120.1
group20723	single_ortholog	hap1_species_Csp_hap1_LG15_03790.1	hap2_species_Csp_hap2_LG15_03721.1
group14183	single_ortholog	hap1_species_Csp_hap1_LG06_00478.1	hap2_species_Csp_hap2_LG06_00508.1
group11090	single_ortholog	hap1_species_Csp_hap1_LG01_01919.1	hap2_species_Csp_hap2_LG01_02128.1
group11734	single_ortholog	hap1_species_Csp_hap1_LG02_02029.1	hap2_species_Csp_hap2_LG02_02103.1
group1738	multi_ortholog	hap1_species_Csp_hap1_LG03_01986.1	hap2_species_Csp_hap2_LG03_02173.1	hap1_species_Csp_hap1_LG10_00780.1	hap1_species_Csp_hap1_LG08_01419.1	hap2_species_Csp_hap2_LG08_01546.1	hap2_species_Csp_hap2_LG07_00862.1
group6457	multi_ortholog	hap1_species_Csp_hap1_LG06_01449.1	hap2_species_Csp_hap2_LG06_01544.1	hap2_species_Csp_hap2_LG14_01477.1	hap1_species_Csp_hap1_LG14_00549.1
group215	multi_ortholog	hap1_species_Csp_hap1_LG03_00209.1	hap2_species_Csp_hap2_LG03_00249.1	hap2_species_Csp_hap2_LG03_00246.1	hap2_species_Csp_hap2_LG03_00719.1	hap1_species_Csp_hap1_LG03_00750.1	hap1_species_Csp_hap1_LG03_00751.1	hap2_species_Csp_hap2_LG03_00720.1	hap1_species_Csp_hap1_LG03_00210.1	hap1_species_Csp_hap1_LG03_00211.1	hap2_species_Csp_hap2_LG03_00248.1	hap2_species_Csp_hap2_LG11_00227.1	hap1_species_Csp_hap1_LG11_00207.1	hap1_species_Csp_hap1_LG03_00212.1	hap2_species_Csp_hap2_LG03_00247.1	hap2_species_Csp_hap2_LG11_00870.1	hap2_species_Csp_hap2_LG03_00780.1
group5258	multi_ortholog	hap1_species_Csp_hap1_LG10_01545.1	hap2_species_Csp_hap2_LG10_01809.1	hap1_species_Csp_hap1_LG05_01916.1	hap2_species_Csp_hap2_LG05_01909.1
group25847	species_special	hap2_species_Csp_hap2_LG08_00350.1
group17023	single_ortholog	hap1_species_Csp_hap1_LG10_01219.1	hap2_species_Csp_hap2_LG10_01456.1
group7523	multi_ortholog	hap1_species_Csp_hap1_LG09_00345.1	hap2_species_Csp_hap2_LG09_00373.1	hap1_species_Csp_hap1_LG17_00365.1	hap2_species_Csp_hap2_LG17_00404.1
group8900	multi_ortholog	hap1_species_Csp_hap1_LG13_02000.1	hap2_species_Csp_hap2_LG13_01988.1	hap1_species_Csp_hap1_LG16_01849.1	hap2_species_Csp_hap2_LG16_02147.1
group20324	single_ortholog	hap1_species_Csp_hap1_LG15_02665.1	hap2_species_Csp_hap2_LG15_02651.1
group13342	single_ortholog	hap1_species_Csp_hap1_LG05_00374.1	hap2_species_Csp_hap2_LG09_01784.1
group28453	species_special	hap2_species_Csp_hap2_LG17_01430.1
group13099	single_ortholog	hap1_species_Csp_hap1_LG04_01563.1	hap2_species_Csp_hap2_LG04_01515.1
group28158	species_special	hap2_species_Csp_hap2_LG16_00961.1
group24273	species_special	hap1_species_Csp_hap1_LG17_00502.1
group20258	single_ortholog	hap1_species_Csp_hap1_LG15_02465.1	hap2_species_Csp_hap2_LG15_02455.1
group5698	multi_ortholog	hap1_species_Csp_hap1_LG05_01698.1	hap2_species_Csp_hap2_LG05_01715.1	hap1_species_Csp_hap1_LG05_01701.1	hap2_species_Csp_hap2_LG05_01717.1
group9987	multi_ortholog	hap1_species_Csp_hap1_LG12_00111.1	hap2_species_Csp_hap2_LG12_00021.1	hap2_species_Csp_hap2_LG14_00119.1
group28312	species_special	hap2_species_Csp_hap2_LG16_02189.1
group20073	single_ortholog	hap1_species_Csp_hap1_LG15_01643.1	hap2_species_Csp_hap2_LG15_01648.1
group10104	multi_ortholog	hap1_species_Csp_hap1_LG12_00478.1	hap2_species_Csp_hap2_LG12_01120.1	hap1_species_Csp_hap1_LG12_01221.1
group6737	multi_ortholog	hap1_species_Csp_hap1_LG07_00517.1	hap2_species_Csp_hap2_LG07_00541.1	hap1_species_Csp_hap1_LG10_01050.1	hap2_species_Csp_hap2_LG10_01262.1
group10136	multi_ortholog	hap1_species_Csp_hap1_LG12_00566.1	hap2_species_Csp_hap2_LG12_00423.1	hap2_species_Csp_hap2_LG14_00601.1
group14761	species_special	hap1_species_Csp_hap1_LG07_00125.1	hap1_species_Csp_hap1_LG07_00149.1
group27613	species_special	hap2_species_Csp_hap2_LG14_00629.1
group4577	multi_ortholog	hap1_species_Csp_hap1_LG03_01690.1	hap2_species_Csp_hap2_LG03_01825.1	hap1_species_Csp_hap1_LG11_01643.1	hap2_species_Csp_hap2_LG11_02015.1
group26231	species_special	hap2_species_Csp_hap2_LG09_02276.1
group11648	single_ortholog	hap1_species_Csp_hap1_LG02_01803.1	hap2_species_Csp_hap2_LG02_01844.1
group2134	multi_ortholog	hap1_species_Csp_hap1_LG10_00002.1	hap2_species_Csp_hap2_LG10_00003.1	hap1_species_Csp_hap1_LG14_01223.1	hap2_species_Csp_hap2_LG14_02176.1	hap2_species_Csp_hap2_LG14_02175.1	hap1_species_Csp_hap1_LG14_01222.1
group2135	multi_ortholog	hap1_species_Csp_hap1_LG10_00018.1	hap2_species_Csp_hap2_LG10_00021.1	hap2_species_Csp_hap2_LG14_00891.1	hap1_species_Csp_hap1_LG14_00037.1	hap1_species_Csp_hap1_LG12_00867.1	hap2_species_Csp_hap2_LG12_00750.1
group16001	single_ortholog	hap1_species_Csp_hap1_LG08_01789.1	hap2_species_Csp_hap2_LG08_01965.1
group16770	single_ortholog	hap1_species_Csp_hap1_LG10_00307.1	hap2_species_Csp_hap2_LG10_00349.1
group18091	single_ortholog	hap1_species_Csp_hap1_LG12_00029.1	hap2_species_Csp_hap2_LG14_00035.1
group1201	multi_ortholog	hap1_species_Csp_hap1_LG09_00479.1	hap2_species_Csp_hap2_LG09_00510.1	hap2_species_Csp_hap2_LG17_00541.1	hap1_species_Csp_hap1_LG17_00495.1	hap2_species_Csp_hap2_LG17_00544.1	hap1_species_Csp_hap1_LG17_00492.1	hap2_species_Csp_hap2_LG17_00540.1	hap1_species_Csp_hap1_LG17_00491.1
group9486	multi_ortholog	hap1_species_Csp_hap1_LG05_01791.1	hap2_species_Csp_hap2_LG05_01774.1	hap1_species_Csp_hap1_LG05_01800.1
group27258	species_special	hap2_species_Csp_hap2_LG13_01683.1
group2827	multi_ortholog	hap1_species_Csp_hap1_LG01_00737.1	hap2_species_Csp_hap2_LG01_00778.1	hap2_species_Csp_hap2_LG07_01310.1	hap1_species_Csp_hap1_LG07_01208.1
group27581	species_special	hap2_species_Csp_hap2_LG14_00568.1
group19149	single_ortholog	hap1_species_Csp_hap1_LG13_01869.1	hap2_species_Csp_hap2_LG13_01813.1
group11465	single_ortholog	hap1_species_Csp_hap1_LG02_01379.1	hap2_species_Csp_hap2_LG02_01415.1
group12650	single_ortholog	hap1_species_Csp_hap1_LG04_00222.1	hap2_species_Csp_hap2_LG04_00234.1
group18898	single_ortholog	hap1_species_Csp_hap1_LG13_00817.1	hap2_species_Csp_hap2_LG13_00723.1
group23610	species_special	hap1_species_Csp_hap1_LG13_01009.1
group1686	multi_ortholog	hap1_species_Csp_hap1_LG03_00783.1	hap2_species_Csp_hap2_LG03_00756.1	hap1_species_Csp_hap1_LG11_00784.1	hap2_species_Csp_hap2_LG11_00896.1	hap2_species_Csp_hap2_LG11_00894.1	hap2_species_Csp_hap2_LG11_00895.1
group10941	single_ortholog	hap1_species_Csp_hap1_LG01_01212.1	hap2_species_Csp_hap2_LG01_01342.1
group20774	single_ortholog	hap1_species_Csp_hap1_LG15_03977.1	hap2_species_Csp_hap2_LG15_03910.1
group26944	species_special	hap2_species_Csp_hap2_LG11_02124.1
group3837	multi_ortholog	hap1_species_Csp_hap1_LG02_01542.1	hap2_species_Csp_hap2_LG02_01591.1	hap2_species_Csp_hap2_LG15_02649.1	hap1_species_Csp_hap1_LG15_02662.1
group12503	single_ortholog	hap1_species_Csp_hap1_LG03_02213.1	hap2_species_Csp_hap2_LG03_02411.1
group9402	multi_ortholog	hap1_species_Csp_hap1_LG05_00121.1	hap2_species_Csp_hap2_LG05_00137.1	hap2_species_Csp_hap2_LG10_00108.1
group16893	single_ortholog	hap1_species_Csp_hap1_LG10_00697.1	hap2_species_Csp_hap2_LG10_00816.1
group12900	single_ortholog	hap1_species_Csp_hap1_LG04_00779.1	hap2_species_Csp_hap2_LG04_00815.1
group4789	multi_ortholog	hap1_species_Csp_hap1_LG03_02277.1	hap2_species_Csp_hap2_LG03_02482.1	hap2_species_Csp_hap2_LG11_02718.1	hap1_species_Csp_hap1_LG11_02301.1
group5392	multi_ortholog	hap1_species_Csp_hap1_LG05_00245.1	hap2_species_Csp_hap2_LG05_00228.1	hap1_species_Csp_hap1_LG10_00154.1	hap2_species_Csp_hap2_LG16_01897.1
group15643	single_ortholog	hap1_species_Csp_hap1_LG08_00699.1	hap2_species_Csp_hap2_LG08_00778.1
group22587	species_special	hap1_species_Csp_hap1_LG05_00268.1
group12070	single_ortholog	hap1_species_Csp_hap1_LG03_00803.1	hap2_species_Csp_hap2_LG03_00777.1
group9969	multi_ortholog	hap1_species_Csp_hap1_LG11_02062.1	hap2_species_Csp_hap2_LG11_02500.1	hap1_species_Csp_hap1_LG13_01578.1
group10139	multi_ortholog	hap1_species_Csp_hap1_LG12_00576.1	hap2_species_Csp_hap2_LG12_00432.1	hap2_species_Csp_hap2_LG14_00610.1
group21456	single_ortholog	hap1_species_Csp_hap1_LG17_00193.1	hap2_species_Csp_hap2_LG17_00222.1
group25314	species_special	hap2_species_Csp_hap2_LG05_00791.1
group4936	multi_ortholog	hap1_species_Csp_hap1_LG04_00803.1	hap2_species_Csp_hap2_LG04_00841.1	hap1_species_Csp_hap1_LG07_01122.1	hap2_species_Csp_hap2_LG07_01228.1
group18942	single_ortholog	hap1_species_Csp_hap1_LG13_01010.1	hap2_species_Csp_hap2_LG13_00900.1
group21285	species_special	hap1_species_Csp_hap1_LG16_01879.1	hap1_species_Csp_hap1_LG16_02202.1
group24366	species_special	hap1_species_Csp_hap1_LG17_01473.1
group1753	multi_ortholog	hap1_species_Csp_hap1_LG04_00108.1	hap2_species_Csp_hap2_LG04_00122.1	hap1_species_Csp_hap1_LG05_00899.1	hap2_species_Csp_hap2_LG05_01028.1	hap1_species_Csp_hap1_LG05_00807.1	hap1_species_Csp_hap1_LG05_00805.1
group28354	species_special	hap2_species_Csp_hap2_LG17_00237.1
group7928	multi_ortholog	hap1_species_Csp_hap1_LG09_01763.1	hap2_species_Csp_hap2_LG09_01876.1	hap1_species_Csp_hap1_LG17_01605.1	hap2_species_Csp_hap2_LG17_01665.1
group15841	single_ortholog	hap1_species_Csp_hap1_LG08_01236.1	hap2_species_Csp_hap2_LG08_01347.1
group7402	multi_ortholog	hap1_species_Csp_hap1_LG09_00046.1	hap2_species_Csp_hap2_LG09_00045.1	hap2_species_Csp_hap2_LG17_00045.1	hap1_species_Csp_hap1_LG17_00041.1
group21587	single_ortholog	hap1_species_Csp_hap1_LG17_00797.1	hap2_species_Csp_hap2_LG17_00873.1
group6077	multi_ortholog	hap1_species_Csp_hap1_LG05_02725.1	hap2_species_Csp_hap2_LG05_02796.1	hap2_species_Csp_hap2_LG10_02690.1	hap1_species_Csp_hap1_LG10_02399.1
group14212	single_ortholog	hap1_species_Csp_hap1_LG06_00545.1	hap2_species_Csp_hap2_LG06_00591.1
group4011	multi_ortholog	hap1_species_Csp_hap1_LG02_02326.1	hap2_species_Csp_hap2_LG02_02403.1	hap1_species_Csp_hap1_LG07_00305.1	hap2_species_Csp_hap2_LG07_00316.1
group3894	multi_ortholog	hap1_species_Csp_hap1_LG02_01827.1	hap1_species_Csp_hap1_LG07_00709.1	hap2_species_Csp_hap2_LG07_00750.1	hap2_species_Csp_hap2_LG02_01867.1
group20762	single_ortholog	hap1_species_Csp_hap1_LG15_03918.1	hap2_species_Csp_hap2_LG15_03855.1
group21002	single_ortholog	hap1_species_Csp_hap1_LG16_00845.1	hap2_species_Csp_hap2_LG16_00969.1
group13402	single_ortholog	hap1_species_Csp_hap1_LG05_00673.1	hap2_species_Csp_hap2_LG05_00798.1
group25912	species_special	hap2_species_Csp_hap2_LG08_01254.1
group805	multi_ortholog	hap1_species_Csp_hap1_LG01_01216.1	hap2_species_Csp_hap2_LG01_01346.1	hap1_species_Csp_hap1_LG07_01723.1	hap2_species_Csp_hap2_LG07_01863.1	hap2_species_Csp_hap2_LG04_01122.1	hap1_species_Csp_hap1_LG04_01222.1	hap1_species_Csp_hap1_LG12_01295.1	hap2_species_Csp_hap2_LG12_01198.1
group16429	single_ortholog	hap1_species_Csp_hap1_LG09_01534.1	hap2_species_Csp_hap2_LG09_01640.1
group7659	multi_ortholog	hap1_species_Csp_hap1_LG09_00760.1	hap2_species_Csp_hap2_LG09_00810.1	hap2_species_Csp_hap2_LG17_00818.1	hap1_species_Csp_hap1_LG17_00751.1
group5361	multi_ortholog	hap1_species_Csp_hap1_LG05_00147.1	hap2_species_Csp_hap2_LG05_00170.1	hap2_species_Csp_hap2_LG10_00122.1	hap1_species_Csp_hap1_LG10_00106.1
group11235	single_ortholog	hap1_species_Csp_hap1_LG02_00637.1	hap2_species_Csp_hap2_LG02_00628.1
group4306	multi_ortholog	hap1_species_Csp_hap1_LG03_00714.1	hap2_species_Csp_hap2_LG03_00685.1	hap2_species_Csp_hap2_LG11_00826.1	hap1_species_Csp_hap1_LG11_00724.1
group23312	species_special	hap1_species_Csp_hap1_LG11_00985.1
group7643	multi_ortholog	hap1_species_Csp_hap1_LG09_00698.1	hap2_species_Csp_hap2_LG09_00737.1	hap1_species_Csp_hap1_LG17_00688.1	hap2_species_Csp_hap2_LG17_00747.1
group2625	multi_ortholog	hap1_species_Csp_hap1_LG13_00618.1	hap2_species_Csp_hap2_LG16_00594.1	hap1_species_Csp_hap1_LG16_00534.1	hap1_species_Csp_hap1_LG14_01254.1	hap2_species_Csp_hap2_LG14_02211.1
group11031	single_ortholog	hap1_species_Csp_hap1_LG01_01600.1	hap2_species_Csp_hap2_LG01_01766.1
group18727	single_ortholog	hap1_species_Csp_hap1_LG13_00007.1	hap2_species_Csp_hap2_LG13_00006.1
group26485	species_special	hap2_species_Csp_hap2_LG10_01099.1
group26692	species_special	hap2_species_Csp_hap2_LG11_00526.1
group7876	multi_ortholog	hap1_species_Csp_hap1_LG09_01496.1	hap2_species_Csp_hap2_LG09_01596.1	hap2_species_Csp_hap2_LG17_01463.1	hap1_species_Csp_hap1_LG17_01372.1
group13074	single_ortholog	hap1_species_Csp_hap1_LG04_01457.1	hap2_species_Csp_hap2_LG04_01414.1
group20025	single_ortholog	hap1_species_Csp_hap1_LG15_01445.1	hap2_species_Csp_hap2_LG15_01439.1
group16803	single_ortholog	hap1_species_Csp_hap1_LG10_00405.1	hap2_species_Csp_hap2_LG10_00464.1
group12608	single_ortholog	hap1_species_Csp_hap1_LG04_00135.1	hap2_species_Csp_hap2_LG04_00151.1
group19043	single_ortholog	hap1_species_Csp_hap1_LG13_01462.1	hap2_species_Csp_hap2_LG13_01328.1
group27012	species_special	hap2_species_Csp_hap2_LG12_00662.1
group25862	species_special	hap2_species_Csp_hap2_LG08_00514.1
group14222	single_ortholog	hap1_species_Csp_hap1_LG06_00560.1	hap2_species_Csp_hap2_LG06_00635.1
group20634	single_ortholog	hap1_species_Csp_hap1_LG15_03498.1	hap2_species_Csp_hap2_LG15_03446.1
group27460	species_special	hap2_species_Csp_hap2_LG14_00252.1
group1717	multi_ortholog	hap1_species_Csp_hap1_LG03_01550.1	hap2_species_Csp_hap2_LG03_01672.1	hap2_species_Csp_hap2_LG09_00875.1	hap1_species_Csp_hap1_LG09_00826.1	hap1_species_Csp_hap1_LG17_00805.1	hap2_species_Csp_hap2_LG17_00882.1
group319	multi_ortholog	hap1_species_Csp_hap1_LG02_01186.1	hap2_species_Csp_hap2_LG02_01207.1	hap1_species_Csp_hap1_LG15_00969.1	hap2_species_Csp_hap2_LG15_00981.1	hap1_species_Csp_hap1_LG08_01141.1	hap2_species_Csp_hap2_LG08_01150.1	hap2_species_Csp_hap2_LG17_01674.1	hap2_species_Csp_hap2_LG03_02074.1	hap1_species_Csp_hap1_LG15_00967.1	hap1_species_Csp_hap1_LG08_00085.1	hap2_species_Csp_hap2_LG15_01748.1	hap1_species_Csp_hap1_LG15_01736.1	hap1_species_Csp_hap1_LG15_01740.1
group12198	single_ortholog	hap1_species_Csp_hap1_LG03_01200.1	hap2_species_Csp_hap2_LG03_01279.1
group19366	single_ortholog	hap1_species_Csp_hap1_LG14_00258.1	hap2_species_Csp_hap2_LG14_01139.1
group27835	species_special	hap2_species_Csp_hap2_LG14_02044.1
group26824	species_special	hap2_species_Csp_hap2_LG11_01506.1
group18220	single_ortholog	hap1_species_Csp_hap1_LG12_00461.1	hap2_species_Csp_hap2_LG12_00323.1
group24025	species_special	hap1_species_Csp_hap1_LG15_03232.1
group13917	single_ortholog	hap1_species_Csp_hap1_LG05_02814.1	hap2_species_Csp_hap2_LG05_02893.1
group26310	species_special	hap2_species_Csp_hap2_LG10_00053.1
group6875	multi_ortholog	hap1_species_Csp_hap1_LG08_00288.1	hap2_species_Csp_hap2_LG08_00300.1	hap2_species_Csp_hap2_LG08_00302.1	hap1_species_Csp_hap1_LG08_00290.1
group11556	single_ortholog	hap1_species_Csp_hap1_LG02_01606.1	hap2_species_Csp_hap2_LG02_01656.1
group10658	single_ortholog	hap1_species_Csp_hap1_LG01_00251.1	hap2_species_Csp_hap2_LG01_00236.1
group7095	multi_ortholog	hap1_species_Csp_hap1_LG08_00951.1	hap2_species_Csp_hap2_LG08_01067.1	hap2_species_Csp_hap2_LG15_00909.1	hap1_species_Csp_hap1_LG15_00894.1
group2836	multi_ortholog	hap2_species_Csp_hap2_LG06_01141.1	hap1_species_Csp_hap1_LG06_01081.1	hap2_species_Csp_hap2_LG14_01120.1	hap1_species_Csp_hap1_LG14_00241.1
group28401	species_special	hap2_species_Csp_hap2_LG17_00870.1
group11245	single_ortholog	hap1_species_Csp_hap1_LG02_00683.1	hap2_species_Csp_hap2_LG02_00675.1
group7068	multi_ortholog	hap1_species_Csp_hap1_LG08_00867.1	hap2_species_Csp_hap2_LG08_00962.1	hap1_species_Csp_hap1_LG15_00828.1	hap2_species_Csp_hap2_LG15_00849.1
group24831	species_special	hap2_species_Csp_hap2_LG02_02469.1
group3577	multi_ortholog	hap1_species_Csp_hap1_LG02_00714.1	hap2_species_Csp_hap2_LG02_00707.1	hap2_species_Csp_hap2_LG15_01844.1	hap1_species_Csp_hap1_LG15_01827.1
group20038	single_ortholog	hap1_species_Csp_hap1_LG15_01509.1	hap2_species_Csp_hap2_LG15_01508.1
group24201	species_special	hap1_species_Csp_hap1_LG16_02173.1
group7678	multi_ortholog	hap1_species_Csp_hap1_LG09_00818.1	hap2_species_Csp_hap2_LG09_00867.1	hap2_species_Csp_hap2_LG09_00868.1	hap1_species_Csp_hap1_LG09_00819.1
group8916	multi_ortholog	hap1_species_Csp_hap1_LG13_02051.1	hap2_species_Csp_hap2_LG13_02060.1	hap2_species_Csp_hap2_LG16_02229.1	hap1_species_Csp_hap1_LG16_01948.1
group325	multi_ortholog	hap1_species_Csp_hap1_LG03_00576.1	hap2_species_Csp_hap2_LG08_01951.1	hap1_species_Csp_hap1_LG08_01776.1	hap1_species_Csp_hap1_LG08_01778.1	hap2_species_Csp_hap2_LG08_01955.1	hap2_species_Csp_hap2_LG08_01953.1	hap2_species_Csp_hap2_LG08_01954.1	hap2_species_Csp_hap2_LG08_01950.1	hap1_species_Csp_hap1_LG08_01774.1	hap1_species_Csp_hap1_LG08_01777.1	hap1_species_Csp_hap1_LG08_01775.1	hap2_species_Csp_hap2_LG08_01952.1	hap1_species_Csp_hap1_LG08_01773.1
group9358	multi_ortholog	hap1_species_Csp_hap1_LG04_01404.1	hap2_species_Csp_hap2_LG04_01368.1	hap2_species_Csp_hap2_LG12_01462.1
group18665	single_ortholog	hap1_species_Csp_hap1_LG12_01858.1	hap2_species_Csp_hap2_LG12_01826.1
group5102	multi_ortholog	hap1_species_Csp_hap1_LG04_01443.1	hap2_species_Csp_hap2_LG04_01401.1	hap2_species_Csp_hap2_LG12_01510.1	hap1_species_Csp_hap1_LG12_01567.1
group3936	multi_ortholog	hap1_species_Csp_hap1_LG02_02025.1	hap2_species_Csp_hap2_LG02_02099.1	hap2_species_Csp_hap2_LG07_00507.1	hap1_species_Csp_hap1_LG07_00478.1
group306	multi_ortholog	hap1_species_Csp_hap1_LG06_02053.1	hap2_species_Csp_hap2_LG06_02139.1	hap1_species_Csp_hap1_LG14_01153.1	hap2_species_Csp_hap2_LG14_02105.1	hap2_species_Csp_hap2_LG17_02242.1	hap1_species_Csp_hap1_LG08_00760.1	hap2_species_Csp_hap2_LG08_00854.1	hap1_species_Csp_hap1_LG15_00737.1	hap2_species_Csp_hap2_LG15_00755.1	hap2_species_Csp_hap2_LG17_01606.1	hap1_species_Csp_hap1_LG17_01555.1	hap1_species_Csp_hap1_LG09_01681.1	hap2_species_Csp_hap2_LG09_01796.1	hap1_species_Csp_hap1_LG17_01927.1
group7098	multi_ortholog	hap1_species_Csp_hap1_LG08_00968.1	hap2_species_Csp_hap2_LG08_01084.1	hap2_species_Csp_hap2_LG15_00928.1	hap1_species_Csp_hap1_LG15_00913.1
group9894	multi_ortholog	hap1_species_Csp_hap1_LG10_01794.1	hap2_species_Csp_hap2_LG10_02059.1	hap2_species_Csp_hap2_LG05_02169.1
group9930	multi_ortholog	hap1_species_Csp_hap1_LG11_00732.1	hap2_species_Csp_hap2_LG11_00835.1	hap2_species_Csp_hap2_LG11_02421.1
group4573	multi_ortholog	hap1_species_Csp_hap1_LG03_01679.1	hap2_species_Csp_hap2_LG03_01814.1	hap2_species_Csp_hap2_LG10_02473.1	hap1_species_Csp_hap1_LG10_02191.1
group28008	species_special	hap2_species_Csp_hap2_LG15_02675.1
group5194	multi_ortholog	hap1_species_Csp_hap1_LG04_01694.1	hap2_species_Csp_hap2_LG04_01637.1	hap1_species_Csp_hap1_LG12_01791.1	hap2_species_Csp_hap2_LG12_01754.1
group20251	single_ortholog	hap1_species_Csp_hap1_LG15_02449.1	hap2_species_Csp_hap2_LG15_02439.1
group21849	single_ortholog	hap1_species_Csp_hap1_LG17_01776.1	hap2_species_Csp_hap2_LG17_01854.1
group28118	species_special	hap2_species_Csp_hap2_LG16_00645.1
group13329	single_ortholog	hap1_species_Csp_hap1_LG05_00328.1	hap2_species_Csp_hap2_LG05_00387.1
group20664	single_ortholog	hap1_species_Csp_hap1_LG15_03592.1	hap2_species_Csp_hap2_LG15_03540.1
group15870	single_ortholog	hap1_species_Csp_hap1_LG08_01327.1	hap2_species_Csp_hap2_LG08_01448.1
group12332	single_ortholog	hap1_species_Csp_hap1_LG03_01660.1	hap2_species_Csp_hap2_LG03_01796.1
group6773	multi_ortholog	hap1_species_Csp_hap1_LG07_02062.1	hap2_species_Csp_hap2_LG07_02214.1	hap1_species_Csp_hap1_LG17_00280.1	hap2_species_Csp_hap2_LG17_00308.1
group23400	species_special	hap1_species_Csp_hap1_LG12_00040.1
group12781	single_ortholog	hap1_species_Csp_hap1_LG04_00469.1	hap2_species_Csp_hap2_LG04_00492.1
group15042	single_ortholog	hap1_species_Csp_hap1_LG07_00891.1	hap2_species_Csp_hap2_LG07_00981.1
group10690	single_ortholog	hap1_species_Csp_hap1_LG01_00322.1	hap2_species_Csp_hap2_LG01_00316.1
group10156	multi_ortholog	hap1_species_Csp_hap1_LG12_00655.1	hap2_species_Csp_hap2_LG12_00539.1	hap2_species_Csp_hap2_LG14_00672.1
group22830	species_special	hap1_species_Csp_hap1_LG06_00896.1
group26634	species_special	hap2_species_Csp_hap2_LG10_03024.1
group7568	multi_ortholog	hap1_species_Csp_hap1_LG09_00485.1	hap2_species_Csp_hap2_LG09_00515.1	hap2_species_Csp_hap2_LG17_00548.1	hap1_species_Csp_hap1_LG17_00498.1
group2271	multi_ortholog	hap1_species_Csp_hap1_LG07_01617.1	hap2_species_Csp_hap2_LG07_01755.1	hap1_species_Csp_hap1_LG07_01620.1	hap1_species_Csp_hap1_LG07_01615.1	hap2_species_Csp_hap2_LG07_01752.1
group14600	single_ortholog	hap1_species_Csp_hap1_LG06_01721.1	hap2_species_Csp_hap2_LG06_01812.1
group25330	species_special	hap2_species_Csp_hap2_LG05_00903.1
group3712	multi_ortholog	hap1_species_Csp_hap1_LG02_01133.1	hap2_species_Csp_hap2_LG02_01155.1	hap2_species_Csp_hap2_LG15_02220.1	hap1_species_Csp_hap1_LG15_02206.1
group26384	species_special	hap2_species_Csp_hap2_LG10_00577.1
group7031	multi_ortholog	hap1_species_Csp_hap1_LG08_00713.1	hap2_species_Csp_hap2_LG08_00796.1	hap1_species_Csp_hap1_LG15_00695.1	hap2_species_Csp_hap2_LG15_00718.1
group9235	multi_ortholog	hap1_species_Csp_hap1_LG17_00203.1	hap1_species_Csp_hap1_LG17_00211.1	hap2_species_Csp_hap2_LG17_00238.1
group15329	single_ortholog	hap1_species_Csp_hap1_LG07_01887.1	hap2_species_Csp_hap2_LG07_02035.1
group25780	species_special	hap2_species_Csp_hap2_LG07_01584.1
group20826	single_ortholog	hap1_species_Csp_hap1_LG16_00022.1	hap2_species_Csp_hap2_LG16_00030.1
group7080	multi_ortholog	hap1_species_Csp_hap1_LG08_00897.1	hap2_species_Csp_hap2_LG08_00996.1	hap2_species_Csp_hap2_LG15_00876.1	hap1_species_Csp_hap1_LG15_00859.1
group25269	species_special	hap2_species_Csp_hap2_LG05_00493.1
group22621	species_special	hap1_species_Csp_hap1_LG05_00705.1
group24860	species_special	hap2_species_Csp_hap2_LG03_00138.1
group8269	multi_ortholog	hap1_species_Csp_hap1_LG13_00065.1	hap2_species_Csp_hap2_LG13_00059.1	hap1_species_Csp_hap1_LG16_00055.1	hap2_species_Csp_hap2_LG16_00065.1
group10990	single_ortholog	hap1_species_Csp_hap1_LG01_01436.1	hap2_species_Csp_hap2_LG01_01586.1
group14972	single_ortholog	hap1_species_Csp_hap1_LG07_00776.1	hap2_species_Csp_hap2_LG07_00856.1
group4934	multi_ortholog	hap1_species_Csp_hap1_LG04_00798.1	hap2_species_Csp_hap2_LG04_00837.1	hap1_species_Csp_hap1_LG12_01070.1	hap2_species_Csp_hap2_LG12_00906.1
group22732	species_special	hap1_species_Csp_hap1_LG05_01591.1
group6355	multi_ortholog	hap1_species_Csp_hap1_LG06_01155.1	hap2_species_Csp_hap2_LG06_01222.1	hap1_species_Csp_hap1_LG14_00302.1	hap2_species_Csp_hap2_LG14_01188.1
group9715	multi_ortholog	hap2_species_Csp_hap2_LG08_00696.1	hap1_species_Csp_hap1_LG08_00651.1	hap2_species_Csp_hap2_LG08_00721.1
group28110	species_special	hap2_species_Csp_hap2_LG16_00545.1
group10921	single_ortholog	hap1_species_Csp_hap1_LG01_01117.1	hap2_species_Csp_hap2_LG01_01224.1
group13948	single_ortholog	hap1_species_Csp_hap1_LG05_02939.1	hap2_species_Csp_hap2_LG05_03034.1
group12566	single_ortholog	hap1_species_Csp_hap1_LG04_00051.1	hap2_species_Csp_hap2_LG04_00057.1
group19479	single_ortholog	hap1_species_Csp_hap1_LG14_00750.1	hap2_species_Csp_hap2_LG14_01693.1
group12260	single_ortholog	hap1_species_Csp_hap1_LG03_01436.1	hap2_species_Csp_hap2_LG03_01549.1
group27506	species_special	hap2_species_Csp_hap2_LG14_00376.1
group20492	single_ortholog	hap1_species_Csp_hap1_LG15_03059.1	hap2_species_Csp_hap2_LG15_03032.1
group2996	multi_ortholog	hap1_species_Csp_hap1_LG01_01217.1	hap2_species_Csp_hap2_LG01_01347.1	hap2_species_Csp_hap2_LG07_01865.1	hap1_species_Csp_hap1_LG07_01725.1
group1335	multi_ortholog	hap1_species_Csp_hap1_LG03_01733.1	hap2_species_Csp_hap2_LG03_01874.1	hap1_species_Csp_hap1_LG11_01703.1	hap2_species_Csp_hap2_LG11_02087.1	hap2_species_Csp_hap2_LG12_00055.1	hap1_species_Csp_hap1_LG12_00151.1	hap2_species_Csp_hap2_LG14_00168.1
group24984	species_special	hap2_species_Csp_hap2_LG03_01218.1
group14299	single_ortholog	hap1_species_Csp_hap1_LG06_00780.1	hap2_species_Csp_hap2_LG06_00830.1
group6405	multi_ortholog	hap1_species_Csp_hap1_LG06_01320.1	hap2_species_Csp_hap2_LG06_01399.1	hap2_species_Csp_hap2_LG14_01347.1	hap1_species_Csp_hap1_LG14_00436.1
group27977	species_special	hap2_species_Csp_hap2_LG15_01989.1
group1920	multi_ortholog	hap1_species_Csp_hap1_LG06_00035.1	hap2_species_Csp_hap2_LG06_00037.1	hap2_species_Csp_hap2_LG13_01416.1	hap1_species_Csp_hap1_LG10_00617.1	hap2_species_Csp_hap2_LG10_00707.1	hap1_species_Csp_hap1_LG13_00382.1
group10245	multi_ortholog	hap1_species_Csp_hap1_LG13_00793.1	hap2_species_Csp_hap2_LG13_00701.1	hap2_species_Csp_hap2_LG09_02190.1
group2588	multi_ortholog	hap1_species_Csp_hap1_LG11_01144.1	hap2_species_Csp_hap2_LG11_01362.1	hap2_species_Csp_hap2_LG14_00341.1	hap2_species_Csp_hap2_LG12_00214.1	hap1_species_Csp_hap1_LG12_00337.1
group27187	species_special	hap2_species_Csp_hap2_LG13_01290.1
group5041	multi_ortholog	hap1_species_Csp_hap1_LG04_01205.1	hap2_species_Csp_hap2_LG04_01139.1	hap1_species_Csp_hap1_LG12_01312.1	hap2_species_Csp_hap2_LG12_01217.1
group4681	multi_ortholog	hap1_species_Csp_hap1_LG03_02004.1	hap2_species_Csp_hap2_LG03_02191.1	hap2_species_Csp_hap2_LG11_02445.1	hap1_species_Csp_hap1_LG11_02004.1
group10401	multi_ortholog	hap1_species_Csp_hap1_LG15_03949.1	hap2_species_Csp_hap2_LG15_03886.1	hap1_species_Csp_hap1_LG15_03952.1
group26870	species_special	hap2_species_Csp_hap2_LG11_01753.1
group21299	single_ortholog	hap1_species_Csp_hap1_LG16_01914.1	hap2_species_Csp_hap2_LG16_02214.1
group9013	multi_ortholog	hap1_species_Csp_hap1_LG16_01071.1	hap2_species_Csp_hap2_LG16_01217.1	hap1_species_Csp_hap1_LG16_01957.1	hap1_species_Csp_hap1_LG16_01634.1
group10776	single_ortholog	hap1_species_Csp_hap1_LG01_00622.1	hap2_species_Csp_hap2_LG01_00639.1
group19536	single_ortholog	hap1_species_Csp_hap1_LG14_00978.1	hap2_species_Csp_hap2_LG14_01923.1
group15639	single_ortholog	hap1_species_Csp_hap1_LG08_00672.1	hap2_species_Csp_hap2_LG08_00746.1
group24813	species_special	hap2_species_Csp_hap2_LG02_02337.1
group2826	multi_ortholog	hap1_species_Csp_hap1_LG01_00736.1	hap2_species_Csp_hap2_LG01_00777.1	hap1_species_Csp_hap1_LG07_01207.1	hap2_species_Csp_hap2_LG07_01309.1
group20583	single_ortholog	hap1_species_Csp_hap1_LG15_03305.1	hap2_species_Csp_hap2_LG15_03258.1
group25808	species_special	hap2_species_Csp_hap2_LG07_02260.1
group21881	single_ortholog	hap1_species_Csp_hap1_LG17_01835.1	hap2_species_Csp_hap2_LG17_01923.1
group7110	multi_ortholog	hap1_species_Csp_hap1_LG08_01004.1	hap2_species_Csp_hap2_LG08_01116.1	hap2_species_Csp_hap2_LG15_00954.1	hap1_species_Csp_hap1_LG15_00938.1
group2699	multi_ortholog	hap1_species_Csp_hap1_LG01_00184.1	hap2_species_Csp_hap2_LG01_00155.1	hap1_species_Csp_hap1_LG15_03053.1	hap2_species_Csp_hap2_LG15_03027.1
group1054	multi_ortholog	hap1_species_Csp_hap1_LG05_00870.1	hap2_species_Csp_hap2_LG05_01012.1	hap2_species_Csp_hap2_LG10_00879.1	hap1_species_Csp_hap1_LG10_00749.1	hap2_species_Csp_hap2_LG10_00877.1	hap1_species_Csp_hap1_LG10_00748.1	hap2_species_Csp_hap2_LG15_02477.1	hap1_species_Csp_hap1_LG15_02488.1
group14585	single_ortholog	hap1_species_Csp_hap1_LG06_01667.1	hap2_species_Csp_hap2_LG06_01762.1
group19620	single_ortholog	hap1_species_Csp_hap1_LG14_01243.1	hap2_species_Csp_hap2_LG14_02200.1
group21865	single_ortholog	hap1_species_Csp_hap1_LG17_01800.1	hap2_species_Csp_hap2_LG17_01885.1
group3723	multi_ortholog	hap1_species_Csp_hap1_LG02_01167.1	hap2_species_Csp_hap2_LG02_01191.1	hap2_species_Csp_hap2_LG15_02246.1	hap1_species_Csp_hap1_LG15_02237.1
group14641	single_ortholog	hap1_species_Csp_hap1_LG06_01866.1	hap2_species_Csp_hap2_LG06_01953.1
group8032	multi_ortholog	hap1_species_Csp_hap1_LG09_02260.1	hap2_species_Csp_hap2_LG09_02446.1	hap2_species_Csp_hap2_LG17_02191.1	hap1_species_Csp_hap1_LG17_01977.1
group9714	multi_ortholog	hap1_species_Csp_hap1_LG08_00624.1	hap2_species_Csp_hap2_LG08_00684.1	hap1_species_Csp_hap1_LG15_00611.1
group10046	multi_ortholog	hap1_species_Csp_hap1_LG12_00276.1	hap2_species_Csp_hap2_LG12_00159.1	hap2_species_Csp_hap2_LG14_00281.1
group26351	species_special	hap2_species_Csp_hap2_LG10_00336.1
group7828	multi_ortholog	hap1_species_Csp_hap1_LG09_01345.1	hap2_species_Csp_hap2_LG09_01444.1	hap1_species_Csp_hap1_LG17_01310.1	hap2_species_Csp_hap2_LG17_01415.1
group17362	single_ortholog	hap1_species_Csp_hap1_LG10_02500.1	hap2_species_Csp_hap2_LG10_02793.1
group19822	single_ortholog	hap1_species_Csp_hap1_LG15_00760.1	hap2_species_Csp_hap2_LG15_00776.1
group21989	single_ortholog	hap1_species_Csp_hap1_LG17_02260.1	hap2_species_Csp_hap2_LG17_01974.1
group23897	species_special	hap1_species_Csp_hap1_LG15_01957.1
group15234	single_ortholog	hap1_species_Csp_hap1_LG07_01498.1	hap2_species_Csp_hap2_LG07_01630.1
group15177	single_ortholog	hap1_species_Csp_hap1_LG07_01329.1	hap2_species_Csp_hap2_LG07_01435.1
group22585	species_special	hap1_species_Csp_hap1_LG05_00133.1
group12285	single_ortholog	hap1_species_Csp_hap1_LG03_01527.1	hap2_species_Csp_hap2_LG03_01649.1
group7291	multi_ortholog	hap1_species_Csp_hap1_LG08_01663.1	hap2_species_Csp_hap2_LG08_01820.1	hap1_species_Csp_hap1_LG15_03779.1	hap2_species_Csp_hap2_LG15_03710.1
group939	multi_ortholog	hap1_species_Csp_hap1_LG03_00521.1	hap2_species_Csp_hap2_LG03_00482.1	hap1_species_Csp_hap1_LG11_00492.1	hap2_species_Csp_hap2_LG11_00548.1	hap1_species_Csp_hap1_LG13_01872.1	hap2_species_Csp_hap2_LG13_01816.1	hap2_species_Csp_hap2_LG16_01973.1	hap1_species_Csp_hap1_LG16_01723.1
group856	multi_ortholog	hap1_species_Csp_hap1_LG02_00365.1	hap2_species_Csp_hap2_LG02_00353.1	hap1_species_Csp_hap1_LG15_01510.1	hap2_species_Csp_hap2_LG15_01510.1	hap1_species_Csp_hap1_LG15_00933.1	hap2_species_Csp_hap2_LG15_00949.1	hap1_species_Csp_hap1_LG08_00991.1	hap2_species_Csp_hap2_LG08_01106.1
group11992	single_ortholog	hap1_species_Csp_hap1_LG03_00426.1	hap2_species_Csp_hap2_LG03_00057.1
group15682	single_ortholog	hap1_species_Csp_hap1_LG08_00803.1	hap2_species_Csp_hap2_LG08_00897.1
group15575	single_ortholog	hap1_species_Csp_hap1_LG08_00381.1	hap2_species_Csp_hap2_LG08_00411.1
group15538	single_ortholog	hap1_species_Csp_hap1_LG08_00171.1	hap2_species_Csp_hap2_LG08_00184.1
group17798	single_ortholog	hap1_species_Csp_hap1_LG11_01350.1	hap2_species_Csp_hap2_LG11_01633.1
group18504	single_ortholog	hap1_species_Csp_hap1_LG12_01139.1	hap2_species_Csp_hap2_LG12_01033.1
group22094	species_special	hap2_species_Csp_hap2_LG09_01132.1	hap2_species_Csp_hap2_LG09_01134.1
group16327	single_ortholog	hap1_species_Csp_hap1_LG09_01130.1	hap2_species_Csp_hap2_LG09_01193.1
group14061	single_ortholog	hap1_species_Csp_hap1_LG06_00170.1	hap2_species_Csp_hap2_LG06_00187.1
group20180	single_ortholog	hap1_species_Csp_hap1_LG15_02124.1	hap2_species_Csp_hap2_LG15_02157.1
group5983	multi_ortholog	hap1_species_Csp_hap1_LG05_02532.1	hap2_species_Csp_hap2_LG05_02582.1	hap1_species_Csp_hap1_LG10_02206.1	hap2_species_Csp_hap2_LG10_02488.1
group12835	single_ortholog	hap1_species_Csp_hap1_LG04_00634.1	hap2_species_Csp_hap2_LG04_00661.1
group26139	species_special	hap2_species_Csp_hap2_LG09_01778.1
group15444	single_ortholog	hap1_species_Csp_hap1_LG07_02353.1	hap2_species_Csp_hap2_LG07_02517.1
group10796	single_ortholog	hap1_species_Csp_hap1_LG01_00699.1	hap2_species_Csp_hap2_LG01_00739.1
group28088	species_special	hap2_species_Csp_hap2_LG16_00341.1
group24056	species_special	hap1_species_Csp_hap1_LG15_03681.1
group4193	multi_ortholog	hap1_species_Csp_hap1_LG03_00343.1	hap2_species_Csp_hap2_LG03_00131.1	hap1_species_Csp_hap1_LG11_00310.1	hap2_species_Csp_hap2_LG11_00343.1
group9030	multi_ortholog	hap1_species_Csp_hap1_LG17_00103.1	hap2_species_Csp_hap2_LG17_00112.1	hap2_species_Csp_hap2_LG17_00113.1	hap1_species_Csp_hap1_LG17_00104.1
group26167	species_special	hap2_species_Csp_hap2_LG09_01945.1
group6418	multi_ortholog	hap1_species_Csp_hap1_LG06_01346.1	hap2_species_Csp_hap2_LG06_01426.1	hap2_species_Csp_hap2_LG14_01375.1	hap1_species_Csp_hap1_LG14_00460.1
group25134	species_special	hap2_species_Csp_hap2_LG04_00290.1
group9187	multi_ortholog	hap1_species_Csp_hap1_LG02_02125.1	hap2_species_Csp_hap2_LG02_02201.1	hap2_species_Csp_hap2_LG08_00700.1
group17396	single_ortholog	hap1_species_Csp_hap1_LG10_02609.1	hap2_species_Csp_hap2_LG10_02911.1
group15755	single_ortholog	hap1_species_Csp_hap1_LG08_01003.1	hap2_species_Csp_hap2_LG08_01115.1
group4411	multi_ortholog	hap1_species_Csp_hap1_LG03_01066.1	hap2_species_Csp_hap2_LG03_01107.1	hap2_species_Csp_hap2_LG11_01242.1	hap1_species_Csp_hap1_LG11_01058.1
group15293	single_ortholog	hap1_species_Csp_hap1_LG07_01698.1	hap2_species_Csp_hap2_LG07_01837.1
group2322	multi_ortholog	hap1_species_Csp_hap1_LG02_02424.1	hap2_species_Csp_hap2_LG02_02508.1	hap1_species_Csp_hap1_LG07_00162.1	hap2_species_Csp_hap2_LG07_00166.1	hap2_species_Csp_hap2_LG14_00687.1
group19650	single_ortholog	hap1_species_Csp_hap1_LG14_01290.1	hap2_species_Csp_hap2_LG14_02248.1
group14774	single_ortholog	hap1_species_Csp_hap1_LG07_00166.1	hap2_species_Csp_hap2_LG07_00170.1
group22387	species_special	hap1_species_Csp_hap1_LG03_01079.1
group13272	single_ortholog	hap1_species_Csp_hap1_LG05_00122.1	hap2_species_Csp_hap2_LG05_00138.1
group22438	species_special	hap1_species_Csp_hap1_LG04_00373.1
group22580	species_special	hap1_species_Csp_hap1_LG05_00102.1
group24972	species_special	hap2_species_Csp_hap2_LG03_01168.1
group1453	multi_ortholog	hap1_species_Csp_hap1_LG13_00071.1	hap2_species_Csp_hap2_LG13_00065.1	hap2_species_Csp_hap2_LG16_00071.1	hap1_species_Csp_hap1_LG16_00061.1	hap1_species_Csp_hap1_LG16_00059.1	hap2_species_Csp_hap2_LG16_00070.1	hap1_species_Csp_hap1_LG16_00060.1
group25710	species_special	hap2_species_Csp_hap2_LG07_00700.1
group21139	single_ortholog	hap1_species_Csp_hap1_LG16_01384.1	hap2_species_Csp_hap2_LG16_01578.1
group26024	species_special	hap2_species_Csp_hap2_LG09_00577.1
group22156	species_special	hap2_species_Csp_hap2_LG16_00671.1	hap2_species_Csp_hap2_LG16_00677.1
group908	multi_ortholog	hap1_species_Csp_hap1_LG02_01477.1	hap2_species_Csp_hap2_LG02_01519.1	hap2_species_Csp_hap2_LG15_02568.1	hap1_species_Csp_hap1_LG15_02577.1	hap1_species_Csp_hap1_LG08_00553.1	hap1_species_Csp_hap1_LG15_00543.1	hap2_species_Csp_hap2_LG08_00601.1	hap2_species_Csp_hap2_LG15_00579.1
group7172	multi_ortholog	hap1_species_Csp_hap1_LG08_01289.1	hap2_species_Csp_hap2_LG08_01408.1	hap2_species_Csp_hap2_LG15_03281.1	hap1_species_Csp_hap1_LG15_03323.1
group14217	single_ortholog	hap1_species_Csp_hap1_LG06_00551.1	hap2_species_Csp_hap2_LG06_00598.1
group28207	species_special	hap2_species_Csp_hap2_LG16_01560.1
group28123	species_special	hap2_species_Csp_hap2_LG16_00689.1
group10794	single_ortholog	hap1_species_Csp_hap1_LG01_00692.1	hap2_species_Csp_hap2_LG01_00731.1
group24897	species_special	hap2_species_Csp_hap2_LG03_00681.1
group20472	single_ortholog	hap1_species_Csp_hap1_LG15_03021.1	hap2_species_Csp_hap2_LG15_02999.1
group13589	single_ortholog	hap1_species_Csp_hap1_LG05_01357.1	hap2_species_Csp_hap2_LG05_01424.1
group8311	multi_ortholog	hap1_species_Csp_hap1_LG13_00154.1	hap2_species_Csp_hap2_LG13_00138.1	hap2_species_Csp_hap2_LG16_00159.1	hap1_species_Csp_hap1_LG16_00140.1
group23103	species_special	hap1_species_Csp_hap1_LG09_01797.1
group2280	multi_ortholog	hap2_species_Csp_hap2_LG04_01030.1	hap1_species_Csp_hap1_LG04_01013.1	hap2_species_Csp_hap2_LG04_01033.1	hap2_species_Csp_hap2_LG12_01102.1	hap1_species_Csp_hap1_LG12_01204.1
group23058	species_special	hap1_species_Csp_hap1_LG09_01476.1
group23868	species_special	hap1_species_Csp_hap1_LG15_01130.1
group12423	single_ortholog	hap1_species_Csp_hap1_LG03_01935.1	hap2_species_Csp_hap2_LG03_02116.1
group26115	species_special	hap2_species_Csp_hap2_LG09_01535.1
group21599	single_ortholog	hap1_species_Csp_hap1_LG17_00837.1	hap2_species_Csp_hap2_LG17_00919.1
group7284	multi_ortholog	hap1_species_Csp_hap1_LG08_01647.1	hap2_species_Csp_hap2_LG08_01802.1	hap1_species_Csp_hap1_LG15_03747.1	hap2_species_Csp_hap2_LG15_03680.1
group682	multi_ortholog	hap1_species_Csp_hap1_LG03_00054.1	hap2_species_Csp_hap2_LG03_00395.1	hap1_species_Csp_hap1_LG11_00082.1	hap2_species_Csp_hap2_LG11_00092.1	hap2_species_Csp_hap2_LG14_00469.1	hap1_species_Csp_hap1_LG12_00463.1	hap2_species_Csp_hap2_LG12_00325.1	hap1_species_Csp_hap1_LG03_00055.1	hap2_species_Csp_hap2_LG03_00394.1
group10617	single_ortholog	hap1_species_Csp_hap1_LG01_00175.1	hap2_species_Csp_hap2_LG01_00146.1
group11731	single_ortholog	hap1_species_Csp_hap1_LG02_02019.1	hap2_species_Csp_hap2_LG02_02064.1
group12465	single_ortholog	hap1_species_Csp_hap1_LG03_02075.1	hap2_species_Csp_hap2_LG03_02269.1
group8131	multi_ortholog	hap1_species_Csp_hap1_LG10_02441.1	hap2_species_Csp_hap2_LG10_02732.1	hap1_species_Csp_hap1_LG10_02443.1	hap2_species_Csp_hap2_LG10_02734.1
group21045	single_ortholog	hap1_species_Csp_hap1_LG16_01019.1	hap2_species_Csp_hap2_LG16_01161.1
group10579	single_ortholog	hap1_species_Csp_hap1_LG01_00087.1	hap2_species_Csp_hap2_LG01_00063.1
group25496	species_special	hap2_species_Csp_hap2_LG05_02647.1
group26028	species_special	hap2_species_Csp_hap2_LG09_00698.1
group20548	single_ortholog	hap1_species_Csp_hap1_LG15_03231.1	hap2_species_Csp_hap2_LG15_03186.1
group7376	multi_ortholog	hap1_species_Csp_hap1_LG08_01905.1	hap2_species_Csp_hap2_LG08_02098.1	hap1_species_Csp_hap1_LG15_04087.1	hap2_species_Csp_hap2_LG15_04010.1
group350	multi_ortholog	hap1_species_Csp_hap1_LG01_00021.1	hap2_species_Csp_hap2_LG01_00016.1	hap1_species_Csp_hap1_LG17_00934.1	hap2_species_Csp_hap2_LG15_02376.1	hap2_species_Csp_hap2_LG02_01790.1	hap2_species_Csp_hap2_LG15_03220.1	hap1_species_Csp_hap1_LG03_01396.1	hap1_species_Csp_hap1_LG02_01808.1	hap1_species_Csp_hap1_LG16_01241.1	hap1_species_Csp_hap1_LG16_01305.1	hap1_species_Csp_hap1_LG03_01486.1	hap2_species_Csp_hap2_LG15_01580.1
group13526	single_ortholog	hap1_species_Csp_hap1_LG05_01060.1	hap2_species_Csp_hap2_LG05_01204.1
group17277	single_ortholog	hap1_species_Csp_hap1_LG10_02140.1	hap2_species_Csp_hap2_LG10_02419.1
group507	multi_ortholog	hap1_species_Csp_hap1_LG01_01347.1	hap1_species_Csp_hap1_LG05_02140.1	hap2_species_Csp_hap2_LG05_02155.1	hap2_species_Csp_hap2_LG01_01492.1	hap1_species_Csp_hap1_LG03_00413.1	hap2_species_Csp_hap2_LG03_00067.1	hap1_species_Csp_hap1_LG11_00375.1	hap2_species_Csp_hap2_LG11_00422.1	hap1_species_Csp_hap1_LG10_01783.1	hap2_species_Csp_hap2_LG10_02047.1
group5396	multi_ortholog	hap1_species_Csp_hap1_LG05_00253.1	hap1_species_Csp_hap1_LG10_00149.1	hap2_species_Csp_hap2_LG05_00221.1	hap2_species_Csp_hap2_LG10_00178.1
group13182	species_special	hap1_species_Csp_hap1_LG04_01904.1	hap1_species_Csp_hap1_LG04_01908.1
group4715	multi_ortholog	hap1_species_Csp_hap1_LG03_02091.1	hap2_species_Csp_hap2_LG03_02285.1	hap1_species_Csp_hap1_LG11_02111.1	hap2_species_Csp_hap2_LG11_02549.1
group5294	multi_ortholog	hap1_species_Csp_hap1_LG04_02000.1	hap2_species_Csp_hap2_LG04_01908.1	hap1_species_Csp_hap1_LG12_02084.1	hap2_species_Csp_hap2_LG12_02057.1
group4308	multi_ortholog	hap1_species_Csp_hap1_LG03_00717.1	hap2_species_Csp_hap2_LG03_00690.1	hap1_species_Csp_hap1_LG11_00730.1	hap2_species_Csp_hap2_LG11_00833.1
group23598	species_special	hap1_species_Csp_hap1_LG13_00922.1
group16678	single_ortholog	hap1_species_Csp_hap1_LG09_02469.1	hap2_species_Csp_hap2_LG09_02705.1
group14461	single_ortholog	hap1_species_Csp_hap1_LG06_01227.1	hap2_species_Csp_hap2_LG06_01301.1
group17118	single_ortholog	hap1_species_Csp_hap1_LG10_01587.1	hap2_species_Csp_hap2_LG10_01850.1
group3225	multi_ortholog	hap1_species_Csp_hap1_LG01_01739.1	hap2_species_Csp_hap2_LG01_01923.1	hap1_species_Csp_hap1_LG07_02268.1	hap2_species_Csp_hap2_LG07_02434.1
group1227	multi_ortholog	hap1_species_Csp_hap1_LG10_01300.1	hap1_species_Csp_hap1_LG10_01302.1	hap2_species_Csp_hap2_LG10_01550.1	hap1_species_Csp_hap1_LG10_01933.1	hap1_species_Csp_hap1_LG10_01934.1	hap1_species_Csp_hap1_LG10_01935.1	hap2_species_Csp_hap2_LG10_02203.1	hap1_species_Csp_hap1_LG10_01304.1
group4104	multi_ortholog	hap1_species_Csp_hap1_LG03_00035.1	hap2_species_Csp_hap2_LG03_00414.1	hap2_species_Csp_hap2_LG03_00413.1	hap1_species_Csp_hap1_LG03_00036.1
group19586	single_ortholog	hap1_species_Csp_hap1_LG14_01139.1	hap2_species_Csp_hap2_LG14_02091.1
group2263	multi_ortholog	hap1_species_Csp_hap1_LG01_00793.1	hap2_species_Csp_hap2_LG01_00840.1	hap2_species_Csp_hap2_LG07_01374.1	hap1_species_Csp_hap1_LG07_01267.1	hap2_species_Csp_hap2_LG01_00207.1
group10818	single_ortholog	hap1_species_Csp_hap1_LG01_00767.1	hap2_species_Csp_hap2_LG01_00813.1
group10946	single_ortholog	hap1_species_Csp_hap1_LG01_01230.1	hap2_species_Csp_hap2_LG01_01364.1
group24321	species_special	hap1_species_Csp_hap1_LG17_01275.1
group5959	multi_ortholog	hap1_species_Csp_hap1_LG09_01169.1	hap2_species_Csp_hap2_LG09_01229.1	hap1_species_Csp_hap1_LG17_01129.1	hap2_species_Csp_hap2_LG17_01228.1
group28087	species_special	hap2_species_Csp_hap2_LG16_00299.1
group19014	single_ortholog	hap1_species_Csp_hap1_LG13_01281.1	hap2_species_Csp_hap2_LG13_01144.1
group23013	species_special	hap1_species_Csp_hap1_LG09_00966.1
group17664	single_ortholog	hap1_species_Csp_hap1_LG11_00951.1	hap2_species_Csp_hap2_LG11_01097.1
group2357	multi_ortholog	hap1_species_Csp_hap1_LG03_01481.1	hap2_species_Csp_hap2_LG03_01597.1	hap1_species_Csp_hap1_LG11_01464.1	hap2_species_Csp_hap2_LG11_01785.1	hap1_species_Csp_hap1_LG11_01467.1
group15008	single_ortholog	hap1_species_Csp_hap1_LG07_00825.1	hap2_species_Csp_hap2_LG07_00909.1
group3658	multi_ortholog	hap1_species_Csp_hap1_LG02_00960.1	hap2_species_Csp_hap2_LG02_00978.1	hap2_species_Csp_hap2_LG15_02079.1	hap1_species_Csp_hap1_LG15_02033.1
group18236	single_ortholog	hap1_species_Csp_hap1_LG12_00506.1	hap2_species_Csp_hap2_LG12_00366.1
group8440	multi_ortholog	hap1_species_Csp_hap1_LG13_00564.1	hap2_species_Csp_hap2_LG13_00498.1	hap2_species_Csp_hap2_LG16_00537.1	hap1_species_Csp_hap1_LG16_00480.1
group3257	multi_ortholog	hap1_species_Csp_hap1_LG01_01810.1	hap2_species_Csp_hap2_LG01_02000.1	hap1_species_Csp_hap1_LG07_02334.1	hap2_species_Csp_hap2_LG07_02498.1
group9868	multi_ortholog	hap1_species_Csp_hap1_LG10_00611.1	hap1_species_Csp_hap1_LG10_01704.1	hap2_species_Csp_hap2_LG03_00601.1
group14562	single_ortholog	hap1_species_Csp_hap1_LG06_01575.1	hap2_species_Csp_hap2_LG06_01668.1
group22305	species_special	hap1_species_Csp_hap1_LG02_02440.1
group824	multi_ortholog	hap1_species_Csp_hap1_LG01_01521.1	hap2_species_Csp_hap2_LG01_01678.1	hap2_species_Csp_hap2_LG07_02201.1	hap1_species_Csp_hap1_LG07_02049.1	hap2_species_Csp_hap2_LG06_00679.1	hap1_species_Csp_hap1_LG04_00745.1	hap2_species_Csp_hap2_LG04_00781.1	hap1_species_Csp_hap1_LG06_00622.1
group22003	single_ortholog	hap1_species_Csp_hap1_LG17_02296.1	hap2_species_Csp_hap2_LG17_01941.1
group3633	multi_ortholog	hap1_species_Csp_hap1_LG02_00866.1	hap2_species_Csp_hap2_LG02_00875.1	hap1_species_Csp_hap1_LG15_01962.1	hap2_species_Csp_hap2_LG15_02012.1
group3265	multi_ortholog	hap1_species_Csp_hap1_LG01_01821.1	hap2_species_Csp_hap2_LG01_02013.1	hap2_species_Csp_hap2_LG07_02520.1	hap1_species_Csp_hap1_LG07_02356.1
group21903	single_ortholog	hap1_species_Csp_hap1_LG17_01911.1	hap2_species_Csp_hap2_LG17_02257.1
group8724	multi_ortholog	hap2_species_Csp_hap2_LG16_00676.1	hap1_species_Csp_hap1_LG16_00601.1	hap2_species_Csp_hap2_LG16_00665.1	hap2_species_Csp_hap2_LG16_00670.1
group20606	single_ortholog	hap1_species_Csp_hap1_LG15_03395.1	hap2_species_Csp_hap2_LG15_03345.1
group21150	single_ortholog	hap1_species_Csp_hap1_LG16_01423.1	hap2_species_Csp_hap2_LG16_01626.1
group809	multi_ortholog	hap1_species_Csp_hap1_LG01_01277.1	hap2_species_Csp_hap2_LG01_01416.1	hap1_species_Csp_hap1_LG07_01783.1	hap2_species_Csp_hap2_LG07_01925.1	hap1_species_Csp_hap1_LG12_01384.1	hap2_species_Csp_hap2_LG12_01291.1	hap1_species_Csp_hap1_LG04_01117.1	hap2_species_Csp_hap2_LG04_01226.1
group27562	species_special	hap2_species_Csp_hap2_LG14_00527.1
group20425	single_ortholog	hap1_species_Csp_hap1_LG15_02922.1	hap2_species_Csp_hap2_LG15_02912.1
group19053	single_ortholog	hap1_species_Csp_hap1_LG13_01518.1	hap2_species_Csp_hap2_LG13_01383.1
group9191	multi_ortholog	hap1_species_Csp_hap1_LG02_02275.1	hap2_species_Csp_hap2_LG02_02351.1	hap1_species_Csp_hap1_LG09_01197.1
group4749	multi_ortholog	hap1_species_Csp_hap1_LG03_02183.1	hap2_species_Csp_hap2_LG03_02381.1	hap2_species_Csp_hap2_LG11_02627.1	hap1_species_Csp_hap1_LG11_02201.1
group14022	single_ortholog	hap1_species_Csp_hap1_LG06_00098.1	hap2_species_Csp_hap2_LG06_00105.1
group20551	single_ortholog	hap1_species_Csp_hap1_LG15_03235.1	hap2_species_Csp_hap2_LG15_03189.1
group23459	species_special	hap1_species_Csp_hap1_LG12_00385.1
group5009	multi_ortholog	hap1_species_Csp_hap1_LG04_01079.1	hap2_species_Csp_hap2_LG04_01095.1	hap1_species_Csp_hap1_LG12_01255.1	hap2_species_Csp_hap2_LG12_01157.1
group13671	single_ortholog	hap1_species_Csp_hap1_LG05_01652.1	hap2_species_Csp_hap2_LG05_01673.1
group6417	multi_ortholog	hap1_species_Csp_hap1_LG06_01345.1	hap2_species_Csp_hap2_LG06_01425.1	hap1_species_Csp_hap1_LG14_00458.1	hap2_species_Csp_hap2_LG14_01374.1
group454	multi_ortholog	hap1_species_Csp_hap1_LG04_01603.1	hap2_species_Csp_hap2_LG04_01556.1	hap2_species_Csp_hap2_LG12_01666.1	hap1_species_Csp_hap1_LG12_01713.1	hap1_species_Csp_hap1_LG04_01643.1	hap2_species_Csp_hap2_LG04_01590.1	hap1_species_Csp_hap1_LG12_01743.1	hap2_species_Csp_hap2_LG12_01699.1	hap2_species_Csp_hap2_LG16_01347.1	hap1_species_Csp_hap1_LG13_01313.1	hap2_species_Csp_hap2_LG13_01167.1
group20410	single_ortholog	hap1_species_Csp_hap1_LG15_02885.1	hap2_species_Csp_hap2_LG15_02884.1
group13614	single_ortholog	hap1_species_Csp_hap1_LG05_01471.1	hap2_species_Csp_hap2_LG05_01505.1
group8570	multi_ortholog	hap1_species_Csp_hap1_LG13_00915.1	hap2_species_Csp_hap2_LG13_00814.1	hap2_species_Csp_hap2_LG16_00924.1	hap1_species_Csp_hap1_LG16_00807.1
group13276	single_ortholog	hap1_species_Csp_hap1_LG05_00132.1	hap2_species_Csp_hap2_LG05_00151.1
group22224	species_special	hap1_species_Csp_hap1_LG01_01271.1
group637	multi_ortholog	hap1_species_Csp_hap1_LG11_01691.1	hap2_species_Csp_hap2_LG11_02072.1	hap2_species_Csp_hap2_LG16_01881.1	hap1_species_Csp_hap1_LG16_01641.1	hap1_species_Csp_hap1_LG15_02904.1	hap1_species_Csp_hap1_LG15_02909.1	hap2_species_Csp_hap2_LG15_02900.1	hap2_species_Csp_hap2_LG13_01249.1	hap1_species_Csp_hap1_LG13_01398.1	hap2_species_Csp_hap2_LG13_01254.1
group24856	species_special	hap2_species_Csp_hap2_LG03_00102.1
group17719	single_ortholog	hap1_species_Csp_hap1_LG11_01123.1	hap2_species_Csp_hap2_LG11_01336.1
group4240	multi_ortholog	hap1_species_Csp_hap1_LG03_00502.1	hap2_species_Csp_hap2_LG03_00465.1	hap1_species_Csp_hap1_LG11_00476.1	hap2_species_Csp_hap2_LG11_00530.1
group16787	single_ortholog	hap1_species_Csp_hap1_LG10_00362.1	hap2_species_Csp_hap2_LG10_00413.1
group17035	single_ortholog	hap1_species_Csp_hap1_LG10_01245.1	hap2_species_Csp_hap2_LG10_01486.1
group18397	single_ortholog	hap1_species_Csp_hap1_LG12_00899.1	hap2_species_Csp_hap2_LG12_00783.1
group11777	single_ortholog	hap1_species_Csp_hap1_LG02_02225.1	hap2_species_Csp_hap2_LG02_02301.1
group19069	single_ortholog	hap1_species_Csp_hap1_LG13_01593.1	hap2_species_Csp_hap2_LG13_01476.1
group18604	single_ortholog	hap1_species_Csp_hap1_LG12_01570.1	hap2_species_Csp_hap2_LG12_01514.1
group27729	species_special	hap2_species_Csp_hap2_LG14_00899.1
group23885	species_special	hap1_species_Csp_hap1_LG15_01576.1
group12103	single_ortholog	hap1_species_Csp_hap1_LG03_00917.1	hap2_species_Csp_hap2_LG03_00914.1
group8524	multi_ortholog	hap1_species_Csp_hap1_LG13_00792.1	hap2_species_Csp_hap2_LG13_00700.1	hap1_species_Csp_hap1_LG16_00698.1	hap2_species_Csp_hap2_LG16_00784.1
group20523	single_ortholog	hap1_species_Csp_hap1_LG15_03168.1	hap2_species_Csp_hap2_LG15_03130.1
group24512	species_special	hap2_species_Csp_hap2_LG01_00560.1
group21187	single_ortholog	hap1_species_Csp_hap1_LG16_01551.1	hap2_species_Csp_hap2_LG16_01776.1
group9537	multi_ortholog	hap1_species_Csp_hap1_LG06_00362.1	hap2_species_Csp_hap2_LG06_00382.1	hap2_species_Csp_hap2_LG14_00211.1
group26578	species_special	hap2_species_Csp_hap2_LG10_01661.1
group28352	species_special	hap2_species_Csp_hap2_LG17_00213.1
group14789	single_ortholog	hap1_species_Csp_hap1_LG07_00202.1	hap2_species_Csp_hap2_LG07_00209.1
group16780	single_ortholog	hap1_species_Csp_hap1_LG10_00340.1	hap2_species_Csp_hap2_LG10_00393.1
group1683	multi_ortholog	hap1_species_Csp_hap1_LG03_00716.1	hap2_species_Csp_hap2_LG03_00689.1	hap1_species_Csp_hap1_LG11_00729.1	hap2_species_Csp_hap2_LG11_00832.1	hap2_species_Csp_hap2_LG12_01062.1	hap1_species_Csp_hap1_LG12_01164.1
group2375	multi_ortholog	hap1_species_Csp_hap1_LG04_00807.1	hap2_species_Csp_hap2_LG04_00844.1	hap1_species_Csp_hap1_LG10_01549.1	hap2_species_Csp_hap2_LG10_01813.1	hap2_species_Csp_hap2_LG06_00475.1
group11124	single_ortholog	hap1_species_Csp_hap1_LG02_00176.1	hap2_species_Csp_hap2_LG02_00161.1
group18027	single_ortholog	hap1_species_Csp_hap1_LG11_02098.1	hap2_species_Csp_hap2_LG11_02536.1
group11142	single_ortholog	hap1_species_Csp_hap1_LG02_00257.1	hap2_species_Csp_hap2_LG02_00241.1
group8210	multi_ortholog	hap1_species_Csp_hap1_LG12_00821.1	hap2_species_Csp_hap2_LG12_00707.1	hap1_species_Csp_hap1_LG14_00002.1	hap2_species_Csp_hap2_LG14_00848.1
group16261	single_ortholog	hap1_species_Csp_hap1_LG09_00854.1	hap2_species_Csp_hap2_LG09_00908.1
group17888	single_ortholog	hap1_species_Csp_hap1_LG11_01619.1	hap2_species_Csp_hap2_LG11_01986.1
group7278	multi_ortholog	hap1_species_Csp_hap1_LG08_01631.1	hap2_species_Csp_hap2_LG08_01781.1	hap1_species_Csp_hap1_LG15_03717.1	hap2_species_Csp_hap2_LG15_03654.1
group902	multi_ortholog	hap1_species_Csp_hap1_LG02_01285.1	hap2_species_Csp_hap2_LG02_01316.1	hap1_species_Csp_hap1_LG02_01287.1	hap2_species_Csp_hap2_LG02_01318.1	hap1_species_Csp_hap1_LG15_02375.1	hap2_species_Csp_hap2_LG15_02368.1	hap2_species_Csp_hap2_LG02_01317.1	hap1_species_Csp_hap1_LG02_01286.1
group6244	multi_ortholog	hap1_species_Csp_hap1_LG06_00313.1	hap2_species_Csp_hap2_LG06_00334.1	hap2_species_Csp_hap2_LG16_02383.1	hap1_species_Csp_hap1_LG16_02168.1
group28193	species_special	hap2_species_Csp_hap2_LG16_01397.1
group22075	species_special	hap2_species_Csp_hap2_LG05_02393.1	hap2_species_Csp_hap2_LG14_01591.1
group356	multi_ortholog	hap1_species_Csp_hap1_LG01_00385.1	hap2_species_Csp_hap2_LG01_00388.1	hap1_species_Csp_hap1_LG15_02848.1	hap2_species_Csp_hap2_LG15_02844.1	hap1_species_Csp_hap1_LG08_01428.1	hap2_species_Csp_hap2_LG08_01557.1	hap1_species_Csp_hap1_LG15_03483.1	hap2_species_Csp_hap2_LG15_03431.1	hap1_species_Csp_hap1_LG05_00377.1	hap2_species_Csp_hap2_LG05_00443.1	hap2_species_Csp_hap2_LG04_00469.1	hap1_species_Csp_hap1_LG04_00449.1
group10309	multi_ortholog	hap1_species_Csp_hap1_LG14_00462.1	hap2_species_Csp_hap2_LG14_01378.1	hap2_species_Csp_hap2_LG06_01430.1
group5594	multi_ortholog	hap1_species_Csp_hap1_LG05_01280.1	hap2_species_Csp_hap2_LG05_01359.1	hap1_species_Csp_hap1_LG10_00993.1	hap2_species_Csp_hap2_LG10_01200.1
group10373	multi_ortholog	hap1_species_Csp_hap1_LG15_02743.1	hap2_species_Csp_hap2_LG15_02731.1	hap2_species_Csp_hap2_LG14_00232.1
group27664	species_special	hap2_species_Csp_hap2_LG14_00760.1
group7479	multi_ortholog	hap1_species_Csp_hap1_LG09_00221.1	hap2_species_Csp_hap2_LG09_00247.1	hap2_species_Csp_hap2_LG17_00271.1	hap1_species_Csp_hap1_LG17_00243.1
group5927	multi_ortholog	hap1_species_Csp_hap1_LG05_02404.1	hap2_species_Csp_hap2_LG05_02450.1	hap1_species_Csp_hap1_LG10_02063.1	hap2_species_Csp_hap2_LG10_02343.1
group14346	single_ortholog	hap1_species_Csp_hap1_LG06_00911.1	hap2_species_Csp_hap2_LG06_00960.1
group22036	species_special	hap2_species_Csp_hap2_LG01_00615.1	hap2_species_Csp_hap2_LG14_01044.1
group11763	single_ortholog	hap1_species_Csp_hap1_LG02_02179.1	hap2_species_Csp_hap2_LG02_02253.1
group13020	single_ortholog	hap1_species_Csp_hap1_LG04_01248.1	hap2_species_Csp_hap2_LG04_01239.1
group19624	single_ortholog	hap1_species_Csp_hap1_LG14_01248.1	hap2_species_Csp_hap2_LG14_02205.1
group28012	species_special	hap2_species_Csp_hap2_LG15_02706.1
group8348	multi_ortholog	hap1_species_Csp_hap1_LG13_00277.1	hap2_species_Csp_hap2_LG13_00248.1	hap1_species_Csp_hap1_LG16_00246.1	hap2_species_Csp_hap2_LG16_00273.1
group25251	species_special	hap2_species_Csp_hap2_LG05_00411.1
group12552	single_ortholog	hap1_species_Csp_hap1_LG04_00031.1	hap2_species_Csp_hap2_LG04_00035.1
group8138	multi_ortholog	hap1_species_Csp_hap1_LG10_02570.1	hap2_species_Csp_hap2_LG10_02873.1	hap1_species_Csp_hap1_LG10_02571.1	hap2_species_Csp_hap2_LG10_02875.1
group4725	multi_ortholog	hap1_species_Csp_hap1_LG03_02111.1	hap2_species_Csp_hap2_LG03_02305.1	hap2_species_Csp_hap2_LG11_02569.1	hap1_species_Csp_hap1_LG11_02131.1
group21522	single_ortholog	hap1_species_Csp_hap1_LG17_00459.1	hap2_species_Csp_hap2_LG17_00505.1
group12562	single_ortholog	hap1_species_Csp_hap1_LG04_00043.1	hap2_species_Csp_hap2_LG04_00049.1
group15014	single_ortholog	hap1_species_Csp_hap1_LG07_00833.1	hap2_species_Csp_hap2_LG07_00917.1
group24996	species_special	hap2_species_Csp_hap2_LG03_01319.1
group6525	multi_ortholog	hap1_species_Csp_hap1_LG06_01640.1	hap2_species_Csp_hap2_LG06_01734.1	hap1_species_Csp_hap1_LG14_00734.1	hap2_species_Csp_hap2_LG14_01677.1
group5859	multi_ortholog	hap1_species_Csp_hap1_LG05_02204.1	hap2_species_Csp_hap2_LG05_02219.1	hap1_species_Csp_hap1_LG10_01839.1	hap2_species_Csp_hap2_LG10_02106.1
group5722	multi_ortholog	hap1_species_Csp_hap1_LG05_01806.1	hap2_species_Csp_hap2_LG05_01780.1	hap2_species_Csp_hap2_LG10_01699.1	hap1_species_Csp_hap1_LG10_01436.1
group20872	single_ortholog	hap1_species_Csp_hap1_LG16_00224.1	hap2_species_Csp_hap2_LG16_00244.1
group2058	multi_ortholog	hap1_species_Csp_hap1_LG09_00017.1	hap2_species_Csp_hap2_LG09_00016.1	hap1_species_Csp_hap1_LG17_00017.1	hap2_species_Csp_hap2_LG17_00020.1	hap2_species_Csp_hap2_LG09_00283.1	hap1_species_Csp_hap1_LG09_00255.1
group6256	multi_ortholog	hap1_species_Csp_hap1_LG06_00387.1	hap2_species_Csp_hap2_LG06_00405.1	hap1_species_Csp_hap1_LG16_02131.1	hap2_species_Csp_hap2_LG16_02356.1
group19231	single_ortholog	hap1_species_Csp_hap1_LG13_02101.1	hap2_species_Csp_hap2_LG13_02118.1
group19372	single_ortholog	hap1_species_Csp_hap1_LG14_00280.1	hap2_species_Csp_hap2_LG14_01162.1
group22356	species_special	hap1_species_Csp_hap1_LG03_00469.1
group4101	multi_ortholog	hap1_species_Csp_hap1_LG03_00022.1	hap2_species_Csp_hap2_LG03_00430.1	hap2_species_Csp_hap2_LG11_00064.1	hap1_species_Csp_hap1_LG11_00060.1
group16218	single_ortholog	hap1_species_Csp_hap1_LG09_00688.1	hap2_species_Csp_hap2_LG09_00726.1
group17698	single_ortholog	hap1_species_Csp_hap1_LG11_01036.1	hap2_species_Csp_hap2_LG11_01218.1
group4522	multi_ortholog	hap1_species_Csp_hap1_LG03_01500.1	hap2_species_Csp_hap2_LG03_01619.1	hap1_species_Csp_hap1_LG11_01476.1	hap2_species_Csp_hap2_LG11_01802.1
group15878	single_ortholog	hap1_species_Csp_hap1_LG08_01349.1	hap2_species_Csp_hap2_LG08_01472.1
group8110	multi_ortholog	hap1_species_Csp_hap1_LG10_01363.1	hap2_species_Csp_hap2_LG10_01617.1	hap1_species_Csp_hap1_LG10_01768.1	hap2_species_Csp_hap2_LG10_02031.1
group10906	single_ortholog	hap1_species_Csp_hap1_LG01_01077.1	hap2_species_Csp_hap2_LG01_01175.1
group22952	species_special	hap1_species_Csp_hap1_LG08_00973.1
group3327	multi_ortholog	hap1_species_Csp_hap1_LG02_00040.1	hap2_species_Csp_hap2_LG02_00046.1	hap1_species_Csp_hap1_LG15_01220.1	hap2_species_Csp_hap2_LG15_01206.1
group1001	multi_ortholog	hap1_species_Csp_hap1_LG03_02253.1	hap2_species_Csp_hap2_LG03_02456.1	hap1_species_Csp_hap1_LG11_02280.1	hap2_species_Csp_hap2_LG11_02699.1	hap2_species_Csp_hap2_LG13_01193.1	hap1_species_Csp_hap1_LG13_01340.1	hap2_species_Csp_hap2_LG16_01375.1	hap1_species_Csp_hap1_LG16_01206.1
group23075	species_special	hap1_species_Csp_hap1_LG09_01674.1
group22501	species_special	hap1_species_Csp_hap1_LG04_01259.1
group25099	species_special	hap2_species_Csp_hap2_LG03_02171.1
group7926	multi_ortholog	hap1_species_Csp_hap1_LG09_01758.1	hap2_species_Csp_hap2_LG17_01661.1	hap1_species_Csp_hap1_LG17_01601.1	hap2_species_Csp_hap2_LG09_01872.1
group3709	multi_ortholog	hap1_species_Csp_hap1_LG02_01128.1	hap2_species_Csp_hap2_LG02_01150.1	hap1_species_Csp_hap1_LG15_02204.1	hap2_species_Csp_hap2_LG15_02218.1
group192	multi_ortholog	hap1_species_Csp_hap1_LG05_01421.1	hap1_species_Csp_hap1_LG09_02102.1	hap1_species_Csp_hap1_LG06_00465.1	hap1_species_Csp_hap1_LG06_00690.1	hap2_species_Csp_hap2_LG06_00738.1	hap1_species_Csp_hap1_LG06_00108.1	hap2_species_Csp_hap2_LG11_01050.1	hap1_species_Csp_hap1_LG06_01548.1	hap2_species_Csp_hap2_LG09_01190.1	hap1_species_Csp_hap1_LG06_00301.1	hap1_species_Csp_hap1_LG06_00875.1	hap1_species_Csp_hap1_LG09_02224.1	hap2_species_Csp_hap2_LG11_01649.1	hap1_species_Csp_hap1_LG09_02086.1	hap1_species_Csp_hap1_LG11_01359.1	hap1_species_Csp_hap1_LG09_01647.1	hap2_species_Csp_hap2_LG11_00997.1
group5372	multi_ortholog	hap1_species_Csp_hap1_LG05_00184.1	hap2_species_Csp_hap2_LG05_00307.1	hap2_species_Csp_hap2_LG10_00242.1	hap1_species_Csp_hap1_LG10_00210.1
group8692	multi_ortholog	hap1_species_Csp_hap1_LG13_01275.1	hap2_species_Csp_hap2_LG13_01140.1	hap1_species_Csp_hap1_LG16_01156.1	hap2_species_Csp_hap2_LG16_01310.1
group27697	species_special	hap2_species_Csp_hap2_LG14_00810.1
group15112	single_ortholog	hap1_species_Csp_hap1_LG07_01106.1	hap2_species_Csp_hap2_LG07_01213.1
group26007	species_special	hap2_species_Csp_hap2_LG09_00205.1
group22069	species_special	hap2_species_Csp_hap2_LG05_00989.1	hap2_species_Csp_hap2_LG12_01170.1
group24374	species_special	hap1_species_Csp_hap1_LG17_01517.1
group14909	single_ortholog	hap1_species_Csp_hap1_LG07_00585.1	hap2_species_Csp_hap2_LG07_00622.1
group132	multi_ortholog	hap1_species_Csp_hap1_LG02_00657.1	hap2_species_Csp_hap2_LG02_00649.1	hap2_species_Csp_hap2_LG15_01781.1	hap1_species_Csp_hap1_LG15_01770.1	hap2_species_Csp_hap2_LG12_01964.1	hap1_species_Csp_hap1_LG12_01975.1	hap1_species_Csp_hap1_LG04_01900.1	hap2_species_Csp_hap2_LG04_01827.1	hap2_species_Csp_hap2_LG10_01632.1	hap1_species_Csp_hap1_LG10_01376.1	hap1_species_Csp_hap1_LG16_01747.1	hap2_species_Csp_hap2_LG16_02009.1	hap1_species_Csp_hap1_LG05_01706.1	hap2_species_Csp_hap2_LG05_01721.1	hap1_species_Csp_hap1_LG13_01903.1	hap2_species_Csp_hap2_LG13_01846.1	hap2_species_Csp_hap2_LG05_01871.1	hap1_species_Csp_hap1_LG05_01885.1	hap2_species_Csp_hap2_LG10_01778.1	hap1_species_Csp_hap1_LG10_01515.1
group8969	multi_ortholog	hap1_species_Csp_hap1_LG15_00652.1	hap2_species_Csp_hap2_LG15_00679.1	hap2_species_Csp_hap2_LG15_00680.1	hap1_species_Csp_hap1_LG15_00653.1
group6466	multi_ortholog	hap1_species_Csp_hap1_LG06_01466.1	hap2_species_Csp_hap2_LG06_01565.1	hap2_species_Csp_hap2_LG14_01493.1	hap1_species_Csp_hap1_LG14_00566.1
group20608	single_ortholog	hap1_species_Csp_hap1_LG15_03404.1	hap2_species_Csp_hap2_LG15_03354.1
group14000	single_ortholog	hap1_species_Csp_hap1_LG06_00053.1	hap2_species_Csp_hap2_LG06_00057.1
group5991	multi_ortholog	hap1_species_Csp_hap1_LG05_02547.1	hap2_species_Csp_hap2_LG05_02598.1	hap1_species_Csp_hap1_LG10_02219.1	hap2_species_Csp_hap2_LG10_02502.1
group24368	species_special	hap1_species_Csp_hap1_LG17_01481.1
group28431	species_special	hap2_species_Csp_hap2_LG17_01182.1
group20411	single_ortholog	hap1_species_Csp_hap1_LG15_02888.1	hap2_species_Csp_hap2_LG15_02888.1
group11575	single_ortholog	hap1_species_Csp_hap1_LG02_01633.1	hap2_species_Csp_hap2_LG02_01683.1
group18467	single_ortholog	hap1_species_Csp_hap1_LG12_01067.1	hap2_species_Csp_hap2_LG12_00909.1
group8426	multi_ortholog	hap1_species_Csp_hap1_LG13_00531.1	hap2_species_Csp_hap2_LG13_00465.1	hap2_species_Csp_hap2_LG16_00501.1	hap1_species_Csp_hap1_LG16_00447.1
group25346	species_special	hap2_species_Csp_hap2_LG05_00978.1
group14037	single_ortholog	hap1_species_Csp_hap1_LG06_00122.1	hap2_species_Csp_hap2_LG06_00129.1
group26948	species_special	hap2_species_Csp_hap2_LG11_02156.1
group25444	species_special	hap2_species_Csp_hap2_LG05_02006.1
group24980	species_special	hap2_species_Csp_hap2_LG03_01198.1
group27846	species_special	hap2_species_Csp_hap2_LG15_00020.1
group20012	single_ortholog	hap1_species_Csp_hap1_LG15_01384.1	hap2_species_Csp_hap2_LG15_01372.1
group2773	multi_ortholog	hap1_species_Csp_hap1_LG08_00407.1	hap2_species_Csp_hap2_LG08_00437.1	hap1_species_Csp_hap1_LG08_00402.1	hap2_species_Csp_hap2_LG08_00432.1
group13412	single_ortholog	hap1_species_Csp_hap1_LG05_00721.1	hap2_species_Csp_hap2_LG05_00839.1
group24118	species_special	hap1_species_Csp_hap1_LG16_01516.1
group11874	single_ortholog	hap1_species_Csp_hap1_LG02_02530.1	hap2_species_Csp_hap2_LG02_02620.1
group7885	multi_ortholog	hap1_species_Csp_hap1_LG09_01539.1	hap2_species_Csp_hap2_LG09_01646.1	hap2_species_Csp_hap2_LG17_01494.1	hap1_species_Csp_hap1_LG17_01405.1
group14879	single_ortholog	hap1_species_Csp_hap1_LG07_00505.1	hap2_species_Csp_hap2_LG07_00530.1
group18556	single_ortholog	hap1_species_Csp_hap1_LG12_01385.1	hap2_species_Csp_hap2_LG12_01292.1
group28286	species_special	hap2_species_Csp_hap2_LG16_02081.1
group26296	species_special	hap2_species_Csp_hap2_LG09_02676.1
group8358	multi_ortholog	hap1_species_Csp_hap1_LG13_00303.1	hap2_species_Csp_hap2_LG13_00272.1	hap2_species_Csp_hap2_LG16_00306.1	hap1_species_Csp_hap1_LG16_00274.1
group12310	single_ortholog	hap1_species_Csp_hap1_LG03_01600.1	hap2_species_Csp_hap2_LG03_01730.1
group8454	multi_ortholog	hap1_species_Csp_hap1_LG13_00600.1	hap2_species_Csp_hap2_LG13_00530.1	hap2_species_Csp_hap2_LG16_00577.1	hap1_species_Csp_hap1_LG16_00519.1
group26890	species_special	hap2_species_Csp_hap2_LG11_01866.1
group23428	species_special	hap1_species_Csp_hap1_LG12_00173.1
group9243	multi_ortholog	hap1_species_Csp_hap1_LG03_00897.1	hap2_species_Csp_hap2_LG03_00896.1	hap2_species_Csp_hap2_LG03_00895.1
group16425	single_ortholog	hap1_species_Csp_hap1_LG09_01525.1	hap2_species_Csp_hap2_LG09_01630.1
group12909	single_ortholog	hap1_species_Csp_hap1_LG04_00806.1	hap2_species_Csp_hap2_LG04_00843.1
group9371	multi_ortholog	hap1_species_Csp_hap1_LG04_01701.1	hap1_species_Csp_hap1_LG12_01801.1	hap2_species_Csp_hap2_LG12_01764.1
group4230	multi_ortholog	hap1_species_Csp_hap1_LG03_00461.1	hap2_species_Csp_hap2_LG03_00028.1	hap2_species_Csp_hap2_LG11_00482.1	hap1_species_Csp_hap1_LG11_00438.1
group5324	multi_ortholog	hap1_species_Csp_hap1_LG04_02088.1	hap2_species_Csp_hap2_LG04_01983.1	hap2_species_Csp_hap2_LG12_02136.1	hap1_species_Csp_hap1_LG12_02159.1
group12380	single_ortholog	hap1_species_Csp_hap1_LG03_01794.1	hap2_species_Csp_hap2_LG03_01946.1
group27444	species_special	hap2_species_Csp_hap2_LG14_00224.1
group13934	single_ortholog	hap1_species_Csp_hap1_LG05_02879.1	hap2_species_Csp_hap2_LG05_02962.1
group4357	multi_ortholog	hap1_species_Csp_hap1_LG03_00860.1	hap2_species_Csp_hap2_LG03_00848.1	hap2_species_Csp_hap2_LG11_01000.1	hap1_species_Csp_hap1_LG11_00867.1
group14427	single_ortholog	hap1_species_Csp_hap1_LG06_01128.1	hap2_species_Csp_hap2_LG06_01193.1
group14980	single_ortholog	hap1_species_Csp_hap1_LG07_00786.1	hap2_species_Csp_hap2_LG07_00868.1
group8002	multi_ortholog	hap1_species_Csp_hap1_LG09_02126.1	hap2_species_Csp_hap2_LG09_02285.1	hap1_species_Csp_hap1_LG17_02150.1	hap2_species_Csp_hap2_LG17_02068.1
group20364	single_ortholog	hap1_species_Csp_hap1_LG15_02765.1	hap2_species_Csp_hap2_LG15_02759.1
group23505	species_special	hap1_species_Csp_hap1_LG12_01435.1
group1250	multi_ortholog	hap1_species_Csp_hap1_LG17_01518.1	hap2_species_Csp_hap2_LG17_01567.1	hap2_species_Csp_hap2_LG17_01578.1	hap1_species_Csp_hap1_LG17_01522.1	hap2_species_Csp_hap2_LG17_01574.1	hap1_species_Csp_hap1_LG17_01527.1	hap2_species_Csp_hap2_LG17_01565.1	hap2_species_Csp_hap2_LG17_01566.1
group26912	species_special	hap2_species_Csp_hap2_LG11_01944.1
group754	multi_ortholog	hap1_species_Csp_hap1_LG15_02669.1	hap2_species_Csp_hap2_LG15_02655.1	hap2_species_Csp_hap2_LG15_03420.1	hap1_species_Csp_hap1_LG15_03101.1	hap2_species_Csp_hap2_LG15_03072.1	hap2_species_Csp_hap2_LG15_03015.1	hap1_species_Csp_hap1_LG15_03202.1	hap2_species_Csp_hap2_LG15_02621.1	hap2_species_Csp_hap2_LG15_02857.1
group3213	multi_ortholog	hap1_species_Csp_hap1_LG01_01714.1	hap2_species_Csp_hap2_LG01_01897.1	hap1_species_Csp_hap1_LG07_02240.1	hap2_species_Csp_hap2_LG07_02406.1
group14943	single_ortholog	hap1_species_Csp_hap1_LG07_00688.1	hap2_species_Csp_hap2_LG07_00726.1
group1752	multi_ortholog	hap1_species_Csp_hap1_LG04_00077.1	hap2_species_Csp_hap2_LG04_00084.1	hap1_species_Csp_hap1_LG05_01193.1	hap2_species_Csp_hap2_LG05_01305.1	hap2_species_Csp_hap2_LG10_01147.1	hap1_species_Csp_hap1_LG10_00954.1
group12621	single_ortholog	hap1_species_Csp_hap1_LG04_00171.1	hap2_species_Csp_hap2_LG04_00182.1
group13174	single_ortholog	hap1_species_Csp_hap1_LG04_01874.1	hap2_species_Csp_hap2_LG04_01802.1
group7167	multi_ortholog	hap1_species_Csp_hap1_LG08_01262.1	hap2_species_Csp_hap2_LG08_01379.1	hap1_species_Csp_hap1_LG15_03292.1	hap2_species_Csp_hap2_LG15_03243.1
group19164	single_ortholog	hap1_species_Csp_hap1_LG13_01901.1	hap2_species_Csp_hap2_LG13_01844.1
group25533	species_special	hap2_species_Csp_hap2_LG05_03024.1
group15009	single_ortholog	hap1_species_Csp_hap1_LG07_00826.1	hap2_species_Csp_hap2_LG07_00910.1
group17510	single_ortholog	hap1_species_Csp_hap1_LG11_00253.1	hap2_species_Csp_hap2_LG11_00281.1
group13952	single_ortholog	hap1_species_Csp_hap1_LG05_02968.1	hap2_species_Csp_hap2_LG05_03065.1
group24086	species_special	hap1_species_Csp_hap1_LG16_00319.1
group8879	multi_ortholog	hap1_species_Csp_hap1_LG13_01879.1	hap2_species_Csp_hap2_LG13_01821.1	hap1_species_Csp_hap1_LG16_01726.1	hap2_species_Csp_hap2_LG16_01976.1
group8902	multi_ortholog	hap1_species_Csp_hap1_LG13_02003.1	hap2_species_Csp_hap2_LG13_01992.1	hap1_species_Csp_hap1_LG16_01858.1	hap2_species_Csp_hap2_LG16_02154.1
group12920	single_ortholog	hap1_species_Csp_hap1_LG04_00832.1	hap2_species_Csp_hap2_LG04_00870.1
group4300	multi_ortholog	hap1_species_Csp_hap1_LG03_00685.1	hap2_species_Csp_hap2_LG03_00660.1	hap1_species_Csp_hap1_LG11_00685.1	hap2_species_Csp_hap2_LG11_00787.1
group4115	multi_ortholog	hap1_species_Csp_hap1_LG03_00081.1	hap2_species_Csp_hap2_LG03_00368.1	hap1_species_Csp_hap1_LG11_00103.1	hap2_species_Csp_hap2_LG11_00117.1
group2547	multi_ortholog	hap1_species_Csp_hap1_LG09_00683.1	hap2_species_Csp_hap2_LG11_00217.1	hap1_species_Csp_hap1_LG13_02221.1	hap2_species_Csp_hap2_LG01_01689.1	hap2_species_Csp_hap2_LG09_02058.1
group5497	multi_ortholog	hap1_species_Csp_hap1_LG05_00677.1	hap2_species_Csp_hap2_LG05_00805.1	hap2_species_Csp_hap2_LG10_00780.1	hap1_species_Csp_hap1_LG10_00665.1
group24895	species_special	hap2_species_Csp_hap2_LG03_00636.1
group13983	single_ortholog	hap1_species_Csp_hap1_LG06_00022.1	hap2_species_Csp_hap2_LG06_00025.1
group27979	species_special	hap2_species_Csp_hap2_LG15_02008.1
group15940	single_ortholog	hap1_species_Csp_hap1_LG08_01577.1	hap2_species_Csp_hap2_LG08_01718.1
group20449	single_ortholog	hap1_species_Csp_hap1_LG15_02973.1	hap2_species_Csp_hap2_LG15_02956.1
group16514	single_ortholog	hap1_species_Csp_hap1_LG09_01865.1	hap2_species_Csp_hap2_LG09_01983.1
group25168	species_special	hap2_species_Csp_hap2_LG04_00801.1
group13603	single_ortholog	hap1_species_Csp_hap1_LG05_01416.1	hap2_species_Csp_hap2_LG05_01475.1
group14444	single_ortholog	hap1_species_Csp_hap1_LG06_01171.1	hap2_species_Csp_hap2_LG06_01243.1
group25620	species_special	hap2_species_Csp_hap2_LG06_00964.1
group10396	multi_ortholog	hap1_species_Csp_hap1_LG15_03873.1	hap2_species_Csp_hap2_LG15_03809.1	hap2_species_Csp_hap2_LG08_01902.1
group9124	multi_ortholog	hap2_species_Csp_hap2_LG02_00325.1	hap1_species_Csp_hap1_LG02_00446.1	hap2_species_Csp_hap2_LG02_00436.1
group610	multi_ortholog	hap1_species_Csp_hap1_LG06_01284.1	hap2_species_Csp_hap2_LG06_01363.1	hap1_species_Csp_hap1_LG06_01285.1	hap2_species_Csp_hap2_LG06_01364.1	hap2_species_Csp_hap2_LG14_01321.1	hap2_species_Csp_hap2_LG14_01320.1	hap1_species_Csp_hap1_LG14_00414.1	hap1_species_Csp_hap1_LG06_01286.1	hap2_species_Csp_hap2_LG06_01365.1	hap1_species_Csp_hap1_LG14_00415.1
group23512	species_special	hap1_species_Csp_hap1_LG12_01684.1
group6650	multi_ortholog	hap1_species_Csp_hap1_LG06_01952.1	hap2_species_Csp_hap2_LG06_02040.1	hap1_species_Csp_hap1_LG14_01058.1	hap2_species_Csp_hap2_LG14_02004.1
group21513	single_ortholog	hap1_species_Csp_hap1_LG17_00436.1	hap2_species_Csp_hap2_LG17_00480.1
group1782	multi_ortholog	hap1_species_Csp_hap1_LG04_01190.1	hap2_species_Csp_hap2_LG04_01156.1	hap1_species_Csp_hap1_LG12_01332.1	hap2_species_Csp_hap2_LG12_01238.1	hap1_species_Csp_hap1_LG12_01306.1	hap2_species_Csp_hap2_LG12_01210.1
group4557	multi_ortholog	hap1_species_Csp_hap1_LG03_01634.1	hap2_species_Csp_hap2_LG03_01771.1	hap1_species_Csp_hap1_LG11_01603.1	hap2_species_Csp_hap2_LG11_01967.1
group8617	multi_ortholog	hap1_species_Csp_hap1_LG13_01066.1	hap2_species_Csp_hap2_LG13_00953.1	hap1_species_Csp_hap1_LG16_00952.1	hap2_species_Csp_hap2_LG16_01088.1
group4509	multi_ortholog	hap1_species_Csp_hap1_LG03_01454.1	hap2_species_Csp_hap2_LG03_01567.1	hap2_species_Csp_hap2_LG11_01733.1	hap1_species_Csp_hap1_LG11_01423.1
group4047	multi_ortholog	hap1_species_Csp_hap1_LG02_02474.1	hap2_species_Csp_hap2_LG02_02561.1	hap1_species_Csp_hap1_LG07_00118.1	hap2_species_Csp_hap2_LG07_00118.1
group27457	species_special	hap2_species_Csp_hap2_LG14_00241.1
group11340	single_ortholog	hap1_species_Csp_hap1_LG02_01027.1	hap2_species_Csp_hap2_LG02_01045.1
group2970	multi_ortholog	hap1_species_Csp_hap1_LG01_01155.1	hap2_species_Csp_hap2_LG01_01267.1	hap1_species_Csp_hap1_LG07_01661.1	hap2_species_Csp_hap2_LG07_01797.1
group25153	species_special	hap2_species_Csp_hap2_LG04_00487.1
group18595	single_ortholog	hap1_species_Csp_hap1_LG12_01543.1	hap2_species_Csp_hap2_LG12_01481.1
group24062	species_special	hap1_species_Csp_hap1_LG15_03807.1
group6998	multi_ortholog	hap1_species_Csp_hap1_LG08_00610.1	hap2_species_Csp_hap2_LG08_00670.1	hap2_species_Csp_hap2_LG15_00626.1	hap1_species_Csp_hap1_LG15_00593.1
group21970	single_ortholog	hap1_species_Csp_hap1_LG17_02190.1	hap2_species_Csp_hap2_LG17_02036.1
group6438	multi_ortholog	hap1_species_Csp_hap1_LG06_01401.1	hap2_species_Csp_hap2_LG06_01492.1	hap2_species_Csp_hap2_LG14_01431.1	hap1_species_Csp_hap1_LG14_00509.1
group11343	single_ortholog	hap1_species_Csp_hap1_LG02_01037.1	hap2_species_Csp_hap2_LG02_01055.1
group20123	single_ortholog	hap1_species_Csp_hap1_LG15_01849.1	hap2_species_Csp_hap2_LG15_01868.1
group2237	multi_ortholog	hap1_species_Csp_hap1_LG17_00267.1	hap2_species_Csp_hap2_LG17_00296.1	hap1_species_Csp_hap1_LG17_00271.1	hap1_species_Csp_hap1_LG17_00275.1	hap2_species_Csp_hap2_LG17_00303.1	hap1_species_Csp_hap1_LG17_00269.1
group18187	single_ortholog	hap1_species_Csp_hap1_LG12_00373.1	hap2_species_Csp_hap2_LG12_00245.1
group12283	single_ortholog	hap1_species_Csp_hap1_LG03_01524.1	hap2_species_Csp_hap2_LG03_01645.1
group10388	multi_ortholog	hap1_species_Csp_hap1_LG15_03563.1	hap2_species_Csp_hap2_LG15_03513.1	hap2_species_Csp_hap2_LG08_01627.1
group7585	multi_ortholog	hap1_species_Csp_hap1_LG09_00538.1	hap2_species_Csp_hap2_LG09_00567.1	hap1_species_Csp_hap1_LG17_00542.1	hap2_species_Csp_hap2_LG17_00594.1
group5634	multi_ortholog	hap1_species_Csp_hap1_LG05_01484.1	hap2_species_Csp_hap2_LG05_01516.1	hap1_species_Csp_hap1_LG10_01147.1	hap2_species_Csp_hap2_LG10_01373.1
group21207	single_ortholog	hap1_species_Csp_hap1_LG16_01629.1	hap2_species_Csp_hap2_LG16_01867.1
group11140	single_ortholog	hap1_species_Csp_hap1_LG02_00243.1	hap2_species_Csp_hap2_LG02_00226.1
group13486	single_ortholog	hap1_species_Csp_hap1_LG05_00908.1	hap2_species_Csp_hap2_LG05_01042.1
group17054	single_ortholog	hap1_species_Csp_hap1_LG10_01313.1	hap2_species_Csp_hap2_LG10_01560.1
group6728	multi_ortholog	hap1_species_Csp_hap1_LG07_00119.1	hap2_species_Csp_hap2_LG07_00119.1	hap2_species_Csp_hap2_LG14_01716.1	hap1_species_Csp_hap1_LG14_00773.1
group24322	species_special	hap1_species_Csp_hap1_LG17_01280.1
group10290	multi_ortholog	hap1_species_Csp_hap1_LG13_01945.1	hap2_species_Csp_hap2_LG13_01911.1	hap2_species_Csp_hap2_LG10_01173.1
group17986	single_ortholog	hap1_species_Csp_hap1_LG11_01951.1	hap2_species_Csp_hap2_LG11_02392.1
group1253	multi_ortholog	hap1_species_Csp_hap1_LG01_00036.1	hap2_species_Csp_hap2_LG10_00093.1	hap1_species_Csp_hap1_LG10_00078.1	hap1_species_Csp_hap1_LG17_01902.1	hap1_species_Csp_hap1_LG09_02051.1	hap2_species_Csp_hap2_LG09_02195.1	hap2_species_Csp_hap2_LG17_02267.1
group27701	species_special	hap2_species_Csp_hap2_LG14_00817.1
group3346	multi_ortholog	hap1_species_Csp_hap1_LG02_00117.1	hap2_species_Csp_hap2_LG02_00100.1	hap2_species_Csp_hap2_LG15_01243.1	hap1_species_Csp_hap1_LG15_01260.1
group244	multi_ortholog	hap1_species_Csp_hap1_LG09_01883.1	hap1_species_Csp_hap1_LG12_01000.1	hap2_species_Csp_hap2_LG12_00976.1	hap1_species_Csp_hap1_LG03_01056.1	hap2_species_Csp_hap2_LG10_02146.1	hap2_species_Csp_hap2_LG03_01555.1	hap2_species_Csp_hap2_LG05_00911.1	hap2_species_Csp_hap2_LG16_01654.1	hap1_species_Csp_hap1_LG05_01328.1	hap2_species_Csp_hap2_LG09_02535.1	hap2_species_Csp_hap2_LG07_01085.1	hap2_species_Csp_hap2_LG09_01468.1	hap2_species_Csp_hap2_LG15_03621.1	hap1_species_Csp_hap1_LG15_03674.1	hap1_species_Csp_hap1_LG09_02330.1
group11158	single_ortholog	hap1_species_Csp_hap1_LG02_00350.1	hap2_species_Csp_hap2_LG02_00337.1
group22378	species_special	hap1_species_Csp_hap1_LG03_00864.1
group16869	single_ortholog	hap1_species_Csp_hap1_LG10_00638.1	hap2_species_Csp_hap2_LG10_00752.1
group17565	single_ortholog	hap2_species_Csp_hap2_LG12_01239.1	hap1_species_Csp_hap1_LG12_01334.1
group15855	single_ortholog	hap1_species_Csp_hap1_LG08_01267.1	hap2_species_Csp_hap2_LG08_01385.1
group21607	single_ortholog	hap1_species_Csp_hap1_LG17_00869.1	hap2_species_Csp_hap2_LG17_00953.1
group10544	single_ortholog	hap1_species_Csp_hap1_LG01_00013.1	hap2_species_Csp_hap2_LG01_00008.1
group2399	multi_ortholog	hap1_species_Csp_hap1_LG05_00039.1	hap2_species_Csp_hap2_LG05_00038.1	hap1_species_Csp_hap1_LG05_00528.1	hap2_species_Csp_hap2_LG05_00620.1	hap1_species_Csp_hap1_LG05_01054.1
group23994	species_special	hap1_species_Csp_hap1_LG15_02917.1
group6925	multi_ortholog	hap1_species_Csp_hap1_LG08_00420.1	hap2_species_Csp_hap2_LG08_00454.1	hap1_species_Csp_hap1_LG15_00458.1	hap2_species_Csp_hap2_LG15_00499.1
group2214	multi_ortholog	hap1_species_Csp_hap1_LG13_01955.1	hap2_species_Csp_hap2_LG13_01925.1	hap2_species_Csp_hap2_LG16_02062.1	hap1_species_Csp_hap1_LG16_01785.1	hap2_species_Csp_hap2_LG16_02065.1	hap1_species_Csp_hap1_LG16_01791.1
group15818	single_ortholog	hap1_species_Csp_hap1_LG08_01171.1	hap2_species_Csp_hap2_LG08_01275.1
group11181	single_ortholog	hap1_species_Csp_hap1_LG02_00422.1	hap2_species_Csp_hap2_LG02_00409.1
group14540	single_ortholog	hap1_species_Csp_hap1_LG06_01499.1	hap2_species_Csp_hap2_LG06_01600.1
group355	multi_ortholog	hap1_species_Csp_hap1_LG01_00170.1	hap2_species_Csp_hap2_LG01_00141.1	hap1_species_Csp_hap1_LG15_03064.1	hap2_species_Csp_hap2_LG15_03037.1	hap2_species_Csp_hap2_LG12_01849.1	hap1_species_Csp_hap1_LG12_01882.1	hap1_species_Csp_hap1_LG04_01777.1	hap2_species_Csp_hap2_LG04_01713.1	hap1_species_Csp_hap1_LG01_00173.1	hap2_species_Csp_hap2_LG01_00144.1	hap1_species_Csp_hap1_LG15_03061.1	hap2_species_Csp_hap2_LG15_03034.1
group2653	multi_ortholog	hap1_species_Csp_hap1_LG15_01844.1	hap2_species_Csp_hap2_LG02_01394.1	hap1_species_Csp_hap1_LG15_02690.1	hap1_species_Csp_hap1_LG15_03091.1	hap2_species_Csp_hap2_LG15_03064.1
group27587	species_special	hap2_species_Csp_hap2_LG14_00578.1
group26444	species_special	hap2_species_Csp_hap2_LG10_00912.1
group19192	single_ortholog	hap1_species_Csp_hap1_LG13_01980.1	hap2_species_Csp_hap2_LG13_01968.1
group13208	single_ortholog	hap1_species_Csp_hap1_LG04_02023.1	hap2_species_Csp_hap2_LG04_01924.1
group24399	species_special	hap1_species_Csp_hap1_LG17_01993.1
group28528	species_special	hap2_species_Csp_hap2_LG17_02275.1
group22664	species_special	hap1_species_Csp_hap1_LG05_01099.1
group16228	single_ortholog	hap1_species_Csp_hap1_LG09_00745.1	hap2_species_Csp_hap2_LG09_00794.1
group18146	single_ortholog	hap1_species_Csp_hap1_LG12_00240.1	hap2_species_Csp_hap2_LG12_00127.1
group18456	single_ortholog	hap1_species_Csp_hap1_LG12_01031.1	hap2_species_Csp_hap2_LG12_00945.1
group24093	species_special	hap1_species_Csp_hap1_LG16_00607.1
group28454	species_special	hap2_species_Csp_hap2_LG17_01441.1
group8725	multi_ortholog	hap1_species_Csp_hap1_LG13_01411.1	hap2_species_Csp_hap2_LG13_01264.1	hap1_species_Csp_hap1_LG16_01259.1	hap2_species_Csp_hap2_LG16_01440.1
group6149	multi_ortholog	hap1_species_Csp_hap1_LG05_02944.1	hap2_species_Csp_hap2_LG05_03039.1	hap1_species_Csp_hap1_LG10_02656.1	hap2_species_Csp_hap2_LG10_02992.1
group19044	single_ortholog	hap1_species_Csp_hap1_LG13_01465.1	hap2_species_Csp_hap2_LG13_01331.1
group26390	species_special	hap2_species_Csp_hap2_LG10_00619.1
group8155	multi_ortholog	hap1_species_Csp_hap1_LG11_00592.1	hap2_species_Csp_hap2_LG11_00674.1	hap1_species_Csp_hap1_LG16_02163.1	hap1_species_Csp_hap1_LG16_02164.1
group2359	multi_ortholog	hap1_species_Csp_hap1_LG03_01548.1	hap2_species_Csp_hap2_LG03_01670.1	hap1_species_Csp_hap1_LG11_01520.1	hap2_species_Csp_hap2_LG11_01861.1	hap2_species_Csp_hap2_LG11_01860.1
group7624	multi_ortholog	hap1_species_Csp_hap1_LG09_00652.1	hap2_species_Csp_hap2_LG09_00683.1	hap2_species_Csp_hap2_LG17_00690.1	hap1_species_Csp_hap1_LG17_00633.1
group19097	single_ortholog	hap1_species_Csp_hap1_LG13_01665.1	hap2_species_Csp_hap2_LG13_01565.1
group9260	multi_ortholog	hap1_species_Csp_hap1_LG03_01320.1	hap2_species_Csp_hap2_LG03_01432.1	hap2_species_Csp_hap2_LG11_01623.1
group17508	single_ortholog	hap1_species_Csp_hap1_LG11_00239.1	hap2_species_Csp_hap2_LG11_00267.1
group8572	multi_ortholog	hap1_species_Csp_hap1_LG13_00923.1	hap2_species_Csp_hap2_LG13_00820.1	hap2_species_Csp_hap2_LG16_00938.1	hap1_species_Csp_hap1_LG16_00819.1
group27099	species_special	hap2_species_Csp_hap2_LG12_01734.1
group17699	single_ortholog	hap1_species_Csp_hap1_LG11_01037.1	hap2_species_Csp_hap2_LG11_01219.1
group25819	species_special	hap2_species_Csp_hap2_LG08_00010.1
group24662	species_special	hap2_species_Csp_hap2_LG01_02056.1
group24338	species_special	hap1_species_Csp_hap1_LG17_01353.1
group5833	multi_ortholog	hap1_species_Csp_hap1_LG05_02132.1	hap2_species_Csp_hap2_LG05_02147.1	hap1_species_Csp_hap1_LG10_01771.1	hap2_species_Csp_hap2_LG10_02034.1
group22875	species_special	hap1_species_Csp_hap1_LG07_00600.1
group12286	single_ortholog	hap1_species_Csp_hap1_LG03_01528.1	hap2_species_Csp_hap2_LG03_01650.1
group15565	single_ortholog	hap1_species_Csp_hap1_LG08_00311.1	hap2_species_Csp_hap2_LG08_00336.1
group5444	multi_ortholog	hap1_species_Csp_hap1_LG05_00434.1	hap2_species_Csp_hap2_LG05_00525.1	hap1_species_Csp_hap1_LG10_00378.1	hap2_species_Csp_hap2_LG10_00432.1
group10393	multi_ortholog	hap1_species_Csp_hap1_LG15_03715.1	hap2_species_Csp_hap2_LG15_03652.1	hap2_species_Csp_hap2_LG08_01779.1
group12236	single_ortholog	hap1_species_Csp_hap1_LG03_01323.1	hap2_species_Csp_hap2_LG03_01436.1
group17216	single_ortholog	hap1_species_Csp_hap1_LG10_01910.1	hap2_species_Csp_hap2_LG10_02182.1
group6543	multi_ortholog	hap1_species_Csp_hap1_LG06_01698.1	hap2_species_Csp_hap2_LG06_01792.1	hap1_species_Csp_hap1_LG14_00795.1	hap2_species_Csp_hap2_LG14_01738.1
group10721	single_ortholog	hap1_species_Csp_hap1_LG01_00416.1	hap2_species_Csp_hap2_LG01_00429.1
group16349	single_ortholog	hap1_species_Csp_hap1_LG09_01204.1	hap2_species_Csp_hap2_LG09_01174.1
group26359	species_special	hap2_species_Csp_hap2_LG10_00389.1
group8953	multi_ortholog	hap1_species_Csp_hap1_LG14_00805.1	hap2_species_Csp_hap2_LG14_01747.1	hap1_species_Csp_hap1_LG14_00806.1	hap2_species_Csp_hap2_LG14_01748.1
group5913	multi_ortholog	hap1_species_Csp_hap1_LG05_02365.1	hap2_species_Csp_hap2_LG05_02402.1	hap1_species_Csp_hap1_LG10_02023.1	hap2_species_Csp_hap2_LG10_02299.1
group11203	single_ortholog	hap1_species_Csp_hap1_LG02_00497.1	hap2_species_Csp_hap2_LG02_00494.1
group3494	multi_ortholog	hap1_species_Csp_hap1_LG02_00486.1	hap2_species_Csp_hap2_LG02_00483.1	hap1_species_Csp_hap1_LG15_01624.1	hap2_species_Csp_hap2_LG15_01627.1
group5147	multi_ortholog	hap1_species_Csp_hap1_LG04_01560.1	hap2_species_Csp_hap2_LG04_01512.1	hap2_species_Csp_hap2_LG12_01619.1	hap1_species_Csp_hap1_LG12_01667.1
group19134	single_ortholog	hap1_species_Csp_hap1_LG13_01813.1	hap2_species_Csp_hap2_LG13_01746.1
group4691	multi_ortholog	hap1_species_Csp_hap1_LG03_02036.1	hap2_species_Csp_hap2_LG03_02229.1	hap1_species_Csp_hap1_LG11_02042.1	hap2_species_Csp_hap2_LG11_02481.1
group22551	species_special	hap1_species_Csp_hap1_LG04_01839.1
group21052	single_ortholog	hap1_species_Csp_hap1_LG16_01060.1	hap2_species_Csp_hap2_LG16_01206.1
group10349	multi_ortholog	hap1_species_Csp_hap1_LG15_01299.1	hap2_species_Csp_hap2_LG15_01285.1	hap2_species_Csp_hap2_LG02_00128.1
group6894	multi_ortholog	hap1_species_Csp_hap1_LG08_00354.1	hap2_species_Csp_hap2_LG08_00384.1	hap1_species_Csp_hap1_LG15_00313.1	hap2_species_Csp_hap2_LG15_00364.1
group122	multi_ortholog	hap1_species_Csp_hap1_LG05_00048.1	hap2_species_Csp_hap2_LG05_00049.1	hap2_species_Csp_hap2_LG03_01334.1	hap1_species_Csp_hap1_LG10_01099.1	hap2_species_Csp_hap2_LG10_01321.1	hap2_species_Csp_hap2_LG13_02063.1	hap1_species_Csp_hap1_LG10_02502.1	hap2_species_Csp_hap2_LG10_02795.1	hap1_species_Csp_hap1_LG13_01118.1	hap2_species_Csp_hap2_LG06_00841.1	hap1_species_Csp_hap1_LG06_00790.1	hap1_species_Csp_hap1_LG13_01305.1	hap2_species_Csp_hap2_LG05_00762.1	hap2_species_Csp_hap2_LG13_02176.1	hap2_species_Csp_hap2_LG14_00150.1	hap1_species_Csp_hap1_LG13_02156.1	hap2_species_Csp_hap2_LG05_00524.1	hap1_species_Csp_hap1_LG05_00646.1	hap2_species_Csp_hap2_LG16_02518.1	hap1_species_Csp_hap1_LG06_01019.1	hap2_species_Csp_hap2_LG06_01079.1
group26776	species_special	hap2_species_Csp_hap2_LG11_01200.1
group13721	single_ortholog	hap1_species_Csp_hap1_LG05_01969.1	hap2_species_Csp_hap2_LG05_01967.1
group812	multi_ortholog	hap1_species_Csp_hap1_LG01_01320.1	hap2_species_Csp_hap2_LG01_01465.1	hap1_species_Csp_hap1_LG07_01837.1	hap2_species_Csp_hap2_LG07_01982.1	hap1_species_Csp_hap1_LG11_00425.1	hap2_species_Csp_hap2_LG11_00467.1	hap1_species_Csp_hap1_LG03_00449.1	hap2_species_Csp_hap2_LG03_00036.1
group2784	multi_ortholog	hap1_species_Csp_hap1_LG01_00543.1	hap2_species_Csp_hap2_LG01_00582.1	hap2_species_Csp_hap2_LG07_01124.1	hap1_species_Csp_hap1_LG07_01016.1
group16197	single_ortholog	hap1_species_Csp_hap1_LG09_00633.1	hap2_species_Csp_hap2_LG09_00663.1
group17089	single_ortholog	hap1_species_Csp_hap1_LG10_01468.1	hap2_species_Csp_hap2_LG10_01729.1
group22507	species_special	hap1_species_Csp_hap1_LG04_01330.1
group12185	single_ortholog	hap1_species_Csp_hap1_LG03_01163.1	hap2_species_Csp_hap2_LG03_01237.1
group8663	multi_ortholog	hap1_species_Csp_hap1_LG13_01193.1	hap2_species_Csp_hap2_LG13_01070.1	hap1_species_Csp_hap1_LG16_01065.1	hap2_species_Csp_hap2_LG16_01211.1
group17344	single_ortholog	hap1_species_Csp_hap1_LG10_02409.1	hap2_species_Csp_hap2_LG10_02700.1
group25539	species_special	hap2_species_Csp_hap2_LG05_03116.1
group27755	species_special	hap2_species_Csp_hap2_LG14_01038.1
group16365	single_ortholog	hap1_species_Csp_hap1_LG09_01284.1	hap2_species_Csp_hap2_LG09_01367.1
group3120	multi_ortholog	hap1_species_Csp_hap1_LG07_00827.1	hap2_species_Csp_hap2_LG07_00911.1	hap1_species_Csp_hap1_LG02_01746.1	hap2_species_Csp_hap2_LG02_01791.1
group23999	species_special	hap1_species_Csp_hap1_LG15_02958.1
group14725	single_ortholog	hap1_species_Csp_hap1_LG07_00005.1	hap2_species_Csp_hap2_LG07_00005.1
group16772	single_ortholog	hap1_species_Csp_hap1_LG10_00311.1	hap2_species_Csp_hap2_LG10_00353.1
group819	multi_ortholog	hap1_species_Csp_hap1_LG01_01441.1	hap2_species_Csp_hap2_LG01_01591.1	hap1_species_Csp_hap1_LG07_01943.1	hap2_species_Csp_hap2_LG07_02092.1	hap1_species_Csp_hap1_LG04_01488.1	hap2_species_Csp_hap2_LG04_01443.1	hap2_species_Csp_hap2_LG12_01560.1	hap1_species_Csp_hap1_LG12_01608.1
group18330	single_ortholog	hap1_species_Csp_hap1_LG12_00744.1	hap2_species_Csp_hap2_LG12_00633.1
group1560	multi_ortholog	hap1_species_Csp_hap1_LG02_00142.1	hap2_species_Csp_hap2_LG02_00126.1	hap2_species_Csp_hap2_LG15_01282.1	hap1_species_Csp_hap1_LG15_01296.1	hap2_species_Csp_hap2_LG15_01276.1	hap1_species_Csp_hap1_LG15_01293.1
group21268	single_ortholog	hap1_species_Csp_hap1_LG16_01821.1	hap2_species_Csp_hap2_LG16_02106.1
group6882	multi_ortholog	hap1_species_Csp_hap1_LG08_00312.1	hap2_species_Csp_hap2_LG08_00337.1	hap2_species_Csp_hap2_LG15_00405.1	hap1_species_Csp_hap1_LG15_00359.1
group18988	single_ortholog	hap1_species_Csp_hap1_LG13_01179.1	hap2_species_Csp_hap2_LG13_01055.1
group9393	multi_ortholog	hap1_species_Csp_hap1_LG04_02025.1	hap2_species_Csp_hap2_LG12_02088.1	hap1_species_Csp_hap1_LG12_02111.1
group27137	species_special	hap2_species_Csp_hap2_LG12_02083.1
group24329	species_special	hap1_species_Csp_hap1_LG17_01304.1
group15205	single_ortholog	hap1_species_Csp_hap1_LG07_01399.1	hap2_species_Csp_hap2_LG07_01521.1
group20356	single_ortholog	hap1_species_Csp_hap1_LG15_02747.1	hap2_species_Csp_hap2_LG15_02736.1
group23472	species_special	hap1_species_Csp_hap1_LG12_00663.1
group18367	single_ortholog	hap1_species_Csp_hap1_LG12_00830.1	hap2_species_Csp_hap2_LG12_00716.1
group1865	multi_ortholog	hap1_species_Csp_hap1_LG05_01815.1	hap2_species_Csp_hap2_LG05_01790.1	hap2_species_Csp_hap2_LG05_01791.1	hap1_species_Csp_hap1_LG05_01816.1	hap1_species_Csp_hap1_LG10_01449.1	hap2_species_Csp_hap2_LG10_01710.1
group25012	species_special	hap2_species_Csp_hap2_LG03_01370.1
group25798	species_special	hap2_species_Csp_hap2_LG07_02115.1
group18263	single_ortholog	hap1_species_Csp_hap1_LG12_00574.1	hap2_species_Csp_hap2_LG12_00430.1
group2868	multi_ortholog	hap1_species_Csp_hap1_LG01_00840.1	hap2_species_Csp_hap2_LG01_00895.1	hap1_species_Csp_hap1_LG07_01325.1	hap2_species_Csp_hap2_LG07_01431.1
group9758	multi_ortholog	hap1_species_Csp_hap1_LG08_01536.1	hap2_species_Csp_hap2_LG08_01670.1	hap2_species_Csp_hap2_LG09_01893.1
group18979	single_ortholog	hap1_species_Csp_hap1_LG13_01138.1	hap2_species_Csp_hap2_LG13_01016.1
group20127	single_ortholog	hap1_species_Csp_hap1_LG15_01859.1	hap2_species_Csp_hap2_LG15_01883.1
group12094	single_ortholog	hap1_species_Csp_hap1_LG03_00893.1	hap2_species_Csp_hap2_LG03_00891.1
group26413	species_special	hap2_species_Csp_hap2_LG10_00777.1
group22790	species_special	hap1_species_Csp_hap1_LG06_00076.1
group12377	species_special	hap1_species_Csp_hap1_LG03_01791.1	hap1_species_Csp_hap1_LG13_00848.1
group8781	multi_ortholog	hap1_species_Csp_hap1_LG13_01552.1	hap2_species_Csp_hap2_LG13_01422.1	hap1_species_Csp_hap1_LG16_01390.1	hap2_species_Csp_hap2_LG16_01586.1
group7324	multi_ortholog	hap1_species_Csp_hap1_LG08_01748.1	hap2_species_Csp_hap2_LG08_01920.1	hap1_species_Csp_hap1_LG15_03884.1	hap2_species_Csp_hap2_LG15_03820.1
group4123	multi_ortholog	hap1_species_Csp_hap1_LG03_00120.1	hap2_species_Csp_hap2_LG03_00331.1	hap1_species_Csp_hap1_LG11_00156.1	hap2_species_Csp_hap2_LG11_00169.1
group20528	single_ortholog	hap1_species_Csp_hap1_LG15_03176.1	hap2_species_Csp_hap2_LG15_03139.1
group8830	multi_ortholog	hap1_species_Csp_hap1_LG13_01700.1	hap2_species_Csp_hap2_LG13_01615.1	hap2_species_Csp_hap2_LG16_01760.1	hap1_species_Csp_hap1_LG16_01538.1
group28002	species_special	hap2_species_Csp_hap2_LG15_02482.1
group13457	single_ortholog	hap1_species_Csp_hap1_LG05_00821.1	hap2_species_Csp_hap2_LG05_00958.1
group11434	single_ortholog	hap1_species_Csp_hap1_LG02_01292.1	hap2_species_Csp_hap2_LG02_01323.1
group27339	species_special	hap2_species_Csp_hap2_LG13_02097.1
group11995	single_ortholog	hap1_species_Csp_hap1_LG03_00463.1	hap2_species_Csp_hap2_LG03_00026.1
group19176	species_special	hap2_species_Csp_hap2_LG13_01876.1	hap2_species_Csp_hap2_LG13_01883.1
group27333	species_special	hap2_species_Csp_hap2_LG13_02075.1
group1759	multi_ortholog	hap1_species_Csp_hap1_LG04_00236.1	hap2_species_Csp_hap2_LG04_00248.1	hap1_species_Csp_hap1_LG14_00445.1	hap2_species_Csp_hap2_LG14_01356.1	hap1_species_Csp_hap1_LG06_01331.1	hap2_species_Csp_hap2_LG06_01411.1
group20183	single_ortholog	hap1_species_Csp_hap1_LG15_02139.1	hap2_species_Csp_hap2_LG15_02170.1
group19619	single_ortholog	hap1_species_Csp_hap1_LG14_01241.1	hap2_species_Csp_hap2_LG14_02198.1
group13170	single_ortholog	hap1_species_Csp_hap1_LG04_01854.1	hap2_species_Csp_hap2_LG04_01779.1
group9056	species_special	hap2_species_Csp_hap2_LG10_00734.1	hap2_species_Csp_hap2_LG10_00737.1	hap2_species_Csp_hap2_LG10_00740.1	hap2_species_Csp_hap2_LG11_02331.1
group27908	species_special	hap2_species_Csp_hap2_LG15_01267.1
group14331	single_ortholog	hap1_species_Csp_hap1_LG06_00858.1	hap2_species_Csp_hap2_LG06_00911.1
group25362	species_special	hap2_species_Csp_hap2_LG05_01055.1
group18121	single_ortholog	hap1_species_Csp_hap1_LG12_00137.1	hap2_species_Csp_hap2_LG12_00044.1
group2596	multi_ortholog	hap1_species_Csp_hap1_LG12_00476.1	hap2_species_Csp_hap2_LG12_00337.1	hap1_species_Csp_hap1_LG12_00477.1	hap2_species_Csp_hap2_LG12_00338.1	hap2_species_Csp_hap2_LG14_00472.1
group21621	single_ortholog	hap1_species_Csp_hap1_LG17_00895.1	hap2_species_Csp_hap2_LG17_00978.1
group15998	single_ortholog	hap1_species_Csp_hap1_LG08_01771.1	hap2_species_Csp_hap2_LG08_01948.1
group2866	multi_ortholog	hap1_species_Csp_hap1_LG01_00835.1	hap2_species_Csp_hap2_LG01_00887.1	hap1_species_Csp_hap1_LG07_01322.1	hap2_species_Csp_hap2_LG07_01428.1
group20222	single_ortholog	hap1_species_Csp_hap1_LG15_02329.1	hap2_species_Csp_hap2_LG15_02320.1
group14393	single_ortholog	hap1_species_Csp_hap1_LG06_01049.1	hap2_species_Csp_hap2_LG06_01110.1
group10180	multi_ortholog	hap1_species_Csp_hap1_LG12_00800.1	hap2_species_Csp_hap2_LG12_00686.1	hap2_species_Csp_hap2_LG14_00813.1
group18032	single_ortholog	hap1_species_Csp_hap1_LG11_02116.1	hap2_species_Csp_hap2_LG11_02555.1
group4599	multi_ortholog	hap1_species_Csp_hap1_LG03_01770.1	hap2_species_Csp_hap2_LG03_01915.1	hap1_species_Csp_hap1_LG11_01741.1	hap2_species_Csp_hap2_LG11_02133.1
group23172	species_special	hap1_species_Csp_hap1_LG10_00101.1
group19248	single_ortholog	hap1_species_Csp_hap1_LG13_02150.1	hap2_species_Csp_hap2_LG13_02172.1
group19877	single_ortholog	hap1_species_Csp_hap1_LG15_00980.1	hap2_species_Csp_hap2_LG15_00991.1
group3601	multi_ortholog	hap1_species_Csp_hap1_LG02_00786.1	hap2_species_Csp_hap2_LG02_00782.1	hap2_species_Csp_hap2_LG15_01926.1	hap1_species_Csp_hap1_LG15_01892.1
group24894	species_special	hap2_species_Csp_hap2_LG03_00621.1
group23955	species_special	hap1_species_Csp_hap1_LG15_02357.1
group15384	single_ortholog	hap1_species_Csp_hap1_LG07_02120.1	hap2_species_Csp_hap2_LG07_02282.1
group7595	multi_ortholog	hap1_species_Csp_hap1_LG09_00564.1	hap2_species_Csp_hap2_LG09_00595.1	hap2_species_Csp_hap2_LG17_00608.1	hap1_species_Csp_hap1_LG17_00556.1
group18884	single_ortholog	hap1_species_Csp_hap1_LG13_00758.1	hap2_species_Csp_hap2_LG13_00674.1
group18421	single_ortholog	hap1_species_Csp_hap1_LG12_00944.1	hap2_species_Csp_hap2_LG12_00836.1
group13230	single_ortholog	hap1_species_Csp_hap1_LG05_00017.1	hap2_species_Csp_hap2_LG05_00018.1
group4952	multi_ortholog	hap1_species_Csp_hap1_LG04_00873.1	hap2_species_Csp_hap2_LG04_00900.1	hap1_species_Csp_hap1_LG12_00990.1	hap2_species_Csp_hap2_LG12_00985.1
group26036	species_special	hap2_species_Csp_hap2_LG09_00781.1
group21914	single_ortholog	hap1_species_Csp_hap1_LG17_01943.1	hap2_species_Csp_hap2_LG17_02228.1
group13586	single_ortholog	hap1_species_Csp_hap1_LG05_01347.1	hap2_species_Csp_hap2_LG10_01255.1
group24680	species_special	hap2_species_Csp_hap2_LG02_00054.1
group1743	multi_ortholog	hap1_species_Csp_hap1_LG03_02141.1	hap2_species_Csp_hap2_LG03_02336.1	hap1_species_Csp_hap1_LG03_02142.1	hap2_species_Csp_hap2_LG03_02338.1	hap2_species_Csp_hap2_LG03_02340.1	hap1_species_Csp_hap1_LG03_02144.1
group13354	single_ortholog	hap1_species_Csp_hap1_LG05_00407.1	hap2_species_Csp_hap2_LG05_00473.1
group13726	single_ortholog	hap1_species_Csp_hap1_LG05_01985.1	hap2_species_Csp_hap2_LG05_01988.1
group10810	single_ortholog	hap1_species_Csp_hap1_LG01_00745.1	hap2_species_Csp_hap2_LG01_00787.1
group23496	species_special	hap1_species_Csp_hap1_LG12_01256.1
group10078	multi_ortholog	hap1_species_Csp_hap1_LG12_00379.1	hap2_species_Csp_hap2_LG12_00251.1	hap2_species_Csp_hap2_LG14_00380.1
group9622	multi_ortholog	hap1_species_Csp_hap1_LG07_00502.1	hap2_species_Csp_hap2_LG07_00527.1	hap2_species_Csp_hap2_LG02_02078.1
group5894	multi_ortholog	hap1_species_Csp_hap1_LG05_02337.1	hap2_species_Csp_hap2_LG05_02369.1	hap1_species_Csp_hap1_LG10_01995.1	hap2_species_Csp_hap2_LG10_02269.1
group16915	single_ortholog	hap1_species_Csp_hap1_LG10_00771.1	hap2_species_Csp_hap2_LG10_00921.1
group18035	single_ortholog	hap1_species_Csp_hap1_LG11_02129.1	hap2_species_Csp_hap2_LG11_02567.1
group21889	single_ortholog	hap1_species_Csp_hap1_LG17_01861.1	hap2_species_Csp_hap2_LG17_02318.1
group12253	single_ortholog	hap1_species_Csp_hap1_LG03_01375.1	hap2_species_Csp_hap2_LG03_01491.1
group11682	single_ortholog	hap1_species_Csp_hap1_LG02_01887.1	hap2_species_Csp_hap2_LG02_01927.1
group12836	single_ortholog	hap1_species_Csp_hap1_LG04_00640.1	hap2_species_Csp_hap2_LG04_00668.1
group1359	multi_ortholog	hap1_species_Csp_hap1_LG04_01658.1	hap2_species_Csp_hap2_LG12_01714.1	hap2_species_Csp_hap2_LG04_01603.1	hap2_species_Csp_hap2_LG13_01201.1	hap1_species_Csp_hap1_LG13_01350.1	hap1_species_Csp_hap1_LG16_01212.1	hap2_species_Csp_hap2_LG16_01381.1
group4425	multi_ortholog	hap1_species_Csp_hap1_LG03_01116.1	hap2_species_Csp_hap2_LG11_01344.1	hap1_species_Csp_hap1_LG11_01131.1	hap2_species_Csp_hap2_LG03_01169.1
group17245	single_ortholog	hap1_species_Csp_hap1_LG10_02026.1	hap2_species_Csp_hap2_LG10_02302.1
group23714	species_special	hap1_species_Csp_hap1_LG13_02165.1
group12521	single_ortholog	hap1_species_Csp_hap1_LG03_02297.1	hap2_species_Csp_hap2_LG03_02503.1
group12217	single_ortholog	hap1_species_Csp_hap1_LG03_01259.1	hap2_species_Csp_hap2_LG03_01361.1
group1355	multi_ortholog	hap1_species_Csp_hap1_LG04_01365.1	hap2_species_Csp_hap2_LG04_01331.1	hap1_species_Csp_hap1_LG04_01366.1	hap2_species_Csp_hap2_LG04_01332.1	hap1_species_Csp_hap1_LG12_01489.1	hap2_species_Csp_hap2_LG12_01421.1	hap2_species_Csp_hap2_LG12_01418.1
group6897	multi_ortholog	hap1_species_Csp_hap1_LG08_00366.1	hap2_species_Csp_hap2_LG08_00396.1	hap2_species_Csp_hap2_LG15_00354.1	hap1_species_Csp_hap1_LG15_00305.1
group24711	species_special	hap2_species_Csp_hap2_LG02_00750.1
group23354	species_special	hap1_species_Csp_hap1_LG11_01719.1
group8142	multi_ortholog	hap1_species_Csp_hap1_LG11_00006.1	hap2_species_Csp_hap2_LG11_00005.1	hap2_species_Csp_hap2_LG11_01027.1	hap1_species_Csp_hap1_LG11_00891.1
group27566	species_special	hap2_species_Csp_hap2_LG14_00538.1
group20954	single_ortholog	hap1_species_Csp_hap1_LG16_00632.1	hap2_species_Csp_hap2_LG16_00710.1
group24939	species_special	hap2_species_Csp_hap2_LG03_00979.1
group25922	species_special	hap2_species_Csp_hap2_LG08_01309.1
group14881	single_ortholog	hap1_species_Csp_hap1_LG07_00521.1	hap2_species_Csp_hap2_LG07_00545.1
group23500	species_special	hap1_species_Csp_hap1_LG12_01321.1
group16399	single_ortholog	hap1_species_Csp_hap1_LG09_01420.1	hap2_species_Csp_hap2_LG09_01510.1
group3024	multi_ortholog	hap1_species_Csp_hap1_LG01_01297.1	hap2_species_Csp_hap2_LG01_01440.1	hap1_species_Csp_hap1_LG07_01813.1	hap2_species_Csp_hap2_LG07_01959.1
group24858	species_special	hap2_species_Csp_hap2_LG03_00127.1
group22985	species_special	hap1_species_Csp_hap1_LG08_01785.1
group9315	multi_ortholog	hap1_species_Csp_hap1_LG04_00397.1	hap2_species_Csp_hap2_LG04_00414.1	hap2_species_Csp_hap2_LG07_02258.1
group21303	single_ortholog	hap1_species_Csp_hap1_LG16_01923.1	hap2_species_Csp_hap2_LG16_02372.1
group25090	species_special	hap2_species_Csp_hap2_LG03_02067.1
group11620	single_ortholog	hap1_species_Csp_hap1_LG02_01723.1	hap2_species_Csp_hap2_LG02_01769.1
group28130	species_special	hap2_species_Csp_hap2_LG16_00756.1
group1208	multi_ortholog	hap1_species_Csp_hap1_LG09_00680.1	hap2_species_Csp_hap2_LG09_00717.1	hap2_species_Csp_hap2_LG17_00725.1	hap1_species_Csp_hap1_LG17_00669.1	hap1_species_Csp_hap1_LG17_00671.1	hap2_species_Csp_hap2_LG17_00731.1	hap2_species_Csp_hap2_LG17_00733.1	hap1_species_Csp_hap1_LG17_00674.1
group22442	species_special	hap1_species_Csp_hap1_LG04_00484.1
group16596	single_ortholog	hap1_species_Csp_hap1_LG09_02171.1	hap2_species_Csp_hap2_LG09_02336.1
group6749	multi_ortholog	hap1_species_Csp_hap1_LG07_00807.1	hap2_species_Csp_hap2_LG07_00892.1	hap1_species_Csp_hap1_LG08_01281.1	hap2_species_Csp_hap2_LG08_01398.1
group7842	multi_ortholog	hap1_species_Csp_hap1_LG09_01412.1	hap2_species_Csp_hap2_LG09_01502.1	hap1_species_Csp_hap1_LG17_01269.1	hap2_species_Csp_hap2_LG17_01384.1
group7681	multi_ortholog	hap1_species_Csp_hap1_LG09_00823.1	hap2_species_Csp_hap2_LG09_00872.1	hap1_species_Csp_hap1_LG17_00802.1	hap2_species_Csp_hap2_LG17_00879.1
group2618	multi_ortholog	hap1_species_Csp_hap1_LG12_02004.1	hap2_species_Csp_hap2_LG12_01994.1	hap2_species_Csp_hap2_LG12_01999.1	hap1_species_Csp_hap1_LG12_02033.1	hap1_species_Csp_hap1_LG12_02010.1
group23798	species_special	hap1_species_Csp_hap1_LG15_00238.1
group11877	single_ortholog	hap1_species_Csp_hap1_LG02_02537.1	hap2_species_Csp_hap2_LG02_02632.1
group8719	multi_ortholog	hap1_species_Csp_hap1_LG13_01393.1	hap2_species_Csp_hap2_LG13_01244.1	hap1_species_Csp_hap1_LG16_01245.1	hap2_species_Csp_hap2_LG16_01426.1
group1074	multi_ortholog	hap1_species_Csp_hap1_LG05_01907.1	hap2_species_Csp_hap2_LG05_01900.1	hap1_species_Csp_hap1_LG10_01537.1	hap2_species_Csp_hap2_LG10_01801.1	hap1_species_Csp_hap1_LG13_01719.1	hap2_species_Csp_hap2_LG13_01637.1	hap2_species_Csp_hap2_LG16_01786.1	hap1_species_Csp_hap1_LG16_01560.1
group24324	species_special	hap1_species_Csp_hap1_LG17_01287.1
group20044	single_ortholog	hap1_species_Csp_hap1_LG15_01525.1	hap2_species_Csp_hap2_LG15_01527.1
group23178	species_special	hap1_species_Csp_hap1_LG10_00213.1
group2080	multi_ortholog	hap1_species_Csp_hap1_LG09_00535.1	hap2_species_Csp_hap2_LG09_00564.1	hap2_species_Csp_hap2_LG16_01979.1	hap1_species_Csp_hap1_LG16_01729.1	hap1_species_Csp_hap1_LG16_01733.1	hap2_species_Csp_hap2_LG16_01985.1
group1555	multi_ortholog	hap1_species_Csp_hap1_LG02_00027.1	hap2_species_Csp_hap2_LG02_00031.1	hap2_species_Csp_hap2_LG02_00033.1	hap1_species_Csp_hap1_LG02_00028.1	hap2_species_Csp_hap2_LG12_00689.1	hap1_species_Csp_hap1_LG12_00803.1
group9348	multi_ortholog	hap1_species_Csp_hap1_LG04_01070.1	hap2_species_Csp_hap2_LG04_01086.1	hap1_species_Csp_hap1_LG12_01248.1
group15501	single_ortholog	hap1_species_Csp_hap1_LG08_00020.1	hap2_species_Csp_hap2_LG08_00021.1
group6865	multi_ortholog	hap1_species_Csp_hap1_LG08_00255.1	hap2_species_Csp_hap2_LG08_00266.1	hap1_species_Csp_hap1_LG15_00229.1	hap2_species_Csp_hap2_LG15_00268.1
group11583	single_ortholog	hap1_species_Csp_hap1_LG02_01652.1	hap2_species_Csp_hap2_LG02_01703.1
group3043	multi_ortholog	hap1_species_Csp_hap1_LG01_01337.1	hap2_species_Csp_hap2_LG01_01482.1	hap2_species_Csp_hap2_LG07_01994.1	hap1_species_Csp_hap1_LG07_01849.1
group16338	single_ortholog	hap1_species_Csp_hap1_LG09_01174.1	hap2_species_Csp_hap2_LG09_01235.1
group18067	single_ortholog	hap1_species_Csp_hap1_LG11_02261.1	hap2_species_Csp_hap2_LG11_02682.1
group19814	single_ortholog	hap1_species_Csp_hap1_LG15_00738.1	hap2_species_Csp_hap2_LG15_00756.1
group10736	single_ortholog	hap1_species_Csp_hap1_LG01_00460.1	hap2_species_Csp_hap2_LG01_00482.1
group8247	multi_ortholog	hap1_species_Csp_hap1_LG13_00021.1	hap2_species_Csp_hap2_LG07_00292.1	hap1_species_Csp_hap1_LG15_03464.1	hap2_species_Csp_hap2_LG15_03409.1
group2621	multi_ortholog	hap1_species_Csp_hap1_LG13_00409.1	hap2_species_Csp_hap2_LG13_00365.1	hap2_species_Csp_hap2_LG16_00399.1	hap1_species_Csp_hap1_LG16_00356.1	hap2_species_Csp_hap2_LG11_00242.1
group5059	multi_ortholog	hap1_species_Csp_hap1_LG04_01268.1	hap2_species_Csp_hap2_LG04_01257.1	hap1_species_Csp_hap1_LG12_01424.1	hap2_species_Csp_hap2_LG12_01344.1
group8005	multi_ortholog	hap1_species_Csp_hap1_LG09_02147.1	hap2_species_Csp_hap2_LG09_02305.1	hap1_species_Csp_hap1_LG17_02119.1	hap2_species_Csp_hap2_LG17_02099.1
group26658	species_special	hap2_species_Csp_hap2_LG11_00239.1
group25100	species_special	hap2_species_Csp_hap2_LG03_02195.1
group21816	single_ortholog	hap1_species_Csp_hap1_LG17_01704.1	hap2_species_Csp_hap2_LG17_01777.1
group17784	single_ortholog	hap1_species_Csp_hap1_LG11_01268.1	hap2_species_Csp_hap2_LG11_01532.1
group16129	single_ortholog	hap1_species_Csp_hap1_LG09_00395.1	hap2_species_Csp_hap2_LG09_00425.1
group72	multi_ortholog	hap1_species_Csp_hap1_LG01_00585.1	hap2_species_Csp_hap2_LG01_00623.1	hap2_species_Csp_hap2_LG07_01265.1	hap1_species_Csp_hap1_LG07_01165.1	hap2_species_Csp_hap2_LG06_00915.1	hap1_species_Csp_hap1_LG06_00861.1	hap1_species_Csp_hap1_LG11_00130.1	hap2_species_Csp_hap2_LG11_00141.1	hap1_species_Csp_hap1_LG12_00521.1	hap2_species_Csp_hap2_LG12_00382.1	hap2_species_Csp_hap2_LG03_00352.1	hap1_species_Csp_hap1_LG03_00097.1	hap1_species_Csp_hap1_LG07_00034.1	hap2_species_Csp_hap2_LG07_00035.1	hap1_species_Csp_hap1_LG12_00529.1	hap2_species_Csp_hap2_LG12_00389.1	hap1_species_Csp_hap1_LG02_02564.1	hap2_species_Csp_hap2_LG02_02661.1	hap2_species_Csp_hap2_LG15_03739.1	hap1_species_Csp_hap1_LG08_01686.1	hap1_species_Csp_hap1_LG15_03808.1	hap2_species_Csp_hap2_LG08_01847.1	hap1_species_Csp_hap1_LG05_01710.1	hap2_species_Csp_hap2_LG05_01725.1	hap2_species_Csp_hap2_LG14_00488.1	hap2_species_Csp_hap2_LG14_00539.1
group17515	single_ortholog	hap1_species_Csp_hap1_LG11_00291.1	hap2_species_Csp_hap2_LG11_00324.1
group14136	single_ortholog	hap1_species_Csp_hap1_LG06_00365.1	hap2_species_Csp_hap2_LG06_00385.1
group12947	single_ortholog	hap1_species_Csp_hap1_LG04_00951.1	hap2_species_Csp_hap2_LG04_00974.1
group6759	multi_ortholog	hap1_species_Csp_hap1_LG07_01383.1	hap2_species_Csp_hap2_LG07_01503.1	hap1_species_Csp_hap1_LG07_01384.1	hap2_species_Csp_hap2_LG07_01504.1
group18713	single_ortholog	hap1_species_Csp_hap1_LG12_02104.1	hap2_species_Csp_hap2_LG12_02079.1
group7588	multi_ortholog	hap1_species_Csp_hap1_LG09_00543.1	hap2_species_Csp_hap2_LG09_00573.1	hap1_species_Csp_hap1_LG17_00545.1	hap2_species_Csp_hap2_LG17_00597.1
group1817	multi_ortholog	hap1_species_Csp_hap1_LG05_00162.1	hap2_species_Csp_hap2_LG05_00182.1	hap2_species_Csp_hap2_LG10_00153.1	hap1_species_Csp_hap1_LG10_00129.1	hap1_species_Csp_hap1_LG15_02631.1	hap2_species_Csp_hap2_LG11_01830.1
group21372	single_ortholog	hap1_species_Csp_hap1_LG16_02278.1	hap2_species_Csp_hap2_LG16_02460.1
group26778	species_special	hap2_species_Csp_hap2_LG11_01204.1
group3017	multi_ortholog	hap1_species_Csp_hap1_LG01_01282.1	hap2_species_Csp_hap2_LG01_01423.1	hap1_species_Csp_hap1_LG07_01790.1	hap2_species_Csp_hap2_LG07_01932.1
group15874	single_ortholog	hap1_species_Csp_hap1_LG08_01341.1	hap2_species_Csp_hap2_LG08_01463.1
group3992	multi_ortholog	hap1_species_Csp_hap1_LG02_02254.1	hap2_species_Csp_hap2_LG02_02326.1	hap2_species_Csp_hap2_LG07_00263.1	hap1_species_Csp_hap1_LG07_00254.1
group27805	species_special	hap2_species_Csp_hap2_LG14_01420.1
group13680	single_ortholog	hap1_species_Csp_hap1_LG05_01740.1	hap2_species_Csp_hap2_LG05_01753.1
group17907	single_ortholog	hap1_species_Csp_hap1_LG11_01704.1	hap2_species_Csp_hap2_LG11_02088.1
group11955	single_ortholog	hap1_species_Csp_hap1_LG03_00216.1	hap2_species_Csp_hap2_LG03_00241.1
group27648	species_special	hap2_species_Csp_hap2_LG14_00729.1
group27964	species_special	hap2_species_Csp_hap2_LG15_01899.1
group13143	single_ortholog	hap1_species_Csp_hap1_LG04_01756.1	hap2_species_Csp_hap2_LG04_01692.1
group2927	multi_ortholog	hap1_species_Csp_hap1_LG01_01046.1	hap2_species_Csp_hap2_LG01_01139.1	hap1_species_Csp_hap1_LG07_01520.1	hap2_species_Csp_hap2_LG07_01652.1
group17822	single_ortholog	hap1_species_Csp_hap1_LG11_01434.1	hap2_species_Csp_hap2_LG11_01750.1
group20916	single_ortholog	hap1_species_Csp_hap1_LG16_00444.1	hap2_species_Csp_hap2_LG16_00498.1
group1091	multi_ortholog	hap1_species_Csp_hap1_LG05_02467.1	hap2_species_Csp_hap2_LG05_02516.1	hap2_species_Csp_hap2_LG10_02413.1	hap1_species_Csp_hap1_LG10_02134.1	hap1_species_Csp_hap1_LG16_01141.1	hap2_species_Csp_hap2_LG16_01295.1	hap1_species_Csp_hap1_LG13_01252.1	hap2_species_Csp_hap2_LG13_01124.1
group25347	species_special	hap2_species_Csp_hap2_LG05_00986.1
group16533	single_ortholog	hap1_species_Csp_hap1_LG09_01959.1	hap2_species_Csp_hap2_LG09_02081.1
group443	multi_ortholog	hap1_species_Csp_hap1_LG02_02143.1	hap1_species_Csp_hap1_LG07_00396.1	hap2_species_Csp_hap2_LG07_00415.1	hap1_species_Csp_hap1_LG02_02145.1	hap1_species_Csp_hap1_LG02_02150.1	hap1_species_Csp_hap1_LG13_02271.1	hap1_species_Csp_hap1_LG13_02272.1	hap2_species_Csp_hap2_LG02_02219.1	hap2_species_Csp_hap2_LG02_02211.1	hap2_species_Csp_hap2_LG02_02215.1	hap2_species_Csp_hap2_LG02_02217.1
group26765	species_special	hap2_species_Csp_hap2_LG11_01161.1
group15570	single_ortholog	hap1_species_Csp_hap1_LG08_00350.1	hap2_species_Csp_hap2_LG08_00380.1
group25558	species_special	hap2_species_Csp_hap2_LG06_00210.1
group20394	single_ortholog	hap1_species_Csp_hap1_LG15_02826.1	hap2_species_Csp_hap2_LG15_02826.1
group25991	species_special	hap2_species_Csp_hap2_LG08_02085.1
group18139	single_ortholog	hap1_species_Csp_hap1_LG12_00218.1	hap2_species_Csp_hap2_LG12_00108.1
group13753	single_ortholog	hap1_species_Csp_hap1_LG05_02066.1	hap2_species_Csp_hap2_LG05_02077.1
group13101	single_ortholog	hap1_species_Csp_hap1_LG04_01570.1	hap2_species_Csp_hap2_LG04_01524.1
group10670	single_ortholog	hap1_species_Csp_hap1_LG01_00283.1	hap2_species_Csp_hap2_LG01_00273.1
group11371	single_ortholog	hap1_species_Csp_hap1_LG02_01102.1	hap2_species_Csp_hap2_LG02_01123.1
group25350	species_special	hap2_species_Csp_hap2_LG05_00993.1
group24012	species_special	hap1_species_Csp_hap1_LG15_03100.1
group24883	species_special	hap2_species_Csp_hap2_LG03_00561.1
group17876	single_ortholog	hap1_species_Csp_hap1_LG11_01588.1	hap2_species_Csp_hap2_LG11_01948.1
group20698	single_ortholog	hap1_species_Csp_hap1_LG15_03725.1	hap2_species_Csp_hap2_LG15_03660.1
group22077	species_special	hap2_species_Csp_hap2_LG06_00885.1	hap2_species_Csp_hap2_LG06_00888.1
group17314	single_ortholog	hap1_species_Csp_hap1_LG10_02264.1	hap2_species_Csp_hap2_LG10_02547.1
group12848	single_ortholog	hap1_species_Csp_hap1_LG04_00662.1	hap2_species_Csp_hap2_LG04_00691.1
group23751	species_special	hap1_species_Csp_hap1_LG13_02315.1
group27347	species_special	hap2_species_Csp_hap2_LG13_02127.1
group12387	single_ortholog	hap1_species_Csp_hap1_LG03_01817.1	hap2_species_Csp_hap2_LG03_01977.1
group24401	species_special	hap1_species_Csp_hap1_LG17_01997.1
group1816	multi_ortholog	hap1_species_Csp_hap1_LG05_00152.1	hap2_species_Csp_hap2_LG05_00176.1	hap1_species_Csp_hap1_LG08_01928.1	hap2_species_Csp_hap2_LG08_02126.1	hap1_species_Csp_hap1_LG15_01173.1	hap2_species_Csp_hap2_LG15_01160.1
group8554	multi_ortholog	hap1_species_Csp_hap1_LG13_00882.1	hap2_species_Csp_hap2_LG13_00781.1	hap2_species_Csp_hap2_LG16_00876.1	hap1_species_Csp_hap1_LG16_00773.1
group27593	species_special	hap2_species_Csp_hap2_LG14_00590.1
group10333	multi_ortholog	hap1_species_Csp_hap1_LG15_00533.1	hap2_species_Csp_hap2_LG15_00570.1	hap2_species_Csp_hap2_LG08_00595.1
group4078	multi_ortholog	hap1_species_Csp_hap1_LG02_02551.1	hap2_species_Csp_hap2_LG02_02647.1	hap1_species_Csp_hap1_LG07_00046.1	hap2_species_Csp_hap2_LG07_00047.1
group4601	multi_ortholog	hap1_species_Csp_hap1_LG03_01776.1	hap2_species_Csp_hap2_LG03_01923.1	hap2_species_Csp_hap2_LG11_02143.1	hap1_species_Csp_hap1_LG11_01751.1
group9290	multi_ortholog	hap1_species_Csp_hap1_LG03_02123.1	hap2_species_Csp_hap2_LG03_02317.1	hap1_species_Csp_hap1_LG11_02145.1
group27397	species_special	hap2_species_Csp_hap2_LG14_00065.1
group27537	species_special	hap2_species_Csp_hap2_LG14_00452.1
group4207	multi_ortholog	hap1_species_Csp_hap1_LG03_00383.1	hap2_species_Csp_hap2_LG03_00093.1	hap2_species_Csp_hap2_LG11_00386.1	hap1_species_Csp_hap1_LG11_00343.1
group20453	single_ortholog	hap1_species_Csp_hap1_LG15_02983.1	hap2_species_Csp_hap2_LG15_02965.1
group7496	multi_ortholog	hap1_species_Csp_hap1_LG09_00278.1	hap2_species_Csp_hap2_LG09_00305.1	hap2_species_Csp_hap2_LG17_00339.1	hap1_species_Csp_hap1_LG17_00307.1
group4154	multi_ortholog	hap1_species_Csp_hap1_LG03_00235.1	hap2_species_Csp_hap2_LG03_00222.1	hap1_species_Csp_hap1_LG11_00226.1	hap2_species_Csp_hap2_LG11_00253.1
group16753	single_ortholog	hap1_species_Csp_hap1_LG10_00254.1	hap2_species_Csp_hap2_LG10_00289.1
group3680	multi_ortholog	hap1_species_Csp_hap1_LG02_01012.1	hap2_species_Csp_hap2_LG02_01030.1	hap1_species_Csp_hap1_LG15_02080.1	hap2_species_Csp_hap2_LG15_02123.1
group14759	single_ortholog	hap1_species_Csp_hap1_LG07_00112.1	hap2_species_Csp_hap2_LG07_00113.1
group13696	single_ortholog	hap1_species_Csp_hap1_LG05_01843.1	hap2_species_Csp_hap2_LG05_01821.1
group3571	multi_ortholog	hap1_species_Csp_hap1_LG02_00699.1	hap2_species_Csp_hap2_LG02_00692.1	hap1_species_Csp_hap1_LG15_01815.1	hap2_species_Csp_hap2_LG15_01831.1
group18639	single_ortholog	hap1_species_Csp_hap1_LG12_01745.1	hap2_species_Csp_hap2_LG12_01702.1
group24134	species_special	hap1_species_Csp_hap1_LG16_01794.1
group220	multi_ortholog	hap1_species_Csp_hap1_LG03_01964.1	hap2_species_Csp_hap2_LG03_02147.1	hap2_species_Csp_hap2_LG11_02397.1	hap1_species_Csp_hap1_LG11_01956.1	hap1_species_Csp_hap1_LG17_01130.1	hap2_species_Csp_hap2_LG17_01229.1	hap2_species_Csp_hap2_LG09_01230.1	hap1_species_Csp_hap1_LG09_01170.1	hap2_species_Csp_hap2_LG13_01398.1	hap1_species_Csp_hap1_LG13_01532.1	hap2_species_Csp_hap2_LG16_01568.1	hap1_species_Csp_hap1_LG16_01374.1	hap1_species_Csp_hap1_LG14_01182.1	hap2_species_Csp_hap2_LG14_02135.1	hap1_species_Csp_hap1_LG06_02094.1	hap2_species_Csp_hap2_LG06_02178.1
group18163	single_ortholog	hap1_species_Csp_hap1_LG12_00292.1	hap2_species_Csp_hap2_LG12_00174.1
group22214	species_special	hap1_species_Csp_hap1_LG01_00912.1
group1980	multi_ortholog	hap1_species_Csp_hap1_LG07_00669.1	hap2_species_Csp_hap2_LG07_00707.1	hap1_species_Csp_hap1_LG07_00677.1	hap2_species_Csp_hap2_LG07_00715.1	hap1_species_Csp_hap1_LG07_00670.1	hap2_species_Csp_hap2_LG07_00708.1
group10148	multi_ortholog	hap1_species_Csp_hap1_LG12_00624.1	hap2_species_Csp_hap2_LG12_00510.1	hap2_species_Csp_hap2_LG14_00652.1
group15130	single_ortholog	hap1_species_Csp_hap1_LG07_01180.1	hap2_species_Csp_hap2_LG07_01281.1
group26443	species_special	hap2_species_Csp_hap2_LG10_00908.1
group10417	multi_ortholog	hap1_species_Csp_hap1_LG16_00718.1	hap2_species_Csp_hap2_LG16_00805.1	hap1_species_Csp_hap1_LG16_00719.1
group14609	single_ortholog	hap1_species_Csp_hap1_LG06_01772.1	hap2_species_Csp_hap2_LG06_01862.1
group24685	species_special	hap2_species_Csp_hap2_LG02_00236.1
group23966	species_special	hap1_species_Csp_hap1_LG15_02471.1
group21966	single_ortholog	hap1_species_Csp_hap1_LG17_02170.1	hap2_species_Csp_hap2_LG17_02053.1
group1174	multi_ortholog	hap1_species_Csp_hap1_LG08_01227.1	hap2_species_Csp_hap2_LG08_01338.1	hap1_species_Csp_hap1_LG15_03239.1	hap2_species_Csp_hap2_LG15_03193.1	hap1_species_Csp_hap1_LG17_00965.1	hap2_species_Csp_hap2_LG17_01056.1	hap2_species_Csp_hap2_LG09_01053.1	hap1_species_Csp_hap1_LG09_00998.1
group11902	single_ortholog	hap1_species_Csp_hap1_LG02_02607.1	hap2_species_Csp_hap2_LG02_02708.1
group20827	single_ortholog	hap1_species_Csp_hap1_LG16_00031.1	hap2_species_Csp_hap2_LG16_00041.1
group20303	single_ortholog	hap1_species_Csp_hap1_LG15_02600.1	hap2_species_Csp_hap2_LG15_02591.1
group7999	multi_ortholog	hap1_species_Csp_hap1_LG09_02120.1	hap2_species_Csp_hap2_LG09_02279.1	hap1_species_Csp_hap1_LG17_02155.1	hap2_species_Csp_hap2_LG17_02063.1
group8527	multi_ortholog	hap1_species_Csp_hap1_LG13_00798.1	hap2_species_Csp_hap2_LG13_00706.1	hap2_species_Csp_hap2_LG16_00789.1	hap1_species_Csp_hap1_LG16_00702.1
group1024	multi_ortholog	hap1_species_Csp_hap1_LG04_01558.1	hap2_species_Csp_hap2_LG04_01510.1	hap1_species_Csp_hap1_LG12_01666.1	hap2_species_Csp_hap2_LG12_01618.1	hap1_species_Csp_hap1_LG16_01039.1	hap1_species_Csp_hap1_LG13_01164.1	hap2_species_Csp_hap2_LG16_01182.1	hap2_species_Csp_hap2_LG13_01042.1
group2735	multi_ortholog	hap1_species_Csp_hap1_LG01_00342.1	hap2_species_Csp_hap2_LG01_00338.1	hap2_species_Csp_hap2_LG09_01102.1	hap1_species_Csp_hap1_LG04_00340.1
group7898	multi_ortholog	hap1_species_Csp_hap1_LG09_01599.1	hap2_species_Csp_hap2_LG09_01717.1	hap1_species_Csp_hap1_LG17_01454.1	hap2_species_Csp_hap2_LG17_01519.1
group21396	single_ortholog	hap1_species_Csp_hap1_LG16_02365.1	hap2_species_Csp_hap2_LG16_02523.1
group23550	species_special	hap1_species_Csp_hap1_LG13_00258.1
group16834	single_ortholog	hap1_species_Csp_hap1_LG10_00564.1	hap2_species_Csp_hap2_LG10_00645.1
group9025	multi_ortholog	hap1_species_Csp_hap1_LG16_02201.1	hap2_species_Csp_hap2_LG16_02406.1	hap2_species_Csp_hap2_LG08_01208.1	hap2_species_Csp_hap2_LG06_01088.1
group15939	single_ortholog	hap1_species_Csp_hap1_LG08_01575.1	hap2_species_Csp_hap2_LG08_01715.1
group7405	multi_ortholog	hap1_species_Csp_hap1_LG09_00052.1	hap2_species_Csp_hap2_LG09_00051.1	hap2_species_Csp_hap2_LG17_00050.1	hap1_species_Csp_hap1_LG17_00046.1
group10541	single_ortholog	hap1_species_Csp_hap1_LG01_00009.1	hap2_species_Csp_hap2_LG01_00006.1
group12611	single_ortholog	hap1_species_Csp_hap1_LG04_00152.1	hap2_species_Csp_hap2_LG04_00164.1
group18837	single_ortholog	hap1_species_Csp_hap1_LG13_00515.1	hap2_species_Csp_hap2_LG13_00453.1
group14607	single_ortholog	hap1_species_Csp_hap1_LG06_01759.1	hap2_species_Csp_hap2_LG06_01850.1
group17520	single_ortholog	hap1_species_Csp_hap1_LG11_00335.1	hap2_species_Csp_hap2_LG11_00375.1
group13273	single_ortholog	hap1_species_Csp_hap1_LG05_00123.1	hap2_species_Csp_hap2_LG05_00139.1
group22564	species_special	hap1_species_Csp_hap1_LG04_01982.1
group3742	multi_ortholog	hap1_species_Csp_hap1_LG02_01237.1	hap2_species_Csp_hap2_LG02_01263.1	hap1_species_Csp_hap1_LG15_02320.1	hap2_species_Csp_hap2_LG15_02314.1
group7577	multi_ortholog	hap1_species_Csp_hap1_LG09_00509.1	hap2_species_Csp_hap2_LG09_00538.1	hap2_species_Csp_hap2_LG17_00570.1	hap1_species_Csp_hap1_LG17_00521.1
group3444	multi_ortholog	hap1_species_Csp_hap1_LG02_00369.1	hap2_species_Csp_hap2_LG02_00357.1	hap2_species_Csp_hap2_LG15_01517.1	hap1_species_Csp_hap1_LG15_01517.1
group5521	multi_ortholog	hap1_species_Csp_hap1_LG05_00876.1	hap1_species_Csp_hap1_LG05_00879.1	hap1_species_Csp_hap1_LG05_00886.1	hap2_species_Csp_hap2_LG05_01018.1
group21978	single_ortholog	hap1_species_Csp_hap1_LG17_02217.1	hap2_species_Csp_hap2_LG17_02007.1
group13626	single_ortholog	hap1_species_Csp_hap1_LG05_01505.1	hap2_species_Csp_hap2_LG05_01535.1
group13757	single_ortholog	hap1_species_Csp_hap1_LG05_02073.1	hap2_species_Csp_hap2_LG05_02084.1
group6280	species_special	hap2_species_Csp_hap2_LG14_00155.1	hap2_species_Csp_hap2_LG13_01872.1	hap2_species_Csp_hap2_LG13_01881.1	hap2_species_Csp_hap2_LG13_01878.1
group15842	single_ortholog	hap1_species_Csp_hap1_LG08_01239.1	hap2_species_Csp_hap2_LG08_01350.1
group6772	multi_ortholog	hap1_species_Csp_hap1_LG07_01980.1	hap2_species_Csp_hap2_LG07_02127.1	hap1_species_Csp_hap1_LG08_01770.1	hap2_species_Csp_hap2_LG08_01947.1
group11041	single_ortholog	hap1_species_Csp_hap1_LG01_01656.1	hap2_species_Csp_hap2_LG01_01833.1
group17041	single_ortholog	hap1_species_Csp_hap1_LG10_01261.1	hap2_species_Csp_hap2_LG10_01505.1
group13584	single_ortholog	hap1_species_Csp_hap1_LG05_01344.1	hap2_species_Csp_hap2_LG05_01414.1
group43	multi_ortholog	hap1_species_Csp_hap1_LG01_00394.1	hap2_species_Csp_hap2_LG01_00397.1	hap1_species_Csp_hap1_LG01_00689.1	hap1_species_Csp_hap1_LG15_01628.1	hap2_species_Csp_hap2_LG01_00078.1	hap1_species_Csp_hap1_LG07_01743.1	hap1_species_Csp_hap1_LG02_00540.1	hap2_species_Csp_hap2_LG09_02238.1	hap1_species_Csp_hap1_LG14_00122.1	hap1_species_Csp_hap1_LG14_00123.1	hap1_species_Csp_hap1_LG14_00056.1	hap1_species_Csp_hap1_LG07_01215.1	hap2_species_Csp_hap2_LG14_00793.1	hap1_species_Csp_hap1_LG06_00742.1	hap2_species_Csp_hap2_LG06_00644.1	hap1_species_Csp_hap1_LG02_01532.1	hap2_species_Csp_hap2_LG02_01578.1	hap2_species_Csp_hap2_LG07_01651.1	hap2_species_Csp_hap2_LG05_00430.1	hap2_species_Csp_hap2_LG02_00023.1	hap1_species_Csp_hap1_LG12_00788.1	hap1_species_Csp_hap1_LG04_00420.1	hap1_species_Csp_hap1_LG04_00538.1	hap1_species_Csp_hap1_LG06_00774.1	hap1_species_Csp_hap1_LG09_02285.1	hap1_species_Csp_hap1_LG12_01042.1	hap2_species_Csp_hap2_LG09_01788.1	hap1_species_Csp_hap1_LG16_01956.1	hap2_species_Csp_hap2_LG02_00026.1	hap2_species_Csp_hap2_LG08_01445.1
group21924	single_ortholog	hap1_species_Csp_hap1_LG17_01980.1	hap2_species_Csp_hap2_LG17_02188.1
group24345	species_special	hap1_species_Csp_hap1_LG17_01395.1
group18669	single_ortholog	hap1_species_Csp_hap1_LG12_01869.1	hap2_species_Csp_hap2_LG12_01836.1
group5667	multi_ortholog	hap1_species_Csp_hap1_LG05_01608.1	hap2_species_Csp_hap2_LG05_01637.1	hap1_species_Csp_hap1_LG10_01260.1	hap2_species_Csp_hap2_LG10_01504.1
group1039	multi_ortholog	hap1_species_Csp_hap1_LG04_02062.1	hap2_species_Csp_hap2_LG04_01960.1	hap2_species_Csp_hap2_LG12_02113.1	hap1_species_Csp_hap1_LG12_02135.1	hap1_species_Csp_hap1_LG10_01171.1	hap2_species_Csp_hap2_LG10_01405.1	hap1_species_Csp_hap1_LG05_01517.1	hap2_species_Csp_hap2_LG05_01547.1
group21797	single_ortholog	hap1_species_Csp_hap1_LG17_01654.1	hap2_species_Csp_hap2_LG17_01722.1
group3598	multi_ortholog	hap1_species_Csp_hap1_LG02_00776.1	hap2_species_Csp_hap2_LG02_00772.1	hap2_species_Csp_hap2_LG15_01922.1	hap1_species_Csp_hap1_LG15_01887.1
group24785	species_special	hap2_species_Csp_hap2_LG02_02049.1
group5611	multi_ortholog	hap1_species_Csp_hap1_LG05_01369.1	hap2_species_Csp_hap2_LG05_01435.1	hap2_species_Csp_hap2_LG10_01278.1	hap1_species_Csp_hap1_LG10_01063.1
group23195	species_special	hap1_species_Csp_hap1_LG10_00485.1
group19798	single_ortholog	hap1_species_Csp_hap1_LG15_00655.1	hap2_species_Csp_hap2_LG15_00682.1
group851	multi_ortholog	hap1_species_Csp_hap1_LG02_00298.1	hap2_species_Csp_hap2_LG02_00282.1	hap1_species_Csp_hap1_LG15_01450.1	hap2_species_Csp_hap2_LG15_01444.1	hap1_species_Csp_hap1_LG08_01110.1	hap2_species_Csp_hap2_LG08_01179.1	hap1_species_Csp_hap1_LG15_01002.1	hap2_species_Csp_hap2_LG15_01004.1
group22730	species_special	hap1_species_Csp_hap1_LG05_01549.1
group26012	species_special	hap2_species_Csp_hap2_LG09_00315.1
group10623	single_ortholog	hap1_species_Csp_hap1_LG01_00187.1	hap2_species_Csp_hap2_LG01_00158.1
group14373	single_ortholog	hap1_species_Csp_hap1_LG06_00978.1	hap2_species_Csp_hap2_LG06_01033.1
group294	multi_ortholog	hap1_species_Csp_hap1_LG04_00754.1	hap2_species_Csp_hap2_LG04_00790.1	hap1_species_Csp_hap1_LG06_00644.1	hap2_species_Csp_hap2_LG06_00657.1	hap1_species_Csp_hap1_LG08_00577.1	hap2_species_Csp_hap2_LG08_00633.1	hap1_species_Csp_hap1_LG15_00566.1	hap2_species_Csp_hap2_LG15_00602.1	hap1_species_Csp_hap1_LG08_00576.1	hap2_species_Csp_hap2_LG08_00632.1	hap1_species_Csp_hap1_LG08_01068.1	hap2_species_Csp_hap2_LG08_01218.1	hap1_species_Csp_hap1_LG15_01040.1	hap2_species_Csp_hap2_LG15_01037.1
group15516	single_ortholog	hap1_species_Csp_hap1_LG08_00068.1	hap2_species_Csp_hap2_LG08_00070.1
group10669	single_ortholog	hap1_species_Csp_hap1_LG01_00281.1	hap2_species_Csp_hap2_LG01_00271.1
group4400	multi_ortholog	hap1_species_Csp_hap1_LG03_00993.1	hap2_species_Csp_hap2_LG03_01017.1	hap2_species_Csp_hap2_LG11_01141.1	hap1_species_Csp_hap1_LG11_00986.1
group16632	single_ortholog	hap1_species_Csp_hap1_LG09_02270.1	hap2_species_Csp_hap2_LG09_02456.1
group20340	single_ortholog	hap1_species_Csp_hap1_LG15_02719.1	hap2_species_Csp_hap2_LG15_02703.1
group20273	single_ortholog	hap1_species_Csp_hap1_LG15_02509.1	hap2_species_Csp_hap2_LG15_02348.1
group27531	species_special	hap2_species_Csp_hap2_LG14_00434.1
group11637	single_ortholog	hap1_species_Csp_hap1_LG02_01766.1	hap2_species_Csp_hap2_LG02_01808.1
group11921	single_ortholog	hap1_species_Csp_hap1_LG03_00041.1	hap2_species_Csp_hap2_LG03_00408.1
group15523	single_ortholog	hap1_species_Csp_hap1_LG08_00104.1	hap2_species_Csp_hap2_LG08_00108.1
group18109	single_ortholog	hap1_species_Csp_hap1_LG12_00091.1	hap2_species_Csp_hap2_LG12_00003.1
group14541	single_ortholog	hap1_species_Csp_hap1_LG06_01503.1	hap2_species_Csp_hap2_LG06_01603.1
group19314	single_ortholog	hap1_species_Csp_hap1_LG14_00051.1	hap2_species_Csp_hap2_LG14_00908.1
group20217	single_ortholog	hap1_species_Csp_hap1_LG15_02304.1	hap2_species_Csp_hap2_LG15_02296.1
group613	multi_ortholog	hap1_species_Csp_hap1_LG06_01863.1	hap2_species_Csp_hap2_LG06_01950.1	hap1_species_Csp_hap1_LG14_00974.1	hap2_species_Csp_hap2_LG14_01919.1	hap1_species_Csp_hap1_LG14_00972.1	hap2_species_Csp_hap2_LG14_01917.1	hap2_species_Csp_hap2_LG13_00457.1	hap1_species_Csp_hap1_LG13_00521.1	hap1_species_Csp_hap1_LG07_01081.1	hap2_species_Csp_hap2_LG07_01188.1
group24259	species_special	hap1_species_Csp_hap1_LG16_02385.1
group8202	multi_ortholog	hap1_species_Csp_hap1_LG12_00609.1	hap2_species_Csp_hap2_LG12_00495.1	hap2_species_Csp_hap2_LG14_00640.1	hap2_species_Csp_hap2_LG14_00641.1
group13410	single_ortholog	hap1_species_Csp_hap1_LG05_00714.1	hap2_species_Csp_hap2_LG05_00831.1
group10035	multi_ortholog	hap1_species_Csp_hap1_LG12_00243.1	hap2_species_Csp_hap2_LG12_00130.1	hap2_species_Csp_hap2_LG14_00255.1
group11677	single_ortholog	hap1_species_Csp_hap1_LG02_01865.1	hap2_species_Csp_hap2_LG02_01907.1
group23493	species_special	hap1_species_Csp_hap1_LG12_01183.1
group26138	species_special	hap2_species_Csp_hap2_LG09_01757.1
group13213	single_ortholog	hap1_species_Csp_hap1_LG04_02049.1	hap2_species_Csp_hap2_LG04_01947.1
group22934	species_special	hap1_species_Csp_hap1_LG08_00291.1
group466	multi_ortholog	hap1_species_Csp_hap1_LG05_02755.1	hap2_species_Csp_hap2_LG05_02826.1	hap1_species_Csp_hap1_LG17_00702.1	hap2_species_Csp_hap2_LG09_00764.1	hap1_species_Csp_hap1_LG09_00716.1	hap2_species_Csp_hap2_LG03_01858.1	hap1_species_Csp_hap1_LG11_01692.1	hap2_species_Csp_hap2_LG11_02074.1	hap2_species_Csp_hap2_LG17_00762.1	hap1_species_Csp_hap1_LG10_02431.1	hap2_species_Csp_hap2_LG10_02722.1
group11103	single_ortholog	hap1_species_Csp_hap1_LG02_00013.1	hap2_species_Csp_hap2_LG02_00014.1
group13306	single_ortholog	hap1_species_Csp_hap1_LG05_00241.1	hap2_species_Csp_hap2_LG05_00232.1
group2739	multi_ortholog	hap1_species_Csp_hap1_LG01_00352.1	hap2_species_Csp_hap2_LG01_00348.1	hap2_species_Csp_hap2_LG15_02872.1	hap1_species_Csp_hap1_LG15_02875.1
group25478	species_special	hap2_species_Csp_hap2_LG05_02419.1
group739	multi_ortholog	hap1_species_Csp_hap1_LG08_00917.1	hap2_species_Csp_hap2_LG08_01022.1	hap2_species_Csp_hap2_LG08_01033.1	hap2_species_Csp_hap2_LG08_01039.1	hap2_species_Csp_hap2_LG08_01016.1	hap1_species_Csp_hap1_LG08_00923.1	hap1_species_Csp_hap1_LG15_00873.1	hap2_species_Csp_hap2_LG15_00890.1	hap2_species_Csp_hap2_LG14_01087.1
group26405	species_special	hap2_species_Csp_hap2_LG10_00705.1
group9632	multi_ortholog	hap1_species_Csp_hap1_LG07_00624.1	hap2_species_Csp_hap2_LG07_00661.1	hap1_species_Csp_hap1_LG07_00625.1
group14714	single_ortholog	hap1_species_Csp_hap1_LG06_02109.1	hap2_species_Csp_hap2_LG06_02193.1
group12301	single_ortholog	hap1_species_Csp_hap1_LG03_01574.1	hap2_species_Csp_hap2_LG03_01697.1
group9949	multi_ortholog	hap1_species_Csp_hap1_LG11_01175.1	hap2_species_Csp_hap2_LG11_01400.1	hap2_species_Csp_hap2_LG11_01399.1
group9456	multi_ortholog	hap1_species_Csp_hap1_LG05_01245.1	hap2_species_Csp_hap2_LG05_01347.1	hap2_species_Csp_hap2_LG10_01188.1
group5435	multi_ortholog	hap1_species_Csp_hap1_LG05_00409.1	hap2_species_Csp_hap2_LG05_00475.1	hap1_species_Csp_hap1_LG10_00358.1	hap2_species_Csp_hap2_LG10_00409.1
group6489	multi_ortholog	hap1_species_Csp_hap1_LG06_01556.1	hap2_species_Csp_hap2_LG06_01651.1	hap2_species_Csp_hap2_LG14_01570.1	hap1_species_Csp_hap1_LG14_00637.1
group20594	single_ortholog	hap1_species_Csp_hap1_LG15_03343.1	hap2_species_Csp_hap2_LG15_03297.1
group1403	multi_ortholog	hap1_species_Csp_hap1_LG08_00256.1	hap2_species_Csp_hap2_LG08_00267.1	hap1_species_Csp_hap1_LG15_00230.1	hap2_species_Csp_hap2_LG15_00269.1	hap2_species_Csp_hap2_LG05_00773.1	hap1_species_Csp_hap1_LG10_00622.1	hap2_species_Csp_hap2_LG10_00713.1
group8118	multi_ortholog	hap1_species_Csp_hap1_LG10_01603.1	hap2_species_Csp_hap2_LG10_01868.1	hap1_species_Csp_hap1_LG10_01605.1	hap2_species_Csp_hap2_LG10_01870.1
group203	multi_ortholog	hap1_species_Csp_hap1_LG01_00807.1	hap2_species_Csp_hap2_LG01_00855.1	hap1_species_Csp_hap1_LG07_01285.1	hap2_species_Csp_hap2_LG07_01392.1	hap1_species_Csp_hap1_LG06_01164.1	hap2_species_Csp_hap2_LG06_01234.1	hap1_species_Csp_hap1_LG14_00310.1	hap2_species_Csp_hap2_LG14_01195.1	hap1_species_Csp_hap1_LG14_00730.1	hap2_species_Csp_hap2_LG14_01673.1	hap1_species_Csp_hap1_LG06_01636.1	hap2_species_Csp_hap2_LG06_01730.1	hap1_species_Csp_hap1_LG17_00256.1	hap2_species_Csp_hap2_LG17_00285.1	hap1_species_Csp_hap1_LG09_00238.1	hap2_species_Csp_hap2_LG09_00266.1
group22822	species_special	hap1_species_Csp_hap1_LG06_00803.1
group15695	single_ortholog	hap1_species_Csp_hap1_LG08_00831.1	hap2_species_Csp_hap2_LG08_00925.1
group12456	single_ortholog	hap1_species_Csp_hap1_LG03_02052.1	hap2_species_Csp_hap2_LG03_02245.1
group25197	species_special	hap2_species_Csp_hap2_LG05_00044.1
group4036	multi_ortholog	hap1_species_Csp_hap1_LG02_02430.1	hap2_species_Csp_hap2_LG02_02516.1	hap2_species_Csp_hap2_LG07_00159.1	hap1_species_Csp_hap1_LG07_00156.1
group13571	single_ortholog	hap1_species_Csp_hap1_LG05_01297.1	hap2_species_Csp_hap2_LG05_01374.1
group1404	multi_ortholog	hap1_species_Csp_hap1_LG08_00278.1	hap2_species_Csp_hap2_LG08_00289.1	hap1_species_Csp_hap1_LG15_00256.1	hap2_species_Csp_hap2_LG15_00298.1	hap2_species_Csp_hap2_LG02_01438.1	hap1_species_Csp_hap1_LG15_00643.1	hap2_species_Csp_hap2_LG15_00672.1
group15700	single_ortholog	hap1_species_Csp_hap1_LG08_00845.1	hap2_species_Csp_hap2_LG08_00940.1
group6369	multi_ortholog	hap1_species_Csp_hap1_LG06_01189.1	hap2_species_Csp_hap2_LG06_01264.1	hap2_species_Csp_hap2_LG14_01226.1	hap1_species_Csp_hap1_LG14_00335.1
group7997	multi_ortholog	hap1_species_Csp_hap1_LG09_02110.1	hap2_species_Csp_hap2_LG09_02266.1	hap1_species_Csp_hap1_LG17_02165.1	hap2_species_Csp_hap2_LG17_02055.1
group4815	multi_ortholog	hap1_species_Csp_hap1_LG04_00119.1	hap2_species_Csp_hap2_LG04_00134.1	hap1_species_Csp_hap1_LG13_02305.1	hap2_species_Csp_hap2_LG13_02312.1
group6138	multi_ortholog	hap1_species_Csp_hap1_LG05_02909.1	hap2_species_Csp_hap2_LG05_02997.1	hap1_species_Csp_hap1_LG10_02603.1	hap2_species_Csp_hap2_LG10_02905.1
group25515	species_special	hap2_species_Csp_hap2_LG05_02867.1
group23330	species_special	hap1_species_Csp_hap1_LG11_01315.1
group2382	multi_ortholog	hap1_species_Csp_hap1_LG04_00981.1	hap2_species_Csp_hap2_LG04_01005.1	hap2_species_Csp_hap2_LG12_01625.1	hap2_species_Csp_hap2_LG14_00631.1	hap2_species_Csp_hap2_LG10_02077.1
group16590	single_ortholog	hap1_species_Csp_hap1_LG09_02148.1	hap2_species_Csp_hap2_LG09_02306.1
group5488	multi_ortholog	hap1_species_Csp_hap1_LG05_00634.1	hap2_species_Csp_hap2_LG05_00748.1	hap1_species_Csp_hap1_LG10_00580.1	hap2_species_Csp_hap2_LG10_00663.1
group13789	single_ortholog	hap1_species_Csp_hap1_LG05_02214.1	hap2_species_Csp_hap2_LG05_02231.1
group1969	multi_ortholog	hap1_species_Csp_hap1_LG06_02019.1	hap2_species_Csp_hap2_LG06_02105.1	hap1_species_Csp_hap1_LG14_01128.1	hap2_species_Csp_hap2_LG14_02080.1	hap2_species_Csp_hap2_LG16_00303.1	hap1_species_Csp_hap1_LG16_00271.1
group25289	species_special	hap2_species_Csp_hap2_LG05_00657.1
group15364	single_ortholog	hap1_species_Csp_hap1_LG07_02020.1	hap2_species_Csp_hap2_LG07_02168.1
group23167	species_special	hap1_species_Csp_hap1_LG09_02465.1
group17955	single_ortholog	hap1_species_Csp_hap1_LG11_01852.1	hap2_species_Csp_hap2_LG11_02266.1
group10099	multi_ortholog	hap1_species_Csp_hap1_LG12_00459.1	hap2_species_Csp_hap2_LG12_00321.1	hap2_species_Csp_hap2_LG14_00463.1
group20838	single_ortholog	hap1_species_Csp_hap1_LG16_00074.1	hap2_species_Csp_hap2_LG16_00086.1
group9186	multi_ortholog	hap1_species_Csp_hap1_LG02_02090.1	hap2_species_Csp_hap2_LG02_02164.1	hap2_species_Csp_hap2_LG07_00457.1
group12994	single_ortholog	hap1_species_Csp_hap1_LG04_01083.1	hap2_species_Csp_hap2_LG04_01098.1
group417	multi_ortholog	hap1_species_Csp_hap1_LG06_01781.1	hap2_species_Csp_hap2_LG06_01870.1	hap1_species_Csp_hap1_LG14_00890.1	hap2_species_Csp_hap2_LG14_01836.1	hap1_species_Csp_hap1_LG13_00610.1	hap1_species_Csp_hap1_LG09_00369.1	hap1_species_Csp_hap1_LG17_00391.1	hap2_species_Csp_hap2_LG09_00399.1	hap2_species_Csp_hap2_LG13_00538.1	hap2_species_Csp_hap2_LG17_00430.1	hap1_species_Csp_hap1_LG16_00525.1	hap2_species_Csp_hap2_LG16_00583.1
group22222	species_special	hap1_species_Csp_hap1_LG01_01172.1
group14494	single_ortholog	hap1_species_Csp_hap1_LG06_01309.1	hap2_species_Csp_hap2_LG06_01389.1
group19401	single_ortholog	hap1_species_Csp_hap1_LG14_00448.1	hap2_species_Csp_hap2_LG14_01360.1
group12184	single_ortholog	hap1_species_Csp_hap1_LG03_01153.1	hap2_species_Csp_hap2_LG03_01221.1
group22912	species_special	hap1_species_Csp_hap1_LG07_01474.1
group13229	single_ortholog	hap1_species_Csp_hap1_LG05_00014.1	hap2_species_Csp_hap2_LG05_00014.1
group18206	single_ortholog	hap1_species_Csp_hap1_LG12_00409.1	hap2_species_Csp_hap2_LG12_00274.1
group19040	single_ortholog	hap1_species_Csp_hap1_LG13_01445.1	hap2_species_Csp_hap2_LG13_01302.1
group11490	single_ortholog	hap1_species_Csp_hap1_LG02_01450.1	hap2_species_Csp_hap2_LG02_01487.1
group26982	species_special	hap2_species_Csp_hap2_LG11_02400.1
group1637	multi_ortholog	hap1_species_Csp_hap1_LG02_01752.1	hap2_species_Csp_hap2_LG02_01796.1	hap1_species_Csp_hap1_LG08_00747.1	hap2_species_Csp_hap2_LG08_00840.1	hap2_species_Csp_hap2_LG15_00747.1	hap1_species_Csp_hap1_LG15_00729.1
group6562	multi_ortholog	hap1_species_Csp_hap1_LG06_01740.1	hap2_species_Csp_hap2_LG06_01830.1	hap2_species_Csp_hap2_LG14_01788.1	hap1_species_Csp_hap1_LG14_00842.1
group11804	single_ortholog	hap1_species_Csp_hap1_LG02_02312.1	hap2_species_Csp_hap2_LG02_02388.1
group13826	single_ortholog	hap1_species_Csp_hap1_LG05_02377.1	hap2_species_Csp_hap2_LG05_02418.1
group15099	single_ortholog	hap1_species_Csp_hap1_LG07_01074.1	hap2_species_Csp_hap2_LG07_01181.1
group4504	multi_ortholog	hap1_species_Csp_hap1_LG03_01428.1	hap2_species_Csp_hap2_LG03_01546.1	hap2_species_Csp_hap2_LG11_01702.1	hap1_species_Csp_hap1_LG11_01397.1
group9366	multi_ortholog	hap1_species_Csp_hap1_LG04_01592.1	hap2_species_Csp_hap2_LG04_01545.1	hap2_species_Csp_hap2_LG01_02151.1
group7914	multi_ortholog	hap1_species_Csp_hap1_LG09_01679.1	hap2_species_Csp_hap2_LG09_01791.1	hap1_species_Csp_hap1_LG17_01552.1	hap2_species_Csp_hap2_LG17_01602.1
group15376	single_ortholog	hap1_species_Csp_hap1_LG07_02080.1	hap2_species_Csp_hap2_LG07_02232.1
group16796	single_ortholog	hap1_species_Csp_hap1_LG10_00381.1	hap2_species_Csp_hap2_LG10_00437.1
group26980	species_special	hap2_species_Csp_hap2_LG11_02385.1
group22215	species_special	hap1_species_Csp_hap1_LG01_00920.1
group12411	single_ortholog	hap1_species_Csp_hap1_LG03_01886.1	hap2_species_Csp_hap2_LG03_02063.1
group18611	single_ortholog	hap1_species_Csp_hap1_LG12_01612.1	hap2_species_Csp_hap2_LG12_01564.1
group13024	single_ortholog	hap1_species_Csp_hap1_LG04_01252.1	hap2_species_Csp_hap2_LG04_01243.1
group15775	single_ortholog	hap1_species_Csp_hap1_LG08_01059.1	hap2_species_Csp_hap2_LG08_01227.1
group24508	species_special	hap2_species_Csp_hap2_LG01_00551.1
group10907	single_ortholog	hap1_species_Csp_hap1_LG01_01081.1	hap2_species_Csp_hap2_LG01_01186.1
group3966	multi_ortholog	hap1_species_Csp_hap1_LG02_02165.1	hap2_species_Csp_hap2_LG02_02236.1	hap2_species_Csp_hap2_LG07_00392.1	hap1_species_Csp_hap1_LG07_00375.1
group25000	species_special	hap2_species_Csp_hap2_LG03_01331.1
group7967	multi_ortholog	hap1_species_Csp_hap1_LG09_01935.1	hap2_species_Csp_hap2_LG09_02060.1	hap2_species_Csp_hap2_LG17_01942.1	hap1_species_Csp_hap1_LG17_02295.1
group9781	multi_ortholog	hap1_species_Csp_hap1_LG09_00374.1	hap2_species_Csp_hap2_LG09_00404.1	hap2_species_Csp_hap2_LG17_00439.1
group13183	single_ortholog	hap1_species_Csp_hap1_LG04_01919.1	hap2_species_Csp_hap2_LG04_01835.1
group2744	multi_ortholog	hap1_species_Csp_hap1_LG01_00368.1	hap2_species_Csp_hap2_LG01_00366.1	hap1_species_Csp_hap1_LG15_02864.1	hap2_species_Csp_hap2_LG15_02859.1
group11388	single_ortholog	hap1_species_Csp_hap1_LG02_01152.1	hap2_species_Csp_hap2_LG02_01175.1
group14798	single_ortholog	hap1_species_Csp_hap1_LG07_00215.1	hap2_species_Csp_hap2_LG07_00222.1
group17821	single_ortholog	hap1_species_Csp_hap1_LG11_01432.1	hap2_species_Csp_hap2_LG11_01744.1
group5212	multi_ortholog	hap1_species_Csp_hap1_LG04_01741.1	hap2_species_Csp_hap2_LG04_01677.1	hap2_species_Csp_hap2_LG12_01804.1	hap1_species_Csp_hap1_LG12_01841.1
group4106	multi_ortholog	hap1_species_Csp_hap1_LG03_00039.1	hap2_species_Csp_hap2_LG03_00410.1	hap1_species_Csp_hap1_LG11_00070.1	hap2_species_Csp_hap2_LG11_00080.1
group2152	multi_ortholog	hap1_species_Csp_hap1_LG11_00451.1	hap2_species_Csp_hap2_LG11_00496.1	hap1_species_Csp_hap1_LG11_00463.1	hap2_species_Csp_hap2_LG11_00508.1	hap1_species_Csp_hap1_LG11_00452.1	hap2_species_Csp_hap2_LG11_00497.1
group23480	species_special	hap1_species_Csp_hap1_LG12_00784.1
group16868	single_ortholog	hap1_species_Csp_hap1_LG10_00637.1	hap2_species_Csp_hap2_LG10_00751.1
group10738	single_ortholog	hap1_species_Csp_hap1_LG01_00462.1	hap2_species_Csp_hap2_LG01_00485.1
group23944	species_special	hap1_species_Csp_hap1_LG15_02309.1
group11838	single_ortholog	hap1_species_Csp_hap1_LG02_02426.1	hap2_species_Csp_hap2_LG02_02511.1
group5007	multi_ortholog	hap1_species_Csp_hap1_LG04_01072.1	hap2_species_Csp_hap2_LG04_01088.1	hap1_species_Csp_hap1_LG12_01250.1	hap2_species_Csp_hap2_LG12_01152.1
group7936	multi_ortholog	hap1_species_Csp_hap1_LG09_01794.1	hap2_species_Csp_hap2_LG09_01908.1	hap1_species_Csp_hap1_LG17_01625.1	hap2_species_Csp_hap2_LG17_01690.1
group2954	multi_ortholog	hap2_species_Csp_hap2_LG17_02215.1	hap1_species_Csp_hap1_LG17_01954.1	hap1_species_Csp_hap1_LG09_02279.1	hap2_species_Csp_hap2_LG09_02467.1
group13270	single_ortholog	hap1_species_Csp_hap1_LG05_00115.1	hap2_species_Csp_hap2_LG05_00130.1
group16982	species_special	hap1_species_Csp_hap1_LG10_01034.1	hap1_species_Csp_hap1_LG10_01040.1
group3111	multi_ortholog	hap1_species_Csp_hap1_LG01_01490.1	hap2_species_Csp_hap2_LG01_01644.1	hap1_species_Csp_hap1_LG07_02012.1	hap2_species_Csp_hap2_LG07_02160.1
group23476	species_special	hap1_species_Csp_hap1_LG12_00723.1
group7456	multi_ortholog	hap1_species_Csp_hap1_LG09_00172.1	hap2_species_Csp_hap2_LG09_00183.1	hap1_species_Csp_hap1_LG09_00173.1	hap2_species_Csp_hap2_LG09_00184.1
group5407	multi_ortholog	hap1_species_Csp_hap1_LG05_00295.1	hap2_species_Csp_hap2_LG05_00340.1	hap2_species_Csp_hap2_LG10_00267.1	hap1_species_Csp_hap1_LG10_00245.1
group16424	single_ortholog	hap1_species_Csp_hap1_LG09_01522.1	hap2_species_Csp_hap2_LG09_01627.1
group23866	species_special	hap1_species_Csp_hap1_LG15_01107.1
group1135	multi_ortholog	hap1_species_Csp_hap1_LG06_01716.1	hap2_species_Csp_hap2_LG06_01807.1	hap1_species_Csp_hap1_LG14_00813.1	hap2_species_Csp_hap2_LG14_01755.1	hap1_species_Csp_hap1_LG13_00688.1	hap2_species_Csp_hap2_LG13_00609.1	hap1_species_Csp_hap1_LG16_00598.1	hap2_species_Csp_hap2_LG16_00661.1
group7987	multi_ortholog	hap1_species_Csp_hap1_LG09_02064.1	hap2_species_Csp_hap2_LG09_02208.1	hap2_species_Csp_hap2_LG17_02281.1	hap1_species_Csp_hap1_LG17_01891.1
group7793	multi_ortholog	hap1_species_Csp_hap1_LG09_01202.1	hap2_species_Csp_hap2_LG09_01270.1	hap1_species_Csp_hap1_LG17_01152.1	hap2_species_Csp_hap2_LG17_01254.1
group1143	multi_ortholog	hap1_species_Csp_hap1_LG06_01926.1	hap2_species_Csp_hap2_LG06_02014.1	hap1_species_Csp_hap1_LG14_01033.1	hap2_species_Csp_hap2_LG14_01978.1	hap1_species_Csp_hap1_LG16_00369.1	hap2_species_Csp_hap2_LG16_00412.1	hap1_species_Csp_hap1_LG13_00430.1	hap2_species_Csp_hap2_LG13_00384.1
group152	multi_ortholog	hap1_species_Csp_hap1_LG05_00186.1	hap2_species_Csp_hap2_LG05_00305.1	hap1_species_Csp_hap1_LG10_02503.1	hap1_species_Csp_hap1_LG10_02504.1	hap2_species_Csp_hap2_LG15_03061.1	hap2_species_Csp_hap2_LG15_03065.1	hap2_species_Csp_hap2_LG15_03055.1	hap1_species_Csp_hap1_LG15_03087.1	hap2_species_Csp_hap2_LG15_03060.1	hap2_species_Csp_hap2_LG10_02797.1	hap2_species_Csp_hap2_LG10_02800.1	hap1_species_Csp_hap1_LG15_03096.1	hap1_species_Csp_hap1_LG15_03092.1	hap2_species_Csp_hap2_LG15_03059.1	hap2_species_Csp_hap2_LG15_03058.1	hap2_species_Csp_hap2_LG15_03066.1	hap2_species_Csp_hap2_LG15_03056.1	hap2_species_Csp_hap2_LG15_03057.1	hap1_species_Csp_hap1_LG15_03095.1
group22443	species_special	hap1_species_Csp_hap1_LG04_00505.1
group27609	species_special	hap2_species_Csp_hap2_LG14_00619.1
group2742	multi_ortholog	hap1_species_Csp_hap1_LG01_00356.1	hap2_species_Csp_hap2_LG01_00354.1	hap2_species_Csp_hap2_LG15_02866.1	hap1_species_Csp_hap1_LG15_02870.1
group22532	species_special	hap1_species_Csp_hap1_LG04_01610.1
group1718	multi_ortholog	hap1_species_Csp_hap1_LG03_01555.1	hap1_species_Csp_hap1_LG16_00148.1	hap2_species_Csp_hap2_LG16_00167.1	hap1_species_Csp_hap1_LG13_00160.1	hap2_species_Csp_hap2_LG13_00143.1	hap2_species_Csp_hap2_LG03_01678.1
group19244	single_ortholog	hap1_species_Csp_hap1_LG13_02143.1	hap2_species_Csp_hap2_LG13_02161.1
group21706	single_ortholog	hap1_species_Csp_hap1_LG17_01222.1	hap2_species_Csp_hap2_LG17_01336.1
group20934	single_ortholog	hap1_species_Csp_hap1_LG16_00524.1	hap2_species_Csp_hap2_LG16_00582.1
group1665	multi_ortholog	hap1_species_Csp_hap1_LG03_00064.1	hap2_species_Csp_hap2_LG11_00094.1	hap1_species_Csp_hap1_LG11_00084.1	hap2_species_Csp_hap2_LG03_00386.1	hap1_species_Csp_hap1_LG11_00085.1	hap2_species_Csp_hap2_LG11_00095.1
group10900	single_ortholog	hap1_species_Csp_hap1_LG01_01053.1	hap2_species_Csp_hap2_LG01_01148.1
group7916	multi_ortholog	hap1_species_Csp_hap1_LG09_01696.1	hap2_species_Csp_hap2_LG09_01816.1	hap2_species_Csp_hap2_LG17_01615.1	hap1_species_Csp_hap1_LG17_01565.1
group12080	single_ortholog	hap1_species_Csp_hap1_LG03_00828.1	hap2_species_Csp_hap2_LG03_00810.1
group2940	multi_ortholog	hap1_species_Csp_hap1_LG01_01073.1	hap2_species_Csp_hap2_LG01_01170.1	hap1_species_Csp_hap1_LG07_01554.1	hap2_species_Csp_hap2_LG07_01691.1
group21546	single_ortholog	hap1_species_Csp_hap1_LG17_00589.1	hap2_species_Csp_hap2_LG17_00642.1
group3258	multi_ortholog	hap1_species_Csp_hap1_LG01_01811.1	hap2_species_Csp_hap2_LG01_02001.1	hap1_species_Csp_hap1_LG07_02333.1	hap2_species_Csp_hap2_LG07_02497.1
group13023	single_ortholog	hap1_species_Csp_hap1_LG04_01251.1	hap2_species_Csp_hap2_LG04_01242.1
group13188	single_ortholog	hap1_species_Csp_hap1_LG04_01934.1	hap2_species_Csp_hap2_LG04_01850.1
group8305	multi_ortholog	hap1_species_Csp_hap1_LG13_00142.1	hap2_species_Csp_hap2_LG13_00126.1	hap2_species_Csp_hap2_LG16_00146.1	hap1_species_Csp_hap1_LG16_00129.1
group1958	multi_ortholog	hap1_species_Csp_hap1_LG06_01756.1	hap2_species_Csp_hap2_LG06_01847.1	hap1_species_Csp_hap1_LG06_02079.1	hap2_species_Csp_hap2_LG06_02164.1	hap2_species_Csp_hap2_LG14_01806.1	hap1_species_Csp_hap1_LG14_00861.1
group16950	single_ortholog	hap1_species_Csp_hap1_LG10_00880.1	hap2_species_Csp_hap2_LG10_01054.1
group13460	single_ortholog	hap1_species_Csp_hap1_LG05_00832.1	hap2_species_Csp_hap2_LG05_00962.1
group5925	multi_ortholog	hap1_species_Csp_hap1_LG05_02400.1	hap2_species_Csp_hap2_LG05_02446.1	hap1_species_Csp_hap1_LG10_02060.1	hap2_species_Csp_hap2_LG10_02340.1
group20020	single_ortholog	hap1_species_Csp_hap1_LG15_01432.1	hap2_species_Csp_hap2_LG15_01427.1
group32	multi_ortholog	hap1_species_Csp_hap1_LG01_00433.1	hap2_species_Csp_hap2_LG01_00447.1	hap1_species_Csp_hap1_LG15_02777.1	hap2_species_Csp_hap2_LG15_02773.1	hap1_species_Csp_hap1_LG08_01496.1	hap2_species_Csp_hap2_LG08_01630.1	hap1_species_Csp_hap1_LG09_00649.1	hap2_species_Csp_hap2_LG09_00680.1	hap1_species_Csp_hap1_LG02_02546.1	hap2_species_Csp_hap2_LG02_02642.1	hap1_species_Csp_hap1_LG10_01725.1	hap2_species_Csp_hap2_LG10_01983.1	hap1_species_Csp_hap1_LG05_00658.1	hap2_species_Csp_hap2_LG05_00781.1	hap1_species_Csp_hap1_LG10_00630.1	hap2_species_Csp_hap2_LG10_00743.1	hap2_species_Csp_hap2_LG08_01563.1	hap1_species_Csp_hap1_LG15_03492.1	hap2_species_Csp_hap2_LG15_03440.1	hap1_species_Csp_hap1_LG08_01434.1	hap1_species_Csp_hap1_LG05_02560.1	hap1_species_Csp_hap1_LG09_02072.1	hap2_species_Csp_hap2_LG09_02224.1	hap1_species_Csp_hap1_LG13_00524.1	hap2_species_Csp_hap2_LG13_00459.1	hap1_species_Csp_hap1_LG08_01394.1	hap2_species_Csp_hap2_LG08_01521.1	hap1_species_Csp_hap1_LG15_03463.1	hap2_species_Csp_hap2_LG15_03408.1	hap2_species_Csp_hap2_LG16_00493.1	hap2_species_Csp_hap2_LG17_00435.1	hap1_species_Csp_hap1_LG16_00438.1	hap1_species_Csp_hap1_LG17_00394.1
group7861	multi_ortholog	hap1_species_Csp_hap1_LG09_01465.1	hap2_species_Csp_hap2_LG09_01565.1	hap2_species_Csp_hap2_LG17_01331.1	hap1_species_Csp_hap1_LG17_01217.1
group26699	species_special	hap2_species_Csp_hap2_LG11_00670.1
group961	multi_ortholog	hap1_species_Csp_hap1_LG03_01482.1	hap2_species_Csp_hap2_LG03_01598.1	hap1_species_Csp_hap1_LG11_01456.1	hap2_species_Csp_hap2_LG11_01777.1	hap2_species_Csp_hap2_LG11_01788.1	hap1_species_Csp_hap1_LG11_01465.1	hap2_species_Csp_hap2_LG11_01787.1	hap1_species_Csp_hap1_LG11_01466.1
group11305	single_ortholog	hap1_species_Csp_hap1_LG02_00924.1	hap2_species_Csp_hap2_LG02_00932.1
group31	multi_ortholog	hap1_species_Csp_hap1_LG05_01011.1	hap1_species_Csp_hap1_LG05_01012.1	hap1_species_Csp_hap1_LG05_01014.1	hap1_species_Csp_hap1_LG05_01013.1	hap2_species_Csp_hap2_LG05_01172.1	hap2_species_Csp_hap2_LG05_01174.1	hap1_species_Csp_hap1_LG05_01015.1	hap2_species_Csp_hap2_LG05_01175.1	hap2_species_Csp_hap2_LG05_01176.1	hap1_species_Csp_hap1_LG11_00152.1	hap1_species_Csp_hap1_LG11_00691.1	hap2_species_Csp_hap2_LG11_00167.1	hap1_species_Csp_hap1_LG05_02669.1	hap2_species_Csp_hap2_LG05_02736.1	hap2_species_Csp_hap2_LG17_00147.1	hap1_species_Csp_hap1_LG17_00136.1	hap1_species_Csp_hap1_LG17_00606.1	hap1_species_Csp_hap1_LG17_00607.1	hap1_species_Csp_hap1_LG17_00608.1	hap1_species_Csp_hap1_LG17_00609.1	hap1_species_Csp_hap1_LG17_00610.1	hap1_species_Csp_hap1_LG17_00611.1	hap2_species_Csp_hap2_LG17_00661.1	hap2_species_Csp_hap2_LG17_00662.1	hap2_species_Csp_hap2_LG17_00148.1	hap1_species_Csp_hap1_LG17_00138.1	hap1_species_Csp_hap1_LG17_00137.1	hap2_species_Csp_hap2_LG11_00147.1	hap1_species_Csp_hap1_LG11_00136.1	hap1_species_Csp_hap1_LG11_00134.1	hap1_species_Csp_hap1_LG11_00135.1	hap2_species_Csp_hap2_LG11_00146.1	hap1_species_Csp_hap1_LG11_00154.1	hap1_species_Csp_hap1_LG11_00687.1
group18345	single_ortholog	hap1_species_Csp_hap1_LG12_00771.1	hap2_species_Csp_hap2_LG12_00660.1
group18798	single_ortholog	hap1_species_Csp_hap1_LG13_00318.1	hap2_species_Csp_hap2_LG13_00286.1
group22240	species_special	hap1_species_Csp_hap1_LG02_00021.1
[truncated: 3,286,224 more chars]
