# Supplementary material for: A telomere-to-telomere reference genome provides genetic insight into the pentacyclic triterpenoid biosynthesis in Chaenomeles speciosa
Source: Hortic Res. 2023 Sep 14;10(10):uhad183. doi: 10.1093/hr/uhad183 (PMC10623406; doi:10.1093/hr/uhad183)
Supplement: Web_Material_uhad183 [file web_material_uhad183.zip › Table S12 Predicted centromere region in C. speciosa genome.txt]

#chrom	start	end	data_from	peak_value	sum_value
Chr01	4530000	5300000	TR-CL2	0.0	0.0
Chr01	4610000	5210000	TR-CL1	10017.0	329586.0
Chr01	4610000	5210000	TR-CL3	10081.0	328468.0
Chr01	5760000	6090000	TR-CL2	0.0	0.0
Chr01	6760000	7130000	TR-CL2	0.0	0.0
Chr01	6780000	7000000	TR-CL1	9943.0	53909.0
Chr01	6780000	7000000	TR-CL3	9632.0	53049.0
Chr01	7510000	7980000	TR-CL1	9994.0	222508.0
Chr01	7510000	7980000	TR-CL3	9771.0	218835.0
Chr01	7510000	8000000	TR-CL2	0.0	0.0
Chr01	23600000	32900000	HiC	26944.0	1735831.0
Chr02	0	14600000	HiC	27807.0	2327644.0
Chr02	18310000	20640000	TR-CL1	9937.0	839891.0
Chr02	18310000	20640000	TR-CL3	9979.0	814485.0
Chr02	18310000	20730000	TR-CL2	0.0	0.0
Chr02	26600000	35200000	HiC	18948.0	919443.0
Chr03	1000000	6100000	HiC	21381.0	731618.0
Chr03	6400000	11600000	HiC	15912.0	542378.0
Chr03	17600000	21040000	TR-CL2	10025.0	2922553.0
Chr03	21040000	21910000	TR-CL1	10037.0	480991.0
Chr03	21040000	21910000	TR-CL3	10036.0	479856.0
Chr03	22250000	23700000	TR-CL1	10067.0	990698.0
Chr03	22250000	23700000	TR-CL3	10036.0	978362.0
Chr03	23700000	26280000	TR-CL2	10104.0	2326190.0
Chr03	30700000	41200000	HiC	26147.0	1368109.0
Chr04	0	6600000	HiC	23404.0	933484.0
Chr04	13200000	14500000	HiC	16478.0	114995.0
Chr04	18400000	24100000	HiC	16616.0	635893.0
Chr05	11540000	12340000	TR-CL1	10068.0	413124.0
Chr05	11540000	12340000	TR-CL2	0.0	0.0
Chr05	11540000	12340000	TR-CL3	10056.0	410542.0
Chr05	12630000	13600000	TR-CL2	0.0	0.0
Chr05	12710000	13590000	TR-CL1	9990.0	414773.0
Chr05	12710000	13590000	TR-CL3	10014.0	417433.0
Chr05	29800000	41400000	HiC	29767.0	1979334.0
Chr06	0	4200000	HiC	19910.0	426925.0
Chr06	12280000	13000000	TR-CL2	0.0	0.0
Chr06	12290000	13000000	TR-CL1	9855.0	141185.0
Chr06	12290000	13000000	TR-CL3	9977.0	144184.0
Chr06	13360000	15140000	TR-CL2	0.0	0.0
Chr06	13370000	15120000	TR-CL1	10008.0	796931.0
Chr06	13370000	15120000	TR-CL3	9952.0	795546.0
Chr06	17700000	32400000	HiC	27165.0	2003895.0
Chr07	0	8700000	HiC	25199.0	1136129.0
Chr07	12850000	15220000	TR-CL1	10074.0	994034.0
Chr07	12850000	15220000	TR-CL3	10041.0	992659.0
Chr07	12850000	15230000	TR-CL2	0.0	0.0
Chr07	23150000	24070000	TR-CL1	10071.0	533276.0
Chr07	23150000	24070000	TR-CL2	0.0	0.0
Chr07	23150000	24070000	TR-CL3	10002.0	525817.0
Chr07	30800000	41800000	HiC	31831.0	1900911.0
Chr08	0	11100000	HiC	28913.0	1570327.0
Chr08	15570000	16420000	TR-CL2	0.0	0.0
Chr08	15590000	16420000	TR-CL1	10069.0	336800.0
Chr08	15590000	16420000	TR-CL3	10008.0	321159.0
Chr08	20070000	21510000	TR-CL2	0.0	0.0
Chr08	20080000	21510000	TR-CL1	10074.0	664811.0
Chr08	20080000	21510000	TR-CL3	10072.0	627232.0
Chr08	23400000	32700000	HiC	23127.0	1078437.0
Chr09	0	9700000	HiC	32126.0	1759914.0
Chr09	20060000	24030000	TR-CL1	10085.0	2807133.0
Chr09	20060000	24030000	TR-CL3	10082.0	2793962.0
Chr09	20060000	24070000	TR-CL2	0.0	0.0
Chr09	39160000	39250000	TR-CL1	9936.0	49491.0
Chr09	39160000	39250000	TR-CL2	0.0	0.0
Chr09	39160000	39250000	TR-CL3	9823.0	48823.0
Chr09	39540000	41180000	TR-CL2	0.0	0.0
Chr09	39560000	41180000	TR-CL1	10074.0	574302.0
Chr09	39560000	41180000	TR-CL3	10041.0	573150.0
Chr10	0	3400000	HiC	20388.0	421597.0
Chr10	12170000	17480000	TR-CL2	0.0	0.0
Chr10	12180000	17470000	TR-CL1	10073.0	3924457.0
Chr10	12180000	17470000	TR-CL3	10074.0	3923187.0
Chr10	21900000	40900000	HiC	27898.0	2626364.0
Chr11	0	10400000	HiC	30957.0	1506023.0
Chr11	18590000	20800000	TR-CL1	10079.0	917513.0
Chr11	18590000	20800000	TR-CL3	10030.0	896198.0
Chr11	20290000	20380000	TR-CL2	9984.0	68109.0
Chr11	20820000	20880000	TR-CL2	8414.0	31770.0
Chr11	36400000	39900000	HiC	24660.0	606312.0
Chr12	0	9200000	HiC	22232.0	1030353.0
Chr12	11470000	13270000	TR-CL1	10074.0	1037090.0
Chr12	11470000	13270000	TR-CL3	10074.0	1028753.0
Chr12	11470000	13390000	TR-CL2	0.0	0.0
Chr12	22500000	29500000	HiC	26097.0	1164034.0
Chr13	0	12100000	HiC	27259.0	2054024.0
Chr13	28300000	29090000	TR-CL1	9958.0	159692.0
Chr13	28300000	29090000	TR-CL3	9740.0	155930.0
Chr13	28300000	29490000	TR-CL2	0.0	0.0
Chr13	29880000	30110000	TR-CL1	7545.0	16656.0
Chr13	29880000	30110000	TR-CL3	7249.0	15838.0
Chr13	29880000	30250000	TR-CL2	0.0	0.0
Chr13	30670000	32090000	TR-CL2	0.0	0.0
Chr13	30780000	32090000	TR-CL1	10066.0	378108.0
Chr13	30780000	32090000	TR-CL3	9935.0	370049.0
Chr14	12180000	12770000	TR-CL2	0.0	0.0
Chr14	12250000	12760000	TR-CL1	10077.0	353259.0
Chr14	12250000	12760000	TR-CL3	10024.0	336154.0
Chr14	13510000	16420000	TR-CL2	0.0	0.0
Chr14	13850000	16360000	TR-CL1	10077.0	1868072.0
Chr14	13850000	16360000	TR-CL3	10042.0	1773929.0
Chr14	26600000	32500000	HiC	37112.0	1165189.0
Chr15	0	20400000	HiC	25958.0	3050690.0
Chr15	35690000	38260000	TR-CL2	0.0	0.0
Chr15	35700000	38260000	TR-CL1	10105.0	1200846.0
Chr15	35700000	38260000	TR-CL3	10038.0	1178225.0
Chr15	44100000	51800000	HiC	21768.0	948164.0
Chr16	0	15500000	HiC	27450.0	2508125.0
Chr16	24950000	26010000	TR-CL2	0.0	0.0
Chr16	24960000	25980000	TR-CL1	9977.0	153445.0
Chr16	24960000	25980000	TR-CL3	9807.0	150968.0
Chr17	0	13400000	HiC	28249.0	1813033.0
Chr17	18080000	20620000	TR-CL2	0.0	0.0
Chr17	18090000	20620000	TR-CL1	10074.0	913342.0
Chr17	18090000	20620000	TR-CL3	9863.0	875274.0
Chr17	23300000	30500000	HiC	17251.0	662633.0
Chr17	31400000	33800000	HiC	19155.0	355436.0
