# Supplementary material for: A telomere-to-telomere reference genome provides genetic insight into the pentacyclic triterpenoid biosynthesis in Chaenomeles speciosa
Source: Hortic Res. 2023 Sep 14;10(10):uhad183. doi: 10.1093/hr/uhad183 (PMC10623406; doi:10.1093/hr/uhad183)
Supplement: Web_Material_uhad183 [file web_material_uhad183.zip › Table S13 Functional annotation of gap-flanking genes.txt]

gene_ID	Chr	start	end	nr_annotation
Csp_LG07_01602.1	LG07	23121273	23122125
Csp_LG07_01603.1	LG07	23123544	23123876
Csp_LG07_01604.1	LG07	23124669	23125217	PREDICTED: uncharacterized protein LOC103410223 [Malus domestica]
Csp_LG09_01055.1	LG09	7583197	7584694	PREDICTED: exopolygalacturonase-like [Malus domestica]
Csp_LG09_01056.1	LG09	7589082	7594214	exopolygalacturonase clone GBGA483-like [Prunus yedoensis var. nudiflora]
Csp_LG09_01067.1	LG09	7681878	7686587	PREDICTED: glutamate receptor 3.7 [Pyrus x bretschneideri]
Csp_LG09_02278.1	LG09	26641575	26647074	PREDICTED: zinc finger protein 593-like [Malus domestica]
Csp_LG17_01749.1	LG17	16964570	16965782	PREDICTED: transcription factor MYB26-like [Pyrus x bretschneideri]
