# Supplementary material for: A telomere-to-telomere reference genome provides genetic insight into the pentacyclic triterpenoid biosynthesis in Chaenomeles speciosa
Source: Hortic Res. 2023 Sep 14;10(10):uhad183. doi: 10.1093/hr/uhad183 (PMC10623406; doi:10.1093/hr/uhad183)
Supplement: Web_Material_uhad183 [file web_material_uhad183.zip › Table S14 Position of C. speciosa genome gaps.xls]

Chr	pos_start	pos_end	Gap_ID
LG07	23116986	23136986	LG07_Gap1
LG08	16430026	16450026	LG08_Gap1
LG09	7584025	7604025	LG09_Gap1
LG09	7683347	7703347	LG09_Gap2
LG09	26623338	26643338	LG09_Gap3
LG14	12769557	12789557	LG14_Gap1
LG17	16947441	16967441	LG17_Gap1
