# Supplementary material for: A telomere-to-telomere reference genome provides genetic insight into the pentacyclic triterpenoid biosynthesis in Chaenomeles speciosa
Source: Hortic Res. 2023 Sep 14;10(10):uhad183. doi: 10.1093/hr/uhad183 (PMC10623406; doi:10.1093/hr/uhad183)
Supplement: Web_Material_uhad183 [file web_material_uhad183.zip › Table S15 The specific statistical result of homozygous SNP_InDel on each chromosome of C. speciosa.txt]

Chr	Chr_size	Variant_type	Variant_number	ratio
LG01	32856102	hom_SNP_InDel	235	7.152400488652e-06
LG01	32856102	het_SNP_InDel	248502	0.00756334394140851
LG02	35454787	hom_SNP_InDel	259	7.30507843693998e-06
LG02	35454787	het_SNP_InDel	154280	0.00435145753378803
LG03	41192068	hom_SNP_InDel	295	7.16157295137501e-06
LG03	41192068	het_SNP_InDel	270463	0.00656590001744996
LG04	24494482	hom_SNP_InDel	155	6.32795582286655e-06
LG04	24494482	het_SNP_InDel	182528	0.00745180077700765
LG05	41351270	hom_SNP_InDel	354	8.56080115556306e-06
LG05	41351270	het_SNP_InDel	397425	0.00961095028036624
LG06	32355895	hom_SNP_InDel	215	6.64484787084394e-06
LG06	32355895	het_SNP_InDel	131006	0.00404890669845479
LG07	41742070	hom_SNP_InDel	210	5.03089568869009e-06
LG07	41742070	het_SNP_InDel	124281	0.00297735593850521
LG08	32678731	hom_SNP_InDel	209	6.39559718521506e-06
LG08	32678731	het_SNP_InDel	190928	0.00584257693482651
LG09	50582745	hom_SNP_InDel	254	5.02147520859139e-06
LG09	50582745	het_SNP_InDel	153159	0.0030278902420183
LG10	40833724	hom_SNP_InDel	336	8.22849270372695e-06
LG10	40833724	het_SNP_InDel	304615	0.00745988781233864
LG11	39926357	hom_SNP_InDel	317	7.93961743116208e-06
LG11	39926357	het_SNP_InDel	368048	0.00921817134480864
LG12	29516134	hom_SNP_InDel	224	7.58906976096531e-06
LG12	29516134	het_SNP_InDel	243387	0.00824589697282171
LG13	35488782	hom_SNP_InDel	216	6.08643035424546e-06
LG13	35488782	het_SNP_InDel	360077	0.0101462202901187
LG14	32457730	hom_SNP_InDel	233	7.17856732433229e-06
LG14	32457730	het_SNP_InDel	288232	0.00888022668251908
LG15	51822334	hom_SNP_InDel	424	8.18180053410948e-06
LG15	51822334	het_SNP_InDel	412725	0.00796423024868004
LG16	35780769	hom_SNP_InDel	214	5.98086642576072e-06
LG16	35780769	het_SNP_InDel	365568	0.0102168849417406
LG17	33771985	hom_SNP_InDel	236	6.98804053122729e-06
LG17	33771985	het_SNP_InDel	341059	0.0100988733709316
