# Supplementary material for: A telomere-to-telomere reference genome provides genetic insight into the pentacyclic triterpenoid biosynthesis in Chaenomeles speciosa
Source: Hortic Res. 2023 Sep 14;10(10):uhad183. doi: 10.1093/hr/uhad183 (PMC10623406; doi:10.1093/hr/uhad183)
Supplement: Web_Material_uhad183 [file web_material_uhad183.zip › Table S16 Collinear blocks between C. speciosa and apple.txt]

Csp_Chr01_00116.1	Csp_Chr01_02410.1	HF35576-RA	HF23257-RA	2012	+
Csp_Chr01_00003.1	Csp_Chr01_00043.1	HF24385-RA	HF24427-RA	38	-
Csp_Chr01_00052.1	Csp_Chr01_00114.1	HF24327-RA	HF24381-RA	52	+
Csp_Chr01_01624.1	Csp_Chr01_01657.1	HF15394-RA	HF15434-RA	37	+
Csp_Chr01_01827.1	Csp_Chr01_02410.1	HF25578-RA	HF26164-RA	565	+
Csp_Chr01_00696.1	Csp_Chr01_00876.1	HF14820-RA	HF14942-RA	139	-
Csp_Chr01_01159.1	Csp_Chr01_01629.1	HF24908-RA	HF25343-RA	431	+
Csp_Chr01_01631.1	Csp_Chr01_01827.1	HF25386-RA	HF25554-RA	178	+
Csp_Chr01_00887.1	Csp_Chr01_01107.1	HF14945-RA	HF24900-RA	184	+
Csp_Chr01_00238.1	Csp_Chr01_00643.1	HF31546-RA	HF41090-RA	319	-
Csp_Chr01_00114.1	Csp_Chr01_00189.1	HF41123-RA	HF41203-RA	70	-
Csp_Chr02_02037.1	Csp_Chr02_02854.1	HF27036-RA	HF06927-RA	719	+
Csp_Chr02_01125.1	Csp_Chr02_02039.1	HF35587-RA	HF27022-RA	738	+
Csp_Chr02_00001.1	Csp_Chr02_01123.1	HF18318-RA	HF19346-RA	1033	+
Csp_Chr02_02883.1	Csp_Chr02_03013.1	HF06951-RA	HF07066-RA	117	+
Csp_Chr02_02469.1	Csp_Chr02_02572.1	HF16570-RA	HF14232-RA	96	-
Csp_Chr02_02882.1	Csp_Chr02_03003.1	HF16953-RA	HF16830-RA	117	-
Csp_Chr02_02574.1	Csp_Chr02_02691.1	HF16657-RA	HF16582-RA	88	+
Csp_Chr02_02006.1	Csp_Chr02_02442.1	HF14233-RA	HF14637-RA	388	-
Csp_Chr02_02703.1	Csp_Chr02_02763.1	HF16730-RA	HF16662-RA	61	-
Csp_Chr02_01862.1	Csp_Chr02_01997.1	HF14660-RA	HF14752-RA	99	-
Csp_Chr02_02775.1	Csp_Chr02_02854.1	HF16826-RA	HF16753-RA	71	-
Csp_Chr02_00009.1	Csp_Chr02_00562.1	HF30152-RA	HF30633-RA	500	+
Csp_Chr02_00566.1	Csp_Chr02_01779.1	HF30655-RA	HF31541-RA	976	+
Csp_Chr03_00002.1	Csp_Chr03_00053.1	HF15245-RA	HF15289-RA	43	-
Csp_Chr03_00664.1	Csp_Chr03_02965.1	HF40152-RA	HF02671-RA	2019	+
Csp_Chr03_00055.1	Csp_Chr03_00663.1	HF39656-RA	HF40212-RA	559	-
Csp_Chr03_00824.1	Csp_Chr03_01078.1	HF34287-RA	HF06210-RA	232	+
Csp_Chr03_01478.1	Csp_Chr03_01830.1	HF05858-RA	HF02532-RA	304	+
Csp_Chr03_00118.1	Csp_Chr03_00663.1	HF43911-RA	HF43375-RA	519	-
Csp_Chr03_01918.1	Csp_Chr03_02841.1	HF03356-RA	HF28416-RA	885	+
Csp_Chr03_01083.1	Csp_Chr03_01463.1	HF06197-RA	HF05881-RA	317	+
Csp_Chr03_00678.1	Csp_Chr03_00737.1	HF34465-RA	HF34416-RA	52	+
Csp_Chr03_02895.1	Csp_Chr03_02942.1	HF28482-RA	HF03927-RA	53	+
Csp_Chr03_02846.1	Csp_Chr03_02894.1	HF28404-RA	HF28480-RA	60	-
Csp_Chr03_00748.1	Csp_Chr03_00820.1	HF34393-RA	HF34324-RA	68	+
Csp_Chr03_00055.1	Csp_Chr03_00118.1	HF34465-RA	HF34416-RA	55	-
Csp_Chr03_00696.1	Csp_Chr03_00735.1	HF06460-RA	HF37642-RA	37	-
Csp_Chr04_01425.1	Csp_Chr04_02359.1	HF15400-RA	HF31575-RA	845	+
Csp_Chr04_00308.1	Csp_Chr04_00895.1	HF01014-RA	HF01462-RA	476	+
Csp_Chr04_00002.1	Csp_Chr04_00299.1	HF00697-RA	HF00991-RA	285	+
Csp_Chr04_01252.1	Csp_Chr04_01417.1	HF27864-RA	HF15397-RA	140	-
Csp_Chr04_00900.1	Csp_Chr04_01248.1	HF01547-RA	HF27868-RA	284	+
Csp_Chr04_00627.1	Csp_Chr04_00701.1	HF08267-RA	HF08342-RA	68	-
Csp_Chr04_00459.1	Csp_Chr04_00527.1	HF37336-RA	HF37396-RA	61	-
Csp_Chr04_00714.1	Csp_Chr04_00899.1	HF37514-RA	HF08262-RA	121	-
Csp_Chr04_00528.1	Csp_Chr04_00608.1	HF37399-RA	HF37470-RA	73	+
Csp_Chr04_00903.1	Csp_Chr04_01248.1	HF04864-RA	HF04592-RA	284	+
Csp_Chr04_01426.1	Csp_Chr04_02358.1	HF37681-RA	HF38552-RA	857	+
Csp_Chr04_01252.1	Csp_Chr04_01418.1	HF04589-RA	HF37677-RA	142	-
Csp_Chr04_00194.1	Csp_Chr04_00266.1	HF35600-RA	HF35636-RA	50	-
Csp_Chr04_00016.1	Csp_Chr04_00094.1	HF35670-RA	HF15360-RA	50	-
Csp_Chr05_00001.1	Csp_Chr05_01741.1	HF31744-RA	HF10663-RA	1464	+
Csp_Chr05_01744.1	Csp_Chr05_03547.1	HF10706-RA	HF12401-RA	1673	+
Csp_Chr05_02225.1	Csp_Chr05_02402.1	HF22734-RA	HF22868-RA	146	+
Csp_Chr05_02427.1	Csp_Chr05_03334.1	HF22879-RA	HF17826-RA	836	+
Csp_Chr05_01800.1	Csp_Chr05_02077.1	HF29715-RA	HF29981-RA	257	+
Csp_Chr05_03338.1	Csp_Chr05_03486.1	HF17795-RA	HF17645-RA	145	+
Csp_Chr05_00005.1	Csp_Chr05_00197.1	HF09989-RA	HF09801-RA	177	+
Csp_Chr05_00366.1	Csp_Chr05_00790.1	HF39276-RA	HF44125-RA	377	+
Csp_Chr05_01608.1	Csp_Chr05_01798.1	HF36155-RA	HF36283-RA	148	+
Csp_Chr05_00792.1	Csp_Chr05_00955.1	HF44103-RA	HF43933-RA	152	+
Csp_Chr05_01257.1	Csp_Chr05_01601.1	HF35892-RA	HF36130-RA	275	+
Csp_Chr05_03489.1	Csp_Chr05_03546.1	HF15038-RA	HF14977-RA	59	+
Csp_Chr05_02102.1	Csp_Chr05_02211.1	HF29986-RA	HF30068-RA	91	+
Csp_Chr05_01032.1	Csp_Chr05_01220.1	HF35749-RA	HF35876-RA	139	+
Csp_Chr05_00261.1	Csp_Chr05_00299.1	HF09756-RA	HF09724-RA	33	+
Csp_Chr06_00711.1	Csp_Chr06_00952.1	HF01294-RA	HF01474-RA	186	-
Csp_Chr06_00557.1	Csp_Chr06_00667.1	HF01233-RA	HF01290-RA	70	+
Csp_Chr06_00483.1	Csp_Chr06_00552.1	HF01151-RA	HF01231-RA	69	-
Csp_Chr06_00908.1	Csp_Chr06_01769.1	HF08306-RA	HF08980-RA	711	+
Csp_Chr06_01767.1	Csp_Chr06_02473.1	HF09007-RA	HF09574-RA	607	+
Csp_Chr06_00204.1	Csp_Chr06_00855.1	HF37125-RA	HF08266-RA	509	+
Csp_Chr06_00001.1	Csp_Chr06_00204.1	HF09993-RA	HF10176-RA	181	+
Csp_Chr06_00861.1	Csp_Chr06_00905.1	HF08268-RA	HF08301-RA	35	-
Csp_Chr06_00992.1	Csp_Chr06_02472.1	HF20739-RA	HF24513-RA	1264	+
Csp_Chr06_00246.1	Csp_Chr06_00471.1	HF16224-RA	HF16392-RA	179	-
Csp_Chr06_00152.1	Csp_Chr06_00218.1	HF16422-RA	HF16457-RA	45	+
Csp_Chr06_00026.1	Csp_Chr06_00142.1	HF16460-RA	HF16514-RA	76	-
Csp_Chr07_02889.1	Csp_Chr07_03333.1	HF23647-RA	HF23255-RA	402	+
Csp_Chr07_02083.1	Csp_Chr07_02879.1	HF05570-RA	HF23675-RA	711	+
Csp_Chr07_01794.1	Csp_Chr07_01850.1	HF15250-RA	HF15334-RA	63	-
Csp_Chr07_01432.1	Csp_Chr07_01604.1	HF10250-RA	HF05657-RA	150	+
Csp_Chr07_01270.1	Csp_Chr07_01412.1	HF15250-RA	HF10254-RA	143	-
Csp_Chr07_01647.1	Csp_Chr07_01690.1	HF15213-RA	HF15250-RA	37	+
Csp_Chr07_01856.1	Csp_Chr07_02080.1	HF10251-RA	HF05595-RA	201	+
Csp_Chr07_01225.1	Csp_Chr07_01269.1	HF15213-RA	HF15250-RA	38	+
Csp_Chr07_01692.1	Csp_Chr07_01787.1	HF15336-RA	HF10254-RA	80	-
Csp_Chr07_00130.1	Csp_Chr07_00277.1	HF06807-RA	HF06926-RA	127	-
Csp_Chr07_00512.1	Csp_Chr07_00848.1	HF27007-RA	HF26749-RA	271	-
Csp_Chr07_00008.1	Csp_Chr07_00119.1	HF06951-RA	HF07059-RA	105	-
Csp_Chr07_00280.1	Csp_Chr07_00368.1	HF06677-RA	HF06796-RA	100	+
Csp_Chr07_01164.1	Csp_Chr07_01213.1	HF27240-RA	HF27209-RA	36	-
Csp_Chr07_00372.1	Csp_Chr07_00531.1	HF06514-RA	HF06674-RA	154	-
Csp_Chr07_01026.1	Csp_Chr07_01160.1	HF27163-RA	HF27070-RA	102	-
Csp_Chr07_00001.1	Csp_Chr07_00853.1	HF16957-RA	HF14578-RA	795	+
Csp_Chr07_01606.1	Csp_Chr07_02548.1	HF14757-RA	HF25342-RA	814	+
Csp_Chr07_00881.1	Csp_Chr07_01604.1	HF14582-RA	HF12536-RA	563	+
Csp_Chr07_02550.1	Csp_Chr07_03333.1	HF25365-RA	HF26163-RA	758	+
Csp_Chr07_02510.1	Csp_Chr07_02544.1	HF37622-RA	HF37657-RA	33	+
Csp_Chr08_00001.1	Csp_Chr08_01240.1	HF20913-RA	HF21980-RA	1090	+
Csp_Chr08_01455.1	Csp_Chr08_02534.1	HF22023-RA	HF34483-RA	972	+
Csp_Chr08_01247.1	Csp_Chr08_01431.1	HF21989-RA	HF22104-RA	130	-
Csp_Chr08_02097.1	Csp_Chr08_02534.1	HF17416-RA	HF16965-RA	426	+
Csp_Chr08_00014.1	Csp_Chr08_00326.1	HF13676-RA	HF13383-RA	295	+
Csp_Chr08_00601.1	Csp_Chr08_01240.1	HF13198-RA	HF12751-RA	499	+
Csp_Chr08_01456.1	Csp_Chr08_01586.1	HF12735-RA	HF12596-RA	118	+
Csp_Chr08_01601.1	Csp_Chr08_01872.1	HF44656-RA	HF17556-RA	253	+
Csp_Chr08_01247.1	Csp_Chr08_01427.1	HF12748-RA	HF12613-RA	139	-
Csp_Chr08_00366.1	Csp_Chr08_00469.1	HF13373-RA	HF13302-RA	84	-
Csp_Chr08_01899.1	Csp_Chr08_02073.1	HF17547-RA	HF17419-RA	142	+
Csp_Chr08_00484.1	Csp_Chr08_00598.1	HF13300-RA	HF13212-RA	95	-
Csp_Chr09_02279.1	Csp_Chr09_02446.1	HF01532-RA	HF01630-RA	115	+
Csp_Chr09_02692.1	Csp_Chr09_03364.1	HF00657-RA	HF00083-RA	570	+
Csp_Chr09_01514.1	Csp_Chr09_02126.1	HF00654-RA	HF00124-RA	528	+
Csp_Chr09_03371.1	Csp_Chr09_04112.1	HF00073-RA	HF37114-RA	635	+
Csp_Chr09_01140.1	Csp_Chr09_01491.1	HF33870-RA	HF00657-RA	302	+
Csp_Chr09_00003.1	Csp_Chr09_01116.1	HF32876-RA	HF33864-RA	1012	+
Csp_Chr09_02452.1	Csp_Chr09_02668.1	HF34014-RA	HF00657-RA	169	+
Csp_Chr09_02179.1	Csp_Chr09_02270.1	HF00073-RA	HF06359-RA	94	+
Csp_Chr09_02130.1	Csp_Chr09_02174.1	HF00119-RA	HF00086-RA	34	-
Csp_Chr09_02279.1	Csp_Chr09_02446.1	HF04888-RA	HF04772-RA	125	+
Csp_Chr09_01742.1	Csp_Chr09_01794.1	HF30745-RA	HF30793-RA	47	-
Csp_Chr09_02928.1	Csp_Chr09_02985.1	HF30745-RA	HF30793-RA	51	-
Csp_Chr09_00495.1	Csp_Chr09_01045.1	HF38628-RA	HF29283-RA	491	+
Csp_Chr09_01068.1	Csp_Chr09_01475.1	HF29289-RA	HF28975-RA	338	+
Csp_Chr09_00235.1	Csp_Chr09_00495.1	HF38878-RA	HF38650-RA	235	+
Csp_Chr09_03874.1	Csp_Chr09_03959.1	HF32160-RA	HF32110-RA	58	+
Csp_Chr09_01595.1	Csp_Chr09_01698.1	HF28973-RA	HF28878-RA	91	-
Csp_Chr09_00006.1	Csp_Chr09_00204.1	HF39114-RA	HF38928-RA	190	+
Csp_Chr09_03796.1	Csp_Chr09_03854.1	HF32253-RA	HF32197-RA	54	+
Csp_Chr09_02934.1	Csp_Chr09_03169.1	HF28770-RA	HF28543-RA	200	+
Csp_Chr09_02765.1	Csp_Chr09_02880.1	HF28973-RA	HF28878-RA	97	-
Csp_Chr09_02458.1	Csp_Chr09_02644.1	HF29109-RA	HF28975-RA	149	+
Csp_Chr09_01978.1	Csp_Chr09_02147.1	HF32835-RA	HF32671-RA	153	+
Csp_Chr09_03542.1	Csp_Chr09_03618.1	HF32444-RA	HF32390-RA	59	+
Csp_Chr09_03173.1	Csp_Chr09_03330.1	HF32835-RA	HF32683-RA	142	+
Csp_Chr09_02186.1	Csp_Chr09_02272.1	HF32541-RA	HF32452-RA	81	+
Csp_Chr09_01750.1	Csp_Chr09_01974.1	HF28765-RA	HF28543-RA	196	+
Csp_Chr09_03387.1	Csp_Chr09_03501.1	HF32541-RA	HF32449-RA	95	+
Csp_Chr09_03629.1	Csp_Chr09_03767.1	HF32365-RA	HF32271-RA	106	+
Csp_Chr09_02688.1	Csp_Chr09_02738.1	HF28847-RA	HF28805-RA	44	-
Csp_Chr09_01514.1	Csp_Chr09_01561.1	HF28852-RA	HF28806-RA	44	-
Csp_Chr09_04016.1	Csp_Chr09_04100.1	HF32045-RA	HF31974-RA	68	+
Csp_Chr10_02145.1	Csp_Chr10_02395.1	HF11388-RA	HF11579-RA	210	+
Csp_Chr10_00946.1	Csp_Chr10_01427.1	HF22669-RA	HF10583-RA	440	+
Csp_Chr10_03250.1	Csp_Chr10_03401.1	HF12312-RA	HF12403-RA	111	+
Csp_Chr10_01574.1	Csp_Chr10_01969.1	HF10786-RA	HF11125-RA	346	+
Csp_Chr10_00003.1	Csp_Chr10_00764.1	HF31747-RA	HF22491-RA	692	+
Csp_Chr10_02403.1	Csp_Chr10_03196.1	HF11637-RA	HF12311-RA	701	+
Csp_Chr10_01427.1	Csp_Chr10_01496.1	HF10605-RA	HF10683-RA	72	+
Csp_Chr10_01498.1	Csp_Chr10_01567.1	HF10706-RA	HF10765-RA	60	+
Csp_Chr10_01979.1	Csp_Chr10_02042.1	HF11147-RA	HF11226-RA	69	+
Csp_Chr10_00815.1	Csp_Chr10_00942.1	HF22496-RA	HF22645-RA	129	+
Csp_Chr10_02052.1	Csp_Chr10_02102.1	HF11254-RA	HF11309-RA	51	+
Csp_Chr10_00002.1	Csp_Chr10_00941.1	HF09992-RA	HF35727-RA	890	+
Csp_Chr10_01979.1	Csp_Chr10_03198.1	HF22734-RA	HF17690-RA	1119	+
Csp_Chr10_00946.1	Csp_Chr10_01384.1	HF35749-RA	HF36130-RA	377	+
Csp_Chr10_01387.1	Csp_Chr10_01971.1	HF36155-RA	HF30088-RA	521	+
Csp_Chr10_03250.1	Csp_Chr10_03401.1	HF17689-RA	HF14974-RA	138	+
Csp_Chr11_00252.1	Csp_Chr11_01369.1	HF39881-RA	HF40758-RA	934	+
Csp_Chr11_01890.1	Csp_Chr11_02238.1	HF04207-RA	HF04481-RA	283	+
Csp_Chr11_02645.1	Csp_Chr11_02952.1	HF03086-RA	HF02775-RA	299	+
Csp_Chr11_02271.1	Csp_Chr11_02466.1	HF04465-RA	HF03247-RA	168	+
Csp_Chr11_03006.1	Csp_Chr11_03059.1	HF02735-RA	HF02673-RA	53	+
Csp_Chr11_01402.1	Csp_Chr11_01439.1	HF40766-RA	HF40802-RA	35	+
Csp_Chr11_00099.1	Csp_Chr11_00237.1	HF39739-RA	HF39855-RA	118	+
Csp_Chr11_01466.1	Csp_Chr11_01832.1	HF40813-RA	HF04109-RA	283	+
Csp_Chr11_00001.1	Csp_Chr11_00096.1	HF39610-RA	HF39715-RA	97	+
Csp_Chr11_02478.1	Csp_Chr11_02607.1	HF03223-RA	HF03107-RA	115	+
Csp_Chr11_02953.1	Csp_Chr11_03005.1	HF02777-RA	HF02736-RA	46	-
Csp_Chr11_00643.1	Csp_Chr11_03062.1	HF34395-RA	HF03927-RA	2126	+
Csp_Chr11_00001.1	Csp_Chr11_00645.1	HF09637-RA	HF34416-RA	636	+
Csp_Chr12_01717.1	Csp_Chr12_02560.1	HF15460-RA	HF31576-RA	784	+
Csp_Chr12_01056.1	Csp_Chr12_01710.1	HF01486-RA	HF15446-RA	536	+
Csp_Chr12_01588.1	Csp_Chr12_01629.1	HF25307-RA	HF25339-RA	33	+
Csp_Chr12_01388.1	Csp_Chr12_01453.1	HF34287-RA	HF34196-RA	71	-
Csp_Chr12_01716.1	Csp_Chr12_02560.1	HF37766-RA	HF38552-RA	786	+
Csp_Chr12_00002.1	Csp_Chr12_01711.1	HF36651-RA	HF37760-RA	1474	+
Csp_Chr12_00009.1	Csp_Chr12_00796.1	HF19817-RA	HF20544-RA	716	+
Csp_Chr12_00824.1	Csp_Chr12_00865.1	HF20563-RA	HF20599-RA	34	+
Csp_Chr12_00925.1	Csp_Chr12_01025.1	HF20663-RA	HF20740-RA	79	+
Csp_Chr13_00001.1	Csp_Chr13_02229.1	HF41891-RA	HF02075-RA	1904	+
Csp_Chr13_02267.1	Csp_Chr13_02561.1	HF02081-RA	HF02319-RA	237	+
Csp_Chr13_02582.1	Csp_Chr13_02708.1	HF02328-RA	HF02457-RA	117	-
Csp_Chr13_02711.1	Csp_Chr13_02775.1	HF02464-RA	HF07286-RA	51	+
Csp_Chr13_00002.1	Csp_Chr13_01027.1	HF08080-RA	HF35229-RA	927	+
Csp_Chr13_02583.1	Csp_Chr13_02682.1	HF16166-RA	HF16213-RA	63	-
Csp_Chr13_01013.1	Csp_Chr13_01978.1	HF35258-RA	HF14056-RA	835	+
Csp_Chr13_01991.1	Csp_Chr13_02208.1	HF14059-RA	HF19501-RA	212	+
Csp_Chr13_02268.1	Csp_Chr13_02582.1	HF19527-RA	HF16116-RA	256	+
Csp_Chr14_01059.1	Csp_Chr14_02529.1	HF08347-RA	HF09635-RA	1307	+
Csp_Chr14_00005.1	Csp_Chr14_00560.1	HF36647-RA	HF05352-RA	490	+
Csp_Chr14_00974.1	Csp_Chr14_01052.1	HF05037-RA	HF04955-RA	76	+
Csp_Chr14_00595.1	Csp_Chr14_00889.1	HF05337-RA	HF05083-RA	247	+
Csp_Chr14_00003.1	Csp_Chr14_02529.1	HF19815-RA	HF24432-RA	2215	+
Csp_Chr15_03171.1	Csp_Chr15_03546.1	HF35576-RA	HF15088-RA	306	-
Csp_Chr15_03059.1	Csp_Chr15_03157.1	HF15110-RA	HF15200-RA	86	-
Csp_Chr15_02385.1	Csp_Chr15_03058.1	HF27703-RA	HF27241-RA	516	+
Csp_Chr15_02208.1	Csp_Chr15_02384.1	HF19173-RA	HF19346-RA	165	+
Csp_Chr15_01792.1	Csp_Chr15_02203.1	HF18770-RA	HF19147-RA	374	+
Csp_Chr15_01351.1	Csp_Chr15_01806.1	HF18323-RA	HF18745-RA	425	+
Csp_Chr15_00653.1	Csp_Chr15_01268.1	HF21536-RA	HF22107-RA	564	+
Csp_Chr15_03577.1	Csp_Chr15_04615.1	HF22135-RA	HF34483-RA	903	+
Csp_Chr15_00452.1	Csp_Chr15_00561.1	HF21349-RA	HF21444-RA	100	-
Csp_Chr15_00580.1	Csp_Chr15_00646.1	HF21448-RA	HF21514-RA	64	+
Csp_Chr15_00006.1	Csp_Chr15_00331.1	HF20927-RA	HF21201-RA	288	+
Csp_Chr15_00343.1	Csp_Chr15_00453.1	HF21241-RA	HF21348-RA	106	-
Csp_Chr15_00004.1	Csp_Chr15_01875.1	HF13675-RA	HF30633-RA	1687	+
Csp_Chr15_01876.1	Csp_Chr15_04617.1	HF30655-RA	HF16963-RA	2291	+
Csp_Chr16_02728.1	Csp_Chr16_02860.1	HF37169-RA	HF37296-RA	116	-
Csp_Chr16_02949.1	Csp_Chr16_03032.1	HF09993-RA	HF10126-RA	96	-
Csp_Chr16_00013.1	Csp_Chr16_02429.1	HF41891-RA	HF02200-RA	2038	+
Csp_Chr16_02638.1	Csp_Chr16_02708.1	HF02381-RA	HF02442-RA	55	+
Csp_Chr16_02432.1	Csp_Chr16_02553.1	HF02202-RA	HF02292-RA	94	+
Csp_Chr16_00014.1	Csp_Chr16_03033.1	HF08080-RA	HF35579-RA	2670	+
Csp_Chr17_02221.1	Csp_Chr17_02304.1	HF00063-RA	HF06334-RA	76	+
Csp_Chr17_00001.1	Csp_Chr17_00538.1	HF32878-RA	HF33314-RA	466	+
Csp_Chr17_01274.1	Csp_Chr17_01462.1	HF33999-RA	HF00658-RA	166	+
Csp_Chr17_00824.1	Csp_Chr17_01266.1	HF33611-RA	HF33972-RA	380	+
Csp_Chr17_02772.1	Csp_Chr17_02867.1	HF37005-RA	HF37107-RA	94	+
Csp_Chr17_01465.1	Csp_Chr17_01636.1	HF00654-RA	HF00512-RA	143	-
Csp_Chr17_00563.1	Csp_Chr17_00820.1	HF33357-RA	HF33589-RA	235	+
Csp_Chr17_02334.1	Csp_Chr17_02538.1	HF06409-RA	HF36826-RA	183	+
Csp_Chr17_01639.1	Csp_Chr17_02046.1	HF00511-RA	HF00124-RA	363	+
Csp_Chr17_02661.1	Csp_Chr17_02702.1	HF06370-RA	HF06403-RA	36	+
Csp_Chr17_02601.1	Csp_Chr17_02650.1	HF36850-RA	HF36893-RA	43	+
Csp_Chr17_02705.1	Csp_Chr17_02765.1	HF36907-RA	HF36983-RA	63	+
Csp_Chr17_00001.1	Csp_Chr17_01910.1	HF39114-RA	HF28543-RA	1682	+
Csp_Chr17_01913.1	Csp_Chr17_02553.1	HF32838-RA	HF32264-RA	573	+
Csp_Chr17_02600.1	Csp_Chr17_02867.1	HF32254-RA	HF31974-RA	258	+
