# Supplementary material for: A telomere-to-telomere reference genome provides genetic insight into the pentacyclic triterpenoid biosynthesis in Chaenomeles speciosa
Source: Hortic Res. 2023 Sep 14;10(10):uhad183. doi: 10.1093/hr/uhad183 (PMC10623406; doi:10.1093/hr/uhad183)
Supplement: Web_Material_uhad183 [file web_material_uhad183.zip › Table S17 KEGG functional enrichment analysis of C. speciosa-specific genes.txt]

pathway	DEG_num	p_value	enrichment_factor	correct_p_value
ko04210:Apoptosis	21	0.000219210927495711	2.73149388644058	0.0624751143362776
ko01200:Carbon metabolism	83	0.000619766579211822	1.52145880863204	0.0883167375376846
ko04540:Gap junction	17	0.000978653461728252	2.68387554352335	0.0929720788641839
ko00010:Glycolysis / Gluconeogenesis	47	0.00174463072629118	1.66800650963978	0.102574321512354
ko00620:Pyruvate metabolism	36	0.00179954950021673	1.80629655290723	0.102574321512354
ko04214:Apoptosis - fly	13	0.00444835519270214	2.61264708602306	0.211296871653352
ko04150:mTOR signaling pathway	23	0.00842066909315379	1.85181255440591	0.314242547801567
ko03013:RNA transport	53	0.00903449410057997	1.46697295527862	0.314242547801567
ko00190:Oxidative phosphorylation	35	0.00998475698321921	1.60366945160399	0.314242547801567
ko04922:Glucagon signaling pathway	26	0.0110260543088269	1.73050294010994	0.314242547801567
ko00270:Cysteine and methionine metabolism	31	0.0147816595825762	1.60101558704758	0.382979361912202
ko04973:Carbohydrate digestion and absorption	9	0.0208598187797753	2.49108516374682	0.484000224814637
ko03420:Nucleotide excision repair	22	0.0228438792513885	1.68534955653876	0.484000224814637
ko04151:PI3K-Akt signaling pathway	29	0.0272705661680835	1.5357438105861	0.484000224814637
ko00520:Amino sugar and nucleotide sugar metabolism	38	0.0279858464126294	1.44418958332543	0.484000224814637
ko00720:Carbon fixation pathways in prokaryotes	14	0.028545859317178	1.90615319921651	0.484000224814637
ko01210:2-Oxocarboxylic acid metabolism	22	0.0290601082495311	1.63816732794213	0.484000224814637
ko01230:Biosynthesis of amino acids	66	0.0323452815812473	1.30303898595395	0.484000224814637
ko00230:Purine metabolism	42	0.0326360859100082	1.39857375018735	0.484000224814637
ko00791:Atrazine degradation	3	0.0339649280571675	6.00861932301759	0.484000224814637
ko04976:Bile secretion	11	0.0372288504117093	2.00681540458869	0.501879654792943
ko04919:Thyroid hormone signaling pathway	15	0.0387415873875254	1.77178220822376	0.501879654792943
ko04614:Renin-angiotensin system	5	0.0419453032268641	3.08316994713924	0.504178057126456
ko04140:Regulation of autophagy	13	0.0429179353266497	1.83117431966985	0.504178057126456
ko00860:Porphyrin and chlorophyll metabolism	16	0.0457635722721724	1.690972808047	0.504178057126456
ko04620:Toll-like receptor signaling pathway	12	0.0473698760467641	1.8523907736369	0.504178057126456
ko04122:Sulfur relay system	4	0.0477642369909274	3.56171993823083	0.504178057126456
ko03060:Protein export	16	0.0498059382964244	1.6688881275578	0.506953300517177
ko04113:Meiosis - yeast	23	0.0533368832140488	1.50299790954322	0.524172817793238
ko04211:Longevity regulating pathway	16	0.0684640331233548	1.58600153386842	0.650408314671871
ko00680:Methane metabolism	19	0.0757136780740796	1.4959803504295	0.696077362939119
ko04066:HIF-1 signaling pathway	16	0.0793484576320841	1.54755857839628	0.706198783973311
ko04722:Neurotrophin signaling pathway	20	0.0824781265994521	1.46019852521543	0.706198783973311
ko00900:Terpenoid backbone biosynthesis	17	0.0876810757713087	1.49973665183153	0.706198783973311
ko03022:Basal transcription factors	15	0.088494311158027	1.54348865339152	0.706198783973311
ko00261:Monobactam biosynthesis	5	0.0892040569229445	2.35714423013982	0.706198783973311
ko00030:Pentose phosphate pathway	16	0.104340947037753	1.47597085188241	0.80370729475026
ko00500:Starch and sucrose metabolism	63	0.117191873152757	1.19040187640546	0.803959048155003
ko00020:Citrate cycle (TCA cycle)	17	0.12736305210663	1.40634610602562	0.803959048155003
ko04064:NF-kappa B signaling pathway	10	0.134505900357406	1.57220321622239	0.803959048155003
ko00410:beta-Alanine metabolism	13	0.136191156401157	1.46858691889414	0.803959048155003
ko04145:Phagosome	23	0.136543367901334	1.31882217870171	0.803959048155003
ko04062:Chemokine signaling pathway	5	0.137098972826662	2.00320743793062	0.803959048155003
ko04730:Long-term depression	5	0.137098972826662	2.00320743793062	0.803959048155003
ko00310:Lysine degradation	9	0.139821865859404	1.6034043663583	0.803959048155003
ko00253:Tetracycline biosynthesis	3	0.140677962033447	2.6698014997056	0.803959048155003
ko00330:Arginine and proline metabolism	16	0.141658017887791	1.39524043502176	0.803959048155003
ko03018:RNA degradation	30	0.143527172114812	1.26138317587917	0.803959048155003
ko00195:Photosynthesis	13	0.145405498584908	1.44808363625391	0.803959048155003
ko04921:Oxytocin signaling pathway	14	0.14742038539085	1.42140499176259	0.803959048155003
ko00450:Selenocompound metabolism	7	0.149644770381069	1.70006415008536	0.803959048155003
ko00511:Other glycan degradation	6	0.153371951394347	1.78074687467892	0.803959048155003
ko03070:Bacterial secretion system	6	0.153371951394347	1.78074687467892	0.803959048155003
ko04660:T cell receptor signaling pathway	5	0.155149991749211	1.90775671042038	0.803959048155003
ko04621:NOD-like receptor signaling pathway	5	0.155149991749211	1.90775671042038	0.803959048155003
ko04910:Insulin signaling pathway	24	0.162494152464412	1.27563177411797	0.826979168792097
ko04725:Cholinergic synapse	3	0.168552079546203	2.40263685279	0.832380064057659
ko00430:Taurine and hypotaurine metabolism	5	0.174115979597479	1.82080601141012	0.832380064057659
ko00730:Thiamine metabolism	5	0.174115979597479	1.82080601141012	0.832380064057659
ko04012:ErbB signaling pathway	4	0.175237908222665	2.00260863879281	0.832380064057659
ko00983:Drug metabolism - other enzymes	7	0.179501755341806	1.60268203082511	0.8330589199209
ko04212:Longevity regulating pathway - worm	16	0.185456276795145	1.32283236853446	0.8330589199209
ko04662:B cell receptor signaling pathway	6	0.187072880262939	1.65769569954188	0.8330589199209
ko00908:Zeatin biosynthesis	6	0.187072880262939	1.65769569954188	0.8330589199209
ko00514:Other types of O-glycan biosynthesis	3	0.197837861482244	2.18411007059427	0.867442931114455
ko00052:Galactose metabolism	15	0.205774945901081	1.30726066355611	0.886125112515248
ko03040:Spliceosome	45	0.208317131714111	1.15444675906729	0.886125112515248
ko00604:Glycosphingolipid biosynthesis - ganglio series	2	0.220443552878196	2.66880520953332	0.907744829096129
ko00966:Glucosinolate biosynthesis	2	0.220443552878196	2.66880520953332	0.907744829096129
ko00670:One carbon pool by folate	6	0.223331205172162	1.5505241796742	0.907744829096129
ko04390:Hippo signaling pathway	11	0.232351924694871	1.33570066268731	0.907744829096129
ko03440:Homologous recombination	11	0.232351924694871	1.33570066268731	0.907744829096129
ko04530:Tight junction	9	0.23251007903164	1.38685754409588	0.907744829096129
ko04142:Lysosome	19	0.236910116928248	1.22855831512505	0.912424098980415
ko04726:Serotonergic synapse	3	0.259368728949528	1.84782214181079	0.951558586466723
ko04622:RIG-I-like receptor signaling pathway	3	0.259368728949528	1.84782214181079	0.951558586466723
ko03410:Base excision repair	9	0.262408730045904	1.33529836557725	0.951558586466723
ko04320:Dorso-ventral axis formation	2	0.263751703162491	2.28741838481028	0.951558586466723
ko04152:AMPK signaling pathway	22	0.26376536256446	1.18377761082977	0.951558586466723
ko00510:N-Glycan biosynthesis	12	0.269308809173947	1.26522042437458	0.959412632682186
ko03020:RNA polymerase	9	0.277788746609071	1.31092478701715	0.961059612493322
ko04650:Natural killer cell mediated cytotoxicity	5	0.279498046026526	1.48308876549114	0.961059612493322
ko00640:Propanoate metabolism	8	0.279887536269985	1.33509757833935	0.961059612493322
ko03430:Mismatch repair	11	0.28616314463631	1.25900627987315	0.964437816638466
ko04550:Signaling pathways regulating pluripotency of stem cells	3	0.291023341161081	1.71574010517936	0.964437816638466
ko04917:Prolactin signaling pathway	3	0.291023341161081	1.71574010517936	0.964437816638466
ko04961:Endocrine and other factor-regulated calcium reabsorption	8	0.296691661675236	1.30775585636298	0.967144499254627
ko04721:Synaptic vesicle cycle	14	0.298978416881939	1.20618403472505	0.967144499254627
ko04370:VEGF signaling pathway	5	0.302020562925129	1.4300202421935	0.967144499254627
ko00785:Lipoic acid metabolism	2	0.307063798376011	2.00141319645265	0.972368694857368
ko00565:Ether lipid metabolism	8	0.313722246876438	1.28150879849936	0.982536707250383
ko04914:Progesterone-mediated oocyte maturation	9	0.325284135355763	1.24284652247252	0.988343129749385
ko00830:Retinol metabolism	4	0.325979839285762	1.45579958065683	0.988343129749385
ko00531:Glycosaminoglycan degradation	4	0.325979839285762	1.45579958065683	0.988343129749385
ko00220:Arginine biosynthesis	10	0.334921597973884	1.21355703108963	0.998638026722026
ko04213:Longevity regulating pathway - multiple species	14	0.336383335316893	1.16822587077385	0.998638026722026
ko03030:DNA replication	12	0.35019052646052	1.17212017522544	1
ko00603:Glycosphingolipid biosynthesis - globo series	3	0.354810770633951	1.50106372460207	1
ko04391:Hippo signaling pathway - fly	9	0.357765275435268	1.20124182730052	1
ko00340:Histidine metabolism	6	0.362981629286166	1.26426865722948	1
ko00750:Vitamin B6 metabolism	5	0.370799749651485	1.29135793871504	1
ko04380:Osteoclast differentiation	5	0.370799749651485	1.29135793871504	1
ko01051:Biosynthesis of ansamycins	1	0.375694590483214	2.66781010772114	1
ko00944:Flavone and flavonol biosynthesis	1	0.375694590483214	2.66781010772114	1
ko00590:Arachidonic acid metabolism	4	0.378804460004883	1.33429682809612	1
ko04510:Focal adhesion	6	0.383682097427104	1.23176206581573	1
ko00920:Sulfur metabolism	9	0.390610803994861	1.16231494004592	1
ko00965:Betalain biosynthesis	2	0.391678070328503	1.60088372892549	1
ko04668:TNF signaling pathway	2	0.391678070328503	1.60088372892549	1
ko04626:Plant-pathogen interaction	43	0.392901141884523	1.05683929312646	1
ko05169:Epstein-Barr virus infection	34	0.395907725031929	1.06396844330551	1
ko04260:Cardiac muscle contraction	4	0.405102761589257	1.28083612366057	1
ko00770:Pantothenate and CoA biosynthesis	7	0.412299217425548	1.1675220996016	1
ko02024:Quorum sensing	14	0.41357297143391	1.09898744243921	1
ko03008:Ribosome biogenesis in eukaryotes	20	0.417395261986853	1.07489779320187	1
ko04664:Fc epsilon RI signaling pathway	3	0.417800535961497	1.3340972380643	1
ko03015:mRNA surveillance pathway	27	0.419886654399072	1.05995877258068	1
ko00627:Aminobenzoate degradation	2	0.432246432288921	1.45525561704068	1
ko04670:Leukocyte transendothelial migration	2	0.432246432288921	1.45525561704068	1
ko04014:Ras signaling pathway	10	0.443338533162421	1.096587406389	1
ko00300:Lysine biosynthesis	3	0.448553880966078	1.26379533050293	1
ko03050:Proteasome	14	0.452571439578063	1.06740454136718	1
ko04712:Circadian rhythm - plant	9	0.456442288746567	1.0915914812852	1
ko00780:Biotin metabolism	4	0.45693350173667	1.18578968871233	1
ko00630:Glyoxylate and dicarboxylate metabolism	15	0.504013386668853	1.02602866416713	1
ko04072:Phospholipase D signaling pathway	9	0.505072044260063	1.0438763729354	1
ko00623:Toluene degradation	1	0.506742069498498	1.60052535442068	1
ko00364:Fluorobenzoate degradation	1	0.506742069498498	1.60052535442068	1
ko00361:Chlorocyclohexane and chlorobenzene degradation	1	0.506742069498498	1.60052535442068	1
ko04974:Protein digestion and absorption	2	0.508714904615947	1.23120892288597	1
ko04340:Hedgehog signaling pathway	5	0.528147810858447	1.05295706389756	1
ko00290:Valine, leucine and isoleucine biosynthesis	4	0.531457042541348	1.06700230028176	1
ko00970:Aminoacyl-tRNA biosynthesis	12	0.53186447658543	1.01075378690781	1
ko00250:Alanine, aspartate and glutamate metabolism	10	0.534889114917552	1.01288607371737	1
ko00061:Fatty acid biosynthesis	8	0.53899365141032	1.01610165978572	1
ko04912:GnRH signaling pathway	7	0.541681972365555	1.01841116195005	1
ko00625:Chloroalkane and chloroalkene degradation	2	0.544335786854006	1.14317411552617	1
ko00909:Sesquiterpenoid and triterpenoid biosynthesis	6	0.545020968454514	1.02150700814125	1
ko00591:Linoleic acid metabolism	4	0.555159900671534	1.03249318862864	1
ko00062:Fatty acid elongation	7	0.559275945834659	1.00012208521548	1
ko04711:Circadian rhythm - fly	1	0.561563026405474	1.33369877204243	1
ko00626:Naphthalene degradation	1	0.561563026405474	1.33369877204243	1
ko04146:Peroxisome	18	0.569934969089291	0.979518748710453	1
ko04611:Platelet activation	2	0.578110779613063	1.06692242866101	1
ko04916:Melanogenesis	4	0.57820491954904	1.00012208521548	1
ko04024:cAMP signaling pathway	10	0.578687041101554	0.975610478445374	1
ko00380:Tryptophan metabolism	7	0.593516134229655	0.965517814706405	1
ko00360:Phenylalanine metabolism	9	0.597692306333366	0.959928423576354	1
ko04724:Glutamatergic synapse	6	0.600714794729736	0.960000388264811	1
ko04015:Rap1 signaling pathway	5	0.609894712166009	0.952380969785484	1
ko00941:Flavonoid biosynthesis	9	0.61230864852187	0.947226047404374	1
ko00400:Phenylalanine, tyrosine and tryptophan biosynthesis	9	0.626650563739568	0.934853235313227	1
ko04723:Retrograde endocannabinoid signaling	3	0.639782041645142	0.923074366754767	1
ko00643:Styrene degradation	2	0.640033636295284	0.94124599644295	1
ko04727:GABAergic synapse	5	0.64752997839764	0.908950428781257	1
ko04720:Long-term potentiation	6	0.652510890531519	0.905451975731309	1
ko04630:Jak-STAT signaling pathway	1	0.653612214342017	1.00012208521548	1
ko04020:Calcium signaling pathway	7	0.65765490458306	0.902949744599223	1
ko01040:Biosynthesis of unsaturated fatty acids	4	0.663120202564245	0.888748285489501	1
ko04270:Vascular smooth muscle contraction	4	0.663120202564245	0.888748285489501	1
ko00561:Glycerolipid metabolism	13	0.665226265452444	0.911727760169857	1
ko00562:Inositol phosphate metabolism	11	0.66581063458251	0.906734669906566	1
ko04915:Estrogen signaling pathway	8	0.676819428592445	0.888481171796599	1
ko00073:Cutin, suberine and wax biosynthesis	5	0.682789170998894	0.86929349213968	1
ko00100:Steroid biosynthesis	6	0.684646923936462	0.872389648798465	1
ko04068:FoxO signaling pathway	10	0.685324432258359	0.888347123548056	1
ko00903:Limonene and pinene degradation	1	0.692117593893795	0.888947765937679	1
ko03450:Non-homologous end-joining	1	0.692117593893795	0.888947765937679	1
ko04744:Phototransduction	2	0.694562291751536	0.842025300993321	1
ko04115:p53 signaling pathway	5	0.699500377938863	0.850729923182019	1
ko04013:MAPK signaling pathway - fly	7	0.701519148430081	0.861073239575035	1
ko04924:Renin secretion	3	0.706008995598781	0.827440984813785	1
ko00960:Tropane, piperidine and pyridine alkaloid biosynthesis	4	0.718660927044161	0.820244361891813	1
ko00521:Streptomycin biosynthesis	2	0.719163132830082	0.799914112703903	1
ko04745:Phototransduction - fly	2	0.719163132830082	0.799914112703903	1
ko00564:Glycerophospholipid metabolism	17	0.722843191828185	0.882042096881163	1
ko00592:alpha-Linolenic acid metabolism	7	0.728618673179914	0.83523783379708	1
ko00904:Diterpenoid biosynthesis	5	0.731062505994803	0.81593596037024	1
ko04740:Olfactory transduction	2	0.742071472828496	0.761757544505426	1
ko01212:Fatty acid metabolism	10	0.7429035732894	0.841265109968087	1
ko00650:Butanoate metabolism	3	0.744712010912633	0.773930650750708	1
ko04520:Adherens junction	3	0.744712010912633	0.773930650750708	1
ko04920:Adipocytokine signaling pathway	4	0.751747567715143	0.780106966618535	1
ko00260:Glycine, serine and threonine metabolism	12	0.755798196327916	0.84107388340061	1
ko00540:Lipopolysaccharide biosynthesis	1	0.756769136939491	0.727233211675587	1
ko00524:Neomycin, kanamycin and gentamicin biosynthesis	1	0.756769136939491	0.727233211675587	1
ko00660:C5-Branched dibasic acid metabolism	1	0.756769136939491	0.727233211675587	1
ko00071:Fatty acid degradation	5	0.76014849644817	0.783813930795802	1
ko04330:Notch signaling pathway	2	0.76335950185542	0.727069623233403	1
ko00280:Valine, leucine and isoleucine degradation	7	0.765995536439401	0.799312829830998	1
ko04110:Cell cycle	21	0.766546570985101	0.864394767376668	1
ko04071:Sphingolipid signaling pathway	11	0.773927841463594	0.821417000332695	1
ko00710:Carbon fixation in photosynthetic organisms	13	0.77527965977042	0.830850606614007	1
ko04666:Fc gamma R-mediated phagocytosis	8	0.77542212898869	0.799192122973217	1
ko04966:Collecting duct acid secretion	3	0.779235030493072	0.726906537730298	1
ko03460:Fanconi anemia pathway	6	0.781156353603466	0.7735231180193	1
ko04713:Circadian entrainment	2	0.783104265394359	0.695407480298707	1
ko00760:Nicotinate and nicotinamide metabolism	3	0.795001182423185	0.705475355946298	1
ko04360:Axon guidance	4	0.795643720844621	0.726743403695962	1
ko04011:MAPK signaling pathway - yeast	7	0.799474611251905	0.766283907095516	1
ko00130:Ubiquinone and other terpenoid-quinone biosynthesis	6	0.804189135729925	0.749232075611005	1
ko00350:Tyrosine metabolism	6	0.804189135729925	0.749232075611005	1
ko04010:MAPK signaling pathway	7	0.819684934031272	0.745732438514686	1
ko04139:Regulation of mitophagy - yeast	6	0.825291310525736	0.726416550544692	1
ko04923:Regulation of lipolysis in adipocytes	1	0.829217881413848	0.57127556027594	1
ko04114:Oocyte meiosis	17	0.829536715113763	0.807724804061032	1
ko04111:Cell cycle - yeast	17	0.829536715113763	0.807724804061032	1
ko00945:Stilbenoid, diarylheptanoid and gingerol biosynthesis	4	0.833060257060636	0.680205322102587	1
ko04144:Endocytosis	30	0.840439203357198	0.839392238250161	1
ko00513:Various types of N-glycan biosynthesis	5	0.843317689241173	0.688845662758804	1
ko04022:cGMP-PKG signaling pathway	6	0.844541672148299	0.70494691837643	1
ko04341:Hedgehog signaling pathway - fly	6	0.844541672148299	0.70494691837643	1
ko04120:Ubiquitin mediated proteolysis	21	0.848085920874621	0.809356060920049	1
ko00910:Nitrogen metabolism	4	0.854688064448182	0.652345654748355	1
ko00950:Isoquinoline alkaloid biosynthesis	3	0.860300584739581	0.614804303641787	1
ko04070:Phosphatidylinositol signaling system	9	0.860946826009637	0.725924802888432	1
ko04350:TGF-beta signaling pathway	6	0.862031490884732	0.68470406815849	1
ko02010:ABC transporters	3	0.870923559066738	0.599390113777053	1
ko04112:Cell cycle - Caulobacter	2	0.873667013776197	0.551289106634524	1
ko03010:Ribosome	43	0.874477536178551	0.841295850076885	1
ko04728:Dopaminergic synapse	7	0.878074881800603	0.681715917004512	1
ko00790:Folate biosynthesis	1	0.880095991105115	0.470360603168732	1
ko04970:Salivary secretion	1	0.880095991105115	0.470360603168732	1
ko00053:Ascorbate and aldarate metabolism	6	0.885185605408321	0.656419447992739	1
ko00906:Carotenoid biosynthesis	5	0.894206840071345	0.623989205608703	1
ko00051:Fructose and mannose metabolism	10	0.894549929837302	0.700086175829433	1
ko04750:Inflammatory mediator regulation of TRP channels	2	0.895098977499746	0.515646476917788	1
ko03320:PPAR signaling pathway	4	0.898557428573	0.591724719146439	1
ko00240:Pyrimidine metabolism	15	0.901182132440439	0.733941096162724	1
ko04971:Gastric acid secretion	1	0.905286933820824	0.420787170874475	1
ko02020:Two-component system	1	0.905286933820824	0.420787170874475	1
ko04710:Circadian rhythm	5	0.907658120926113	0.604990741593207	1
ko04925:Aldosterone synthesis and secretion	1	0.915823165924289	0.399718652214148	1
ko04141:Protein processing in endoplasmic reticulum	38	0.921582437963952	0.797660271949127	1
ko00600:Sphingolipid metabolism	2	0.928178668716723	0.45658042648331	1
ko00460:Cyanoamino acid metabolism	9	0.935232224141569	0.635323398478125	1
ko04972:Pancreatic secretion	3	0.938526454998758	0.488973191418826	1
ko01220:Degradation of aromatic compounds	1	0.940909313523394	0.347505085692252	1
ko04810:Regulation of actin cytoskeleton	6	0.947654017694372	0.563245813766644	1
ko00480:Glutathione metabolism	11	0.950489581158736	0.635402362526401	1
NA:NA	597	0.95101204537221	0.91598515288035	1
ko04261:Adrenergic signaling in cardiomyocytes	5	0.957988100206587	0.518139971663278	1
ko04130:SNARE interactions in vesicular transport	4	0.965743413032074	0.469411476155033	1
ko00980:Metabolism of xenobiotics by cytochrome P450	4	0.968419037154451	0.46257324211216	1
ko00905:Brassinosteroid biosynthesis	1	0.974128524727825	0.266283160158855	1
ko04962:Vasopressin-regulated water reabsorption	3	0.980469414653458	0.386073460284059	1
ko00982:Drug metabolism - cytochrome P450	4	0.980786015152452	0.4253774423126	1
ko04310:Wnt signaling pathway	7	0.991082336333818	0.46064597439414	1
ko00040:Pentose and glucuronate interconversions	12	0.994177440171063	0.518390674362326	1
ko04612:Antigen processing and presentation	6	0.994422870452426	0.415379960753362	1
ko00940:Phenylpropanoid biosynthesis	16	0.999296282579413	0.485607900124564	1
ko04075:Plant hormone signal transduction	27	0.999932263588185	0.506439050550311	1
ko00550:Peptidoglycan biosynthesis	0	1	0	1
ko04742:Taste transduction	0	1	0	1
ko04392:Hippo signaling pathway -multiple species	0	1	0	1
ko00401:Novobiocin biosynthesis	0	1	0	1
ko00254:Aflatoxin biosynthesis	0	1	0	1
ko00362:Benzoate degradation	0	1	0	1
ko00534:Glycosaminoglycan biosynthesis - heparan sulfate / heparin	0	1	0	1
ko04911:Insulin secretion	0	1	0	1
ko00471:D-Glutamine and D-glutamate metabolism	0	1	0	1
ko00523:Polyketide sugar unit biosynthesis	0	1	0	1
ko04215:Apoptosis - multiple species	0	1	0	1
ko00563:Glycosylphosphatidylinositol(GPI)-anchor biosynthesis	0	1	0	1
ko04975:Fat digestion and absorption	0	1	0	1
ko00440:Phosphonate and phosphinate metabolism	0	1	0	1
ko00930:Caprolactam degradation	0	1	0	1
ko04977:Vitamin digestion and absorption	0	1	0	1
ko00140:Steroid hormone biosynthesis	0	1	0	1
ko04964:Proximal tubule bicarbonate reclamation	0	1	0	1
ko04623:Cytosolic DNA-sensing pathway	0	1	0	1
ko00072:Synthesis and degradation of ketone bodies	0	1	0	1
ko00281:Geraniol degradation	0	1	0	1
ko04978:Mineral absorption	0	1	0	1
ko00942:Anthocyanin biosynthesis	0	1	0	1
ko00232:Caffeine metabolism	0	1	0	1
ko04960:Aldosterone-regulated sodium reabsorption	0	1	0	1
ko00740:Riboflavin metabolism	0	1	0	1
ko04913:Ovarian steroidogenesis	0	1	0	1
ko00196:Photosynthesis - antenna proteins	0	1	0	1
ko00901:Indole alkaloid biosynthesis	0	1	0	1
ko00902:Monoterpenoid biosynthesis	0	1	0	1
ko01053:Biosynthesis of siderophore group nonribosomal peptides	0	1	0	1
ko00943:Isoflavonoid biosynthesis	0	1	0	1
ko04918:Thyroid hormone synthesis	0	1	0	1
