# Supplementary material for: A telomere-to-telomere reference genome provides genetic insight into the pentacyclic triterpenoid biosynthesis in Chaenomeles speciosa
Source: Hortic Res. 2023 Sep 14;10(10):uhad183. doi: 10.1093/hr/uhad183 (PMC10623406; doi:10.1093/hr/uhad183)
Supplement: Web_Material_uhad183 [file web_material_uhad183.zip › Table S18 GO functional enrichment analysis of C. speciosa-specific genes.txt]

pfam	pfam_domain_function	BK_num	all_gene_num	target_num	all_target_gene_num
1-cysPrx_C	C-terminal domain of 1-Cys peroxiredoxin	5	45739	1	4070
14-3-3	14-3-3 protein	27	45739	5	4070
2_5_RNA_ligase2	2'-5' RNA ligase superfamily	3	45739	0	4070
2-Hacid_dh	D-isomer specific 2-hydroxyacid dehydrogenase, catalytic domain	33	45739	1	4070
2-Hacid_dh_C	D-isomer specific 2-hydroxyacid dehydrogenase, NAD binding domain	30	45739	2	4070
2-oxoacid_dh	2-oxoacid dehydrogenases acyltransferase (catalytic domain)	13	45739	0	4070
2-oxogl_dehyd_N	2-oxoglutarate dehydrogenase N-terminus	5	45739	2	4070
2Fe-2S_thioredx	Thioredoxin-like [2Fe-2S] ferredoxin	1	45739	0	4070
2OG-FeII_Oxy	2OG-Fe(II) oxygenase superfamily	192	45739	4	4070
2OG-FeII_Oxy_2	2OG-Fe(II) oxygenase superfamily	11	45739	0	4070
2OG-FeII_Oxy_3	2OG-Fe(II) oxygenase superfamily	13	45739	0	4070
3Beta_HSD	3-beta hydroxysteroid dehydrogenase/isomerase family	22	45739	4	4070
3HCDH	3-hydroxyacyl-CoA dehydrogenase, C-terminal domain	5	45739	0	4070
3HCDH_N	3-hydroxyacyl-CoA dehydrogenase, NAD binding domain	5	45739	0	4070
40S_S4_C	40S ribosomal protein S4 C-terminus	5	45739	0	4070
4F5	4F5 protein family	5	45739	2	4070
4HBT	Thioesterase superfamily	14	45739	1	4070
4HBT_3	Thioesterase-like superfamily	2	45739	0	4070
5_3_exonuc	5'-3' exonuclease, C-terminal SAM fold	2	45739	0	4070
5_3_exonuc_N	5'-3' exonuclease, N-terminal resolvase-like domain	2	45739	0	4070
5_nucleotid	5' nucleotidase family	5	45739	0	4070
5-FTHF_cyc-lig	5-formyltetrahydrofolate cyclo-ligase family	3	45739	0	4070
60KD_IMP	60Kd inner membrane protein	10	45739	0	4070
6PF2K	6-phosphofructo-2-kinase	2	45739	0	4070
6PGD	6-phosphogluconate dehydrogenase, C-terminal domain	4	45739	0	4070
A_deamin	Adenosine-deaminase (editase) domain	4	45739	0	4070
A_deaminase	Adenosine/AMP deaminase	5	45739	1	4070
A_thal_3526	Plant protein 1589 of unknown function (A_thal_3526)	8	45739	0	4070
AA_kinase	Amino acid kinase family	16	45739	0	4070
AA_permease	Amino acid permease	4	45739	2	4070
AA_permease_2	Amino acid permease	31	45739	1	4070
AA_permease_C	C-terminus of AA_permease	13	45739	1	4070
Aa_trans	Transmembrane amino acid transporter protein	90	45739	4	4070
AAA	ATPase family associated with various cellular activities (AAA)	163	45739	7	4070
AAA_11	AAA domain	20	45739	0	4070
AAA_12	AAA domain	19	45739	1	4070
AAA_16	AAA ATPase domain	1	45739	0	4070
AAA_18	AAA domain	3	45739	0	4070
AAA_2	AAA domain (Cdc48 subfamily)	21	45739	1	4070
AAA_22	AAA domain	3	45739	0	4070
AAA_23	AAA domain	1	45739	0	4070
AAA_25	AAA domain	1	45739	0	4070
AAA_26	AAA domain	1	45739	0	4070
AAA_33	AAA domain	2	45739	1	4070
AAA_34	P-loop containing NTP hydrolase pore-1	3	45739	0	4070
AAA_5	AAA domain (dynein-related subfamily)	1	45739	0	4070
AAA_assoc	Domain associated at C-terminal with AAA	33	45739	3	4070
AAA_assoc_2	AAA C-terminal domain	1	45739	1	4070
AAR2	AAR2 protein	1	45739	0	4070
AARP2CN	AARP2CN (NUC121) domain	4	45739	0	4070
AAT	Acyl-coenzyme A:6-aminopenicillanic acid acyl-transferase	1	45739	0	4070
AATF-Che1	Apoptosis antagonizing transcription factor	2	45739	0	4070
ABA_GPCR	Abscisic acid G-protein coupled receptor	2	45739	0	4070
ABA_WDS	ABA/WDS induced protein	2	45739	0	4070
ABC_membrane	ABC transporter transmembrane region	66	45739	1	4070
ABC_membrane_2	ABC transporter transmembrane region 2	5	45739	0	4070
ABC_tran	ABC transporter	197	45739	14	4070
ABC_tran_Xtn	ABC transporter	5	45739	0	4070
ABC_trans_N	ABC-transporter extracellular N-terminal	35	45739	0	4070
ABC1	ABC1 family	27	45739	2	4070
ABC2_membrane	ABC-2 type transporter	80	45739	6	4070
ABC2_membrane_3	ABC-2 family transporter protein	4	45739	0	4070
AbfB	Alpha-L-arabinofuranosidase B (ABFB) domain	1	45739	0	4070
Abhydro_lipase	Partial alpha/beta-hydrolase lipase region	10	45739	0	4070
Abhydrolase_1	alpha/beta hydrolase fold	59	45739	1	4070
Abhydrolase_2	Phospholipase/Carboxylesterase	9	45739	1	4070
Abhydrolase_3	alpha/beta hydrolase fold	59	45739	2	4070
Abhydrolase_4	TAP-like protein	1	45739	0	4070
Abhydrolase_5	Alpha/beta hydrolase family	1	45739	0	4070
Abhydrolase_6	Alpha/beta hydrolase family	53	45739	1	4070
Abi	CAAX protease self-immunity	10	45739	0	4070
ACAS_N	Acetyl-coenzyme A synthetase N-terminus	3	45739	1	4070
ACBP	Acyl CoA binding protein	12	45739	0	4070
ACC_central	Acetyl-CoA carboxylase, central region	2	45739	0	4070
ACCA	Acetyl co-enzyme A carboxylase carboxyltransferase alpha subunit	4	45739	0	4070
Acetyltransf_1	Acetyltransferase (GNAT) family	40	45739	2	4070
Acetyltransf_10	Acetyltransferase (GNAT) domain	1	45739	0	4070
Acetyltransf_11	Udp N-acetylglucosamine O-acyltransferase; Domain 2	2	45739	0	4070
Acetyltransf_13	ESCO1/2 acetyl-transferase	3	45739	0	4070
Acetyltransf_3	Acetyltransferase (GNAT) domain	10	45739	2	4070
Acetyltransf_CG	GCN5-related N-acetyl-transferase	1	45739	0	4070
Acid_phosphat_B	HAD superfamily, subfamily IIIB (Acid phosphatase)	16	45739	3	4070
Acid_PPase	Acid Phosphatase	3	45739	0	4070
Aconitase	Aconitase family (aconitate hydratase)	10	45739	0	4070
Aconitase_C	Aconitase C-terminal domain	7	45739	1	4070
ACOX	Acyl-CoA oxidase	5	45739	0	4070
ACP_syn_III	3-Oxoacyl-[acyl-carrier-protein (ACP)] synthase III	3	45739	0	4070
ACP_syn_III_C	3-Oxoacyl-[acyl-carrier-protein (ACP)] synthase III C terminal	36	45739	1	4070
ACPS	4'-phosphopantetheinyl transferase superfamily	3	45739	0	4070
ACT	ACT domain	28	45739	1	4070
ACT_5	ACT domain	4	45739	0	4070
ACT_7	ACT domain	2	45739	0	4070
Act-Frag_cataly	Actin-fragmin kinase, catalytic	2	45739	0	4070
Actin	Actin	35	45739	6	4070
Acyl_transf_1	Acyl transferase domain	2	45739	0	4070
Acyl-ACP_TE	Acyl-ACP thioesterase	10	45739	1	4070
Acyl-CoA_dh_1	Acyl-CoA dehydrogenase, C-terminal domain	7	45739	0	4070
Acyl-CoA_dh_M	Acyl-CoA dehydrogenase, middle domain	8	45739	0	4070
Acyl-CoA_dh_N	Acyl-CoA dehydrogenase, N-terminal domain	4	45739	0	4070
Acyl-CoA_ox_N	Acyl-coenzyme A oxidase N-terminal	2	45739	0	4070
Acyl-thio_N	Acyl-ATP thioesterase	2	45739	0	4070
Acyltransf_C	Acyltransferase C-terminus	6	45739	0	4070
Acyltransferase	Acyltransferase	35	45739	0	4070
AD	Anticodon-binding domain	2	45739	0	4070
Adap_comp_sub	Adaptor complexes medium subunit family	14	45739	0	4070
Adaptin_binding	Alpha and gamma adaptin binding protein p34	1	45739	0	4070
Adaptin_N	Adaptin N terminal region	22	45739	1	4070
Adenine_glyco	Methyladenine glycosylase	9	45739	0	4070
Adenylsucc_synt	Adenylosuccinate synthetase	3	45739	0	4070
ADH_N	Alcohol dehydrogenase GroES-like domain	75	45739	4	4070
ADH_N_2	N-terminal domain of oxidoreductase	13	45739	0	4070
adh_short	short chain dehydrogenase	87	45739	7	4070
adh_short_C2	Enoyl-(Acyl carrier protein) reductase	71	45739	4	4070
ADH_zinc_N	Zinc-binding dehydrogenase	69	45739	0	4070
ADH_zinc_N_2	Zinc-binding dehydrogenase	18	45739	2	4070
ADIP	Afadin- and alpha -actinin-Binding	2	45739	0	4070
ADK	Adenylate kinase	14	45739	0	4070
ADK_lid	Adenylate kinase, active site lid	2	45739	0	4070
AdoHcyase	S-adenosyl-L-homocysteine hydrolase	4	45739	2	4070
AdoHcyase_NAD	S-adenosyl-L-homocysteine hydrolase, NAD binding domain	4	45739	2	4070
AdoMetDC_leader	S-adenosyl-l-methionine decarboxylase leader peptide	1	45739	1	4070
Aerolysin	Aerolysin toxin	1	45739	0	4070
AFG1_ATPase	AFG1-like ATPase	4	45739	0	4070
AFT	Transcription factor AFT	1	45739	0	4070
Agenet	Agenet domain	28	45739	2	4070
Agglutinin	Agglutinin domain	48	45739	14	4070
AGP	Arabinogalactan peptide	3	45739	0	4070
Aha1_N	Activator of Hsp90 ATPase, N-terminal	4	45739	1	4070
AhpC-TSA	AhpC/TSA family	6	45739	2	4070
AhpC-TSA_2	AhpC/TSA antioxidant enzyme	3	45739	0	4070
AHSA1	Activator of Hsp90 ATPase homolog 1-like protein	2	45739	0	4070
AI-2E_transport	AI-2E family transporter	1	45739	0	4070
AICARFT_IMPCHas	AICARFT/IMPCHase bienzyme	2	45739	0	4070
AIG1	AIG1 family	10	45739	0	4070
AIM24	Mitochondrial biogenesis AIM24	2	45739	0	4070
AIRC	AIR carboxylase	2	45739	0	4070
AIRS	AIR synthase related protein, N-terminal domain	3	45739	0	4070
AIRS_C	AIR synthase related protein, C-terminal domain	6	45739	0	4070
AKAP7_NLS	AKAP7 2'5' RNA ligase-like domain	2	45739	0	4070
Ala_racemase_N	Alanine racemase, N-terminal domain	3	45739	0	4070
ALAD	Delta-aminolevulinic acid dehydratase	2	45739	0	4070
AlaDh_PNT_C	Alanine dehydrogenase/PNT, C-terminal domain	1	45739	0	4070
AlaDh_PNT_N	Alanine dehydrogenase/PNT, N-terminal domain	1	45739	0	4070
Alba	Alba	13	45739	2	4070
Ald_Xan_dh_C	Aldehyde oxidase and xanthine dehydrogenase, a/b hammerhead domain	8	45739	0	4070
Ald_Xan_dh_C2	Molybdopterin-binding domain of aldehyde dehydrogenase	9	45739	1	4070
Aldedh	Aldehyde dehydrogenase family	34	45739	2	4070
Aldo_ket_red	Aldo/keto reductase family	59	45739	3	4070
Aldolase	KDPG and KHG aldolase	1	45739	1	4070
Aldolase_II	Class II Aldolase and Adducin N-terminal domain	4	45739	2	4070
Aldose_epim	Aldose 1-epimerase	19	45739	3	4070
Alfin	Alfin	13	45739	0	4070
ALG11_N	ALG11 mannosyltransferase N-terminus	2	45739	0	4070
Alg14	Oligosaccharide biosynthesis protein Alg14 like	3	45739	0	4070
ALG3	ALG3 protein	4	45739	0	4070
Alg6_Alg8	ALG6, ALG8 glycosyltransferase family	3	45739	0	4070
Alginate_lyase2	Alginate lyase	3	45739	0	4070
ALIX_LYPXL_bnd	ALIX V-shaped domain binding to HIV	2	45739	0	4070
Allene_ox_cyc	Allene oxide cyclase	4	45739	0	4070
Alliinase_C	Allinase	9	45739	1	4070
ALMT	Aluminium activated malate transporter	28	45739	0	4070
ALO	D-arabinono-1,4-lactone oxidase	8	45739	2	4070
Alpha_adaptin_C	Alpha adaptin AP2, C-terminal domain	1	45739	0	4070
Alpha_adaptinC2	Adaptin C-terminal domain	6	45739	0	4070
Alpha_L_fucos	Alpha-L-fucosidase	3	45739	0	4070
Alpha-amyl_C2	Alpha-amylase C-terminal beta-sheet domain	11	45739	3	4070
Alpha-amylase	Alpha amylase, catalytic domain	19	45739	3	4070
Alpha-amylase_C	Alpha amylase, C-terminal all-beta domain	4	45739	0	4070
Alpha-L-AF_C	Alpha-L-arabinofuranosidase C-terminal domain	2	45739	0	4070
Alpha-mann_mid	Alpha mannosidase middle domain	8	45739	0	4070
ALS_ss_C	Small subunit of acetolactate synthase	4	45739	0	4070
Amidase	Amidase	23	45739	2	4070
Amidohydro_1	Amidohydrolase family	9	45739	2	4070
Amidohydro_2	Amidohydrolase	1	45739	0	4070
Amidohydro_3	Amidohydrolase family	1	45739	0	4070
Amino_oxidase	Flavin containing amine oxidoreductase	33	45739	3	4070
Aminotran_1_2	Aminotransferase class I and II	59	45739	4	4070
Aminotran_3	Aminotransferase class-III	15	45739	3	4070
Aminotran_4	Amino-transferase class IV	14	45739	1	4070
Aminotran_5	Aminotransferase class-V	14	45739	2	4070
AMMECR1	AMMECR1	2	45739	0	4070
Ammonium_transp	Ammonium Transporter Family	19	45739	2	4070
AMP_N	Aminopeptidase P, N-terminal domain	3	45739	0	4070
AMP-binding	AMP-binding enzyme	69	45739	6	4070
AMP-binding_C	AMP-binding enzyme C-terminal domain	45	45739	2	4070
AMPK1_CBM	Glycogen recognition site of AMP-activated protein kinase	16	45739	0	4070
AMPKBI	5'-AMP-activated protein kinase beta subunit, interaction domain	6	45739	0	4070
An_peroxidase	Animal haem peroxidase	1	45739	0	4070
ANAPC1	Anaphase-promoting complex subunit 1	1	45739	0	4070
ANAPC10	Anaphase-promoting complex, subunit 10 (APC10)	1	45739	0	4070
ANAPC15	Anaphase-promoting complex subunit 15	2	45739	0	4070
ANAPC2	Anaphase promoting complex (APC) subunit 2	1	45739	0	4070
ANAPC3	Anaphase-promoting complex, cyclosome, subunit 3	4	45739	0	4070
ANAPC4	Anaphase-promoting complex, cyclosome, subunit 4	1	45739	0	4070
ANAPC4_WD40	Anaphase-promoting complex subunit 4 WD40 domain	20	45739	1	4070
ANAPC5	Anaphase-promoting complex subunit 5	2	45739	0	4070
ANAPC8	Anaphase promoting complex subunit 8 / Cdc23	2	45739	0	4070
ANF_receptor	Receptor family ligand binding region	46	45739	3	4070
Ank	Ankyrin repeat	22	45739	1	4070
Ank_2	Ankyrin repeats (3 copies)	163	45739	10	4070
Ank_3	Ankyrin repeat	5	45739	0	4070
Ank_4	Ankyrin repeats (many copies)	24	45739	3	4070
Ank_5	Ankyrin repeats (many copies)	15	45739	4	4070
Annexin	Annexin	16	45739	2	4070
Anoctamin	Calcium-activated chloride channel	3	45739	0	4070
ANTH	ANTH domain	30	45739	2	4070
Anth_synt_I_N	Anthranilate synthase component I, N terminal region	6	45739	0	4070
Anticodon_1	Anticodon-binding domain of tRNA	11	45739	0	4070
AOX	Alternative oxidase	6	45739	0	4070
AP2	AP2 domain	228	45739	4	4070
AP3B1_C	Clathrin-adaptor complex-3 beta-1 subunit C-terminal	2	45739	0	4070
APG12	Ubiquitin-like autophagy protein Apg12	3	45739	0	4070
APG17	Autophagy protein Apg17	1	45739	0	4070
APG5	Autophagy protein Apg5	2	45739	2	4070
APG6	Autophagy protein Apg6	3	45739	0	4070
APG9	Autophagy protein Apg9	3	45739	0	4070
APH	Phosphotransferase enzyme family	5	45739	0	4070
Aph-1	Aph-1 protein	1	45739	0	4070
API5	Apoptosis inhibitory protein 5 (API5)	2	45739	0	4070
APO_RNA-bind	APO RNA-binding	9	45739	0	4070
APS_kinase	Adenylylsulphate kinase	9	45739	2	4070
Apt1	Golgi-body localisation protein domain	2	45739	0	4070
Aquarius_N	Intron-binding protein aquarius N-terminus	2	45739	0	4070
ARD	ARD/ARD' family	3	45739	0	4070
Arf	ADP-ribosylation factor family	40	45739	2	4070
ArfGap	Putative GTPase activating protein for Arf	22	45739	1	4070
Arg_tRNA_synt_N	Arginyl tRNA synthetase N terminal domain	2	45739	0	4070
Arginase	Arginase family	2	45739	0	4070
Arginosuc_synth	Arginosuccinate synthase	3	45739	0	4070
ArgJ	ArgJ family	2	45739	0	4070
ARGLU	Arginine and glutamate-rich 1	3	45739	3	4070
ArgoL1	Argonaute linker 1 domain	17	45739	1	4070
ArgoL2	Argonaute linker 2 domain	14	45739	0	4070
ArgoMid	Mid domain of argonaute	3	45739	0	4070
ArgoN	N-terminal domain of argonaute	20	45739	3	4070
ARID	ARID/BRIGHT DNA binding domain	21	45739	0	4070
Arm	Armadillo/beta-catenin-like repeat	88	45739	5	4070
Arm_3	Atypical Arm repeat	6	45739	0	4070
ARPC4	ARP2/3 complex 20 kDa subunit (ARPC4)	1	45739	0	4070
ARS2	Arsenite-resistance protein 2	2	45739	0	4070
ArsA_ATPase	Anion-transporting ATPase	8	45739	2	4070
Arv1	Arv1-like family	2	45739	0	4070
ASCH	ASCH domain	1	45739	0	4070
ASF1_hist_chap	ASF1 like histone chaperone	3	45739	0	4070
ASL_C	Adenylosuccinate lyase C-terminal	1	45739	0	4070
ASL_C2	Argininosuccinate lyase C-terminal	2	45739	0	4070
Asn_synthase	Asparagine synthase	6	45739	1	4070
Asp	Eukaryotic aspartyl protease	14	45739	3	4070
Asp_Glu_race	Asp/Glu/Hydantoin racemase	3	45739	0	4070
Asp_protease	Aspartyl protease	2	45739	0	4070
Asp_protease_2	Aspartyl protease	2	45739	1	4070
Asparaginase_2	Asparaginase	11	45739	5	4070
ASXH	Asx homology domain	2	45739	0	4070
AT_hook	AT hook motif	7	45739	1	4070
ATE_C	Arginine-tRNA-protein transferase, C terminus	2	45739	0	4070
ATE_N	Arginine-tRNA-protein transferase, N terminus	2	45739	0	4070
ATG_C	Autophagy-related protein C terminal domain	2	45739	1	4070
ATG101	Autophagy-related protein 101	2	45739	0	4070
ATG11	Autophagy-related protein 11	1	45739	0	4070
ATG13	Autophagy-related protein 13	3	45739	0	4070
Atg14	Vacuolar sorting 38 and autophagy-related subunit 14	2	45739	0	4070
ATG16	Autophagy protein 16 (ATG16)	2	45739	0	4070
ATG7_N	Ubiquitin-like modifier-activating enzyme ATG7 N-terminus	2	45739	0	4070
Atg8	Autophagy protein Atg8 ubiquitin like	16	45739	0	4070
ATP_bind_1	Conserved hypothetical ATP binding protein	10	45739	2	4070
ATP_bind_3	PP-loop family	3	45739	0	4070
ATP-cone	ATP cone domain	2	45739	0	4070
ATP-grasp	ATP-grasp domain	2	45739	0	4070
ATP-grasp_2	ATP-grasp domain	6	45739	0	4070
ATP-sulfurylase	ATP-sulfurylase	5	45739	1	4070
ATP-synt	ATP synthase	5	45739	0	4070
ATP-synt_10	ATP10 protein	2	45739	0	4070
ATP-synt_ab	ATP synthase alpha/beta family, nucleotide-binding domain	14	45739	2	4070
ATP-synt_ab_C	ATP synthase alpha/beta chain, C terminal domain	2	45739	2	4070
ATP-synt_ab_N	ATP synthase alpha/beta family, beta-barrel domain	11	45739	2	4070
ATP-synt_ab_Xtn	ATPsynthase alpha/beta subunit N-term extension	3	45739	0	4070
ATP-synt_B	ATP synthase B/B' CF(0)	2	45739	2	4070
ATP-synt_C	ATP synthase subunit C	14	45739	1	4070
ATP-synt_D	ATP synthase subunit D	3	45739	3	4070
ATP-synt_DE_N	ATP synthase, Delta/Epsilon chain, beta-sandwich domain	3	45739	0	4070
ATP-synt_Eps	Mitochondrial ATP synthase epsilon chain	3	45739	0	4070
ATP-synt_F	ATP synthase (F/14-kDa) subunit	2	45739	0	4070
ATP-synt_G	Mitochondrial ATP synthase g subunit	6	45739	0	4070
ATP-synt_Z	Putative AtpZ or ATP-synthase-associated	3	45739	1	4070
ATP11	ATP11 protein	3	45739	1	4070
ATP12	ATP12 chaperone protein	1	45739	0	4070
ATS3	Embryo-specific protein 3, (ATS3)	9	45739	1	4070
AtuA	Acyclic terpene utilisation family protein AtuA	2	45739	0	4070
Atx10homo_assoc	Spinocerebellar ataxia type 10 protein domain	1	45739	0	4070
Autophagy_act_C	Autophagocytosis associated protein, active-site domain	3	45739	3	4070
Autophagy_C	Autophagocytosis associated protein C-terminal	2	45739	2	4070
Autophagy_N	Autophagocytosis associated protein (Atg3), N-terminal domain	2	45739	2	4070
AUX_IAA	AUX/IAA family	71	45739	2	4070
Auxin_BP	Auxin binding protein	2	45739	2	4070
Auxin_canalis	Auxin canalisation	10	45739	1	4070
Auxin_inducible	Auxin responsive protein	90	45739	1	4070
Auxin_repressed	Dormancy/auxin associated protein	7	45739	1	4070
Auxin_resp	Auxin response factor	35	45739	0	4070
AvrRpt-cleavage	Cleavage site for pathogenic type III effector avirulence factor Avr	15	45739	3	4070
AWPM-19	AWPM-19-like family	9	45739	2	4070
B_lectin	D-mannose binding lectin	144	45739	1	4070
B-block_TFIIIC	B-block binding subunit of TFIIIC	3	45739	0	4070
B12D	NADH-ubiquinone reductase complex 1 MLRQ subunit	5	45739	0	4070
B2-adapt-app_C	Beta2-adaptin appendage, C-terminal sub-domain	4	45739	0	4070
B3	B3 DNA binding domain	110	45739	3	4070
B3_4	B3/4 domain	2	45739	0	4070
B5	tRNA synthetase B5 domain	2	45739	0	4070
B56	Protein phosphatase 2A regulatory B subunit (B56 family)	17	45739	0	4070
Bac_globin	Bacterial-like globin	1	45739	0	4070
Bac_surface_Ag	Surface antigen	7	45739	0	4070
BACK	BTB And C-terminal Kelch	6	45739	0	4070
BAF250_C	SWI/SNF-like complex subunit BAF250/Osa	2	45739	0	4070
BAG	BAG domain	18	45739	2	4070
BAH	BAH domain	27	45739	0	4070
Band_7	SPFH domain / Band 7 family	26	45739	0	4070
Band_7_C	C-terminal region of band_7	2	45739	0	4070
Bap31	B-cell receptor-associated protein 31-like	5	45739	0	4070
BAR_3	BAR domain of APPL family	6	45739	0	4070
Barwin	Barwin family	5	45739	0	4070
BATS	Biotin and Thiamin Synthesis associated domain	1	45739	0	4070
Bax1-I	Inhibitor of apoptosis-promoting Bax1	8	45739	2	4070
BBE	Berberine and berberine like	8	45739	0	4070
BCAS2	Breast carcinoma amplified sequence 2 (BCAS2)	2	45739	0	4070
BCAS3	Breast carcinoma amplified sequence 3	7	45739	0	4070
BCDHK_Adom3	Mitochondrial branched-chain alpha-ketoacid dehydrogenase kinase	3	45739	1	4070
BCIP	p21-C-terminal region-binding protein	1	45739	0	4070
BCNT	Bucentaur or craniofacial development	2	45739	0	4070
BcrAD_BadFG	BadF/BadG/BcrA/BcrD ATPase family	3	45739	0	4070
Beach	Beige/BEACH domain	6	45739	0	4070
BES1_N	BES1/BZR1 plant transcription factor, N-terminal	14	45739	3	4070
Bestrophin	Bestrophin, RFP-TM, chloride channel	3	45739	0	4070
BET	Bromodomain extra-terminal - transcription regulation	14	45739	1	4070
Bet_v_1	Pathogenesis-related protein Bet v I family	49	45739	1	4070
Beta_elim_lyase	Beta-eliminating lyase	1	45739	0	4070
Beta-Casp	Beta-Casp domain	5	45739	0	4070
Beta-lactamase	Beta-lactamase	2	45739	0	4070
BetaGal_dom4_5	Beta-galactosidase jelly roll domain	2	45739	0	4070
Bgal_small_N	Beta galactosidase small chain	2	45739	0	4070
BHD_1	Rad4 beta-hairpin domain 1	1	45739	0	4070
BHD_2	Rad4 beta-hairpin domain 2	1	45739	0	4070
BHD_3	Rad4 beta-hairpin domain 3	1	45739	0	4070
bHLH-MYC_N	bHLH-MYC and R2R3-MYB transcription factors N-terminal	45	45739	0	4070
Big_2	Bacterial Ig-like domain (group 2)	1	45739	0	4070
Bin3	Bicoid-interacting protein 3 (Bin3)	2	45739	0	4070
BING4CT	BING4CT (NUC141) domain	2	45739	0	4070
Biotin_carb_C	Biotin carboxylase C-terminal domain	7	45739	0	4070
Biotin_carb_N	Biotin carboxylase, N-terminal domain	6	45739	0	4070
Biotin_lipoyl	Biotin-requiring enzyme	21	45739	2	4070
BLM10_mid	Proteasome-substrate-size regulator, mid region	2	45739	0	4070
BLOC1_2	Biogenesis of lysosome-related organelles complex-1 subunit 2	8	45739	1	4070
BNR_2	BNR repeat-like domain	1	45739	0	4070
BolA	BolA-like protein	9	45739	3	4070
BOP1NT	BOP1NT (NUC169) domain	2	45739	0	4070
BORCS8	BLOC-1-related complex sub-unit 8	1	45739	0	4070
Bot1p	Eukaryotic mitochondrial regulator protein	2	45739	0	4070
BP28CT	BP28CT (NUC211) domain	1	45739	0	4070
bPH_2	Bacterial PH domain	2	45739	0	4070
BPL_C	Biotin protein ligase C terminal domain	2	45739	0	4070
BPL_LplA_LipB	Biotin/lipoate A/B protein ligase family	6	45739	0	4070
BPS1	Protein BYPASS1-related	14	45739	0	4070
Branch	Core-2/I-Branching enzyme	59	45739	12	4070
BRAP2	BRCA1-associated protein 2	4	45739	1	4070
BRCA-2_OB1	BRCA2, oligonucleotide/oligosaccharide-binding, domain 1	1	45739	0	4070
BRCA2	BRCA2 repeat	1	45739	0	4070
BRCT	BRCA1 C Terminus (BRCT) domain	11	45739	0	4070
BRCT_2	BRCT domain, a BRCA1 C-terminus domain	6	45739	0	4070
BRE	Brain and reproductive organ-expressed protein (BRE)	4	45739	2	4070
BRF1	Brf1-like TBP-binding domain	3	45739	0	4070
Brix	Brix domain	10	45739	0	4070
BRO1	BRO1-like domain	6	45739	2	4070
Bromo_TP	Bromodomain associated	8	45739	0	4070
Bromodomain	Bromodomain	50	45739	1	4070
BRX	Transcription factor regulating root and shoot growth via Pin3	17	45739	1	4070
BRX_assoc	Unstructured region between BRX_N and BRX domain	3	45739	0	4070
BRX_N	Transcription factor BRX N-terminal domain	15	45739	1	4070
BSD	BSD domain	15	45739	2	4070
BSP	Peptidase of plants and bacteria	4	45739	0	4070
BT1	BT1 family	12	45739	0	4070
BTB	BTB/POZ domain	72	45739	5	4070
BTB_2	BTB/POZ domain	15	45739	0	4070
Btz	CASC3/Barentsz eIF4AIII binding	3	45739	0	4070
Bud13	Pre-mRNA-splicing factor of RES complex	1	45739	0	4070
BURP	BURP domain	19	45739	1	4070
Bystin	Bystin	2	45739	1	4070
bZIP_1	bZIP transcription factor	80	45739	2	4070
bZIP_2	Basic region leucine zipper	7	45739	0	4070
bZIP_C	Basic leucine-zipper C terminal	4	45739	0	4070
C_LFY_FLO	DNA Binding Domain (C-terminal) Leafy/Floricaula	2	45739	0	4070
C1_1	Phorbol esters/diacylglycerol binding domain (C1 domain)	3	45739	0	4070
C1_2	C1 domain	23	45739	2	4070
C1_4	TFIIH C1-like domain	1	45739	0	4070
C2	C2 domain	151	45739	5	4070
CAAD	CAAD domains of cyanobacterial aminoacyl-tRNA synthetase	6	45739	0	4070
CaATP_NAI	Ca2+-ATPase N terminal autoinhibitory domain	13	45739	3	4070
Cactin_mid	Conserved mid region of cactin	2	45739	0	4070
CactinC_cactus	Cactus-binding C-terminus of cactin protein	2	45739	0	4070
CAF1	CAF1 family ribonuclease	19	45739	0	4070
CAF1A	Chromatin assembly factor 1 subunit A	2	45739	0	4070
CAF1C_H4-bd	Histone-binding protein RBBP4 or subunit C of CAF1 complex	9	45739	1	4070
Caleosin	Caleosin related protein	7	45739	2	4070
Calmodulin_bind	Calmodulin binding protein-like	13	45739	0	4070
Calpain_III	Calpain large subunit, domain III	1	45739	0	4070
Calreticulin	Calreticulin family	9	45739	0	4070
CaM_binding	Plant calmodulin-binding domain	12	45739	2	4070
CAP	Cysteine-rich secretory protein family	20	45739	0	4070
CAP_C	Adenylate cyclase associated (CAP) C terminal	2	45739	0	4070
CAP_GLY	CAP-Gly domain	2	45739	0	4070
CAP_N	Adenylate cyclase associated (CAP) N terminal	2	45739	0	4070
CAP160	CAP160 repeat	2	45739	0	4070
Carb_anhydrase	Eukaryotic-type carbonic anhydrase	9	45739	0	4070
Carb_kinase	Carbohydrate kinase	1	45739	0	4070
Carboxyl_trans	Carboxyl transferase domain	3	45739	0	4070
CarboxypepD_reg	Carboxypeptidase regulatory-like domain	2	45739	1	4070
CarD_CdnL_TRCF	CarD-like/TRCF domain	1	45739	0	4070
CAS_CSE1	CAS/CSE protein, C-terminus	4	45739	0	4070
Cas1_AcylT	10 TM Acyl Transferase domain found in Cas1p	4	45739	0	4070
CASP_C	CASP C terminal	1	45739	0	4070
Castor_Poll_mid	Castor and Pollux, part of voltage-gated ion channel	4	45739	0	4070
Catalase	Catalase	7	45739	1	4070
Catalase-rel	Catalase-related immune-responsive	2	45739	0	4070
Cation_ATPase	Cation transport ATPase (P-type)	32	45739	1	4070
Cation_ATPase_C	Cation transporting ATPase, C-terminus	39	45739	0	4070
Cation_ATPase_N	Cation transporter/ATPase, N-terminus	45	45739	1	4070
Cation_efflux	Cation efflux family	19	45739	0	4070
Cauli_VI	Caulimovirus viroplasmin	4	45739	0	4070
CBF	CBF/Mak21 family	7	45739	0	4070
CBFB_NFYA	CCAAT-binding transcription factor (CBF-B/NF-YA) subunit B	13	45739	0	4070
CBFD_NFYB_HMF	Histone-like transcription factor (CBF/NF-Y) and archaeal histone	42	45739	4	4070
CbiA	CobQ/CobB/MinD/ParA nucleotide binding domain	2	45739	0	4070
CbiQ	Cobalt transport protein	2	45739	1	4070
CbiX	CbiX	2	45739	0	4070
CBM_20	Starch binding domain	8	45739	0	4070
CBM_4_9	Carbohydrate binding domain	2	45739	0	4070
CBM_48	Carbohydrate-binding module 48 (Isoamylase N-terminal domain)	8	45739	0	4070
CBM-like	Polysaccharide lyase family 4, domain III	12	45739	0	4070
CBM49	Carbohydrate binding domain CBM49	3	45739	0	4070
CBM53	Starch/carbohydrate-binding module (family 53)	2	45739	0	4070
CBS	CBS domain	43	45739	4	4070
CCB1	Cofactor assembly of complex C subunit B	2	45739	0	4070
CCB2_CCB4	Cofactor assembly of complex C subunit B, CCB2/CCB4	3	45739	0	4070
Ccdc124	Coiled-coil domain-containing protein 124	2	45739	0	4070
CCDC84	Coiled coil protein 84	2	45739	0	4070
CcmE	CcmE	2	45739	0	4070
CcmH	Cytochrome C biogenesis protein	1	45739	0	4070
CCT	CCT motif	44	45739	1	4070
CCT_2	Divergent CCT motif	17	45739	0	4070
CDC14	Cell division control protein 14, SIN component	2	45739	0	4070
CDC24_OB1	Cell division control protein 24, OB domain 1	1	45739	0	4070
CDC24_OB2	Cell division control protein 24, OB domain 2	3	45739	2	4070
CDC24_OB3	Cell division control protein 24, OB domain 3	1	45739	0	4070
CDC27	DNA polymerase subunit Cdc27	2	45739	0	4070
CDC45	CDC45-like protein	2	45739	0	4070
CDC48_2	Cell division protein 48 (CDC48), domain 2	10	45739	0	4070
CDC48_N	Cell division protein 48 (CDC48), N-terminal domain	9	45739	0	4070
CDC50	LEM3 (ligand-effect modulator 3) family / CDC50 family	5	45739	0	4070
Cdc6_C	CDC6, C terminal winged helix domain	3	45739	0	4070
CDC73_C	RNA pol II accessory factor, Cdc73 family, C-terminal	2	45739	0	4070
CDC73_N	Paf1 complex subunit CDC73 N-terminal	2	45739	0	4070
CDI	Cyclin-dependent kinase inhibitor	6	45739	0	4070
CDP-OH_P_transf	CDP-alcohol phosphatidyltransferase	7	45739	0	4070
CDT1	DNA replication factor CDT1 like	4	45739	0	4070
CDT1_C	DNA replication factor Cdt1 C-terminal domain	4	45739	0	4070
cEGF	Complement Clr-like EGF-like	2	45739	0	4070
Cellulase	Cellulase (glycosyl hydrolase family 5)	15	45739	1	4070
Cellulose_synt	Cellulose synthase	52	45739	6	4070
CemA	CemA family	2	45739	0	4070
CENP-O	Cenp-O kinetochore centromere component	1	45739	0	4070
CENP-S	CENP-S protein	2	45739	0	4070
CENP-T_C	Centromere kinetochore component CENP-T histone fold	10	45739	0	4070
CENP-X	CENP-S associating Centromere protein X	1	45739	1	4070
Ceramidase	Ceramidase	2	45739	0	4070
Ceramidase_alk	Neutral/alkaline non-lysosomal ceramidase, N-terminal	6	45739	0	4070
Ceramidse_alk_C	Neutral/alkaline non-lysosomal ceramidase, C-terminal	6	45739	0	4070
CG-1	CG-1 domain	11	45739	0	4070
CGI-121	Kinase binding protein CGI-121	1	45739	0	4070
Cgr1	Cgr1 family	1	45739	0	4070
CH	Calponin homology (CH) domain	23	45739	1	4070
ChaC	ChaC-like protein	4	45739	0	4070
Chal_sti_synt_C	Chalcone and stilbene synthases, C-terminal domain	13	45739	0	4070
Chal_sti_synt_N	Chalcone and stilbene synthases, N-terminal domain	15	45739	2	4070
Chalcone	Chalcone-flavanone isomerase	8	45739	1	4070
Chalcone_2	Chalcone isomerase like	2	45739	0	4070
CHASE	CHASE domain	8	45739	1	4070
CHCH	CHCH domain	10	45739	0	4070
Chitin_bind_1	Chitin recognition protein	3	45739	0	4070
ChlI	Subunit ChlI of Mg-chelatase	1	45739	1	4070
Chloroa_b-bind	Chlorophyll A-B binding protein	44	45739	0	4070
Chlorophyllase	Chlorophyllase	4	45739	1	4070
Chloroplast_duf	Petal formation-expressed	8	45739	1	4070
Choline_kinase	Choline/ethanolamine kinase	6	45739	0	4070
Choline_transpo	Plasma-membrane choline transporter	12	45739	2	4070
CHORD	CHORD	2	45739	0	4070
Chorein_N	N-terminal region of Chorein or VPS13	10	45739	2	4070
Chorismate_bind	chorismate binding enzyme	8	45739	0	4070
Chorismate_synt	Chorismate synthase	3	45739	0	4070
Chromo	Chromo (CHRromatin Organisation MOdifier) domain	13	45739	1	4070
Chromosome_seg	Chromosome segregation during meiosis	4	45739	0	4070
CHZ	Histone chaperone domain CHZ	2	45739	0	4070
CIA30	Complex I intermediate-associated protein 30 (CIA30)	6	45739	2	4070
CIAPIN1	Cytokine-induced anti-apoptosis inhibitor 1, Fe-S biogenesis	3	45739	3	4070
Cir_N	N-terminal domain of CBF1 interacting co-repressor CIR	2	45739	0	4070
CitMHS	Citrate transporter	6	45739	1	4070
Citrate_bind	ATP citrate lyase citrate-binding	5	45739	0	4070
Citrate_synt	Citrate synthase, C-terminal domain	7	45739	0	4070
CK_II_beta	Casein kinase II regulatory subunit	6	45739	0	4070
CK2S	Casein Kinase 2 substrate	1	45739	0	4070
CKS	Cyclin-dependent kinase regulatory subunit	4	45739	0	4070
CLASP_N	CLASP N terminal	6	45739	0	4070
Clat_adaptor_s	Clathrin adaptor complex small chain	17	45739	0	4070
Clathrin	Region in Clathrin and VPS	17	45739	5	4070
Clathrin_H_link	Clathrin-H-link	4	45739	0	4070
Clathrin_lg_ch	Clathrin light chain	8	45739	0	4070
Clathrin_propel	Clathrin propeller repeat	4	45739	0	4070
Clathrin-link	Clathrin, heavy-chain linker	4	45739	0	4070
Clp_N	Clp amino terminal domain, pathogenicity island component	18	45739	1	4070
CLP_protease	Clp protease	18	45739	0	4070
Clp1	Pre-mRNA cleavage complex II protein Clp1	2	45739	0	4070
CLP1_N	N-terminal beta-sandwich domain of polyadenylation factor	2	45739	0	4070
CLP1_P	mRNA cleavage and polyadenylation factor CLP1 P-loop	4	45739	0	4070
ClpB_D2-small	C-terminal, D2-small domain, of ClpB protein	14	45739	0	4070
ClpS	ATP-dependent Clp protease adaptor protein ClpS	5	45739	0	4070
CLPTM1	Cleft lip and palate transmembrane protein 1 (CLPTM1)	1	45739	0	4070
CLTH	CTLH/CRA C-terminal to LisH motif domain	14	45739	1	4070
CLU	Clustered mitochondria	2	45739	0	4070
CLU_N	Mitochondrial function, CLU-N-term	4	45739	0	4070
CMAS	Mycolic acid cyclopropane synthetase	2	45739	0	4070
Cmc1	Cytochrome c oxidase biogenesis protein Cmc1 like	4	45739	0	4070
CMS1	U3-containing 90S pre-ribosomal complex subunit	2	45739	0	4070
CN_hydrolase	Carbon-nitrogen hydrolase	12	45739	0	4070
Cnd1	non-SMC mitotic condensation complex subunit 1	3	45739	0	4070
Cnd1_N	non-SMC mitotic condensation complex subunit 1, N-term	1	45739	0	4070
Cnd2	Condensin complex subunit 2	6	45739	1	4070
Cnd3	Nuclear condensing complex subunits, C-term domain	2	45739	0	4070
CNDH2_C	Condensin II complex subunit CAP-H2 or CNDH2, C-term	2	45739	0	4070
CNDH2_M	PF16858	2	45739	0	4070
CNDH2_N	Condensin II complex subunit CAP-H2 or CNDH2, N-terminal	3	45739	0	4070
CNH	CNH domain	3	45739	1	4070
cNMP_binding	Cyclic nucleotide-binding domain	38	45739	1	4070
CNOT1_CAF1_bind	CCR4-NOT transcription complex subunit 1 CAF1-binding domain	2	45739	0	4070
CNOT1_HEAT	CCR4-NOT transcription complex subunit 1 HEAT repeat	2	45739	0	4070
CNOT1_TTP_bind	CCR4-NOT transcription complex subunit 1 TTP binding domain	2	45739	0	4070
CO_deh_flav_C	CO dehydrogenase flavoprotein C-terminal domain	7	45739	0	4070
CoA_binding	CoA binding domain	1	45739	0	4070
Coa1	Cytochrome oxidase complex assembly protein 1	2	45739	0	4070
CoaE	Dephospho-CoA kinase	2	45739	0	4070
Coatamer_beta_C	Coatomer beta C-terminal region	5	45739	1	4070
Coatomer_b_Cpla	Coatomer beta subunit appendage platform	4	45739	0	4070
Coatomer_E	Coatomer epsilon subunit	2	45739	0	4070
Coatomer_g_Cpla	Coatomer subunit gamma-1 C-terminal appendage platform	2	45739	0	4070
Coatomer_WDAD	Coatomer WD associated region	14	45739	4	4070
CobN-Mg_chel	CobN/Magnesium Chelatase	2	45739	0	4070
COBRA	COBRA-like protein	16	45739	0	4070
cobW	CobW/HypB/UreG, nucleotide-binding domain	7	45739	1	4070
CobW_C	Cobalamin synthesis protein cobW C-terminal domain	2	45739	0	4070
COesterase	Carboxylesterase family	2	45739	0	4070
Cofac_haem_bdg	Haem-binding uptake, Tiki superfamily, ChaN	1	45739	0	4070
Cofilin_ADF	Cofilin/tropomyosin-type actin-binding protein	18	45739	0	4070
COG2	COG (conserved oligomeric Golgi) complex component, COG2	2	45739	0	4070
COG4	COG4 transport protein	2	45739	0	4070
COG5	Golgi transport complex subunit 5	3	45739	0	4070
COG6	Conserved oligomeric complex COG6	1	45739	0	4070
COG7	Golgi complex component 7 (COG7)	3	45739	1	4070
Cohesin_HEAT	HEAT repeat associated with sister chromatid cohesion	5	45739	0	4070
Cohesin_load	Cohesin loading factor	1	45739	0	4070
Coilin_N	Coilin N-terminus	3	45739	1	4070
Collagen	Collagen triple helix repeat (20 copies)	2	45739	0	4070
ComA	(2R)-phospho-3-sulfolactate synthase (ComA)	4	45739	2	4070
COMM_domain	COMM domain	3	45739	1	4070
COMPASS-Shg1	COMPASS (Complex proteins associated with Set1p) component shg1	1	45739	0	4070
Complex1_51K	Respiratory-chain NADH dehydrogenase 51 Kd subunit	2	45739	0	4070
Complex1_LYR	Complex 1 protein (LYR family)	15	45739	2	4070
Condensin2nSMC	Condensin II non structural maintenance of chromosomes subunit	1	45739	0	4070
Cons_hypoth95	Conserved hypothetical protein 95	2	45739	0	4070
COP-gamma_platf	Coatomer gamma subunit appendage platform subdomain	2	45739	0	4070
COPI_assoc	COPI associated protein	1	45739	0	4070
COPI_C	Coatomer (COPI) alpha subunit C-terminus	8	45739	1	4070
COPIIcoated_ERV	Endoplasmic reticulum vesicle transporter	8	45739	0	4070
Copine	Copine	12	45739	0	4070
Copper-bind	Copper binding proteins, plastocyanin/azurin family	2	45739	0	4070
Coprogen_oxidas	Coproporphyrinogen III oxidase	6	45739	4	4070
Coq4	Coenzyme Q (ubiquinone) biosynthesis protein Coq4	2	45739	0	4070
COQ9	COQ9	2	45739	0	4070
COR	C-terminal of Roc, COR, domain	1	45739	0	4070
CorA	CorA-like Mg2+ transporter protein	7	45739	0	4070
CorC_HlyC	Transporter associated domain	1	45739	0	4070
Cornichon	Cornichon protein	3	45739	0	4070
Costars	Costars	2	45739	0	4070
COX15-CtaA	Cytochrome oxidase assembly protein	1	45739	0	4070
COX16	Cytochrome c oxidase assembly protein COX16	1	45739	0	4070
COX17	Cytochrome C oxidase copper chaperone (COX17)	2	45739	0	4070
COX2	Cytochrome C oxidase subunit II, periplasmic domain	2	45739	2	4070
COX2_TM	Cytochrome C oxidase subunit II, transmembrane domain	1	45739	1	4070
COX5B	Cytochrome c oxidase subunit Vb	5	45739	0	4070
COX6A	Cytochrome c oxidase subunit VIa	1	45739	0	4070
COX6B	Cytochrome oxidase c subunit VIb	5	45739	1	4070
COX7a	Cytochrome c oxidase subunit VII	2	45739	0	4070
CP12	CP12 domain	6	45739	0	4070
CPDase	Cyclic phosphodiesterase-like protein	1	45739	0	4070
CpeT	CpeT/CpcT family (DUF1001)	2	45739	0	4070
CPL	CPL (NUC119) domain	2	45739	0	4070
Cpn10	Chaperonin 10 Kd subunit	10	45739	3	4070
Cpn60_TCP1	TCP-1/cpn60 chaperonin family	50	45739	10	4070
CPP1-like	Protein CHAPERONE-LIKE PROTEIN OF POR1-like	8	45739	0	4070
CPSase_L_D2	Carbamoyl-phosphate synthase L chain, ATP binding domain	10	45739	1	4070
CPSase_L_D3	Carbamoyl-phosphate synthetase large chain, oligomerisation domain	2	45739	0	4070
CPSase_sm_chain	Carbamoyl-phosphate synthase small chain, CPSase domain	2	45739	0	4070
CPSF_A	CPSF A subunit region	8	45739	1	4070
CPSF100_C	Cleavage and polyadenylation factor 2 C-terminal	1	45739	0	4070
CPSF73-100_C	Pre-mRNA 3'-end-processing endonuclease polyadenylation factor C-term	2	45739	0	4070
CRAL_TRIO	CRAL/TRIO domain	49	45739	0	4070
CRAL_TRIO_2	Divergent CRAL/TRIO domain	6	45739	0	4070
CRAL_TRIO_N	CRAL/TRIO, N-terminal domain	33	45739	2	4070
CRCB	CrcB-like protein, Camphor Resistance (CrcB)	1	45739	0	4070
Creatinase_N	Creatinase/Prolidase N-terminal domain	3	45739	0	4070
Creatinase_N_2	Creatinase/Prolidase N-terminal domain	3	45739	0	4070
Cript	Microtubule-associated protein CRIPT	1	45739	1	4070
CRM1_C	CRM1 C terminal	2	45739	0	4070
Crr6	Chlororespiratory reduction 6	2	45739	0	4070
CRR7	Protein CHLORORESPIRATORY REDUCTION 7	2	45739	0	4070
CRS1_YhbY	CRS1 / YhbY (CRM) domain	20	45739	0	4070
CRT-like	CRT-like, chloroquine-resistance transporter-like	4	45739	2	4070
Cryptochrome_C	Blue/Ultraviolet sensing protein C terminal	2	45739	0	4070
CS	CS domain	14	45739	1	4070
CSD	'Cold-shock' DNA-binding domain	5	45739	0	4070
Cse1	Cse1	4	45739	0	4070
CSN8_PSD8_EIF3K	CSN8/PSMD8/EIF3K family	6	45739	2	4070
CSTF_C	Transcription termination and cleavage factor C-terminal	4	45739	1	4070
CSTF2_hinge	Hinge domain of cleavage stimulation factor subunit 2	3	45739	0	4070
CtaG_Cox11	Cytochrome c oxidase assembly protein CtaG/Cox11	2	45739	0	4070
CTC1_2	CST, telomere maintenance, complex subunit CTC1	3	45739	1	4070
CTD_bind	RNA polymerase II-binding domain.	15	45739	0	4070
Ctf8	Ctf8	1	45739	0	4070
CTNNBL	Catenin-beta-like, Arm-motif containing nuclear	2	45739	0	4070
CTP_synth_N	CTP synthase N-terminus	8	45739	1	4070
CTP_transf_1	Cytidylyltransferase family	5	45739	0	4070
CTP_transf_3	Cytidylyltransferase	2	45739	0	4070
CTP_transf_like	Cytidylyltransferase-like	15	45739	0	4070
Ctr	Ctr copper transporter family	11	45739	0	4070
Cu_amine_oxid	Copper amine oxidase, enzyme domain	9	45739	0	4070
Cu_amine_oxidN2	Copper amine oxidase, N2 domain	10	45739	2	4070
Cu_amine_oxidN3	Copper amine oxidase, N3 domain	8	45739	0	4070
Cu_bind_like	Plastocyanin-like domain	95	45739	2	4070
Cu-oxidase	Multicopper oxidase	81	45739	1	4070
Cu-oxidase_2	Multicopper oxidase	83	45739	1	4070
Cu-oxidase_3	Multicopper oxidase	84	45739	2	4070
CUE	CUE domain	6	45739	0	4070
Cullin	Cullin family	19	45739	0	4070
Cullin_binding	Cullin binding	8	45739	0	4070
Cullin_Nedd8	Cullin protein neddylation domain	11	45739	0	4070
Cupin_1	Cupin	56	45739	6	4070
Cupin_3	Protein of unknown function (DUF861)	9	45739	0	4070
Cupin_4	Cupin superfamily protein	1	45739	0	4070
Cupin_5	Cupin superfamily (DUF985)	1	45739	0	4070
Cupin_8	Cupin-like domain	9	45739	1	4070
CutA1	CutA1 divalent ion tolerance protein	2	45739	0	4070
CWC25	Pre-mRNA splicing factor	1	45739	0	4070
Cwf_Cwc_15	Cwf15/Cwc15 cell cycle control protein	2	45739	0	4070
cwf18	cwf18 pre-mRNA splicing factor	1	45739	0	4070
cwf21	cwf21 domain	2	45739	0	4070
CwfJ_C_1	Protein similar to CwfJ C-terminus 1	3	45739	0	4070
CwfJ_C_2	Protein similar to CwfJ C-terminus 2	3	45739	0	4070
Cyanate_lyase	Cyanate lyase C-terminal domain	1	45739	0	4070
Cyclase	Putative cyclase	3	45739	0	4070
Cyclin	Cyclin	11	45739	0	4070
Cyclin_C	Cyclin, C-terminal domain	44	45739	0	4070
Cyclin_N	Cyclin, N-terminal domain	58	45739	3	4070
Cys_Met_Meta_PP	Cys/Met metabolism PLP-dependent enzyme	7	45739	0	4070
Cystatin	Cystatin domain	3	45739	0	4070
CYSTM	Cysteine-rich TM module stress tolerance	6	45739	2	4070
Cyt_b-c1_8	Cytochrome b-c1 complex subunit 8	5	45739	0	4070
Cyt-b5	Cytochrome b5-like Heme/Steroid binding domain	31	45739	0	4070
CytB6-F_Fe-S	Cytochrome B6-F complex Fe-S subunit	2	45739	0	4070
CYTH	CYTH domain	7	45739	0	4070
Cytochrom_B561	Eukaryotic cytochrome b561	22	45739	0	4070
Cytochrom_C	Cytochrome c	2	45739	0	4070
Cytochrom_C1	Cytochrome C1 family	2	45739	0	4070
CytochromB561_N	Cytochrome B561, N terminal	1	45739	0	4070
Cytokin-bind	Cytokinin dehydrogenase 1, FAD and cytokinin binding	12	45739	1	4070
D123	D123	3	45739	0	4070
DA1-like	Protein DA1	8	45739	0	4070
Dabb	Stress responsive A/B Barrel Domain	11	45739	0	4070
DAD	DAD family	2	45739	1	4070
DAGAT	Diacylglycerol acyltransferase	6	45739	0	4070
DAGK_acc	Diacylglycerol kinase accessory domain	9	45739	0	4070
DAGK_cat	Diacylglycerol kinase catalytic domain	15	45739	0	4070
DAHP_synth_1	DAHP synthetase I family	1	45739	0	4070
DAHP_synth_2	Class-II DAHP synthetase family	12	45739	4	4070
Dak1	Dak1 domain	1	45739	0	4070
Dak2	DAK2 domain	1	45739	0	4070
Dala_Dala_lig_C	D-ala D-ala ligase C-terminus	2	45739	0	4070
Dala_Dala_lig_N	D-ala D-ala ligase N-terminus	2	45739	0	4070
DALR_1	DALR anticodon binding domain	2	45739	0	4070
DALR_2	DALR domain	1	45739	0	4070
DAO	FAD dependent oxidoreductase	11	45739	2	4070
DAO_C	C-terminal domain of alpha-glycerophosphate oxidase	2	45739	0	4070
DAP_epimerase	Diaminopimelate epimerase	3	45739	0	4070
DAP3	Mitochondrial ribosomal death-associated protein 3	2	45739	0	4070
DapB_C	Dihydrodipicolinate reductase, C-terminus	4	45739	0	4070
DapB_N	Dihydrodipicolinate reductase, N-terminus	3	45739	0	4070
DBC1	DBC1	1	45739	0	4070
DBD_Tnp_Mut	MuDR family transposase	52	45739	22	4070
DBINO	DNA-binding domain	4	45739	0	4070
DBP10CT	DBP10CT (NUC160) domain	1	45739	0	4070
DBR1	Lariat debranching enzyme, C-terminal domain	2	45739	0	4070
DCB	Dimerisation and cyclophilin-binding domain of Mon2	8	45739	1	4070
Dcc1	Sister chromatid cohesion protein Dcc1	3	45739	1	4070
dCMP_cyt_deam_1	Cytidine and deoxycytidylate deaminase zinc-binding region	9	45739	0	4070
dCMP_cyt_deam_2	Cytidine and deoxycytidylate deaminase zinc-binding region	2	45739	0	4070
DCP1	Dcp1-like decapping family	5	45739	1	4070
DCP2	Dcp2, box A domain	2	45739	0	4070
DcpS_C	Scavenger mRNA decapping enzyme C-term binding	3	45739	0	4070
DDA1	Det1 complexing ubiquitin ligase	3	45739	0	4070
DDE_Tnp_4	DDE superfamily endonuclease	39	45739	14	4070
DDHD	DDHD domain	2	45739	0	4070
DDOST_48kD	Oligosaccharyltransferase 48 kDa subunit beta	3	45739	0	4070
DDRGK	DDRGK domain	2	45739	0	4070
DDT	DDT domain	12	45739	0	4070
DEAD	DEAD/DEAH box helicase	146	45739	11	4070
DEAD_2	DEAD_2	5	45739	0	4070
Dehydrin	Dehydrin	13	45739	6	4070
DEK_C	DEK C terminal domain	12	45739	1	4070
DELLA	Transcriptional regulator DELLA protein N terminal	3	45739	0	4070
DENN	DENN (AEX-3) domain	9	45739	0	4070
DEP	Domain found in Dishevelled, Egl-10, and Pleckstrin (DEP)	3	45739	0	4070
DER1	Der1-like family	5	45739	0	4070
Det1	De-etiolated protein 1 Det1	1	45739	0	4070
Dev_Cell_Death	Development and cell death domain	12	45739	1	4070
DFP	DNA / pantothenate metabolism flavoprotein	2	45739	0	4070
DFRP_C	DRG Family Regulatory Proteins, Tma46	4	45739	0	4070
DHBP_synthase	3,4-dihydroxy-2-butanone 4-phosphate synthase	3	45739	0	4070
DHDPS	Dihydrodipicolinate synthetase family	1	45739	0	4070
DHFR_1	Dihydrofolate reductase	2	45739	0	4070
DHHA1	DHHA1 domain	4	45739	0	4070
DHHA2	DHHA2 domain	2	45739	0	4070
DHHC	DHHC palmitoyltransferase	31	45739	0	4070
DHO_dh	Dihydroorotate dehydrogenase	4	45739	0	4070
DHQ_synthase	3-dehydroquinate synthase	2	45739	0	4070
DHQS	3-dehydroquinate synthase (EC 4.6.1.3)	1	45739	0	4070
DHquinase_I	Type I 3-dehydroquinase	6	45739	0	4070
DHR-2	Dock homology region 2	2	45739	0	4070
Di19_C	Stress-induced protein Di19, C-terminal	8	45739	0	4070
Dicer_dimer	Dicer dimerisation domain	7	45739	2	4070
Dicty_CAR	Slime mold cyclic AMP receptor	2	45739	0	4070
DIE2_ALG10	DIE2/ALG10 family	2	45739	0	4070
DIL	DIL domain	9	45739	0	4070
DIM1	Mitosis protein DIM1	4	45739	0	4070
Dimer_Tnp_hAT	hAT family C-terminal dimerisation region	134	45739	69	4070
Dimerisation	Dimerisation domain	33	45739	2	4070
DIOX_N	non-haem dioxygenase in morphine synthesis N-terminal	174	45739	8	4070
Diphthami_syn_2	Diphthamide synthase	1	45739	0	4070
Diphthamide_syn	Putative diphthamide synthesis protein	2	45739	0	4070
Dirigent	Dirigent-like protein	36	45739	1	4070
DIRP	DIRP	4	45739	0	4070
DJ-1_PfpI	DJ-1/PfpI family	7	45739	0	4070
DKCLD	DKCLD (NUC011) domain	2	45739	0	4070
DLD	Death-like domain of SPT6	2	45739	0	4070
DLH	Dienelactone hydrolase family	14	45739	0	4070
DM13	Electron transfer DM13	2	45739	0	4070
DMRL_synthase	6,7-dimethyl-8-ribityllumazine synthase	1	45739	0	4070
DNA_binding_2	DNA-binding domain	4	45739	0	4070
DNA_gyraseA_C	DNA gyrase C-terminal domain, beta-propeller	2	45739	0	4070
DNA_gyraseB	DNA gyrase B	5	45739	0	4070
DNA_gyraseB_C	DNA gyrase B subunit, carboxyl terminus	2	45739	0	4070
DNA_ligase_A_C	ATP dependent DNA ligase C terminal region	3	45739	0	4070
DNA_ligase_A_M	ATP dependent DNA ligase domain	5	45739	1	4070
DNA_ligase_A_N	DNA ligase N terminus	4	45739	1	4070
DNA_methylase	C-5 cytosine-specific DNA methylase	10	45739	0	4070
DNA_mis_repair	DNA mismatch repair protein, C-terminal domain	2	45739	0	4070
DNA_photolyase	DNA photolyase	9	45739	0	4070
DNA_pol_A	DNA polymerase family A	2	45739	0	4070
DNA_pol_A_exo1	3'-5' exonuclease	18	45739	0	4070
DNA_pol_alpha_N	DNA polymerase alpha subunit p180 N terminal	2	45739	0	4070
DNA_pol_B	DNA polymerase family B	5	45739	0	4070
DNA_pol_B_exo1	DNA polymerase family B, exonuclease domain	5	45739	0	4070
DNA_pol_B_palm	DNA polymerase beta palm	1	45739	0	4070
DNA_pol_B_thumb	DNA polymerase beta thumb	1	45739	0	4070
DNA_pol_delta_4	DNA polymerase delta, subunit 4	2	45739	0	4070
DNA_pol_E_B	DNA polymerase alpha/epsilon subunit B	4	45739	0	4070
DNA_pol_lambd_f	Fingers domain of DNA polymerase lambda	1	45739	0	4070
DNA_pol_phi	DNA polymerase phi	2	45739	0	4070
DNA_pol3_delta2	DNA polymerase III, delta subunit	7	45739	0	4070
DNA_pol3_gamma3	DNA polymerase III subunits gamma and tau domain III	3	45739	0	4070
DNA_primase_lrg	Eukaryotic and archaeal DNA primase, large subunit	2	45739	0	4070
DNA_primase_S	DNA primase small subunit	1	45739	0	4070
DNA_repr_REX1B	DNA repair REX1-B	2	45739	0	4070
DNA_RNApol_7kD	DNA directed RNA polymerase, 7 kDa subunit	2	45739	2	4070
DNA_topoisoIV	DNA gyrase/topoisomerase IV, subunit A	6	45739	1	4070
Dna2	DNA replication factor Dna2	2	45739	0	4070
DnaB_C	DnaB-like helicase C terminal domain	1	45739	0	4070
DnaJ	DnaJ domain	147	45739	3	4070
DnaJ_C	DnaJ C terminal domain	39	45739	2	4070
DnaJ_CXXCXGXG	DnaJ central domain	10	45739	0	4070
DnaJ-X	X-domain of DnaJ-containing	5	45739	0	4070
DNase-RNase	Bifunctional nuclease	4	45739	1	4070
DND1_DSRM	double strand RNA binding domain from DEAD END PROTEIN 1	7	45739	0	4070
dNK	Deoxynucleoside kinase	2	45739	0	4070
DNMT1-RFD	Cytosine specific DNA methyltransferase replication foci domain	3	45739	0	4070
DOCK-C2	C2 domain in Dock180 and Zizimin proteins	2	45739	0	4070
DOG1	Seed dormancy control	23	45739	0	4070
DOMON	DOMON domain	6	45739	0	4070
Dor1	Dor1-like family	2	45739	0	4070
DP	Transcription factor DP	3	45739	0	4070
DPBB_1	Lytic transglycolase	55	45739	0	4070
DPPIV_N	Dipeptidyl peptidase IV (DPP IV) N-terminal region	2	45739	0	4070
DREPP	DREPP plasma membrane polypeptide	2	45739	2	4070
DRIM	Down-regulated in metastasis	1	45739	0	4070
DRMBL	DNA repair metallo-beta-lactamase	3	45739	1	4070
DRY_EERY	Alternative splicing regulator	3	45739	0	4070
DS	Deoxyhypusine synthase	2	45739	0	4070
DSBA	DSBA-like thioredoxin domain	2	45739	0	4070
DsbD	Cytochrome C biogenesis protein transmembrane region	2	45739	0	4070
DsbD_2	Cytochrome C biogenesis protein transmembrane region	2	45739	0	4070
dsDNA_bind	Double-stranded DNA-binding domain	2	45739	0	4070
DSHCT	DSHCT (NUC185) domain	6	45739	0	4070
DSPc	Dual specificity phosphatase, catalytic domain	29	45739	1	4070
dsrm	Double-stranded RNA binding motif	29	45739	2	4070
DSS1_SEM1	DSS1/SEM1 family	3	45739	2	4070
DTW	DTW domain	4	45739	2	4070
DUF1005	Protein of unknown function (DUF1005)	13	45739	7	4070
DUF106	Integral membrane protein DUF106	4	45739	0	4070
DUF1068	Protein of unknown function (DUF1068)	7	45739	0	4070
DUF1077	Protein of unknown function (DUF1077)	3	45739	3	4070
DUF1084	Protein of unknown function (DUF1084)	8	45739	0	4070
DUF1086	Domain of Unknown Function (DUF1086)	2	45739	0	4070
DUF1087	Domain of Unknown Function (DUF1087)	4	45739	0	4070
DUF1092	Protein of unknown function (DUF1092)	2	45739	0	4070
DUF1115	Protein of unknown function (DUF1115)	2	45739	0	4070
DUF1117	Protein of unknown function (DUF1117)	8	45739	3	4070
DUF1118	Protein of unknown function (DUF1118)	4	45739	0	4070
DUF1138	Protein of unknown function (DUF1138)	2	45739	2	4070
DUF1168	Protein of unknown function (DUF1168)	2	45739	1	4070
DUF1191	Protein of unknown function (DUF1191)	8	45739	0	4070
DUF1195	Protein of unknown function (DUF1195)	7	45739	2	4070
DUF1218	Protein of unknown function (DUF1218)	23	45739	1	4070
DUF1221	Protein of unknown function (DUF1221)	5	45739	0	4070
DUF1223	Protein of unknown function (DUF1223)	2	45739	0	4070
DUF1230	Protein of unknown function (DUF1230)	2	45739	0	4070
DUF1232	Protein of unknown function (DUF1232)	2	45739	0	4070
DUF1262	Protein of unknown function (DUF1262)	9	45739	4	4070
DUF1264	Protein of unknown function (DUF1264)	4	45739	1	4070
DUF1279	Protein of unknown function (DUF1279)	3	45739	0	4070
DUF1295	Protein of unknown function (DUF1295)	3	45739	1	4070
DUF1296	Protein of unknown function (DUF1296)	18	45739	5	4070
DUF1298	Protein of unknown function (DUF1298)	12	45739	0	4070
DUF1308	Protein of unknown function (DUF1308)	1	45739	1	4070
DUF1313	Protein of unknown function (DUF1313)	6	45739	0	4070
DUF1325	SGF29 tudor-like domain	2	45739	0	4070
DUF1336	Protein of unknown function (DUF1336)	19	45739	0	4070
DUF1338	Domain of unknown function (DUF1338)	1	45739	0	4070
DUF1350	Protein of unknown function (DUF1350)	7	45739	2	4070
DUF1357_C	Putative nucleotide-binding of sugar-metabolising enzyme	1	45739	0	4070
DUF1365	Protein of unknown function (DUF1365)	1	45739	0	4070
DUF1421	UBA-like domain (DUF1421)	6	45739	0	4070
DUF1442	Protein of unknown function (DUF1442)	10	45739	2	4070
DUF1499	Protein of unknown function (DUF1499)	1	45739	0	4070
DUF150	RimP N-terminal domain	1	45739	0	4070
DUF1517	Protein of unknown function (DUF1517)	3	45739	1	4070
DUF1537	Putative sugar-binding N-terminal domain	1	45739	0	4070
DUF155	Uncharacterised ACR, YagE family COG1723	4	45739	0	4070
DUF1604	Protein of unknown function (DUF1604)	2	45739	0	4070
DUF1620	Protein of unknown function (DUF1620)	2	45739	0	4070
DUF1624	Protein of unknown function (DUF1624)	5	45739	0	4070
DUF1635	Protein of unknown function (DUF1635)	7	45739	0	4070
DUF1639	Protein of unknown function (DUF1639)	12	45739	0	4070
DUF1640	Protein of unknown function (DUF1640)	4	45739	0	4070
DUF1644	Protein of unknown function (DUF1644)	12	45739	0	4070
DUF1645	Protein of unknown function (DUF1645)	19	45739	4	4070
DUF1664	Protein of unknown function (DUF1664)	6	45739	0	4070
DUF1666	Protein of unknown function (DUF1666)	10	45739	1	4070
DUF1668	Protein of unknown function (DUF1668)	4	45739	0	4070
DUF167	Uncharacterised ACR, YggU family COG1872	3	45739	0	4070
DUF1674	Protein of unknown function (DUF1674)	1	45739	1	4070
DUF1677	Protein of unknown function (DUF1677)	16	45739	0	4070
DUF1681	Protein of unknown function (DUF1681)	4	45739	0	4070
DUF1682	Protein of unknown function (DUF1682)	8	45739	7	4070
DUF1685	Protein of unknown function (DUF1685)	13	45739	0	4070
DUF1712	Fungal domain of unknown function (DUF1712)	2	45739	1	4070
DUF1726	Domain of unknown function (DUF1726)	2	45739	0	4070
DUF1731	Domain of unknown function (DUF1731)	2	45739	0	4070
DUF1744	Domain of unknown function (DUF1744)	1	45739	1	4070
DUF1749	Protein of unknown function (DUF1749)	3	45739	0	4070
DUF1751	Eukaryotic integral membrane protein (DUF1751)	2	45739	0	4070
DUF1754	Eukaryotic family of unknown function (DUF1754)	3	45739	0	4070
DUF1764	Eukaryotic protein of unknown function (DUF1764)	3	45739	3	4070
DUF1768	Domain of unknown function (DUF1768)	2	45739	0	4070
DUF177	Uncharacterized ACR, COG1399	1	45739	0	4070
DUF1771	Domain of unknown function (DUF1771)	8	45739	0	4070
DUF1777	Protein of unknown function (DUF1777)	1	45739	0	4070
DUF179	Uncharacterized ACR, COG1678	4	45739	0	4070
DUF1794	Domain of unknown function (DUF1794)	1	45739	0	4070
DUF1929	Domain of unknown function (DUF1929)	16	45739	0	4070
DUF1967	Domain of unknown function (DUF1967)	1	45739	0	4070
DUF1977	Domain of unknown function (DUF1977)	4	45739	0	4070
DUF1981	Domain of unknown function (DUF1981)	7	45739	0	4070
DUF1985	Domain of unknown function (DUF1985)	1	45739	1	4070
DUF1990	Domain of unknown function (DUF1990)	1	45739	0	4070
DUF1992	Domain of unknown function (DUF1992)	1	45739	0	4070
DUF1995	Domain of unknown function (DUF1995)	5	45739	0	4070
DUF1997	Protein of unknown function (DUF1997)	5	45739	0	4070
DUF1998	Domain of unknown function (DUF1998)	1	45739	0	4070
DUF2012	Protein of unknown function (DUF2012)	2	45739	0	4070
DUF2039	Uncharacterized conserved protein (DUF2039)	2	45739	0	4070
DUF2040	Coiled-coil domain-containing protein 55 (DUF2040)	1	45739	0	4070
DUF2043	Uncharacterized conserved protein (DUF2043)	3	45739	0	4070
DUF2045	Uncharacterized conserved protein (DUF2045)	3	45739	1	4070
DUF2048	Abhydrolase domain containing 18	3	45739	0	4070
DUF2052	Coiled-coil domain containing protein (DUF2052)	1	45739	0	4070
DUF2053	Predicted membrane protein (DUF2053)	3	45739	1	4070
DUF2062	Uncharacterized protein conserved in bacteria (DUF2062)	1	45739	0	4070
DUF21	Domain of unknown function DUF21	12	45739	1	4070
DUF212	Divergent PAP2 family	7	45739	0	4070
DUF218	DUF218 domain	2	45739	0	4070
DUF220	Domain of unknown function DUF220	2	45739	1	4070
DUF2232	Predicted membrane protein (DUF2232)	1	45739	0	4070
DUF2301	Uncharacterized integral membrane protein (DUF2301)	2	45739	0	4070
DUF2358	Uncharacterized conserved protein (DUF2358)	10	45739	2	4070
DUF2363	Uncharacterized conserved protein (DUF2363)	3	45739	1	4070
DUF241	Arabidopsis protein of unknown function	23	45739	3	4070
DUF2428	Putative death-receptor fusion protein (DUF2428)	2	45739	0	4070
DUF2431	Domain of unknown function (DUF2431)	11	45739	1	4070
DUF2439	Protein of unknown function (DUF2439)	1	45739	0	4070
DUF2451	Protein of unknown function C-terminus (DUF2451)	2	45739	0	4070
DUF247	Plant protein of unknown function	69	45739	4	4070
DUF2470	Protein of unknown function (DUF2470)	5	45739	0	4070
DUF2781	Protein of unknown function (DUF2781)	6	45739	6	4070
DUF2828	Domain of unknown function (DUF2828)	28	45739	9	4070
DUF2838	Protein of unknown function (DUF2838)	2	45739	0	4070
DUF285	Mycoplasma protein of unknown function, DUF285	1	45739	0	4070
DUF2854	Protein of unknown function (DUF2854)	2	45739	0	4070
DUF2870	Protein of unknown function (DUF2870)	1	45739	0	4070
DUF2921	Protein of unknown function (DUF2921)	9	45739	2	4070
DUF295	Protein of unknown function (DUF295)	43	45739	5	4070
DUF296	Domain of unknown function (DUF296)	46	45739	2	4070
DUF2985	Protein of unknown function (DUF2985)	4	45739	0	4070
DUF2996	Protein of unknown function (DUF2996)	2	45739	0	4070
DUF3007	Protein of unknown function (DUF3007)	2	45739	0	4070
DUF3054	Protein of unknown function (DUF3054)	2	45739	0	4070
DUF3067	Domain of unknown function (DUF3067)	1	45739	0	4070
DUF3082	Protein of unknown function (DUF3082)	3	45739	0	4070
DUF3110	Protein of unknown function (DUF3110)	2	45739	2	4070
DUF3119	Protein of unknown function (DUF3119)	1	45739	0	4070
DUF3128	Protein of unknown function (DUF3128)	1	45739	0	4070
DUF313	Domain of unknown function (DUF313)	10	45739	1	4070
DUF3143	Protein of unknown function (DUF3143)	3	45739	0	4070
DUF3148	Protein of unknown function (DUF3148)	1	45739	0	4070
DUF3223	Protein of unknown function (DUF3223)	13	45739	0	4070
DUF3245	Protein of unknown function (DUF3245)	3	45739	0	4070
DUF3326	Protein of unknown function (DUF3326)	2	45739	2	4070
DUF3336	Domain of unknown function (DUF3336)	2	45739	0	4070
DUF3337	Domain of unknown function (DUF3337)	2	45739	0	4070
DUF3339	Protein of unknown function (DUF3339)	11	45739	0	4070
DUF3357	Domain of unknown function (DUF3357)	4	45739	0	4070
DUF3372	Domain of unknown function (DUF3372)	2	45739	1	4070
DUF3381	Domain of unknown function (DUF3381)	2	45739	0	4070
DUF3385	Domain of unknown function (DUF3385)	2	45739	0	4070
DUF3395	Domain of unknown function (DUF3395)	1	45739	0	4070
DUF3403	Domain of unknown function (DUF3403)	18	45739	0	4070
DUF3420	Domain of unknown function (DUF3420)	8	45739	0	4070
DUF3437	Domain of unknown function (DUF3437)	2	45739	0	4070
DUF3441	Domain of unknown function (DUF3441)	2	45739	0	4070
DUF3444	Domain of unknown function (DUF3444)	16	45739	2	4070
DUF3449	Domain of unknown function (DUF3449)	2	45739	0	4070
DUF3452	Domain of unknown function (DUF3452)	2	45739	0	4070
DUF3453	Domain of unknown function (DUF3453)	2	45739	0	4070
DUF3456	TLR4 regulator and MIR-interacting MSAP	2	45739	0	4070
DUF3458	Domain of unknown function (DUF3458) Ig-like fold	2	45739	0	4070
DUF3458_C	Domain of unknown function (DUF3458_C) ARM repeats	2	45739	0	4070
DUF3464	Protein of unknown function (DUF3464)	2	45739	1	4070
DUF3474	Domain of unknown function (DUF3474)	10	45739	0	4070
DUF3475	Domain of unknown function (DUF3475)	21	45739	5	4070
DUF3479	Domain of unknown function (DUF3479)	3	45739	0	4070
DUF3490	Domain of unknown function (DUF3490)	10	45739	0	4070
DUF3493	Protein of unknown function (DUF3493)	3	45739	0	4070
DUF3506	Domain of unknown function (DUF3506)	4	45739	0	4070
DUF3510	Domain of unknown function (DUF3510)	2	45739	0	4070
DUF3511	Domain of unknown function (DUF3511)	17	45739	4	4070
DUF3522	Protein of unknown function (DUF3522)	3	45739	0	4070
DUF3523	Domain of unknown function (DUF3523)	5	45739	1	4070
DUF3527	Domain of unknown function (DUF3527)	9	45739	3	4070
DUF3531	Protein of unknown function (DUF3531)	2	45739	0	4070
DUF3535	Domain of unknown function (DUF3535)	1	45739	0	4070
DUF3537	Protein of unknown function (DUF3537)	10	45739	0	4070
DUF3543	Domain of unknown function (DUF3543)	1	45739	0	4070
DUF3546	Domain of unknown function (DUF3546)	2	45739	0	4070
DUF3548	Domain of unknown function (DUF3548)	2	45739	0	4070
DUF3591	Protein of unknown function (DUF3591)	1	45739	0	4070
DUF3593	Protein of unknown function (DUF3593)	2	45739	0	4070
DUF3598	Domain of unknown function (DUF3598)	1	45739	0	4070
DUF3611	Protein of unknown function (DUF3611)	2	45739	0	4070
DUF3657	Protein FAM135	2	45739	0	4070
DUF3660	Receptor serine/threonine kinase	1	45739	0	4070
DUF3675	Protein of unknown function (DUF3675)	10	45739	1	4070
DUF3685	Protein of unknown function (DUF3685)	2	45739	1	4070
DUF3700	Aluminium induced protein	12	45739	2	4070
DUF3727	Protein of unknown function (DUF3727)	1	45739	0	4070
DUF3730	Protein of unknown function (DUF3730)	2	45739	0	4070
DUF3741	Protein of unknown function (DUF3741)	15	45739	2	4070
DUF3752	Protein of unknown function (DUF3752)	1	45739	0	4070
DUF3754	Protein of unknown function (DUF3754)	4	45739	0	4070
DUF3755	Protein of unknown function (DUF3755)	4	45739	0	4070
DUF3769	Protein of unknown function (DUF3769)	1	45739	1	4070
DUF3774	Wound-induced protein	22	45739	2	4070
DUF3783	Domain of unknown function (DUF3783)	1	45739	0	4070
DUF3819	Domain of unknown function (DUF3819)	2	45739	0	4070
DUF382	Domain of unknown function (DUF382)	2	45739	0	4070
DUF383	Domain of unknown function (DUF383)	1	45739	0	4070
DUF3883	Domain of unknown function (DUF3883)	2	45739	0	4070
DUF393	Protein of unknown function, DUF393	6	45739	1	4070
DUF4005	Protein of unknown function (DUF4005)	31	45739	0	4070
DUF4033	Domain of unknown function (DUF4033)	5	45739	0	4070
DUF4042	Domain of unknown function (DUF4042)	1	45739	0	4070
DUF4050	Protein of unknown function (DUF4050)	7	45739	0	4070
DUF4057	Protein of unknown function (DUF4057)	4	45739	0	4070
DUF4079	Protein of unknown function (DUF4079)	4	45739	3	4070
DUF4091	Domain of unknown function (DUF4091)	2	45739	0	4070
DUF4094	Domain of unknown function (DUF4094)	18	45739	0	4070
DUF410	Protein of unknown function (DUF410)	2	45739	0	4070
DUF4101	Protein of unknown function (DUF4101)	3	45739	2	4070
DUF4110	Domain of unknown function (DUF4110)	2	45739	0	4070
DUF4149	Domain of unknown function (DUF4149)	3	45739	0	4070
DUF4187	Domain of unknown function (DUF4187)	1	45739	1	4070
DUF4205	Domain of unknown function (DUF4205)	2	45739	0	4070
DUF4208	Domain of unknown function (DUF4208)	2	45739	0	4070
DUF4210	Domain of unknown function (DUF4210)	4	45739	0	4070
DUF4216	Domain of unknown function (DUF4216)	19	45739	16	4070
DUF4217	Domain of unknown function (DUF4217)	11	45739	0	4070
DUF4218	Domain of unknown function (DUF4218)	34	45739	31	4070
DUF4219	Domain of unknown function (DUF4219)	11	45739	3	4070
DUF4220	Domain of unknown function (DUF4220)	7	45739	1	4070
DUF4228	Domain of unknown function (DUF4228)	59	45739	5	4070
DUF423	Protein of unknown function (DUF423)	2	45739	0	4070
DUF4281	Domain of unknown function (DUF4281)	2	45739	0	4070
DUF4283	Domain of unknown function (DUF4283)	42	45739	15	4070
DUF4336	Domain of unknown function (DUF4336)	2	45739	0	4070
DUF4339	Domain of unknown function (DUF4339)	6	45739	1	4070
DUF4370	Domain of unknown function (DUF4370)	2	45739	0	4070
DUF4371	Domain of unknown function (DUF4371)	25	45739	24	4070
DUF4378	Domain of unknown function (DUF4378)	33	45739	0	4070
DUF4408	Domain of unknown function (DUF4408)	13	45739	1	4070
DUF4413	Domain of unknown function (DUF4413)	84	45739	53	4070
DUF4414	Domain of unknown function (DUF4414)	5	45739	1	4070
DUF4477	Domain of unknown function (DUF4477)	2	45739	0	4070
DUF4487	Domain of unknown function (DUF4487)	1	45739	0	4070
DUF4499	Domain of unknown function (DUF4499)	1	45739	1	4070
DUF4504	Domain of unknown function (DUF4504)	1	45739	0	4070
DUF4535	Domain of unknown function (DUF4535)	2	45739	0	4070
DUF4539	Domain of unknown function (DUF4539)	1	45739	1	4070
DUF455	Protein of unknown function (DUF455)	3	45739	0	4070
DUF4573	Domain of unknown function (DUF4573)	1	45739	0	4070
DUF4588	Domain of unknown function (DUF4588)	1	45739	0	4070
DUF4598	Domain of unknown function (DUF4598)	1	45739	0	4070
DUF4602	Domain of unknown function (DUF4602)	1	45739	1	4070
DUF4666	Domain of unknown function (DUF4666)	5	45739	3	4070
DUF4704	Domain of unknown function (DUF4704)	3	45739	1	4070
DUF4743	Domain of unknown function (DUF4743)	2	45739	0	4070
DUF4782	Domain of unknown function (DUF4782)	6	45739	0	4070
DUF4787	Domain of unknown function (DUF4787)	1	45739	0	4070
DUF4792	Domain of unknown function (DUF4792)	6	45739	0	4070
DUF4793	Domain of unknown function (DUF4793)	4	45739	0	4070
DUF4800	Domain of unknown function (DUF4800)	2	45739	0	4070
DUF493	Protein of unknown function (DUF493)	2	45739	0	4070
DUF498	Protein of unknown function (DUF498/DUF598)	2	45739	0	4070
DUF4981	Domain of unknown function(DUF4981)	2	45739	0	4070
DUF502	Protein of unknown function (DUF502)	7	45739	0	4070
DUF5110	Domain of unknown function (DUF5110)	2	45739	0	4070
DUF525	ApaG domain	3	45739	0	4070
DUF5306	Family of unknown function (DUF5306)	2	45739	0	4070
DUF5311	Family of unknown function (DUF5311)	1	45739	0	4070
DUF5323	Family of unknown function (DUF5323)	2	45739	0	4070
DUF538	Protein of unknown function, DUF538	37	45739	0	4070
DUF543	Domain of unknown function (DUF543)	2	45739	0	4070
DUF547	Protein of unknown function, DUF547	20	45739	0	4070
DUF561	Protein of unknown function (DUF561)	2	45739	0	4070
DUF563	Protein of unknown function (DUF563)	18	45739	0	4070
DUF565	Protein of unknown function (DUF565)	3	45739	1	4070
DUF568	Protein of unknown function (DUF568)	13	45739	1	4070
DUF569	Domain of unknown function (DUF569)	6	45739	0	4070
DUF572	Family of unknown function (DUF572)	4	45739	2	4070
DUF573	Protein of unknown function, DUF573	9	45739	0	4070
DUF577	Family of unknown function (DUF577)	1	45739	0	4070
DUF588	Domain of unknown function (DUF588)	46	45739	1	4070
DUF594	Protein of unknown function, DUF594	7	45739	0	4070
DUF599	Protein of unknown function, DUF599	14	45739	0	4070
DUF604	Protein of unknown function, DUF604	23	45739	2	4070
DUF608	Glycosyl-hydrolase family 116, catalytic region	3	45739	0	4070
DUF615	Protein of unknown function (DUF615)	2	45739	0	4070
DUF616	Protein of unknown function (DUF616)	14	45739	2	4070
DUF617	Protein of unknown function, DUF617	15	45739	0	4070
DUF620	Protein of unknown function (DUF620)	19	45739	4	4070
DUF627	Protein of unknown function (DUF627)	2	45739	0	4070
DUF629	Protein of unknown function (DUF629)	2	45739	0	4070
DUF630	Protein of unknown function (DUF630)	27	45739	2	4070
DUF632	Protein of unknown function (DUF632)	30	45739	3	4070
DUF639	Plant protein of unknown function (DUF639)	7	45739	1	4070
DUF640	Protein of unknown function (DUF640)	16	45739	0	4070
DUF641	Plant protein of unknown function (DUF641)	15	45739	1	4070
DUF642	Protein of unknown function (DUF642)	12	45739	1	4070
DUF647	Vitamin B6 photo-protection and homoeostasis	8	45739	1	4070
DUF659	Protein of unknown function (DUF 659)	51	45739	19	4070
DUF667	Protein of unknown function (DUF667)	2	45739	1	4070
DUF668	Protein of unknown function (DUF668)	16	45739	0	4070
DUF674	Protein of unknown function (DUF674)	28	45739	1	4070
DUF676	Putative serine esterase (DUF676)	11	45739	1	4070
DUF677	Protein of unknown function (DUF677)	8	45739	0	4070
DUF679	Protein of unknown function (DUF679)	15	45739	0	4070
DUF688	Protein of unknown function (DUF688)	8	45739	0	4070
DUF702	Domain of unknown function (DUF702)	10	45739	0	4070
DUF707	Protein of unknown function (DUF707)	14	45739	0	4070
DUF716	Family of unknown function (DUF716)	13	45739	0	4070
DUF719	Protein of unknown function (DUF719)	2	45739	0	4070
DUF724	Protein of unknown function (DUF724)	4	45739	0	4070
DUF726	Protein of unknown function (DUF726)	2	45739	0	4070
DUF727	Protein of unknown function (DUF727)	2	45739	0	4070
DUF740	Protein of unknown function (DUF740)	13	45739	4	4070
DUF747	Eukaryotic membrane protein family	2	45739	0	4070
DUF751	Protein of unknown function (DUF751)	1	45739	0	4070
DUF760	Protein of unknown function (DUF760)	11	45739	2	4070
DUF761	Cotton fibre expressed protein	52	45739	2	4070
DUF773	Protein of unknown function (DUF773)	2	45739	0	4070
DUF775	Protein of unknown function (DUF775)	1	45739	0	4070
DUF778	Protein of unknown function (DUF778)	3	45739	0	4070
DUF788	Protein of unknown function (DUF788)	1	45739	0	4070
DUF789	Protein of unknown function (DUF789)	13	45739	2	4070
DUF810	Plant family of unknown function (DUF810)	12	45739	3	4070
DUF812	Protein of unknown function (DUF812)	2	45739	0	4070
DUF814	Domain of unknown function (DUF814)	4	45739	0	4070
DUF819	Protein of unknown function (DUF819)	3	45739	3	4070
DUF825	Plant protein of unknown function (DUF825)	2	45739	2	4070
DUF829	Eukaryotic protein of unknown function (DUF829)	9	45739	0	4070
DUF836	Glutaredoxin-like domain (DUF836)	1	45739	0	4070
DUF842	Eukaryotic protein of unknown function (DUF842)	1	45739	0	4070
DUF846	Eukaryotic protein of unknown function (DUF846)	2	45739	0	4070
DUF863	Plant protein of unknown function (DUF863)	10	45739	1	4070
DUF866	Eukaryotic protein of unknown function (DUF866)	2	45739	0	4070
DUF868	Plant protein of unknown function (DUF868)	19	45739	0	4070
DUF872	Eukaryotic protein of unknown function (DUF872)	6	45739	0	4070
DUF89	Protein of unknown function DUF89	5	45739	0	4070
DUF908	Domain of Unknown Function (DUF908)	4	45739	0	4070
DUF913	Domain of Unknown Function (DUF913)	4	45739	0	4070
DUF92	Integral membrane protein DUF92	4	45739	3	4070
DUF936	Plant protein of unknown function (DUF936)	13	45739	4	4070
DUF952	Protein of unknown function (DUF952)	2	45739	0	4070
DUF953	Eukaryotic protein of unknown function (DUF953)	2	45739	0	4070
DUF962	Protein of unknown function (DUF962)	12	45739	0	4070
DUF966	Domain of unknown function (DUF966)	7	45739	1	4070
DUF971	Protein of unknown function (DUF971)	3	45739	0	4070
DUF974	Protein of unknown function (DUF974)	2	45739	1	4070
Dus	Dihydrouridine synthase (Dus)	6	45739	0	4070
DUSP	DUSP domain	3	45739	0	4070
dUTPase	dUTPase	2	45739	0	4070
DVL	DVL family	7	45739	3	4070
DWNN	DWNN domain	4	45739	0	4070
DXP_redisom_C	1-deoxy-D-xylulose 5-phosphate reductoisomerase C-terminal	2	45739	0	4070
DXP_reductoisom	1-deoxy-D-xylulose 5-phosphate reductoisomerase	2	45739	0	4070
DXP_synthase_N	1-deoxy-D-xylulose-5-phosphate synthase	6	45739	0	4070
DXPR_C	DXP reductoisomerase C-terminal domain	2	45739	0	4070
Dymeclin	Dyggve-Melchior-Clausen syndrome protein	2	45739	0	4070
Dynamin_M	Dynamin central region	25	45739	0	4070
Dynamin_N	Dynamin family	29	45739	0	4070
Dynein_light	Dynein light chain type 1	14	45739	0	4070
DYW_deaminase	DYW family of nucleic acid deaminases	165	45739	12	4070
E1_4HB	Ubiquitin-activating enzyme E1 four-helix bundle	3	45739	0	4070
E1_DerP2_DerF2	ML domain	3	45739	0	4070
E1_dh	Dehydrogenase E1 component	13	45739	4	4070
E1_FCCH	Ubiquitin-activating enzyme E1 FCCH domain	5	45739	2	4070
E1_UFD	Ubiquitin fold domain	3	45739	0	4070
E1-E2_ATPase	E1-E2 ATPase	85	45739	3	4070
E2_bind	E2 binding domain	2	45739	0	4070
E2F_CC-MB	E2F transcription factor CC-MB domain	5	45739	0	4070
E2F_TDP	E2F/DP family winged-helix DNA-binding domain	10	45739	2	4070
E3_binding	e3 binding domain	12	45739	2	4070
E3_UbLigase_R4	E3 ubiquitin-protein ligase UBR4	3	45739	1	4070
E3_UFM1_ligase	E3 UFM1-protein ligase 1	2	45739	0	4070
EAF	RNA polymerase II transcription elongation factor	4	45739	1	4070
EamA	EamA-like transporter family	63	45739	5	4070
EAP30	EAP30/Vps36 family	5	45739	1	4070
Eapp_C	E2F-associated phosphoprotein	1	45739	0	4070
EAR	Ethylene-responsive binding factor-associated repression	4	45739	0	4070
EB_dh	Ethylbenzene dehydrogenase	2	45739	1	4070
EB1	EB1-like C-terminal motif	4	45739	0	4070
EBP	Emopamil binding protein	2	45739	0	4070
Ebp2	Eukaryotic rRNA processing protein EBP2	2	45739	0	4070
ECH_1	Enoyl-CoA hydratase/isomerase	20	45739	4	4070
ECH_2	Enoyl-CoA hydratase/isomerase	18	45739	3	4070
Ecm29	Proteasome stabiliser	2	45739	1	4070
ECR1_N	Exosome complex exonuclease RRP4 N-terminal region	1	45739	0	4070
EDR1	Ethylene-responsive protein kinase Le-CTR1	16	45739	1	4070
EF_assoc_1	EF hand associated	4	45739	0	4070
EF_assoc_2	EF hand associated	4	45739	0	4070
EF_TS	Elongation factor TS	3	45739	0	4070
EF-hand_1	EF hand	15	45739	1	4070
EF-hand_4	Cytoskeletal-regulatory complex EF hand	5	45739	0	4070
EF-hand_5	EF hand	35	45739	4	4070
EF-hand_6	EF-hand domain	14	45739	0	4070
EF-hand_7	EF-hand domain pair	149	45739	6	4070
EF-hand_8	EF-hand domain pair	49	45739	3	4070
EF-hand_like	Phosphoinositide-specific phospholipase C, efhand-like	6	45739	1	4070
EF1_GNE	EF-1 guanine nucleotide exchange domain	4	45739	0	4070
EF1G	Elongation factor 1 gamma, conserved domain	3	45739	0	4070
EFG_C	Elongation factor G C-terminus	17	45739	0	4070
EFG_II	Elongation Factor G, domain II	8	45739	0	4070
EFG_IV	Elongation factor G, domain IV	10	45739	0	4070
Efg1	rRNA-processing protein Efg1	2	45739	1	4070
EFP	Elongation factor P (EF-P) OB domain	3	45739	0	4070
EFP_N	Elongation factor P (EF-P) KOW-like domain	2	45739	0	4070
efThoc1	THO complex subunit 1 transcription elongation factor	1	45739	0	4070
EFTUD2	116 kDa U5 small nuclear ribonucleoprotein component N-terminus	3	45739	1	4070
EGF	EGF-like domain	2	45739	0	4070
EGF_2	EGF-like domain	1	45739	0	4070
EGF_3	EGF domain	2	45739	2	4070
EGF_alliinase	Alliinase EGF-like domain	4	45739	1	4070
EGF_CA	Calcium-binding EGF domain	11	45739	0	4070
EHD_N	N-terminal EH-domain containing protein	4	45739	0	4070
EI24	Etoposide-induced protein 2.4 (EI24)	1	45739	0	4070
EIF_2_alpha	Eukaryotic translation initiation factor 2 alpha subunit	3	45739	0	4070
eIF-1a	Translation initiation factor 1A / IF-1	5	45739	3	4070
eIF-3_zeta	Eukaryotic translation initiation factor 3 subunit 7 (eIF-3)	2	45739	0	4070
eIF-3c_N	Eukaryotic translation initiation factor 3 subunit 8 N-terminus	8	45739	6	4070
eIF-4B	Plant specific eukaryotic initiation factor 4B	6	45739	1	4070
eIF-5_eIF-2B	Domain found in IF2B/IF5	5	45739	3	4070
eIF-5a	Eukaryotic elongation factor 5A hypusine, DNA-binding OB fold	4	45739	0	4070
eIF-6	eIF-6 family	3	45739	0	4070
eIF2_C	Initiation factor eIF2 gamma, C terminal	2	45739	0	4070
eIF2A	Eukaryotic translation initiation factor eIF2A	4	45739	0	4070
eIF3_N	eIF3 subunit 6 N terminal domain	3	45739	1	4070
eIF3_p135	Translation initiation factor eIF3 subunit 135	7	45739	0	4070
eIF3_subunit	Translation initiation factor eIF3 subunit	2	45739	0	4070
eIF3g	Eukaryotic translation initiation factor 3 subunit G	2	45739	0	4070
EIN3	Ethylene insensitive 3	11	45739	2	4070
Elf1	Transcription elongation factor Elf1 like	5	45739	0	4070
ELFV_dehydrog	Glutamate/Leucine/Phenylalanine/Valine dehydrogenase	8	45739	0	4070
ELFV_dehydrog_N	Glu/Leu/Phe/Val dehydrogenase, dimerisation domain	10	45739	0	4070
ELK	ELK domain	17	45739	0	4070
ELM2	ELM2 domain	1	45739	0	4070
ELMO_CED12	ELMO/CED-12 family	9	45739	1	4070
ELO	GNS1/SUR4 family	7	45739	0	4070
EloA-BP1	ElonginA binding-protein 1	1	45739	0	4070
Elong-fact-P_C	Elongation factor P, C-terminal	3	45739	0	4070
Elongin_A	RNA polymerase II transcription factor SIII (Elongin) subunit A	8	45739	0	4070
ELP6	Elongation complex protein 6	2	45739	0	4070
ELYS	Nuclear pore complex assembly	2	45739	0	4070
EMG1	EMG1/NEP1 methyltransferase	6	45739	0	4070
EMP24_GP25L	emp24/gp25L/p24 family/GOLD	16	45739	0	4070
EMP70	Endomembrane protein 70	22	45739	1	4070
Endonuclease_1	Endonuclease I	1	45739	0	4070
Endonuclease_5	Endonuclease V	1	45739	0	4070
Endosulfine	cAMP-regulated phosphoprotein/endosulfine conserved region	2	45739	0	4070
ENOD93	Early nodulin 93 ENOD93 protein	4	45739	0	4070
Enolase_C	Enolase, C-terminal TIM barrel domain	8	45739	0	4070
Enolase_N	Enolase, N-terminal domain	12	45739	5	4070
ENT	ENT domain	8	45739	0	4070
ENTH	ENTH domain	10	45739	0	4070
EnY2	Transcription factor e(y)2	1	45739	0	4070
EPF	Epidermal patterning factor proteins	13	45739	0	4070
Epimerase	NAD dependent epimerase/dehydratase family	72	45739	8	4070
EPL1	Enhancer of polycomb-like	7	45739	0	4070
EPSP_synthase	EPSP synthase (3-phosphoshikimate 1-carboxyvinyltransferase)	9	45739	1	4070
ER	Enhancer of rudimentary	2	45739	0	4070
ER_lumen_recept	ER lumen protein retaining receptor	10	45739	0	4070
ERAP1_C	ERAP1-like C-terminal domain	7	45739	0	4070
ERCC3_RAD25_C	ERCC3/RAD25/XPB C-terminal helicase	1	45739	0	4070
ERCC4	ERCC4 domain	5	45739	0	4070
eRF1_1	eRF1 domain 1	6	45739	2	4070
eRF1_2	eRF1 domain 2	5	45739	1	4070
eRF1_3	eRF1 domain 3	7	45739	1	4070
Erg28	Erg28 like protein	1	45739	0	4070
ERG4_ERG24	Ergosterol biosynthesis ERG4/ERG24 family	5	45739	1	4070
ERGIC_N	Endoplasmic Reticulum-Golgi Intermediate Compartment (ERGIC)	8	45739	0	4070
ERO1	Endoplasmic Reticulum Oxidoreductin 1 (ERO1)	2	45739	0	4070
ERp29	Endoplasmic reticulum protein ERp29, C-terminal domain	2	45739	0	4070
Es2	Nuclear protein Es2	2	45739	0	4070
ESCRT-II	ESCRT-II complex subunit	1	45739	0	4070
EST1	Telomerase activating protein Est1	4	45739	0	4070
EST1_DNA_bind	Est1 DNA/RNA binding domain	4	45739	0	4070
Esterase	Putative esterase	2	45739	0	4070
ETC_C1_NDUFA4	ETC complex I subunit conserved region	4	45739	0	4070
ETC_C1_NDUFA5	ETC complex I subunit conserved region	4	45739	4	4070
ETF	Electron transfer flavoprotein domain	3	45739	1	4070
ETF_alpha	Electron transfer flavoprotein FAD-binding domain	1	45739	0	4070
ETF_QO	Electron transfer flavoprotein-ubiquinone oxidoreductase, 4Fe-4S	2	45739	1	4070
EVE	EVE domain	1	45739	0	4070
Evr1_Alr	Erv1 / Alr family	2	45739	0	4070
Exo_endo_phos	Endonuclease/Exonuclease/phosphatase family	36	45739	1	4070
Exo5	Exonuclease V - a 5' deoxyribonuclease	2	45739	0	4070
Exo70	Exo70 exocyst complex subunit	32	45739	2	4070
Exo84_C	Exocyst component 84 C-terminal	7	45739	0	4070
EXOSC1	Exosome component EXOSC1/CSL4	1	45739	0	4070
Exostosin	Exostosin family	82	45739	3	4070
EXS	EXS family	18	45739	1	4070
Extensin_2	Extensin-like region	2	45739	0	4070
F_actin_cap_B	F-actin capping protein, beta subunit	3	45739	0	4070
F_bP_aldolase	Fructose-bisphosphate aldolase class-II	1	45739	0	4070
F-actin_cap_A	F-actin capping protein alpha subunit	4	45739	2	4070
F-box	F-box domain	231	45739	10	4070
F-box-like	F-box-like	75	45739	4	4070
F420_oxidored	NADP oxidoreductase coenzyme F420-dependent	4	45739	2	4070
F5_F8_type_C	F5/8 type C domain	1	45739	0	4070
FA_desaturase	Fatty acid desaturase	32	45739	0	4070
FA_desaturase_2	Fatty acid desaturase	5	45739	0	4070
FA_FANCE	Fanconi Anaemia group E protein FANCE	1	45739	0	4070
FA_hydroxylase	Fatty acid hydroxylase superfamily	22	45739	4	4070
FAA_hydrolase	Fumarylacetoacetate (FAA) hydrolase family	8	45739	7	4070
FAA_hydrolase_N	Fumarylacetoacetase N-terminal	1	45739	0	4070
FabA	FabA-like domain	2	45739	0	4070
FACT-Spt16_Nlob	FACT complex subunit SPT16 N-terminal lobe domain	5	45739	0	4070
FAD_binding_1	FAD binding domain	7	45739	0	4070
FAD_binding_2	FAD binding domain	6	45739	1	4070
FAD_binding_3	FAD binding domain	18	45739	1	4070
FAD_binding_4	FAD binding domain	36	45739	3	4070
FAD_binding_5	FAD binding domain in molybdopterin dehydrogenase	7	45739	0	4070
FAD_binding_6	Oxidoreductase FAD-binding domain	7	45739	0	4070
FAD_binding_7	FAD binding domain of DNA photolyase	5	45739	0	4070
FAD_binding_8	FAD-binding domain	21	45739	0	4070
FAD_syn	FAD synthetase	1	45739	0	4070
FAD-oxidase_C	FAD linked oxidases, C-terminal domain	3	45739	0	4070
FAE1_CUT1_RppA	FAE1/Type III polyketide synthase-like protein	39	45739	5	4070
FAF	Fantastic Four meristem regulator	17	45739	0	4070
FAM177	FAM177 family	1	45739	0	4070
FAM91_C	FAM91 C-terminus	2	45739	0	4070
FAM91_N	FAM91 N-terminus	2	45739	0	4070
FancD2	Fanconi anaemia protein FancD2 nuclease	1	45739	0	4070
FANCF	Fanconi anemia group F protein (FANCF)	1	45739	0	4070
FANCI_HD1	FANCI helical domain 1	1	45739	0	4070
FANCI_HD2	FANCI helical domain 2	1	45739	0	4070
FANCI_S1	FANCI solenoid 1	1	45739	0	4070
FANCI_S2	FANCI solenoid 2	1	45739	0	4070
FANCI_S4	FANCI solenoid 4	1	45739	0	4070
FANCL_C	FANCL C-terminal domain	2	45739	0	4070
Fapy_DNA_glyco	Formamidopyrimidine-DNA glycosylase N-terminal domain	1	45739	0	4070
FAR1	FAR1 DNA-binding domain	57	45739	41	4070
Fasciclin	Fasciclin domain	37	45739	2	4070
FAT	FAT domain	7	45739	0	4070
FATC	FATC domain	3	45739	0	4070
FBA_1	F-box associated	54	45739	2	4070
FBA_3	F-box associated domain	40	45739	1	4070
FBD	FBD	51	45739	4	4070
FbpA	Fibronectin-binding protein A N-terminus (FbpA)	2	45739	0	4070
FBPase	Fructose-1-6-bisphosphatase, N-terminal domain	10	45739	0	4070
Fcf1	Fcf1	9	45739	0	4070
Fcf2	Fcf2 pre-rRNA processing	3	45739	0	4070
FDF	FDF domain	1	45739	0	4070
FDX-ACB	Ferredoxin-fold anticodon binding domain	2	45739	0	4070
Fe_bilin_red	Ferredoxin-dependent bilin reductase	1	45739	0	4070
Fe_hyd_lg_C	Iron only hydrogenase large subunit, C-terminal domain	1	45739	0	4070
Fe_hyd_SSU	Iron hydrogenase small subunit	1	45739	0	4070
Fe-S_biosyn	Iron-sulphur cluster biosynthesis	5	45739	1	4070
FemAB_like	Peptidogalycan biosysnthesis/recognition	1	45739	0	4070
Fer2	2Fe-2S iron-sulfur cluster binding domain	20	45739	2	4070
Fer2_2	[2Fe-2S] binding domain	7	45739	0	4070
Fer2_3	2Fe-2S iron-sulfur cluster binding domain	5	45739	0	4070
Fer2_4	2Fe-2S iron-sulfur cluster binding domain	3	45739	1	4070
Fer4	4Fe-4S binding domain	5	45739	0	4070
Fer4_12	4Fe-4S single cluster domain	1	45739	0	4070
Fer4_13	4Fe-4S single cluster domain of Ferredoxin I	3	45739	0	4070
Fer4_14	4Fe-4S single cluster domain	3	45739	0	4070
Fer4_15	4Fe-4S single cluster domain	1	45739	0	4070
Fer4_17	4Fe-4S dicluster domain	2	45739	0	4070
Fer4_20	Dihydroprymidine dehydrogenase domain II, 4Fe-4S cluster	2	45739	0	4070
Fer4_7	4Fe-4S dicluster domain	2	45739	0	4070
FERM_M	FERM central domain	2	45739	0	4070
FERM_N	FERM N-terminal domain	2	45739	0	4070
Ferric_reduct	Ferric reductase like transmembrane component	18	45739	0	4070
Ferritin	Ferritin-like domain	4	45739	0	4070
Ferritin_2	Ferritin-like domain	6	45739	0	4070
Ferrochelatase	Ferrochelatase	4	45739	0	4070
FeS_assembly_P	Iron-sulfur cluster assembly protein	3	45739	0	4070
Fes1	Nucleotide exchange factor Fes1	3	45739	0	4070
FeThRed_A	Ferredoxin thioredoxin reductase variable alpha chain	2	45739	0	4070
FeThRed_B	Ferredoxin thioredoxin reductase catalytic beta chain	3	45739	1	4070
FF	FF domain	5	45739	0	4070
FGGY_C	FGGY family of carbohydrate kinases, C-terminal domain	7	45739	1	4070
FGGY_N	FGGY family of carbohydrate kinases, N-terminal domain	6	45739	0	4070
FH2	Formin Homology 2 Domain	23	45739	2	4070
FHA	FHA domain	28	45739	1	4070
Fibrillarin	Fibrillarin	2	45739	0	4070
Filamin	Filamin/ABP280 repeat	2	45739	0	4070
FimP	Fms-interacting protein	2	45739	0	4070
Fip1	Fip1 motif	4	45739	0	4070
Fis1_TPR_C	Fis1 C-terminal tetratricopeptide repeat	3	45739	0	4070
Fis1_TPR_N	Fis1 N-terminal tetratricopeptide repeat	4	45739	0	4070
FIST_C	FIST C domain	2	45739	0	4070
FKBP_C	FKBP-type peptidyl-prolyl cis-trans isomerase	30	45739	2	4070
FKS1_dom1	1,3-beta-glucan synthase subunit FKS1, domain-1	14	45739	0	4070
Flavodoxin_1	Flavodoxin	9	45739	0	4070
Flavokinase	Riboflavin kinase	2	45739	0	4070
Flavoprotein	Flavoprotein	2	45739	0	4070
FmdA_AmdA	Acetamidase/Formamidase family	2	45739	0	4070
FMN_dh	FMN-dependent dehydrogenase	8	45739	0	4070
FMN_red	NADPH-dependent FMN reductase	12	45739	0	4070
FMO-like	Flavin-binding monooxygenase-like	25	45739	0	4070
Fmp27_GFWDK	RNA pol II promoter Fmp27 protein domain	2	45739	0	4070
fn3	Fibronectin type III domain	4	45739	0	4070
fn3_3	Polysaccharide lyase family 4, domain II	12	45739	0	4070
fn3_5	Fn3-like domain	2	45739	0	4070
Fn3-like	Fibronectin type III-like domain	11	45739	0	4070
Foie-gras_1	Foie gras liver health family 1	1	45739	0	4070
Folate_rec	Folate receptor family	2	45739	0	4070
FolB	Dihydroneopterin aldolase	2	45739	0	4070
FoP_duplication	C-terminal duplication domain of Friend of PRMT1	3	45739	0	4070
Formyl_trans_C	Formyl transferase, C-terminal domain	1	45739	0	4070
Formyl_trans_N	Formyl transferase	4	45739	0	4070
FPL	Uncharacterised conserved protein	4	45739	0	4070
FPN1	Ferroportin1 (FPN1)	5	45739	0	4070
FPP	Filament-like plant protein, long coiled-coil	12	45739	5	4070
Fra10Ac1	Folate-sensitive fragile site protein Fra10Ac1	2	45739	0	4070
FragX_IP	Cytoplasmic Fragile-X interacting family	1	45739	0	4070
Frataxin_Cyay	Frataxin-like domain	2	45739	0	4070
FRB_dom	FKBP12-rapamycin binding domain	2	45739	0	4070
FrhB_FdhB_C	Coenzyme F420 hydrogenase/dehydrogenase, beta subunit C terminus	1	45739	0	4070
FrhB_FdhB_N	Coenzyme F420 hydrogenase/dehydrogenase, beta subunit N-term	1	45739	0	4070
Frigida	Frigida-like protein	26	45739	2	4070
Fructosamin_kin	Fructosamine kinase	2	45739	2	4070
FSH1	Serine hydrolase (FSH1)	4	45739	0	4070
FTCD_N	Formiminotransferase domain, N-terminal subdomain	4	45739	1	4070
FTHFS	Formate--tetrahydrofolate ligase	5	45739	3	4070
FtsH_ext	FtsH Extracellular	7	45739	0	4070
FtsJ	FtsJ-like methyltransferase	7	45739	0	4070
FtsZ_C	FtsZ family, C-terminal domain	4	45739	0	4070
Fucokinase	L-fucokinase	2	45739	0	4070
FumaraseC_C	Fumarase C C-terminus	2	45739	0	4070
Fumble	Fumble	6	45739	0	4070
FUSC_2	Fusaric acid resistance protein-like	6	45739	0	4070
FYRC	F/Y rich C-terminus	7	45739	0	4070
FYRN	F/Y-rich N-terminus	5	45739	0	4070
FYVE	FYVE zinc finger	23	45739	0	4070
G_glu_transpept	Gamma-glutamyltranspeptidase	8	45739	4	4070
G-alpha	G-protein alpha subunit	8	45739	0	4070
G-gamma	GGL domain	4	45739	0	4070
G-patch	G-patch domain	16	45739	1	4070
G-patch_2	G-patch domain	1	45739	0	4070
G10	G10 protein	4	45739	0	4070
G6PD_C	Glucose-6-phosphate dehydrogenase, C-terminal domain	6	45739	0	4070
G6PD_N	Glucose-6-phosphate dehydrogenase, NAD binding domain	6	45739	0	4070
Gaa1	Gaa1-like, GPI transamidase component	2	45739	0	4070
GAD	GAD domain	1	45739	0	4070
GAF	GAF domain	16	45739	0	4070
gag_pre-integrs	GAG-pre-integrase domain	27	45739	19	4070
GAGA_bind	GAGA binding protein-like family	6	45739	0	4070
Gal_Lectin	Galactose binding lectin domain	17	45739	0	4070
Gal_mutarotas_2	Galactose mutarotase-like	8	45739	0	4070
Gal-bind_lectin	Galactoside-binding lectin	9	45739	0	4070
Galactosyl_T	Galactosyltransferase	32	45739	1	4070
GalKase_gal_bdg	Galactokinase galactose-binding signature	7	45739	0	4070
GalP_UDP_transf	Galactose-1-phosphate uridyl transferase, N-terminal domain	1	45739	0	4070
Gamma-thionin	Gamma-thionin family	2	45739	0	4070
Gar1	Gar1/Naf1 RNA binding region	4	45739	0	4070
GARS_A	Phosphoribosylglycinamide synthetase, ATP-grasp (A) domain	2	45739	0	4070
GARS_C	Phosphoribosylglycinamide synthetase, C domain	2	45739	0	4070
GARS_N	Phosphoribosylglycinamide synthetase, N domain	2	45739	0	4070
GASA	Gibberellin regulated protein	17	45739	0	4070
GAT	GAT domain	11	45739	0	4070
GATA	GATA zinc finger	39	45739	4	4070
GATase	Glutamine amidotransferase class-I	17	45739	1	4070
GATase_2	Glutamine amidotransferases class-II	4	45739	0	4070
GATase_5	CobB/CobQ-like glutamine amidotransferase domain	1	45739	0	4070
GATase_6	Glutamine amidotransferase domain	4	45739	1	4070
GATase_7	Glutamine amidotransferase domain	6	45739	0	4070
GatB_N	GatB/GatE catalytic domain	2	45739	1	4070
GatB_Yqey	GatB domain	1	45739	0	4070
Gb3_synth	Alpha 1,4-glycosyltransferase conserved region	9	45739	0	4070
GBP	Guanylate-binding protein, N-terminal domain	5	45739	1	4070
GBP_C	Guanylate-binding protein, C-terminal domain	4	45739	0	4070
Gcd10p	Gcd10p family	2	45739	0	4070
GCD14	tRNA methyltransferase complex GCD14 subunit	2	45739	0	4070
GCFC	GC-rich sequence DNA-binding factor-like protein	4	45739	0	4070
GCIP	Grap2 and cyclin-D-interacting	2	45739	0	4070
GCK	GCK domain	2	45739	1	4070
GCN5L1	GCN5-like protein 1 (GCN5L1)	4	45739	1	4070
GcpE	GcpE protein	2	45739	0	4070
GCS2	Glutamate-cysteine ligase family 2(GCS2)	4	45739	0	4070
GCV_H	Glycine cleavage H-protein	6	45739	1	4070
GCV_T	Aminomethyltransferase folate-binding domain	4	45739	0	4070
GCV_T_C	Glycine cleavage T-protein C-terminal barrel domain	5	45739	0	4070
GDA1_CD39	GDA1/CD39 (nucleoside phosphatase) family	9	45739	1	4070
GDC-P	Glycine cleavage system P-protein	3	45739	1	4070
GDI	GDP dissociation inhibitor	12	45739	1	4070
GDP_Man_Dehyd	GDP-mannose 4,6 dehydratase	35	45739	1	4070
GDPD	Glycerophosphoryl diester phosphodiesterase family	12	45739	0	4070
Ge1_WD40	WD40 region of Ge1, enhancer of mRNA-decapping protein	2	45739	0	4070
GED	Dynamin GTPase effector domain	24	45739	1	4070
Gelsolin	Gelsolin repeat	16	45739	0	4070
Gemini_AL1	Geminivirus Rep catalytic domain	1	45739	1	4070
Gemini_AL1_M	Geminivirus rep protein central domain	1	45739	1	4070
GFA	Glutathione-dependent formaldehyde-activating enzyme	2	45739	0	4070
GFO_IDH_MocA	Oxidoreductase family, NAD-binding Rossmann fold	4	45739	0	4070
GFO_IDH_MocA_C	Oxidoreductase family, C-terminal alpha/beta domain	1	45739	0	4070
GGACT	Gamma-glutamyl cyclotransferase, AIG2-like	4	45739	0	4070
GH3	GH3 auxin-responsive promoter	15	45739	0	4070
GHMP_kinases_C	GHMP kinases C terminal	13	45739	0	4070
GHMP_kinases_N	GHMP kinases N terminal domain	18	45739	0	4070
GIDA	Glucose inhibited division protein A	3	45739	0	4070
GIDA_assoc	GidA associated domain	2	45739	0	4070
GidB	rRNA small subunit methyltransferase G	2	45739	0	4070
GIDE	E3 Ubiquitin ligase	12	45739	0	4070
GILT	Gamma interferon inducible lysosomal thiol reductase (GILT)	6	45739	0	4070
GIY-YIG	GIY-YIG catalytic domain	4	45739	0	4070
GLE1	GLE1-like protein	2	45739	1	4070
Gln-synt_C	Glutamine synthetase, catalytic domain	7	45739	0	4070
Gln-synt_N	Glutamine synthetase, beta-Grasp domain	6	45739	0	4070
Globin	Globin	2	45739	0	4070
GLTP	Glycolipid transfer protein (GLTP)	12	45739	0	4070
GLTSCR1	Conserved region of unknown function on GLTSCR protein	2	45739	0	4070
Glu_cyclase_2	Glutamine cyclotransferase	1	45739	0	4070
Glu_syn_central	Glutamate synthase central domain	3	45739	0	4070
Glu_synthase	Conserved region in glutamate synthase	3	45739	0	4070
Glu-tRNAGln	Glu-tRNAGln amidotransferase C subunit	1	45739	0	4070
Glucan_synthase	1,3-beta-glucan synthase component	17	45739	0	4070
Glucosamine_iso	Glucosamine-6-phosphate isomerases/6-phosphogluconolactonase	6	45739	0	4070
Glutaredoxin	Glutaredoxin	63	45739	1	4070
GlutR_dimer	Glutamyl-tRNAGlu reductase, dimerisation domain	4	45739	0	4070
GlutR_N	Glutamyl-tRNAGlu reductase, N-terminal domain	3	45739	0	4070
Gly_transf_sug	Glycosyltransferase sugar-binding region containing DXD motif	9	45739	0	4070
Gly-rich_Ago1	Glycine-rich region of argonaut	1	45739	0	4070
Glyco_hyd_65N_2	Glycosyl hydrolase family 65, N-terminal domain	2	45739	0	4070
Glyco_hydr_116N	beta-glucosidase 2, glycosyl-hydrolase family 116 N-term	3	45739	0	4070
Glyco_hydro_1	Glycosyl hydrolase family 1	65	45739	1	4070
Glyco_hydro_10	Glycosyl hydrolase family 10	9	45739	0	4070
Glyco_hydro_100	Alkaline and neutral invertase	16	45739	2	4070
Glyco_hydro_127	Beta-L-arabinofuranosidase, GH127	2	45739	0	4070
Glyco_hydro_14	Glycosyl hydrolase family 14	24	45739	3	4070
Glyco_hydro_16	Glycosyl hydrolases family 16	50	45739	4	4070
Glyco_hydro_17	Glycosyl hydrolases family 17	100	45739	16	4070
Glyco_hydro_18	Glycosyl hydrolases family 18	31	45739	0	4070
Glyco_hydro_19	Chitinase class I	13	45739	0	4070
Glyco_hydro_2	Glycosyl hydrolases family 2	4	45739	0	4070
Glyco_hydro_2_C	Glycosyl hydrolases family 2, TIM barrel domain	3	45739	0	4070
Glyco_hydro_2_N	Glycosyl hydrolases family 2, sugar binding domain	2	45739	0	4070
Glyco_hydro_20	Glycosyl hydrolase family 20, catalytic domain	4	45739	1	4070
Glyco_hydro_28	Glycosyl hydrolases family 28	79	45739	2	4070
Glyco_hydro_3	Glycosyl hydrolase family 3 N terminal domain	26	45739	2	4070
Glyco_hydro_3_C	Glycosyl hydrolase family 3 C-terminal domain	23	45739	0	4070
Glyco_hydro_31	Glycosyl hydrolases family 31	13	45739	1	4070
Glyco_hydro_32C	Glycosyl hydrolases family 32 C terminal	8	45739	0	4070
Glyco_hydro_32N	Glycosyl hydrolases family 32 N-terminal domain	8	45739	0	4070
Glyco_hydro_35	Glycosyl hydrolases family 35	29	45739	6	4070
Glyco_hydro_38	Glycosyl hydrolases family 38 N-terminal domain	9	45739	1	4070
Glyco_hydro_38C	Glycosyl hydrolases family 38 C-terminal domain	9	45739	1	4070
Glyco_hydro_42	Beta-galactosidase	1	45739	0	4070
Glyco_hydro_43	Glycosyl hydrolases family 43	3	45739	0	4070
Glyco_hydro_47	Glycosyl hydrolase family 47	8	45739	0	4070
Glyco_hydro_63	Glycosyl hydrolase family 63 C-terminal domain	2	45739	0	4070
Glyco_hydro_63N	Glycosyl hydrolase family 63 N-terminal domain	3	45739	0	4070
Glyco_hydro_77	4-alpha-glucanotransferase	2	45739	0	4070
Glyco_hydro_79n	Glycosyl hydrolase family 79, N-terminal domain	7	45739	1	4070
Glyco_hydro_81	Glycosyl hydrolase family 81	9	45739	0	4070
Glyco_hydro_85	Glycosyl hydrolase family 85	2	45739	0	4070
Glyco_hydro_9	Glycosyl hydrolase family 9	41	45739	3	4070
Glyco_tran_28_C	Glycosyltransferase family 28 C-terminal domain	8	45739	0	4070
Glyco_tranf_2_3	Glycosyltransferase like family 2	9	45739	0	4070
Glyco_trans_1_3	Glycosyl transferase family 1	1	45739	0	4070
Glyco_trans_1_4	Glycosyl transferases group 1	2	45739	0	4070
Glyco_trans_2_3	Glycosyl transferase family group 2	7	45739	0	4070
Glyco_trans_4_4	Glycosyl transferase 4-like domain	1	45739	0	4070
Glyco_trans_4_5	Glycosyl-transferase family 4	5	45739	0	4070
Glyco_transf_10	Glycosyltransferase family 10 (fucosyltransferase) C-term	4	45739	0	4070
Glyco_transf_17	Glycosyltransferase family 17	5	45739	0	4070
Glyco_transf_20	Glycosyltransferase family 20	13	45739	0	4070
Glyco_transf_21	Glycosyl transferase family 21	2	45739	0	4070
Glyco_transf_22	Alg9-like mannosyltransferase family	5	45739	0	4070
Glyco_transf_28	Glycosyltransferase family 28 N-terminal domain	8	45739	0	4070
Glyco_transf_29	Glycosyltransferase family 29 (sialyltransferase)	6	45739	0	4070
Glyco_transf_34	galactosyl transferase GMA12/MNN10 family	15	45739	1	4070
Glyco_transf_4	Glycosyltransferase Family 4	7	45739	0	4070
Glyco_transf_41	Glycosyl transferase family 41	4	45739	0	4070
Glyco_transf_43	Glycosyltransferase family 43	8	45739	0	4070
Glyco_transf_5	Starch synthase catalytic domain	16	45739	2	4070
Glyco_transf_64	Glycosyl transferase family 64 domain	8	45739	1	4070
Glyco_transf_8	Glycosyl transferase family 8	64	45739	3	4070
Glyco_transf_9	Glycosyltransferase family 9 (heptosyltransferase)	1	45739	0	4070
Glyco_transf_90	Glycosyl transferase family 90	9	45739	2	4070
Glyco_transf_92	Glycosyltransferase family 92	9	45739	2	4070
Glycohydro_20b2	beta-acetyl hexosaminidase like	4	45739	1	4070
Glycolytic	Fructose-bisphosphate aldolase class-I	14	45739	1	4070
Glycos_trans_3N	Glycosyl transferase family, helical bundle domain	2	45739	0	4070
Glycos_transf_1	Glycosyl transferases group 1	45	45739	0	4070
Glycos_transf_2	Glycosyl transferase family 2	3	45739	0	4070
Glycos_transf_3	Glycosyl transferase family, a/b domain	2	45739	0	4070
Glycos_transf_4	Glycosyl transferase family 4	4	45739	0	4070
Glycos_transf_N	3-Deoxy-D-manno-octulosonic-acid transferase (kdotransferase)	1	45739	0	4070
Glyoxal_oxid_N	Glyoxal oxidase N-terminus	17	45739	0	4070
Glyoxalase	Glyoxalase/Bleomycin resistance protein/Dioxygenase superfamily	21	45739	0	4070
Glyoxalase_2	Glyoxalase-like domain	1	45739	0	4070
GMC_oxred_C	GMC oxidoreductase	28	45739	0	4070
GMC_oxred_N	GMC oxidoreductase	29	45739	0	4070
GMP_synt_C	GMP synthase C terminal domain	2	45739	0	4070
GN3L_Grn1	GNL3L/Grn1 putative GTPase	2	45739	0	4070
GNAT_acetyltr_2	GNAT acetyltransferase 2	2	45739	0	4070
GNT-I	GNT-I family	2	45739	0	4070
Golgin_A5	Golgin subfamily A member 5	4	45739	0	4070
Got1	Got1/Sft2-like family	6	45739	0	4070
Gp_dh_C	Glyceraldehyde 3-phosphate dehydrogenase, C-terminal domain	11	45739	0	4070
Gp_dh_N	Glyceraldehyde 3-phosphate dehydrogenase, NAD binding domain	11	45739	0	4070
GPAT_N	Glycerol-3-phosphate acyltransferase N-terminal	2	45739	0	4070
GPCR_chapero_1	GPCR-chaperone	8	45739	2	4070
GPHR_N	The Golgi pH Regulator (GPHR) Family N-terminal	2	45739	0	4070
Gpi1	N-acetylglucosaminyl transferase component (Gpi1)	3	45739	0	4070
Gpi16	Gpi16 subunit, GPI transamidase component	2	45739	0	4070
GPI2	Phosphatidylinositol N-acetylglucosaminyltransferase	2	45739	0	4070
GRAM	GRAM domain	16	45739	0	4070
Granulin	Granulin	5	45739	0	4070
GRAS	GRAS domain family	98	45739	8	4070
GRDP-like	Glycine-rich domain-containing protein-like	3	45739	0	4070
GRIM-19	GRIM-19 protein	2	45739	0	4070
GRIP	GRIP domain	2	45739	0	4070
GRP	Glycine rich protein family	3	45739	0	4070
GrpE	GrpE	6	45739	0	4070
GSDH	Glucose / Sorbosone dehydrogenase	3	45739	0	4070
GSH_synth_ATP	Eukaryotic glutathione synthase, ATP binding domain	2	45739	0	4070
GSH_synthase	Eukaryotic glutathione synthase	2	45739	0	4070
GSHPx	Glutathione peroxidase	11	45739	0	4070
GST_C	Glutathione S-transferase, C-terminal domain	53	45739	5	4070
GST_C_2	Glutathione S-transferase, C-terminal domain	16	45739	0	4070
GST_C_3	Glutathione S-transferase, C-terminal domain	2	45739	0	4070
GST_C_5	Glutathione S-transferase, C-terminal domain	2	45739	0	4070
GST_C_6	Glutathione S-transferase, C-terminal domain	2	45739	0	4070
GST_N	Glutathione S-transferase, N-terminal domain	67	45739	2	4070
GST_N_2	Glutathione S-transferase, N-terminal domain	5	45739	0	4070
GST_N_3	Glutathione S-transferase, N-terminal domain	19	45739	0	4070
GST_N_4	Glutathione S-transferase N-terminal domain	2	45739	0	4070
GTP_cyclohydro2	GTP cyclohydrolase II	3	45739	0	4070
GTP_cyclohydroI	GTP cyclohydrolase I	2	45739	0	4070
GTP_EFTU	Elongation factor Tu GTP binding domain	41	45739	2	4070
GTP_EFTU_D2	Elongation factor Tu domain 2	28	45739	0	4070
GTP_EFTU_D3	Elongation factor Tu C-terminal domain	18	45739	1	4070
GTP-bdg_M	GTP-binding GTPase Middle Region	2	45739	0	4070
GTP-bdg_N	GTP-binding GTPase N-terminal	3	45739	2	4070
GTP1_OBG	GTP1/OBG	4	45739	0	4070
Guanylate_cyc_2	Guanylylate cyclase	2	45739	0	4070
Guanylate_kin	Guanylate kinase	4	45739	0	4070
GUB_WAK_bind	Wall-associated receptor kinase galacturonan-binding	68	45739	7	4070
GUCT	GUCT (NUC152) domain	6	45739	0	4070
GUN4	GUN4-like	1	45739	0	4070
GWT1	GWT1	1	45739	0	4070
GXGXG	GXGXG motif	3	45739	0	4070
GYF	GYF domain	11	45739	0	4070
H_PPase	Inorganic H+ pyrophosphatase	16	45739	3	4070
H2TH	Formamidopyrimidine-DNA glycosylase H2TH domain	1	45739	0	4070
HA2	Helicase associated domain (HA2)	27	45739	0	4070
HABP4_PAI-RBP1	Hyaluronan / mRNA binding family	4	45739	0	4070
HAD	haloacid dehalogenase-like hydrolase	11	45739	0	4070
HAD_2	Haloacid dehalogenase-like hydrolase	27	45739	0	4070
HAGH_C	Hydroxyacylglutathione hydrolase C-terminus	2	45739	0	4070
HALZ	Homeobox associated leucine zipper	38	45739	2	4070
Ham1p_like	Ham1 family	1	45739	0	4070
HAND	HAND	2	45739	0	4070
HARE-HTH	HB1, ASXL, restriction endonuclease HTH domain	2	45739	0	4070
Haspin_kinase	Haspin like kinase domain	1	45739	0	4070
HAT	HAT (Half-A-TPR) repeat	3	45739	0	4070
HAT_KAT11	Histone acetylation protein	4	45739	0	4070
Hat1_N	Histone acetyl transferase HAT1 N-terminus	2	45739	0	4070
HATPase_c	Histidine kinase-, DNA gyrase B-, and HSP90-like ATPase	43	45739	2	4070
HATPase_c_3	Histidine kinase-, DNA gyrase B-, and HSP90-like ATPase	10	45739	0	4070
HAUS-augmin3	HAUS augmin-like complex subunit 3	1	45739	0	4070
HAUS2	HAUS augmin-like complex subunit 2	3	45739	1	4070
HAUS4	HAUS augmin-like complex subunit 4	4	45739	0	4070
HAUS5	HAUS augmin-like complex subunit 5	7	45739	2	4070
HAUS6_N	HAUS augmin-like complex subunit 6 N-terminus	2	45739	0	4070
HBB	Helical and beta-bridge domain	1	45739	0	4070
HCMV_UL139	Human Cytomegalovirus UL139 protein	1	45739	1	4070
HCNGP	HCNGP-like protein	2	45739	0	4070
HCO3_cotransp	HCO3- transporter family	11	45739	1	4070
HD	HD domain	3	45739	1	4070
HD_3	HD domain	2	45739	0	4070
HD_4	HD domain	7	45739	0	4070
HD-ZIP_N	HD-ZIP protein N terminus	6	45739	1	4070
HEAT	HEAT repeat	19	45739	0	4070
HEAT_2	HEAT repeats	10	45739	1	4070
HEAT_EZ	HEAT-like repeat	8	45739	0	4070
HECT	HECT-domain (ubiquitin-transferase)	14	45739	0	4070
HECT_2	HECT-like Ubiquitin-conjugating enzyme (E2)-binding	1	45739	0	4070
Helicase_C	Helicase conserved C-terminal domain	201	45739	11	4070
Helicase_C_2	Helicase C-terminal domain	6	45739	0	4070
Helicase_C_3	Helicase conserved C-terminal domain	3	45739	2	4070
Helicase_C_4	C-terminal domain on Strawberry notch homologue	2	45739	0	4070
Helicase_RecD	Helicase	2	45739	0	4070
HEM4	Uroporphyrinogen-III synthase HemD	3	45739	0	4070
Heme_oxygenase	Heme oxygenase	3	45739	0	4070
Hemerythrin	Hemerythrin HHE cation binding domain	6	45739	0	4070
Hep_59	Hepatocellular carcinoma-associated antigen 59	1	45739	0	4070
Herpes_gE	Alphaherpesvirus glycoprotein E	1	45739	0	4070
Herpes_UL92	UL92 family	1	45739	1	4070
Hexapep	Bacterial transferase hexapeptide (six repeats)	22	45739	1	4070
Hexapep_2	Hexapeptide repeat of succinyl-transferase	1	45739	0	4070
Hexokinase_1	Hexokinase	10	45739	0	4070
Hexokinase_2	Hexokinase	10	45739	0	4070
HgmA	homogentisate 1,2-dioxygenase	2	45739	1	4070
HGTP_anticodon	Anticodon binding domain	15	45739	0	4070
HGTP_anticodon2	Anticodon binding domain of tRNAs	1	45739	0	4070
HHH	Helix-hairpin-helix motif	2	45739	0	4070
HHH_5	Helix-hairpin-helix domain	1	45739	0	4070
HHH_7	Helix-hairpin-helix motif	2	45739	0	4070
HHH_8	Helix-hairpin-helix domain	1	45739	0	4070
HhH-GPD	HhH-GPD superfamily base excision DNA repair protein	10	45739	0	4070
HI0933_like	HI0933-like protein	1	45739	0	4070
HIG_1_N	Hypoxia induced protein conserved region	5	45739	0	4070
Hira	TUP1-like enhancer of split	2	45739	0	4070
HIRAN	HIRAN domain	5	45739	0	4070
His_biosynth	Histidine biosynthesis protein	4	45739	0	4070
His_Phos_1	Histidine phosphatase superfamily (branch 1)	28	45739	1	4070
His_Phos_2	Histidine phosphatase superfamily (branch 2)	3	45739	0	4070
HisG	ATP phosphoribosyltransferase	2	45739	0	4070
HisG_C	HisG, C-terminal domain	2	45739	0	4070
HisKA	His Kinase A (phospho-acceptor) domain	22	45739	0	4070
Hist_deacetyl	Histone deacetylase domain	13	45739	1	4070
Histidinol_dh	Histidinol dehydrogenase	2	45739	0	4070
Histone	Core histone H2A/H2B/H3/H4	51	45739	2	4070
Histone_H2A_C	C-terminus of histone H2A	20	45739	0	4070
HIT	HIT domain	7	45739	1	4070
HK	Hydroxyethylthiazole kinase family	2	45739	1	4070
HLH	Helix-loop-helix DNA-binding domain	163	45739	7	4070
HlyIII	Haemolysin-III related	9	45739	0	4070
HMA	Heavy-metal-associated domain	92	45739	13	4070
HMG_box	HMG (high mobility group) box	19	45739	0	4070
HMG_box_2	HMG-box domain	2	45739	0	4070
HMG_CoA_synt_C	Hydroxymethylglutaryl-coenzyme A synthase C terminal	3	45739	1	4070
HMG_CoA_synt_N	Hydroxymethylglutaryl-coenzyme A synthase N terminal	2	45739	0	4070
HMG-CoA_red	Hydroxymethylglutaryl-coenzyme A reductase	12	45739	7	4070
HMGL-like	HMGL-like	6	45739	1	4070
HNH	HNH endonuclease	2	45739	0	4070
HNH_5	HNH endonuclease	1	45739	1	4070
Homeobox	Homeobox domain	95	45739	5	4070
Homeobox_KN	Homeobox KN domain	34	45739	0	4070
Homoserine_dh	Homoserine dehydrogenase	3	45739	0	4070
HORMA	HORMA domain	5	45739	0	4070
HpcH_HpaI	HpcH/HpaI aldolase/citrate lyase family	2	45739	0	4070
HPP	HPP family	2	45739	0	4070
HPPK	7,8-dihydro-6-hydroxymethylpterin-pyrophosphokinase (HPPK)	2	45739	0	4070
Hpt	Hpt domain	10	45739	0	4070
HR_lesion	HR-like lesion-inducing	5	45739	0	4070
HRDC	HRDC domain	9	45739	1	4070
HrpB7	Bacterial type III secretion protein (HrpB7)	1	45739	0	4070
Hs1pro-1_C	Hs1pro-1 protein C-terminus	5	45739	3	4070
Hs1pro-1_N	Hs1pro-1 N-terminus	4	45739	2	4070
HSA	HSA	1	45739	0	4070
HSCB_C	HSCB C-terminal oligomerisation domain	2	45739	1	4070
HSF_DNA-bind	HSF-type DNA-binding	35	45739	5	4070
HSP20	Hsp20/alpha crystallin family	60	45739	3	4070
HSP70	Hsp70 protein	52	45739	3	4070
HSP90	Hsp90 protein	21	45739	6	4070
HTH_3	Helix-turn-helix	4	45739	0	4070
HTH_40	Helix-turn-helix domain	6	45739	4	4070
HTH_44	Helix-turn-helix DNA-binding domain of SPT6	2	45739	0	4070
HTH_9	RNA polymerase III subunit RPC82 helix-turn-helix domain	2	45739	0	4070
HUN	HPC2 and ubinuclein domain	2	45739	0	4070
Hus1	Hus1-like protein	2	45739	1	4070
HVSL	Uncharacterised conserved protein	2	45739	0	4070
Hyccin	Hyccin	3	45739	0	4070
Hydant_A_N	Hydantoinase/oxoprolinase N-terminal region	2	45739	0	4070
Hydantoinase_A	Hydantoinase/oxoprolinase	2	45739	0	4070
Hydantoinase_B	Hydantoinase B/oxoprolinase	3	45739	1	4070
Hydrolase	haloacid dehalogenase-like hydrolase	63	45739	1	4070
Hydrolase_3	haloacid dehalogenase-like hydrolase	5	45739	0	4070
Hydrolase_4	Serine aminopeptidase, S33	44	45739	3	4070
Hydrolase_6	Haloacid dehalogenase-like hydrolase	6	45739	0	4070
Hydrolase_like	HAD-hyrolase-like	8	45739	0	4070
Hydrophob_seed	Hydrophobic seed protein	13	45739	0	4070
IBB	Importin beta binding domain	6	45739	0	4070
IBN_N	Importin-beta N-terminal domain	23	45739	2	4070
IBR	IBR domain, a half RING-finger domain	35	45739	1	4070
ICL	Isocitrate lyase family	2	45739	0	4070
ICMT	Isoprenylcysteine carboxyl methyltransferase (ICMT) family	2	45739	0	4070
IF-2	Translation-initiation factor 2	5	45739	0	4070
IF-2B	Initiation factor 2 subunit family	15	45739	1	4070
IF3_C	Translation initiation factor IF-3, C-terminal domain	4	45739	2	4070
IF3_N	Translation initiation factor IF-3, N-terminal domain	4	45739	2	4070
IF4E	Eukaryotic initiation factor 4E	6	45739	1	4070
IFRD	Interferon-related developmental regulator (IFRD)	3	45739	0	4070
IFRD_C	Interferon-related protein conserved region	2	45739	0	4070
IGPD	Imidazoleglycerol-phosphate dehydratase	2	45739	0	4070
IGPS	Indole-3-glycerol phosphate synthase	2	45739	0	4070
IGR	IGR protein motif	2	45739	0	4070
IKI3	IKI3 family	3	45739	1	4070
IlvC	Acetohydroxy acid isomeroreductase, catalytic domain	5	45739	2	4070
ILVD_EDD	Dehydratase family	1	45739	0	4070
IlvN	Acetohydroxy acid isomeroreductase, NADPH-binding domain	3	45739	0	4070
IMPDH	IMP dehydrogenase / GMP reductase domain	6	45739	3	4070
IMS	impB/mucB/samB family	4	45739	0	4070
IMS_C	impB/mucB/samB family C-terminal domain	3	45739	0	4070
INCENP_ARK-bind	Inner centromere protein, ARK binding region	2	45739	0	4070
Indigoidine_A	Indigoidine synthase A like protein	1	45739	0	4070
ING	Inhibitor of growth proteins N-terminal histone-binding	2	45739	0	4070
Inhibitor_I29	Cathepsin propeptide inhibitor domain (I29)	41	45739	2	4070
Inhibitor_I9	Peptidase inhibitor I9	78	45739	2	4070
Init_tRNA_PT	Rit1 DUSP-like domain	1	45739	0	4070
Inos-1-P_synth	Myo-inositol-1-phosphate synthase	2	45739	0	4070
Inositol_P	Inositol monophosphatase family	14	45739	0	4070
Ins_P5_2-kin	Inositol-pentakisphosphate 2-kinase	2	45739	0	4070
Ins134_P3_kin	Inositol 1, 3, 4-trisphosphate 5/6-kinase	11	45739	3	4070
INSIG	Insulin-induced protein (INSIG)	1	45739	0	4070
Intron_maturas2	Type II intron maturase	4	45739	0	4070
Ints3	Integrator complex subunit 3	2	45739	0	4070
Ion_trans	Ion transport protein	45	45739	2	4070
Ion_trans_2	Ion channel	20	45739	3	4070
IP_trans	Phosphatidylinositol transfer protein	2	45739	0	4070
iPGM_N	BPG-independent PGAM N-terminus (iPGM_N)	2	45739	0	4070
Ipi1_N	Rix1 complex component involved in 60S ribosome maturation	1	45739	0	4070
IPK	Inositol polyphosphate kinase	2	45739	0	4070
IPP-2	Protein phosphatase inhibitor 2 (IPP-2)	2	45739	0	4070
IPPT	IPP transferase	10	45739	2	4070
IQ	IQ calmodulin-binding motif	73	45739	1	4070
Iso_dh	Isocitrate/isopropylmalate dehydrogenase	18	45739	4	4070
Isochorismatase	Isochorismatase family	8	45739	2	4070
IspD	2-C-methyl-D-erythritol 4-phosphate cytidylyltransferase	3	45739	1	4070
Ist1	Regulator of Vps4 activity in the MVB pathway	23	45739	2	4070
Isy1	Isy1-like splicing family	2	45739	0	4070
IU_nuc_hydro	Inosine-uridine preferring nucleoside hydrolase	8	45739	0	4070
Iwr1	Transcription factor Iwr1	2	45739	0	4070
JAB	JAB1/Mov34/MPN/PAD-1 ubiquitin protease	21	45739	6	4070
Jacalin	Jacalin-like lectin domain	5	45739	0	4070
Jagunal	Jagunal, ER re-organisation during oogenesis	1	45739	1	4070
Jas	TPL-binding domain in jasmonate signalling	32	45739	1	4070
Jiv90	Cleavage inducing molecular chaperone	4	45739	0	4070
JmjC	JmjC domain, hydroxylase	23	45739	2	4070
JmjN	jmjN domain	13	45739	0	4070
Josephin	Josephin	3	45739	0	4070
K_trans	K+ potassium transporter	33	45739	2	4070
K-box	K-box region	49	45739	2	4070
KA1	Kinase associated domain 1	2	45739	0	4070
KAP	Kinesin-associated protein (KAP)	2	45739	0	4070
Katanin_con80	con80 domain of Katanin	3	45739	0	4070
Kelch_1	Kelch motif	56	45739	11	4070
Kelch_2	Kelch motif	11	45739	2	4070
Kelch_3	Galactose oxidase, central domain	16	45739	0	4070
Kelch_4	Galactose oxidase, central domain	27	45739	2	4070
Kelch_5	Kelch motif	4	45739	0	4070
Kelch_6	Kelch motif	4	45739	0	4070
Keratin_assoc	Keratinocyte-associated protein 2	2	45739	0	4070
ketoacyl-synt	Beta-ketoacyl synthase, N-terminal domain	11	45739	2	4070
Ketoacyl-synt_C	Beta-ketoacyl synthase, C-terminal domain	10	45739	1	4070
KH_1	KH domain	48	45739	2	4070
KH_2	KH domain	9	45739	1	4070
KH_6	KH domain	2	45739	1	4070
KH_dom-like	KH-domain-like of EngA bacterial GTPase enzymes, C-terminal	3	45739	0	4070
KHA	KHA, dimerisation domain of potassium ion channel	11	45739	0	4070
Kin17_mid	Domain of Kin17 curved DNA-binding protein	1	45739	0	4070
Kinase-PPPase	Kinase/pyrophosphorylase	2	45739	0	4070
Kinesin	Kinesin motor domain	89	45739	4	4070
Kinetochor_Ybp2	Uncharacterised protein family, YAP/Alf4/glomulin	1	45739	0	4070
KIP1	KIP1-like protein	20	45739	1	4070
KIX_2	KIX domain	13	45739	2	4070
KNOX1	KNOX1 domain	21	45739	5	4070
KNOX2	KNOX2 domain	24	45739	3	4070
KOW	KOW motif	14	45739	3	4070
Kri1	KRI1-like family	1	45739	0	4070
Kri1_C	KRI1-like family C-terminal	1	45739	0	4070
KTI12	Chromatin associated protein KTI12	2	45739	0	4070
Ku	Ku70/Ku80 beta-barrel domain	1	45739	0	4070
Ku_C	Ku70/Ku80 C-terminal arm	1	45739	0	4070
Ku_N	Ku70/Ku80 N-terminal alpha/beta domain	1	45739	0	4070
Ku_PK_bind	Ku C terminal domain like	1	45739	0	4070
Kunitz_legume	Trypsin and protease inhibitor	5	45739	0	4070
KxDL	Uncharacterized conserved protein	2	45739	0	4070
L51_S25_CI-B8	Mitochondrial ribosomal protein L51 / S25 / CI-B8 domain	3	45739	0	4070
La	La domain	13	45739	2	4070
LacAB_rpiB	Ribose/Galactose Isomerase	1	45739	1	4070
Lactamase_B	Metallo-beta-lactamase superfamily	6	45739	0	4070
Lactamase_B_2	Beta-lactamase superfamily domain	8	45739	0	4070
Lactamase_B_3	Beta-lactamase superfamily domain	2	45739	0	4070
Lactamase_B_4	tRNase Z endonuclease	1	45739	0	4070
Lactamase_B_6	Metallo-beta-lactamase superfamily domain	4	45739	2	4070
LAGLIDADG_2	LAGLIDADG DNA endonuclease family	1	45739	0	4070
Laminin_G_3	Concanavalin A-like lectin/glucanases superfamily	2	45739	0	4070
LANC_like	Lanthionine synthetase C-like protein	5	45739	1	4070
Las1	Las1-like	2	45739	0	4070
LBP_BPI_CETP	LBP / BPI / CETP family, N-terminal domain	2	45739	0	4070
LBP_BPI_CETP_C	LBP / BPI / CETP family, C-terminal domain	2	45739	0	4070
LCAT	Lecithin:cholesterol acyltransferase	10	45739	0	4070
LCM	Leucine carboxyl methyltransferase	6	45739	0	4070
Ldh_1_C	lactate/malate dehydrogenase, alpha/beta C-terminal domain	16	45739	0	4070
Ldh_1_N	lactate/malate dehydrogenase, NAD binding domain	18	45739	1	4070
LdpA_C	Iron-Sulfur binding protein C terminal	1	45739	0	4070
LEA_1	Late embryogenesis abundant (LEA) group 1	4	45739	1	4070
LEA_2	Late embryogenesis abundant protein	115	45739	3	4070
LEA_3	Late embryogenesis abundant protein	12	45739	2	4070
LEA_4	Late embryogenesis abundant protein	2	45739	0	4070
LEA_5	Small hydrophilic plant seed protein	5	45739	1	4070
LEA_6	Late embryogenesis abundant protein 18	2	45739	0	4070
Lectin_C	Lectin C-type domain	2	45739	0	4070
Lectin_legB	Legume lectin domain	53	45739	5	4070
Leo1	Leo1-like protein	2	45739	0	4070
LepA_C	GTP-binding protein LepA C-terminus	3	45739	0	4070
LETM1	LETM1-like protein	6	45739	1	4070
LeuA_dimer	LeuA allosteric (dimerisation) domain	2	45739	0	4070
Leuk-A4-hydro_C	Leukotriene A4 hydrolase, C-terminal	2	45739	0	4070
LFY_SAM	Floricaula / Leafy protein SAM domain	2	45739	0	4070
Lgl_C	Lethal giant larvae(Lgl) like, C-terminal	1	45739	0	4070
LIAS_N	N-terminal domain of lipoyl synthase of Radical_SAM family	4	45739	0	4070
LIDHydrolase	Lipid-droplet associated hydrolase	2	45739	0	4070
Lig_chan	Ligand-gated ion channel	40	45739	0	4070
LIG3_BRCT	DNA ligase 3 BRCT domain	1	45739	0	4070
Ligase_CoA	CoA-ligase	5	45739	0	4070
LigB	Catalytic LigB subunit of aromatic ring-opening dioxygenase	2	45739	0	4070
LIM	LIM domain	21	45739	0	4070
LIM_bind	LIM-domain binding protein	4	45739	2	4070
Lin0512_fam	Conserved hypothetical protein (Lin0512_fam)	1	45739	0	4070
LIN37	LIN37	1	45739	1	4070
LINES_C	Lines C-terminus	1	45739	0	4070
LINES_N	Lines N-terminus	1	45739	0	4070
Linker_histone	linker histone H1 and H5 family	23	45739	2	4070
Lipase_3	Lipase (class 3)	64	45739	3	4070
Lipase_GDSL	GDSL-like Lipase/Acylhydrolase	110	45739	0	4070
Lipase_GDSL_2	GDSL-like Lipase/Acylhydrolase family	4	45739	0	4070
Lipase3_N	Lipase 3 N-terminal region	8	45739	0	4070
Lipid_DES	Sphingolipid Delta4-desaturase (DES)	2	45739	0	4070
Lipin_mid	Lipin/Ned1/Smp2 multi-domain protein middle domain	2	45739	0	4070
Lipin_N	lipin, N-terminal conserved region	5	45739	1	4070
Lipocalin_2	Lipocalin-like domain	5	45739	1	4070
Lipoxygenase	Lipoxygenase	26	45739	2	4070
Lir1	Light regulated protein Lir1	2	45739	2	4070
LisH	LisH	9	45739	0	4070
LisH_2	LisH	4	45739	2	4070
LMBR1	LMBR1-like membrane protein	5	45739	1	4070
LMWPc	Low molecular weight phosphotyrosine protein phosphatase	1	45739	0	4070
LNS2	LNS2 (Lipin/Ned1/Smp2)	5	45739	1	4070
LOB	Lateral organ boundaries (LOB) domain	72	45739	1	4070
Lon_C	Lon protease (S16) C-terminal proteolytic domain	6	45739	0	4070
LON_substr_bdg	ATP-dependent protease La (LON) substrate-binding domain	14	45739	3	4070
Longin	Regulated-SNARE-like domain	21	45739	0	4070
LOR	LURP-one-related	31	45739	4	4070
LpxB	Lipid-A-disaccharide synthetase	1	45739	0	4070
LpxC	UDP-3-O-acyl N-acetylglycosamine deacetylase	1	45739	0	4070
LpxK	Tetraacyldisaccharide-1-P 4'-kinase	1	45739	0	4070
LRAT	Lecithin retinol acyltransferase	8	45739	0	4070
LrgB	LrgB-like family	1	45739	0	4070
LRR_1	Leucine Rich Repeat	241	45739	35	4070
LRR_2	Leucine Rich Repeat	2	45739	0	4070
LRR_3	Leucine Rich Repeat	33	45739	16	4070
LRR_4	Leucine Rich repeats (2 copies)	34	45739	5	4070
LRR_5	Leucine rich repeats (6 copies)	1	45739	1	4070
LRR_6	Leucine Rich repeat	136	45739	9	4070
LRR_8	Leucine rich repeat	478	45739	57	4070
LRR_9	Leucine-rich repeat	5	45739	0	4070
LRRNT_2	Leucine rich repeat N-terminal domain	393	45739	44	4070
LSM	LSM domain	30	45739	2	4070
Lsm_interact	Lsm interaction motif	2	45739	0	4070
LSM14	Scd6-like Sm domain	3	45739	0	4070
LsmAD	LsmAD domain	3	45739	0	4070
LTP_2	Probable lipid transfer	62	45739	12	4070
LTV	Low temperature viability protein	2	45739	0	4070
LUC7	LUC7 N_terminus	6	45739	0	4070
Lum_binding	Lumazine binding domain	3	45739	0	4070
Lung_7-TM_R	Lung seven transmembrane receptor	13	45739	0	4070
Lyase_1	Lyase	5	45739	0	4070
Lyase_aromatic	Aromatic amino acid lyase	9	45739	2	4070
Lycopene_cycl	Lycopene cyclase protein	7	45739	0	4070
Lysine_decarbox	Possible lysine decarboxylase	15	45739	0	4070
LysM	LysM domain	33	45739	5	4070
LYTB	LytB protein	3	45739	0	4070
Lzipper-MIP1	Leucine-zipper of ternary complex factor MIP1	21	45739	1	4070
M16C_assoc	Peptidase M16C associated	3	45739	0	4070
M20_dimer	Peptidase dimerisation domain	12	45739	0	4070
MA3	MA3 domain	16	45739	0	4070
MACPF	MAC/Perforin domain	12	45739	1	4070
Macro	Macro domain	5	45739	2	4070
MAD	Mitotic checkpoint protein	2	45739	0	4070
Mad3_BUB1_I	Mad3/BUB1 homology region 1	4	45739	0	4070
Maf	Maf-like protein	3	45739	0	4070
Maf1	Maf1 regulator	2	45739	0	4070
MafB19-deam	MafB19-like deaminase	4	45739	0	4070
MAGE	MAGE family	1	45739	0	4070
Mago_nashi	Mago nashi protein	5	45739	1	4070
Mago-bind	Mago binding	2	45739	0	4070
Mak10	Mak10 subunit, NatC N(alpha)-terminal acetyltransferase	2	45739	0	4070
Mak16	Mak16 protein C-terminal region	2	45739	0	4070
Malate_synthase	Malate synthase	6	45739	4	4070
Malectin	Di-glucose binding within endoplasmic reticulum	37	45739	1	4070
Malectin_like	Carbohydrate-binding protein of the ER	62	45739	1	4070
malic	Malic enzyme, N-terminal domain	12	45739	0	4070
Malic_M	Malic enzyme, NAD binding domain	13	45739	1	4070
MAM33	Mitochondrial glycoprotein	15	45739	2	4070
Mannosyl_trans	Mannosyltransferase (PIG-M)	2	45739	0	4070
Mannosyl_trans2	Mannosyltransferase (PIG-V)	3	45739	0	4070
MaoC_dehydratas	MaoC like domain	3	45739	0	4070
MAP65_ASE1	Microtubule associated protein (MAP65/ASE1 family)	10	45739	1	4070
MAP70	Microtubule-associated protein 70	9	45739	3	4070
MAPEG	MAPEG family	4	45739	0	4070
MAT1	CDK-activating kinase assembly factor MAT1	1	45739	0	4070
MatE	MatE	91	45739	0	4070
MATH	MATH domain	41	45739	0	4070
MazG	MazG nucleotide pyrophosphohydrolase domain	1	45739	0	4070
MazG-like	MazG-like family	7	45739	0	4070
MBD	Methyl-CpG binding domain	18	45739	0	4070
MBF1	Multiprotein bridging factor 1	8	45739	3	4070
MBOAT	MBOAT, membrane-bound O-acyltransferase family	6	45739	0	4070
MBOAT_2	Membrane bound O-acyl transferase family	9	45739	0	4070
MCD	Malonyl-CoA decarboxylase C-terminal domain	1	45739	0	4070
MCD_N	Malonyl-CoA decarboxylase N-terminal domain	1	45739	0	4070
Mcl1_mid	Minichromosome loss protein, Mcl1, middle region	2	45739	0	4070
MCM	MCM2/3/5 family	15	45739	1	4070
MCM_bind	Mini-chromosome maintenance replisome factor	4	45739	2	4070
MCM_N	MCM N-terminal domain	12	45739	0	4070
MCM_OB	MCM OB domain	14	45739	0	4070
MCM2_N	Mini-chromosome maintenance protein 2	2	45739	0	4070
MCM3AP_GANP	MCM3AP domain of GANP	2	45739	0	4070
MCRS_N	N-terminal region of micro-spherule protein	4	45739	0	4070
MCU	Mitochondrial calcium uniporter	5	45739	0	4070
Med10	Transcription factor subunit Med10 of Mediator complex	2	45739	0	4070
Med11	Mediator complex protein	1	45739	0	4070
Med12	Transcription mediator complex subunit Med12	3	45739	0	4070
[truncated: 1,969 more rows]
