# Supplementary material for: A telomere-to-telomere reference genome provides genetic insight into the pentacyclic triterpenoid biosynthesis in Chaenomeles speciosa
Source: Hortic Res. 2023 Sep 14;10(10):uhad183. doi: 10.1093/hr/uhad183 (PMC10623406; doi:10.1093/hr/uhad183)
Supplement: Web_Material_uhad183 [file web_material_uhad183.zip › Table S19 GO functional enrichment analysis of C. speciosa-specific genes,MF_topGO_results.MF_topGO_results]

GO.ID	Term	Annotated	Significant	Expected	classicFisher	fdr_MF	DEG_ID
GO:0004523	RNA-DNA hybrid ribonuclease activity	336	90	29.39	1.0e-22	3.9455e-20	Csp_LG03_01189.1;Csp_LG03_01058.1;Csp_LG14_01478.1;Csp_LG12_00110.1;Csp_LG10_01037.1;Csp_LG02_02308.1;Csp_LG10_02851.1;Csp_LG04_00778.1;Csp_LG09_01852.1;Csp_LG07_01283.1;Csp_LG03_02346.1;Csp_LG14_02046.1;Csp_LG05_01556.1;Csp_LG04_00922.1;Csp_LG06_01053.1;Csp_LG05_00097.1;Csp_LG10_02597.1;Csp_LG12_00901.1;Csp_LG15_00441.1;Csp_LG07_01747.1;Csp_LG07_01320.1;Csp_LG14_01212.1;Csp_LG01_01366.1;Csp_LG16…
GO:0016893	endonuclease activity, active with eithe...	362	94	31.66	1.3e-22	3.9455e-20	Csp_LG03_01189.1;Csp_LG03_01058.1;Csp_LG14_01478.1;Csp_LG12_00110.1;Csp_LG10_01037.1;Csp_LG02_02308.1;Csp_LG10_02851.1;Csp_LG04_00778.1;Csp_LG09_01852.1;Csp_LG07_01283.1;Csp_LG03_02346.1;Csp_LG14_02046.1;Csp_LG05_01556.1;Csp_LG04_00922.1;Csp_LG06_01053.1;Csp_LG05_00097.1;Csp_LG10_02597.1;Csp_LG12_00901.1;Csp_LG15_00441.1;Csp_LG07_01747.1;Csp_LG07_01320.1;Csp_LG14_01212.1;Csp_LG01_01366.1;Csp_LG16…
GO:0016891	endoribonuclease activity, producing 5'-...	361	93	31.58	4.0e-22	6.3735e-20	Csp_LG03_01189.1;Csp_LG03_01058.1;Csp_LG14_01478.1;Csp_LG12_00110.1;Csp_LG10_01037.1;Csp_LG02_02308.1;Csp_LG10_02851.1;Csp_LG04_00778.1;Csp_LG09_01852.1;Csp_LG07_01283.1;Csp_LG03_02346.1;Csp_LG14_02046.1;Csp_LG05_01556.1;Csp_LG04_00922.1;Csp_LG06_01053.1;Csp_LG05_00097.1;Csp_LG10_02597.1;Csp_LG12_00901.1;Csp_LG15_00441.1;Csp_LG07_01747.1;Csp_LG07_01320.1;Csp_LG14_01212.1;Csp_LG01_01366.1;Csp_LG16…
GO:0004521	endoribonuclease activity	374	95	32.71	4.2e-22	6.3735e-20	Csp_LG03_01189.1;Csp_LG03_01058.1;Csp_LG14_01478.1;Csp_LG12_00110.1;Csp_LG10_01037.1;Csp_LG02_02308.1;Csp_LG10_02851.1;Csp_LG04_00778.1;Csp_LG09_01852.1;Csp_LG07_01283.1;Csp_LG03_02346.1;Csp_LG14_02046.1;Csp_LG05_01556.1;Csp_LG04_00922.1;Csp_LG06_01053.1;Csp_LG05_00097.1;Csp_LG10_02597.1;Csp_LG10_00843.1;Csp_LG12_00901.1;Csp_LG15_00441.1;Csp_LG07_01747.1;Csp_LG07_01320.1;Csp_LG14_01212.1;Csp_LG01…
GO:0004519	endonuclease activity	388	96	33.94	1.9e-21	2.3066e-19	Csp_LG03_01189.1;Csp_LG03_01058.1;Csp_LG14_01478.1;Csp_LG12_00110.1;Csp_LG10_01037.1;Csp_LG02_02308.1;Csp_LG10_02851.1;Csp_LG04_00778.1;Csp_LG09_01852.1;Csp_LG07_01283.1;Csp_LG03_02346.1;Csp_LG14_02046.1;Csp_LG05_01556.1;Csp_LG04_00922.1;Csp_LG06_01053.1;Csp_LG05_00097.1;Csp_LG10_02597.1;Csp_LG10_00843.1;Csp_LG12_00901.1;Csp_LG15_00441.1;Csp_LG07_01747.1;Csp_LG07_01320.1;Csp_LG14_01212.1;Csp_LG01…
GO:0004540	ribonuclease activity	388	95	33.94	7.0e-21	7.08166666666667e-19	Csp_LG03_01189.1;Csp_LG03_01058.1;Csp_LG14_01478.1;Csp_LG12_00110.1;Csp_LG10_01037.1;Csp_LG02_02308.1;Csp_LG10_02851.1;Csp_LG04_00778.1;Csp_LG09_01852.1;Csp_LG07_01283.1;Csp_LG03_02346.1;Csp_LG14_02046.1;Csp_LG05_01556.1;Csp_LG04_00922.1;Csp_LG06_01053.1;Csp_LG05_00097.1;Csp_LG10_02597.1;Csp_LG10_00843.1;Csp_LG12_00901.1;Csp_LG15_00441.1;Csp_LG07_01747.1;Csp_LG07_01320.1;Csp_LG14_01212.1;Csp_LG01…
GO:0004518	nuclease activity	446	98	39.01	5.5e-18	4.76928571428571e-16	Csp_LG03_01189.1;Csp_LG03_01058.1;Csp_LG14_01478.1;Csp_LG15_00194.1;Csp_LG12_00110.1;Csp_LG10_01037.1;Csp_LG11_02444.1;Csp_LG02_02308.1;Csp_LG10_02851.1;Csp_LG04_00778.1;Csp_LG09_01852.1;Csp_LG07_01283.1;Csp_LG03_02346.1;Csp_LG14_02046.1;Csp_LG05_01556.1;Csp_LG04_00922.1;Csp_LG06_01053.1;Csp_LG05_00097.1;Csp_LG10_02597.1;Csp_LG10_00843.1;Csp_LG12_00901.1;Csp_LG15_00441.1;Csp_LG07_01747.1;Csp_LG07…
GO:0140098	catalytic activity, acting on RNA	612	116	53.53	6.3e-16	4.780125e-14	Csp_LG03_01189.1;Csp_LG03_01058.1;Csp_LG14_01478.1;Csp_LG14_00709.1;Csp_LG12_00110.1;Csp_LG10_01037.1;Csp_LG04_02246.1;Csp_LG04_01284.1;Csp_LG16_02718.1;Csp_LG06_00028.1;Csp_LG02_02308.1;Csp_LG10_02851.1;Csp_LG04_00778.1;Csp_LG09_01852.1;Csp_LG07_01283.1;Csp_LG03_02346.1;Csp_LG14_02046.1;Csp_LG05_01556.1;Csp_LG04_00922.1;Csp_LG06_01053.1;Csp_LG13_01573.1;Csp_LG05_00097.1;Csp_LG10_02597.1;Csp_LG10…
GO:0008270	zinc ion binding	664	114	58.08	1.3e-12	8.76777777777778e-11	Csp_LG13_01617.1;Csp_LG16_01633.1;Csp_LG03_02075.1;Csp_LG16_02094.1;Csp_LG15_02778.1;Csp_LG10_01330.1;Csp_LG15_01544.1;Csp_LG17_01220.1;Csp_LG07_02110.1;Csp_LG13_01526.1;Csp_LG10_02693.1;Csp_LG17_02057.1;Csp_LG13_00070.1;Csp_LG04_00464.1;Csp_LG03_01948.1;Csp_LG02_01179.1;Csp_LG15_02435.1;Csp_LG17_01988.1;Csp_LG16_02773.1;Csp_LG09_01365.1;Csp_LG03_01977.1;Csp_LG10_00311.1;Csp_LG15_00882.1;Csp_LG15…
GO:0046983	protein dimerization activity	441	82	38.57	3.6e-11	2.1852e-09	Csp_LG02_00236.1;Csp_LG15_01569.1;Csp_LG17_02156.1;Csp_LG11_02644.1;Csp_LG09_02573.1;Csp_LG09_01399.1;Csp_LG17_01391.1;Csp_LG03_02533.1;Csp_LG05_01096.1;Csp_LG13_01704.1;Csp_LG03_01655.1;Csp_LG11_01046.1;Csp_LG02_01351.1;Csp_LG02_02877.1;Csp_LG08_01152.1;Csp_LG07_01027.1;Csp_LG16_02234.1;Csp_LG03_02518.1;Csp_LG02_02139.1;Csp_LG03_01201.1;Csp_LG11_00106.1;Csp_LG08_01139.1;Csp_LG03_01066.1;Csp_LG15…
GO:0016788	hydrolase activity, acting on ester bond...	885	133	77.41	2.6e-10	1.43472727272727e-08	Csp_LG03_01189.1;Csp_LG03_01058.1;Csp_LG14_01478.1;Csp_LG03_01994.1;Csp_LG05_00904.1;Csp_LG13_02319.1;Csp_LG09_01128.1;Csp_LG12_00953.1;Csp_LG07_01186.1;Csp_LG13_02567.1;Csp_LG07_01616.1;Csp_LG09_01922.1;Csp_LG15_00194.1;Csp_LG12_00110.1;Csp_LG02_01433.1;Csp_LG10_01037.1;Csp_LG11_02444.1;Csp_LG15_04317.1;Csp_LG09_01850.1;Csp_LG10_01490.1;Csp_LG16_00195.1;Csp_LG02_02308.1;Csp_LG10_02851.1;Csp_LG04…
GO:0003676	nucleic acid binding	2821	332	246.74	1.3e-09	6.57583333333333e-08	Csp_LG13_01268.1;Csp_LG16_01284.1;Csp_LG03_01189.1;Csp_LG03_01058.1;Csp_LG14_01478.1;Csp_LG02_02402.1;Csp_LG02_00139.1;Csp_LG15_01485.1;Csp_LG14_00709.1;Csp_LG16_02518.1;Csp_LG12_00110.1;Csp_LG04_01774.1;Csp_LG05_03150.1;Csp_LG08_01619.1;Csp_LG14_00594.1;Csp_LG02_01598.1;Csp_LG15_00325.1;Csp_LG08_00314.1;Csp_LG16_02094.1;Csp_LG05_00529.1;Csp_LG02_00236.1;Csp_LG15_01569.1;Csp_LG17_02156.1;Csp_LG11…
GO:0043531	ADP binding	335	64	29.3	1.7e-09	7.93769230769231e-08	Csp_LG16_02890.1;Csp_LG10_00147.1;Csp_LG01_01946.1;Csp_LG06_00242.1;Csp_LG15_02502.1;Csp_LG07_00880.1;Csp_LG13_01664.1;Csp_LG11_01326.1;Csp_LG05_01758.1;Csp_LG02_01737.1;Csp_LG08_02333.1;Csp_LG02_00468.1;Csp_LG15_01735.1;Csp_LG02_00467.1;Csp_LG02_00460.1;Csp_LG02_00465.1;Csp_LG15_01694.1;Csp_LG02_00343.1;Csp_LG02_00464.1;Csp_LG07_02226.1;Csp_LG10_00883.1;Csp_LG15_01701.1;Csp_LG02_02857.1;Csp_LG02…
GO:0005488	binding	10512	1011	919.45	2.5e-07	1.08392857142857e-05	Csp_LG13_01268.1;Csp_LG16_01284.1;Csp_LG13_01617.1;Csp_LG16_01633.1;Csp_LG10_00616.1;Csp_LG05_00666.1;Csp_LG05_00669.1;Csp_LG03_01189.1;Csp_LG03_01058.1;Csp_LG14_01478.1;Csp_LG02_02833.1;Csp_LG02_02402.1;Csp_LG09_03821.1;Csp_LG12_01095.1;Csp_LG10_02338.1;Csp_LG04_01518.1;Csp_LG04_02124.1;Csp_LG12_02359.1;Csp_LG02_00139.1;Csp_LG15_01485.1;Csp_LG14_00709.1;Csp_LG05_00544.1;Csp_LG07_00031.1;Csp_LG03…
GO:0003743	translation initiation factor activity	53	17	4.64	1.4e-06	5.66533333333333e-05	Csp_LG08_01747.1;Csp_LG15_03785.1;Csp_LG09_03770.1;Csp_LG08_01903.1;Csp_LG03_02327.1;Csp_LG13_00925.1;Csp_LG10_01308.1;Csp_LG15_01411.1;Csp_LG14_00051.1;Csp_LG01_01784.1;Csp_LG05_01775.1;Csp_LG15_04035.1;Csp_LG05_01774.1;Csp_LG15_04034.1;Csp_LG05_01776.1;Csp_LG15_04036.1;Csp_LG17_00711.1
GO:0046914	transition metal ion binding	1224	154	107.06	1.8e-06	6.82875e-05	Csp_LG13_01617.1;Csp_LG16_01633.1;Csp_LG03_02075.1;Csp_LG16_02094.1;Csp_LG15_02778.1;Csp_LG10_01330.1;Csp_LG15_01544.1;Csp_LG17_01220.1;Csp_LG07_02110.1;Csp_LG13_01526.1;Csp_LG10_02693.1;Csp_LG10_01556.1;Csp_LG17_02057.1;Csp_LG13_00070.1;Csp_LG04_00464.1;Csp_LG03_01948.1;Csp_LG02_01179.1;Csp_LG15_02435.1;Csp_LG17_01988.1;Csp_LG16_02773.1;Csp_LG09_01365.1;Csp_LG09_00095.1;Csp_LG12_00964.1;Csp_LG03…
GO:0016861	intramolecular oxidoreductase activity, ...	30	12	2.62	3.7e-06	0.000132111764705882	Csp_LG03_02075.1;Csp_LG08_00263.1;Csp_LG15_00272.1;Csp_LG08_01985.1;Csp_LG15_04021.1;Csp_LG06_00533.1;Csp_LG07_02587.1;Csp_LG05_01750.1;Csp_LG11_01803.1;Csp_LG09_01371.1;Csp_LG09_03115.1;Csp_LG17_01113.1
GO:0031369	translation initiation factor binding	8	6	0.7	1.1e-05	0.000370944444444444	Csp_LG05_01775.1;Csp_LG15_04035.1;Csp_LG05_01774.1;Csp_LG15_04034.1;Csp_LG05_01776.1;Csp_LG15_04036.1
GO:0016860	intramolecular oxidoreductase activity	34	12	2.97	1.7e-05	0.000543105263157895	Csp_LG03_02075.1;Csp_LG08_00263.1;Csp_LG15_00272.1;Csp_LG08_01985.1;Csp_LG15_04021.1;Csp_LG06_00533.1;Csp_LG07_02587.1;Csp_LG05_01750.1;Csp_LG11_01803.1;Csp_LG09_01371.1;Csp_LG09_03115.1;Csp_LG17_01113.1
GO:0004420	hydroxymethylglutaryl-CoA reductase (NAD...	12	7	1.05	2.1e-05	0.00063735	Csp_LG01_01989.1;Csp_LG15_01165.1;Csp_LG16_01805.1;Csp_LG12_00058.1;Csp_LG03_00952.1;Csp_LG13_02765.1;Csp_LG15_01164.1
GO:0097159	organic cyclic compound binding	6342	622	554.72	0.00011	0.003035	Csp_LG13_01268.1;Csp_LG16_01284.1;Csp_LG10_00616.1;Csp_LG05_00666.1;Csp_LG05_00669.1;Csp_LG03_01189.1;Csp_LG03_01058.1;Csp_LG14_01478.1;Csp_LG02_02402.1;Csp_LG09_03821.1;Csp_LG12_01095.1;Csp_LG02_00139.1;Csp_LG15_01485.1;Csp_LG14_00709.1;Csp_LG05_00544.1;Csp_LG02_00820.1;Csp_LG16_02518.1;Csp_LG09_03671.1;Csp_LG04_00553.1;Csp_LG12_00110.1;Csp_LG04_01774.1;Csp_LG05_03150.1;Csp_LG08_01619.1;Csp_LG14…
GO:1901363	heterocyclic compound binding	6342	622	554.72	0.00011	0.003035	Csp_LG13_01268.1;Csp_LG16_01284.1;Csp_LG10_00616.1;Csp_LG05_00666.1;Csp_LG05_00669.1;Csp_LG03_01189.1;Csp_LG03_01058.1;Csp_LG14_01478.1;Csp_LG02_02402.1;Csp_LG09_03821.1;Csp_LG12_01095.1;Csp_LG02_00139.1;Csp_LG15_01485.1;Csp_LG14_00709.1;Csp_LG05_00544.1;Csp_LG02_00820.1;Csp_LG16_02518.1;Csp_LG09_03671.1;Csp_LG04_00553.1;Csp_LG12_00110.1;Csp_LG04_01774.1;Csp_LG05_03150.1;Csp_LG08_01619.1;Csp_LG14…
GO:0046872	metal ion binding	1933	214	169.07	0.00012	0.00316695652173913	Csp_LG13_01617.1;Csp_LG16_01633.1;Csp_LG10_02338.1;Csp_LG07_00031.1;Csp_LG03_02075.1;Csp_LG01_00120.1;Csp_LG15_04415.1;Csp_LG11_01287.1;Csp_LG17_00968.1;Csp_LG16_02094.1;Csp_LG13_02170.1;Csp_LG15_02778.1;Csp_LG10_01330.1;Csp_LG15_01544.1;Csp_LG17_01220.1;Csp_LG07_02110.1;Csp_LG13_01526.1;Csp_LG02_00081.1;Csp_LG05_00940.1;Csp_LG01_01714.1;Csp_LG02_02267.1;Csp_LG09_01391.1;Csp_LG10_02693.1;Csp_LG10…
GO:0043169	cation binding	1940	214	169.69	0.00014	0.00354083333333333	Csp_LG13_01617.1;Csp_LG16_01633.1;Csp_LG10_02338.1;Csp_LG07_00031.1;Csp_LG03_02075.1;Csp_LG01_00120.1;Csp_LG15_04415.1;Csp_LG11_01287.1;Csp_LG17_00968.1;Csp_LG16_02094.1;Csp_LG13_02170.1;Csp_LG15_02778.1;Csp_LG10_01330.1;Csp_LG15_01544.1;Csp_LG17_01220.1;Csp_LG07_02110.1;Csp_LG13_01526.1;Csp_LG02_00081.1;Csp_LG05_00940.1;Csp_LG01_01714.1;Csp_LG02_02267.1;Csp_LG09_01391.1;Csp_LG10_02693.1;Csp_LG10…
GO:0008135	translation factor activity, RNA binding	80	17	7	0.00047	0.0114116	Csp_LG08_01747.1;Csp_LG15_03785.1;Csp_LG09_03770.1;Csp_LG08_01903.1;Csp_LG03_02327.1;Csp_LG13_00925.1;Csp_LG10_01308.1;Csp_LG15_01411.1;Csp_LG14_00051.1;Csp_LG01_01784.1;Csp_LG05_01775.1;Csp_LG15_04035.1;Csp_LG05_01774.1;Csp_LG15_04034.1;Csp_LG05_01776.1;Csp_LG15_04036.1;Csp_LG17_00711.1
GO:0004109	coproporphyrinogen oxidase activity	6	4	0.52	0.00076	0.0170859259259259	Csp_LG08_00921.1;Csp_LG17_01582.1;Csp_LG16_02006.1;Csp_LG03_01479.1
GO:0004474	malate synthase activity	6	4	0.52	0.00076	0.0170859259259259	Csp_LG14_01698.1;Csp_LG10_03051.1;Csp_LG10_03054.1;Csp_LG09_04074.1
GO:0003871	5-methyltetrahydropteroyltriglutamate-ho...	8	4	0.7	0.00306	0.061914	Csp_LG07_02110.1;Csp_LG13_01526.1;Csp_LG03_01977.1;Csp_LG09_01420.1
GO:0008172	S-methyltransferase activity	8	4	0.7	0.00306	0.061914	Csp_LG07_02110.1;Csp_LG13_01526.1;Csp_LG03_01977.1;Csp_LG09_01420.1
GO:0042085	5-methyltetrahydropteroyltri-L-glutamate...	8	4	0.7	0.00306	0.061914	Csp_LG07_02110.1;Csp_LG13_01526.1;Csp_LG03_01977.1;Csp_LG09_01420.1
GO:0016853	isomerase activity	190	28	16.62	0.00435	0.0851758064516129	Csp_LG13_01268.1;Csp_LG16_01284.1;Csp_LG03_02075.1;Csp_LG05_02243.1;Csp_LG08_00263.1;Csp_LG15_00272.1;Csp_LG08_01985.1;Csp_LG15_04021.1;Csp_LG12_02300.1;Csp_LG08_02536.1;Csp_LG16_01713.1;Csp_LG08_01271.1;Csp_LG16_00692.1;Csp_LG10_01181.1;Csp_LG09_02930.1;Csp_LG06_00533.1;Csp_LG13_00511.1;Csp_LG07_02587.1;Csp_LG05_01750.1;Csp_LG11_01803.1;Csp_LG16_01763.1;Csp_LG09_01371.1;Csp_LG09_03115.1;Csp_LG05…
GO:0004329	formate-tetrahydrofolate ligase activity	5	3	0.44	0.00584	0.1107775	Csp_LG08_02518.1;Csp_LG17_00696.1;Csp_LG13_00782.1
GO:0005515	protein binding	3356	330	293.54	0.00781	0.143656666666667	Csp_LG02_02833.1;Csp_LG04_01518.1;Csp_LG04_02124.1;Csp_LG12_02359.1;Csp_LG02_00820.1;Csp_LG01_00531.1;Csp_LG05_02468.1;Csp_LG12_00443.1;Csp_LG13_00484.1;Csp_LG15_04033.1;Csp_LG17_01095.1;Csp_LG17_02182.1;Csp_LG02_00236.1;Csp_LG15_01569.1;Csp_LG17_02156.1;Csp_LG11_02644.1;Csp_LG09_02573.1;Csp_LG09_01399.1;Csp_LG17_01391.1;Csp_LG03_02533.1;Csp_LG05_01096.1;Csp_LG13_01704.1;Csp_LG03_01655.1;Csp_LG11…
GO:0005198	structural molecule activity	435	53	38.05	0.00854	0.152464117647059	Csp_LG03_00725.1;Csp_LG11_00633.1;Csp_LG02_00139.1;Csp_LG15_01485.1;Csp_LG06_02281.1;Csp_LG14_01632.1;Csp_LG06_01123.1;Csp_LG07_02490.1;Csp_LG03_02191.1;Csp_LG11_02215.1;Csp_LG03_00469.1;Csp_LG13_02422.1;Csp_LG14_01914.1;Csp_LG05_03432.1;Csp_LG10_03194.1;Csp_LG07_01226.1;Csp_LG11_02461.1;Csp_LG09_03145.1;Csp_LG06_00582.1;Csp_LG03_01605.1;Csp_LG13_01237.1;Csp_LG16_01246.1;Csp_LG02_00112.1;Csp_LG11…
GO:0016634	oxidoreductase activity, acting on the C...	11	4	0.96	0.01165	0.202044285714286	Csp_LG08_00921.1;Csp_LG17_01582.1;Csp_LG16_02006.1;Csp_LG03_01479.1
GO:0003678	DNA helicase activity	23	6	2.01	0.01220	0.205705555555556	Csp_LG06_01153.1;Csp_LG17_01397.1;Csp_LG13_02754.1;Csp_LG08_00958.1;Csp_LG01_00573.1;Csp_LG13_02796.1
GO:0003735	structural constituent of ribosome	386	47	33.76	0.01282	0.205900789473684	Csp_LG03_00725.1;Csp_LG11_00633.1;Csp_LG02_00139.1;Csp_LG15_01485.1;Csp_LG06_02281.1;Csp_LG14_01632.1;Csp_LG06_01123.1;Csp_LG03_02191.1;Csp_LG11_02215.1;Csp_LG03_00469.1;Csp_LG13_02422.1;Csp_LG14_01914.1;Csp_LG05_03432.1;Csp_LG10_03194.1;Csp_LG07_01226.1;Csp_LG11_02461.1;Csp_LG09_03145.1;Csp_LG06_00582.1;Csp_LG13_01237.1;Csp_LG16_01246.1;Csp_LG02_00112.1;Csp_LG11_01001.1;Csp_LG09_02028.1;Csp_LG09…
GO:0016646	oxidoreductase activity, acting on the C...	17	5	1.49	0.01289	0.205900789473684	Csp_LG01_00775.1;Csp_LG15_03315.1;Csp_LG05_01508.1;Csp_LG15_03316.1;Csp_LG08_01041.1
GO:0043167	ion binding	5043	478	441.1	0.01618	0.245464878048781	Csp_LG13_01617.1;Csp_LG16_01633.1;Csp_LG10_00616.1;Csp_LG05_00666.1;Csp_LG05_00669.1;Csp_LG09_03821.1;Csp_LG12_01095.1;Csp_LG10_02338.1;Csp_LG05_00544.1;Csp_LG07_00031.1;Csp_LG03_02075.1;Csp_LG02_00820.1;Csp_LG01_00120.1;Csp_LG15_04415.1;Csp_LG11_01287.1;Csp_LG04_00553.1;Csp_LG17_00968.1;Csp_LG16_02094.1;Csp_LG13_02170.1;Csp_LG13_02018.1;Csp_LG14_00922.1;Csp_LG15_02964.1;Csp_LG06_01153.1;Csp_LG15…
GO:0003849	3-deoxy-7-phosphoheptulonate synthase ac...	12	4	1.05	0.01629	0.245464878048781	Csp_LG05_01513.1;Csp_LG05_01535.1;Csp_LG05_01520.1;Csp_LG09_04099.1
GO:0046912	transferase activity, transferring acyl ...	18	5	1.57	0.01658	0.245464878048781	Csp_LG14_01698.1;Csp_LG10_03051.1;Csp_LG10_03054.1;Csp_LG10_02101.1;Csp_LG09_04074.1
GO:0004743	pyruvate kinase activity	25	6	2.19	0.01843	0.250623555555556	Csp_LG05_01324.1;Csp_LG09_01818.1;Csp_LG09_03011.1;Csp_LG17_02586.1;Csp_LG10_01861.1;Csp_LG09_00931.1
GO:0030955	potassium ion binding	25	6	2.19	0.01843	0.250623555555556	Csp_LG05_01324.1;Csp_LG09_01818.1;Csp_LG09_03011.1;Csp_LG17_02586.1;Csp_LG10_01861.1;Csp_LG09_00931.1
GO:0031420	alkali metal ion binding	25	6	2.19	0.01843	0.250623555555556	Csp_LG05_01324.1;Csp_LG09_01818.1;Csp_LG09_03011.1;Csp_LG17_02586.1;Csp_LG10_01861.1;Csp_LG09_00931.1
GO:0016903	oxidoreductase activity, acting on the a...	32	7	2.8	0.01858	0.250623555555556	Csp_LG13_02494.1;Csp_LG17_02202.1;Csp_LG13_02520.1;Csp_LG09_00588.1;Csp_LG13_00147.1;Csp_LG16_00159.1;Csp_LG07_02366.1
GO:0004488	methylenetetrahydrofolate dehydrogenase ...	13	4	1.14	0.02193	0.283223617021277	Csp_LG01_00775.1;Csp_LG15_03315.1;Csp_LG05_01508.1;Csp_LG15_03316.1
GO:0016624	oxidoreductase activity, acting on the a...	13	4	1.14	0.02193	0.283223617021277	Csp_LG13_02494.1;Csp_LG17_02202.1;Csp_LG13_02520.1;Csp_LG07_02366.1
GO:0016787	hydrolase activity	2992	290	261.7	0.02509	0.317283958333333	Csp_LG03_01189.1;Csp_LG03_01058.1;Csp_LG14_01478.1;Csp_LG15_02233.1;Csp_LG03_01994.1;Csp_LG05_00904.1;Csp_LG13_02319.1;Csp_LG09_01128.1;Csp_LG12_00953.1;Csp_LG07_01186.1;Csp_LG13_02567.1;Csp_LG07_01616.1;Csp_LG09_01922.1;Csp_LG06_01080.1;Csp_LG02_00820.1;Csp_LG11_01500.1;Csp_LG15_01710.1;Csp_LG15_00194.1;Csp_LG12_00110.1;Csp_LG11_02354.1;Csp_LG02_01433.1;Csp_LG13_01331.1;Csp_LG06_01087.1;Csp_LG03…
GO:0008375	acetylglucosaminyltransferase activity	74	12	6.47	0.02628	0.318377450980392	Csp_LG13_00323.1;Csp_LG04_01181.1;Csp_LG16_02977.1;Csp_LG01_00097.1;Csp_LG07_03027.1;Csp_LG07_03029.1;Csp_LG13_01888.1;Csp_LG12_00655.1;Csp_LG13_02624.1;Csp_LG07_00878.1;Csp_LG06_02347.1;Csp_LG13_00326.1
GO:0004476	mannose-6-phosphate isomerase activity	8	3	0.7	0.02675	0.318377450980392	Csp_LG03_02075.1;Csp_LG06_00533.1;Csp_LG17_01113.1
GO:0004813	alanine-tRNA ligase activity	8	3	0.7	0.02675	0.318377450980392	Csp_LG06_00028.1;Csp_LG13_01573.1;Csp_LG05_00228.1
GO:0016645	oxidoreductase activity, acting on the C...	29	6	2.54	0.03668	0.428168461538461	Csp_LG01_00775.1;Csp_LG15_03315.1;Csp_LG05_01508.1;Csp_LG15_03316.1;Csp_LG08_01041.1;Csp_LG14_00923.1
GO:0004751	ribose-5-phosphate isomerase activity	9	3	0.79	0.03756	0.430168301886793	Csp_LG11_01803.1;Csp_LG09_01371.1;Csp_LG09_03115.1
GO:0016831	carboxy-lyase activity	53	9	4.64	0.03891	0.437377222222222	Csp_LG11_02274.1;Csp_LG01_00549.1;Csp_LG08_02267.1;Csp_LG05_03030.1;Csp_LG13_00809.1;Csp_LG09_03938.1;Csp_LG06_00778.1;Csp_LG05_00444.1;Csp_LG01_00199.1
GO:0008194	UDP-glycosyltransferase activity	174	22	15.22	0.05065	0.558991818181818	Csp_LG13_02017.1;Csp_LG13_00323.1;Csp_LG04_01181.1;Csp_LG13_02405.1;Csp_LG16_02977.1;Csp_LG02_00121.1;Csp_LG16_03015.1;Csp_LG04_01532.1;Csp_LG15_03806.1;Csp_LG02_00818.1;Csp_LG06_01232.1;Csp_LG08_01394.1;Csp_LG01_00097.1;Csp_LG07_03027.1;Csp_LG07_03029.1;Csp_LG13_01888.1;Csp_LG12_00655.1;Csp_LG13_02624.1;Csp_LG06_01231.1;Csp_LG07_00878.1;Csp_LG06_02347.1;Csp_LG13_00326.1
GO:0016616	oxidoreductase activity, acting on the C...	158	20	13.82	0.05960	0.633531774193548	Csp_LG13_01735.1;Csp_LG17_02341.1;Csp_LG17_02349.1;Csp_LG13_02762.1;Csp_LG15_01783.1;Csp_LG01_01989.1;Csp_LG15_01165.1;Csp_LG16_01805.1;Csp_LG12_00058.1;Csp_LG03_00952.1;Csp_LG13_02765.1;Csp_LG05_01219.1;Csp_LG15_01164.1;Csp_LG05_02652.1;Csp_LG13_00535.1;Csp_LG10_01989.1;Csp_LG01_01332.1;Csp_LG06_00065.1;Csp_LG13_01734.1;Csp_LG11_01097.1
GO:0051082	unfolded protein binding	49	8	4.29	0.06077	0.633531774193548	Csp_LG04_02124.1;Csp_LG12_02359.1;Csp_LG06_01138.1;Csp_LG15_02032.1;Csp_LG07_01082.1;Csp_LG08_01801.1;Csp_LG07_01673.1;Csp_LG07_01252.1
GO:0016765	transferase activity, transferring alkyl...	58	9	5.07	0.06356	0.633531774193548	Csp_LG15_04421.1;Csp_LG15_04425.1;Csp_LG05_01513.1;Csp_LG05_01535.1;Csp_LG05_01520.1;Csp_LG09_04099.1;Csp_LG16_02857.1;Csp_LG05_03028.1;Csp_LG11_00881.1
GO:0003950	NAD+ ADP-ribosyltransferase activity	5	2	0.44	0.06395	0.633531774193548	Csp_LG11_02285.1;Csp_LG03_02867.1
GO:0004455	ketol-acid reductoisomerase activity	5	2	0.44	0.06395	0.633531774193548	Csp_LG17_02341.1;Csp_LG17_02349.1
GO:0004556	alpha-amylase activity	11	3	0.96	0.06471	0.633531774193548	Csp_LG05_00940.1;Csp_LG09_00553.1;Csp_LG17_00602.1
GO:0008964	phosphoenolpyruvate carboxylase activity	11	3	0.96	0.06471	0.633531774193548	Csp_LG11_02274.1;Csp_LG06_00778.1;Csp_LG01_00199.1
GO:0016160	amylase activity	35	6	3.06	0.08061	0.7669065625	Csp_LG05_00940.1;Csp_LG09_00553.1;Csp_LG17_00602.1;Csp_LG01_00753.1;Csp_LG08_01232.1;Csp_LG01_00758.1
GO:0030145	manganese ion binding	12	3	1.05	0.08086	0.7669065625	Csp_LG06_01797.1;Csp_LG13_00966.1;Csp_LG16_00956.1
GO:0003864	3-methyl-2-oxobutanoate hydroxymethyltra...	6	2	0.52	0.09047	0.844850615384615	Csp_LG09_03498.1;Csp_LG10_01958.1
GO:0140097	catalytic activity, acting on DNA	72	10	6.3	0.09565	0.879690151515152	Csp_LG06_01153.1;Csp_LG17_01397.1;Csp_LG08_01271.1;Csp_LG13_02754.1;Csp_LG08_00958.1;Csp_LG03_01334.1;Csp_LG01_00573.1;Csp_LG13_02796.1;Csp_LG11_00800.1;Csp_LG16_02422.1
GO:0009982	pseudouridine synthase activity	21	4	1.84	0.10553	0.956070298507463	Csp_LG13_01268.1;Csp_LG16_01284.1;Csp_LG09_02930.1;Csp_LG05_00363.1
GO:0016866	intramolecular transferase activity	38	6	3.32	0.11024	0.984054117647059	Csp_LG13_01268.1;Csp_LG16_01284.1;Csp_LG16_00692.1;Csp_LG09_02930.1;Csp_LG05_00363.1;Csp_LG14_00728.1
GO:0016830	carbon-carbon lyase activity	75	10	6.56	0.11743	1	Csp_LG10_00359.1;Csp_LG11_02274.1;Csp_LG01_00549.1;Csp_LG08_02267.1;Csp_LG05_03030.1;Csp_LG13_00809.1;Csp_LG09_03938.1;Csp_LG06_00778.1;Csp_LG05_00444.1;Csp_LG01_00199.1
GO:0003854	3-beta-hydroxy-delta5-steroid dehydrogen...	22	4	1.92	0.12052	1	Csp_LG13_02762.1;Csp_LG13_00535.1;Csp_LG10_01989.1;Csp_LG06_00065.1
GO:0016229	steroid dehydrogenase activity	22	4	1.92	0.12052	1	Csp_LG13_02762.1;Csp_LG13_00535.1;Csp_LG10_01989.1;Csp_LG06_00065.1
GO:0033764	steroid dehydrogenase activity, acting o...	22	4	1.92	0.12052	1	Csp_LG13_02762.1;Csp_LG13_00535.1;Csp_LG10_01989.1;Csp_LG06_00065.1
GO:0003677	DNA binding	1391	134	121.67	0.12164	1	Csp_LG14_00709.1;Csp_LG16_02518.1;Csp_LG04_01774.1;Csp_LG05_03150.1;Csp_LG08_01619.1;Csp_LG02_01598.1;Csp_LG15_00325.1;Csp_LG08_00314.1;Csp_LG02_00236.1;Csp_LG15_01569.1;Csp_LG17_02156.1;Csp_LG11_02644.1;Csp_LG09_02573.1;Csp_LG09_01399.1;Csp_LG17_01391.1;Csp_LG03_02533.1;Csp_LG05_01096.1;Csp_LG13_01704.1;Csp_LG03_01655.1;Csp_LG11_01046.1;Csp_LG02_01351.1;Csp_LG02_02877.1;Csp_LG08_01152.1;Csp_LG07…
GO:0008757	S-adenosylmethionine-dependent methyltra...	40	6	3.5	0.13267	1	Csp_LG17_00671.1;Csp_LG01_01625.1;Csp_LG15_01365.1;Csp_LG02_02230.1;Csp_LG07_02545.1;Csp_LG13_02458.1
GO:0019843	rRNA binding	23	4	2.01	0.13635	1	Csp_LG02_00139.1;Csp_LG15_01485.1;Csp_LG06_01368.1;Csp_LG14_01364.1
GO:0008483	transaminase activity	15	3	1.31	0.13790	1	Csp_LG17_02214.1;Csp_LG17_02213.1;Csp_LG05_00226.1
GO:0016769	transferase activity, transferring nitro...	15	3	1.31	0.13790	1	Csp_LG17_02214.1;Csp_LG17_02213.1;Csp_LG05_00226.1
GO:0003885	D-arabinono-1,4-lactone oxidase activity	8	2	0.7	0.15044	1	Csp_LG07_02020.1;Csp_LG07_01593.1
GO:0004129	cytochrome-c oxidase activity	8	2	0.7	0.15044	1	Csp_LG07_01406.1;Csp_LG07_01842.1
GO:0015002	heme-copper terminal oxidase activity	8	2	0.7	0.15044	1	Csp_LG07_01406.1;Csp_LG07_01842.1
GO:0016675	oxidoreductase activity, acting on a hem...	8	2	0.7	0.15044	1	Csp_LG07_01406.1;Csp_LG07_01842.1
GO:0016676	oxidoreductase activity, acting on a hem...	8	2	0.7	0.15044	1	Csp_LG07_01406.1;Csp_LG07_01842.1
GO:0016899	oxidoreductase activity, acting on the C...	8	2	0.7	0.15044	1	Csp_LG07_02020.1;Csp_LG07_01593.1
GO:0016614	oxidoreductase activity, acting on CH-OH...	200	22	17.49	0.15631	1	Csp_LG13_01735.1;Csp_LG17_02341.1;Csp_LG17_02349.1;Csp_LG13_02762.1;Csp_LG15_01783.1;Csp_LG01_01989.1;Csp_LG15_01165.1;Csp_LG16_01805.1;Csp_LG12_00058.1;Csp_LG03_00952.1;Csp_LG13_02765.1;Csp_LG05_01219.1;Csp_LG15_01164.1;Csp_LG05_02652.1;Csp_LG13_00535.1;Csp_LG10_01989.1;Csp_LG01_01332.1;Csp_LG06_00065.1;Csp_LG13_01734.1;Csp_LG07_02020.1;Csp_LG07_01593.1;Csp_LG11_01097.1
GO:0009678	hydrogen-translocating pyrophosphatase a...	16	3	1.4	0.15928	1	Csp_LG07_01543.1;Csp_LG07_01972.1;Csp_LG01_01395.1
GO:0016874	ligase activity	90	11	7.87	0.16152	1	Csp_LG09_00721.1;Csp_LG13_02182.1;Csp_LG08_02518.1;Csp_LG17_00696.1;Csp_LG13_00782.1;Csp_LG15_03292.1;Csp_LG10_01719.1;Csp_LG05_02302.1;Csp_LG16_02002.1;Csp_LG16_02485.1;Csp_LG16_02422.1
GO:0008509	anion transmembrane transporter activity	43	6	3.76	0.16995	1	Csp_LG09_02075.1;Csp_LG08_01205.1;Csp_LG06_00582.1;Csp_LG15_03375.1;Csp_LG09_02074.1;Csp_LG11_01366.1
GO:0005086	ARF guanyl-nucleotide exchange factor ac...	17	3	1.49	0.18157	1	Csp_LG04_00238.1;Csp_LG14_00431.1;Csp_LG14_00179.1
GO:0003723	RNA binding	439	44	38.4	0.18980	1	Csp_LG13_01268.1;Csp_LG16_01284.1;Csp_LG02_00139.1;Csp_LG15_01485.1;Csp_LG05_00529.1;Csp_LG08_01747.1;Csp_LG15_03785.1;Csp_LG09_03770.1;Csp_LG01_00062.1;Csp_LG16_02727.1;Csp_LG11_02251.1;Csp_LG10_00843.1;Csp_LG08_01903.1;Csp_LG03_02327.1;Csp_LG13_00925.1;Csp_LG11_02461.1;Csp_LG10_01308.1;Csp_LG15_01411.1;Csp_LG09_02930.1;Csp_LG14_00051.1;Csp_LG01_01784.1;Csp_LG05_01775.1;Csp_LG15_04035.1;Csp_LG09…
GO:0003860	3-hydroxyisobutyryl-CoA hydrolase activi...	18	3	1.57	0.20464	1	Csp_LG02_00458.1;Csp_LG02_00464.1;Csp_LG02_00461.1
GO:0016289	CoA hydrolase activity	18	3	1.57	0.20464	1	Csp_LG02_00458.1;Csp_LG02_00464.1;Csp_LG02_00461.1
GO:0016638	oxidoreductase activity, acting on the C...	18	3	1.57	0.20464	1	Csp_LG02_01416.1;Csp_LG10_00485.1;Csp_LG15_02856.1
GO:0004812	aminoacyl-tRNA ligase activity	85	10	7.43	0.20738	1	Csp_LG04_02246.1;Csp_LG04_01284.1;Csp_LG06_00028.1;Csp_LG13_01573.1;Csp_LG13_01202.1;Csp_LG14_01454.1;Csp_LG05_00228.1;Csp_LG05_00572.1;Csp_LG15_02926.1;Csp_LG15_00863.1
GO:0051536	iron-sulfur cluster binding	85	10	7.43	0.20738	1	Csp_LG16_00209.1;Csp_LG13_01808.1;Csp_LG16_01835.1;Csp_LG02_00538.1;Csp_LG09_02419.1;Csp_LG12_01254.1;Csp_LG16_00059.1;Csp_LG04_00421.1;Csp_LG08_00348.1;Csp_LG15_00570.1
GO:0051540	metal cluster binding	85	10	7.43	0.20738	1	Csp_LG16_00209.1;Csp_LG13_01808.1;Csp_LG16_01835.1;Csp_LG02_00538.1;Csp_LG09_02419.1;Csp_LG12_01254.1;Csp_LG16_00059.1;Csp_LG04_00421.1;Csp_LG08_00348.1;Csp_LG15_00570.1
GO:0004089	carbonate dehydratase activity	10	2	0.87	0.21581	1	Csp_LG10_00172.1;Csp_LG05_00513.1
GO:0033897	ribonuclease T2 activity	10	2	0.87	0.21581	1	Csp_LG10_00843.1;Csp_LG17_02563.1
GO:0016790	thiolester hydrolase activity	28	4	2.45	0.22585	1	Csp_LG10_01661.1;Csp_LG02_00458.1;Csp_LG02_00464.1;Csp_LG02_00461.1
GO:0004611	phosphoenolpyruvate carboxykinase activi...	19	3	1.66	0.22831	1	Csp_LG11_02274.1;Csp_LG06_00778.1;Csp_LG01_00199.1
GO:0015116	sulfate transmembrane transporter activi...	19	3	1.66	0.22831	1	Csp_LG09_02075.1;Csp_LG15_03375.1;Csp_LG09_02074.1
GO:0016157	sucrose synthase activity	19	3	1.66	0.22831	1	Csp_LG02_00818.1;Csp_LG06_01232.1;Csp_LG06_01231.1
GO:0016620	oxidoreductase activity, acting on the a...	19	3	1.66	0.22831	1	Csp_LG09_00588.1;Csp_LG13_00147.1;Csp_LG16_00159.1
GO:0061630	ubiquitin protein ligase activity	19	3	1.66	0.22831	1	Csp_LG02_02994.1;Csp_LG09_00606.1;Csp_LG09_02929.1
GO:0061659	ubiquitin-like protein ligase activity	19	3	1.66	0.22831	1	Csp_LG02_02994.1;Csp_LG09_00606.1;Csp_LG09_02929.1
GO:1901682	sulfur compound transmembrane transporte...	19	3	1.66	0.22831	1	Csp_LG09_02075.1;Csp_LG15_03375.1;Csp_LG09_02074.1
GO:0003690	double-stranded DNA binding	77	9	6.73	0.22922	1	Csp_LG04_01774.1;Csp_LG01_01029.1;Csp_LG02_00023.1;Csp_LG10_02143.1;Csp_LG10_02144.1;Csp_LG14_02258.1;Csp_LG14_00579.1;Csp_LG14_00584.1;Csp_LG07_00341.1
GO:0005516	calmodulin binding	38	5	3.32	0.23565	1	Csp_LG04_01518.1;Csp_LG07_00178.1;Csp_LG17_01902.1;Csp_LG13_02298.1;Csp_LG01_01426.1
GO:0004222	metalloendopeptidase activity	68	8	5.95	0.24173	1	Csp_LG09_01716.1;Csp_LG01_01957.1;Csp_LG02_01292.1;Csp_LG03_02448.1;Csp_LG12_01461.1;Csp_LG03_00799.1;Csp_LG09_00092.1;Csp_LG07_02898.1
GO:0000287	magnesium ion binding	99	11	8.66	0.24680	1	Csp_LG05_01324.1;Csp_LG01_00549.1;Csp_LG09_01818.1;Csp_LG09_03011.1;Csp_LG17_02586.1;Csp_LG10_01861.1;Csp_LG10_03045.1;Csp_LG09_00931.1;Csp_LG17_00795.1;Csp_LG11_02265.1;Csp_LG12_01640.1
GO:0004177	aminopeptidase activity	11	2	0.96	0.24938	1	Csp_LG02_01480.1;Csp_LG14_01524.1
GO:0016763	transferase activity, transferring pento...	11	2	0.96	0.24938	1	Csp_LG11_02285.1;Csp_LG03_02867.1
GO:0015103	inorganic anion transmembrane transporte...	39	5	3.41	0.25248	1	Csp_LG09_02075.1;Csp_LG08_01205.1;Csp_LG06_00582.1;Csp_LG15_03375.1;Csp_LG09_02074.1
GO:0016879	ligase activity, forming carbon-nitrogen...	49	6	4.29	0.25513	1	Csp_LG08_02518.1;Csp_LG17_00696.1;Csp_LG13_00782.1;Csp_LG15_03292.1;Csp_LG10_01719.1;Csp_LG05_02302.1
GO:0003899	DNA-directed 5'-3' RNA polymerase activi...	70	8	6.12	0.26693	1	Csp_LG14_00709.1;Csp_LG16_02718.1;Csp_LG14_00999.1;Csp_LG14_00712.1;Csp_LG02_01045.1;Csp_LG17_01031.1;Csp_LG10_00948.1;Csp_LG02_01046.1
GO:0035251	UDP-glucosyltransferase activity	91	10	7.96	0.27189	1	Csp_LG13_02017.1;Csp_LG13_02405.1;Csp_LG02_00121.1;Csp_LG16_03015.1;Csp_LG04_01532.1;Csp_LG15_03806.1;Csp_LG02_00818.1;Csp_LG06_01232.1;Csp_LG08_01394.1;Csp_LG06_01231.1
GO:0008641	ubiquitin-like modifier activating enzym...	21	3	1.84	0.27695	1	Csp_LG09_00721.1;Csp_LG16_02002.1;Csp_LG16_02485.1
GO:0016877	ligase activity, forming carbon-sulfur b...	21	3	1.84	0.27695	1	Csp_LG09_00721.1;Csp_LG16_02002.1;Csp_LG16_02485.1
GO:0032559	adenyl ribonucleotide binding	2559	232	223.83	0.27896	1	Csp_LG10_00616.1;Csp_LG05_00666.1;Csp_LG05_00669.1;Csp_LG09_03821.1;Csp_LG12_01095.1;Csp_LG05_00544.1;Csp_LG02_00820.1;Csp_LG04_00553.1;Csp_LG13_02018.1;Csp_LG15_02964.1;Csp_LG06_01153.1;Csp_LG13_02701.1;Csp_LG10_00194.1;Csp_LG04_02246.1;Csp_LG05_00168.1;Csp_LG04_01284.1;Csp_LG09_01385.1;Csp_LG09_02554.1;Csp_LG06_00028.1;Csp_LG10_03299.1;Csp_LG17_01776.1;Csp_LG06_01138.1;Csp_LG06_00229.1;Csp_LG13…
GO:0008131	primary amine oxidase activity	12	2	1.05	0.28309	1	Csp_LG02_01416.1;Csp_LG10_00485.1
GO:0016641	oxidoreductase activity, acting on the C...	12	2	1.05	0.28309	1	Csp_LG02_01416.1;Csp_LG10_00485.1
GO:0016742	hydroxymethyl-, formyl- and related tran...	12	2	1.05	0.28309	1	Csp_LG09_03498.1;Csp_LG10_01958.1
GO:0016892	endoribonuclease activity, producing 3'-...	12	2	1.05	0.28309	1	Csp_LG10_00843.1;Csp_LG17_02563.1
GO:0016894	endonuclease activity, active with eithe...	12	2	1.05	0.28309	1	Csp_LG10_00843.1;Csp_LG17_02563.1
GO:0048038	quinone binding	12	2	1.05	0.28309	1	Csp_LG02_01416.1;Csp_LG10_00485.1
GO:0030554	adenyl nucleotide binding	2565	232	224.35	0.29254	1	Csp_LG10_00616.1;Csp_LG05_00666.1;Csp_LG05_00669.1;Csp_LG09_03821.1;Csp_LG12_01095.1;Csp_LG05_00544.1;Csp_LG02_00820.1;Csp_LG04_00553.1;Csp_LG13_02018.1;Csp_LG15_02964.1;Csp_LG06_01153.1;Csp_LG13_02701.1;Csp_LG10_00194.1;Csp_LG04_02246.1;Csp_LG05_00168.1;Csp_LG04_01284.1;Csp_LG09_01385.1;Csp_LG09_02554.1;Csp_LG06_00028.1;Csp_LG10_03299.1;Csp_LG17_01776.1;Csp_LG06_01138.1;Csp_LG06_00229.1;Csp_LG13…
GO:0016759	cellulose synthase activity	52	6	4.55	0.30143	1	Csp_LG13_02017.1;Csp_LG02_00121.1;Csp_LG16_03015.1;Csp_LG04_01532.1;Csp_LG15_03806.1;Csp_LG08_01394.1
GO:0016760	cellulose synthase (UDP-forming) activit...	52	6	4.55	0.30143	1	Csp_LG13_02017.1;Csp_LG02_00121.1;Csp_LG16_03015.1;Csp_LG04_01532.1;Csp_LG15_03806.1;Csp_LG08_01394.1
GO:0016278	lysine N-methyltransferase activity	22	3	1.92	0.30165	1	Csp_LG17_00671.1;Csp_LG01_01625.1;Csp_LG07_02545.1
GO:0016279	protein-lysine N-methyltransferase activ...	22	3	1.92	0.30165	1	Csp_LG17_00671.1;Csp_LG01_01625.1;Csp_LG07_02545.1
GO:0018024	histone-lysine N-methyltransferase activ...	22	3	1.92	0.30165	1	Csp_LG17_00671.1;Csp_LG01_01625.1;Csp_LG07_02545.1
GO:0042054	histone methyltransferase activity	22	3	1.92	0.30165	1	Csp_LG17_00671.1;Csp_LG01_01625.1;Csp_LG07_02545.1
GO:0008238	exopeptidase activity	73	8	6.39	0.30602	1	Csp_LG08_00911.1;Csp_LG05_00134.1;Csp_LG17_00761.1;Csp_LG15_02958.1;Csp_LG05_00270.1;Csp_LG13_02321.1;Csp_LG02_01480.1;Csp_LG14_01524.1
GO:0008237	metallopeptidase activity	84	9	7.35	0.31267	1	Csp_LG09_01716.1;Csp_LG09_01365.1;Csp_LG01_01957.1;Csp_LG02_01292.1;Csp_LG03_02448.1;Csp_LG12_01461.1;Csp_LG03_00799.1;Csp_LG09_00092.1;Csp_LG07_02898.1
GO:0016829	lyase activity	202	20	17.67	0.31376	1	Csp_LG12_00972.1;Csp_LG10_00359.1;Csp_LG11_02274.1;Csp_LG01_00549.1;Csp_LG08_02267.1;Csp_LG06_01155.1;Csp_LG10_00277.1;Csp_LG02_02583.1;Csp_LG10_00172.1;Csp_LG05_03030.1;Csp_LG13_00809.1;Csp_LG09_03938.1;Csp_LG06_00778.1;Csp_LG05_00444.1;Csp_LG05_00513.1;Csp_LG01_00199.1;Csp_LG10_03045.1;Csp_LG17_00795.1;Csp_LG11_02265.1;Csp_LG12_01640.1
GO:0016627	oxidoreductase activity, acting on the C...	43	5	3.76	0.32221	1	Csp_LG11_02834.1;Csp_LG08_00921.1;Csp_LG17_01582.1;Csp_LG16_02006.1;Csp_LG03_01479.1
GO:0030170	pyridoxal phosphate binding	97	10	8.48	0.34153	1	Csp_LG17_02214.1;Csp_LG08_00630.1;Csp_LG06_01726.1;Csp_LG17_02213.1;Csp_LG05_03030.1;Csp_LG13_00809.1;Csp_LG09_03938.1;Csp_LG17_01528.1;Csp_LG05_00226.1;Csp_LG02_01186.1
GO:0070279	vitamin B6 binding	97	10	8.48	0.34153	1	Csp_LG17_02214.1;Csp_LG08_00630.1;Csp_LG06_01726.1;Csp_LG17_02213.1;Csp_LG05_03030.1;Csp_LG13_00809.1;Csp_LG09_03938.1;Csp_LG17_01528.1;Csp_LG05_00226.1;Csp_LG02_01186.1
GO:0008173	RNA methyltransferase activity	24	3	2.1	0.35123	1	Csp_LG02_02230.1;Csp_LG13_02458.1;Csp_LG02_00545.1
GO:0008276	protein methyltransferase activity	24	3	2.1	0.35123	1	Csp_LG17_00671.1;Csp_LG01_01625.1;Csp_LG07_02545.1
GO:0016161	beta-amylase activity	24	3	2.1	0.35123	1	Csp_LG01_00753.1;Csp_LG08_01232.1;Csp_LG01_00758.1
GO:0045735	nutrient reservoir activity	56	6	4.9	0.36516	1	Csp_LG02_00748.1;Csp_LG01_00076.1;Csp_LG08_01561.1;Csp_LG08_01267.1;Csp_LG10_00172.1;Csp_LG05_02156.1
GO:0005085	guanyl-nucleotide exchange factor activi...	35	4	3.06	0.36699	1	Csp_LG16_02595.1;Csp_LG04_00238.1;Csp_LG14_00431.1;Csp_LG14_00179.1
GO:0003909	DNA ligase activity	5	1	0.44	0.36727	1	Csp_LG16_02422.1
GO:0003910	DNA ligase (ATP) activity	5	1	0.44	0.36727	1	Csp_LG16_02422.1
GO:0004579	dolichyl-diphosphooligosaccharide-protei...	5	1	0.44	0.36727	1	Csp_LG05_00063.1
GO:0004615	phosphomannomutase activity	5	1	0.44	0.36727	1	Csp_LG16_00692.1
GO:0004779	sulfate adenylyltransferase activity	5	1	0.44	0.36727	1	Csp_LG13_01919.1
GO:0004781	sulfate adenylyltransferase (ATP) activi...	5	1	0.44	0.36727	1	Csp_LG13_01919.1
GO:0016151	nickel cation binding	5	1	0.44	0.36727	1	Csp_LG10_02312.1
GO:0051920	peroxiredoxin activity	5	1	0.44	0.36727	1	Csp_LG16_01320.1
GO:0004427	inorganic diphosphatase activity	25	3	2.19	0.37591	1	Csp_LG07_01543.1;Csp_LG07_01972.1;Csp_LG01_01395.1
GO:0016410	N-acyltransferase activity	15	2	1.31	0.38242	1	Csp_LG02_00684.1;Csp_LG15_01987.1
GO:0070566	adenylyltransferase activity	15	2	1.31	0.38242	1	Csp_LG09_01920.1;Csp_LG13_01919.1
GO:0051020	GTPase binding	59	6	5.16	0.41341	1	Csp_LG16_02595.1;Csp_LG15_01175.1;Csp_LG14_01968.1;Csp_LG04_00238.1;Csp_LG14_00431.1;Csp_LG14_00179.1
GO:0070008	serine-type exopeptidase activity	59	6	5.16	0.41341	1	Csp_LG08_00911.1;Csp_LG05_00134.1;Csp_LG17_00761.1;Csp_LG15_02958.1;Csp_LG05_00270.1;Csp_LG13_02321.1
GO:0005544	calcium-dependent phospholipid binding	16	2	1.4	0.41430	1	Csp_LG14_00767.1;Csp_LG08_01839.1
GO:0033926	glycopeptide alpha-N-acetylgalactosamini...	16	2	1.4	0.41430	1	Csp_LG12_02033.1;Csp_LG12_02031.1
GO:0016779	nucleotidyltransferase activity	159	15	13.91	0.41911	1	Csp_LG14_00709.1;Csp_LG16_02718.1;Csp_LG11_01625.1;Csp_LG14_00999.1;Csp_LG14_00712.1;Csp_LG02_01045.1;Csp_LG03_01334.1;Csp_LG17_01031.1;Csp_LG08_02511.1;Csp_LG10_00948.1;Csp_LG09_01920.1;Csp_LG10_00449.1;Csp_LG13_01919.1;Csp_LG17_02329.1;Csp_LG02_01046.1
GO:0001671	ATPase activator activity	6	1	0.52	0.42263	1	Csp_LG13_01587.1
GO:0003954	NADH dehydrogenase activity	6	1	0.52	0.42263	1	Csp_LG13_00091.1
GO:0004066	asparagine synthase (glutamine-hydrolyzi...	6	1	0.52	0.42263	1	Csp_LG15_03292.1
GO:0008137	NADH dehydrogenase (ubiquinone) activity	6	1	0.52	0.42263	1	Csp_LG13_00091.1
GO:0010277	chlorophyllide a oxygenase [overall] act...	6	1	0.52	0.42263	1	Csp_LG15_03647.1
GO:0015098	molybdate ion transmembrane transporter ...	6	1	0.52	0.42263	1	Csp_LG08_01205.1
GO:0050136	NADH dehydrogenase (quinone) activity	6	1	0.52	0.42263	1	Csp_LG13_00091.1
GO:0008170	N-methyltransferase activity	27	3	2.36	0.42457	1	Csp_LG17_00671.1;Csp_LG01_01625.1;Csp_LG07_02545.1
GO:0004386	helicase activity	60	6	5.25	0.42943	1	Csp_LG06_01153.1;Csp_LG17_01397.1;Csp_LG13_02754.1;Csp_LG08_00958.1;Csp_LG01_00573.1;Csp_LG13_02796.1
GO:0019842	vitamin binding	116	11	10.15	0.43604	1	Csp_LG17_02214.1;Csp_LG08_00630.1;Csp_LG06_01726.1;Csp_LG17_02213.1;Csp_LG05_03030.1;Csp_LG13_00809.1;Csp_LG09_03938.1;Csp_LG17_00812.1;Csp_LG17_01528.1;Csp_LG05_00226.1;Csp_LG02_01186.1
GO:0034062	5'-3' RNA polymerase activity	83	8	7.26	0.44170	1	Csp_LG14_00709.1;Csp_LG16_02718.1;Csp_LG14_00999.1;Csp_LG14_00712.1;Csp_LG02_01045.1;Csp_LG17_01031.1;Csp_LG10_00948.1;Csp_LG02_01046.1
GO:0097747	RNA polymerase activity	83	8	7.26	0.44170	1	Csp_LG14_00709.1;Csp_LG16_02718.1;Csp_LG14_00999.1;Csp_LG14_00712.1;Csp_LG02_01045.1;Csp_LG17_01031.1;Csp_LG10_00948.1;Csp_LG02_01046.1
GO:0004190	aspartic-type endopeptidase activity	17	2	1.49	0.44532	1	Csp_LG06_01080.1;Csp_LG06_00172.1
GO:0016868	intramolecular transferase activity, pho...	17	2	1.49	0.44532	1	Csp_LG16_00692.1;Csp_LG14_00728.1
GO:0070001	aspartic-type peptidase activity	17	2	1.49	0.44532	1	Csp_LG06_01080.1;Csp_LG06_00172.1
GO:0051087	chaperone binding	28	3	2.45	0.44842	1	Csp_LG16_00980.1;Csp_LG10_02019.1;Csp_LG13_01587.1
GO:0048037	cofactor binding	480	43	41.98	0.45793	1	Csp_LG09_03671.1;Csp_LG01_01020.1;Csp_LG14_00922.1;Csp_LG17_02214.1;Csp_LG08_00630.1;Csp_LG15_01783.1;Csp_LG01_00985.1;Csp_LG01_01989.1;Csp_LG15_01165.1;Csp_LG16_01805.1;Csp_LG12_00058.1;Csp_LG03_00952.1;Csp_LG13_02765.1;Csp_LG06_01726.1;Csp_LG05_01219.1;Csp_LG02_01416.1;Csp_LG11_01997.1;Csp_LG15_01164.1;Csp_LG10_00485.1;Csp_LG17_02213.1;Csp_LG02_02587.1;Csp_LG05_03030.1;Csp_LG13_00809.1;Csp_LG09…
GO:0004014	adenosylmethionine decarboxylase activit...	7	1	0.61	0.47315	1	Csp_LG05_00444.1
GO:0004096	catalase activity	7	1	0.61	0.47315	1	Csp_LG03_00769.1
GO:0016703	oxidoreductase activity, acting on singl...	7	1	0.61	0.47315	1	Csp_LG15_03647.1
GO:0016886	ligase activity, forming phosphoric este...	7	1	0.61	0.47315	1	Csp_LG16_02422.1
GO:0031406	carboxylic acid binding	7	1	0.61	0.47315	1	Csp_LG17_00812.1
GO:0043177	organic acid binding	7	1	0.61	0.47315	1	Csp_LG17_00812.1
GO:0004559	alpha-mannosidase activity	18	2	1.57	0.47541	1	Csp_LG11_00948.1;Csp_LG02_01077.1
GO:0015923	mannosidase activity	18	2	1.57	0.47541	1	Csp_LG11_00948.1;Csp_LG02_01077.1
GO:0140101	catalytic activity, acting on a tRNA	120	11	10.5	0.48174	1	Csp_LG04_02246.1;Csp_LG04_01284.1;Csp_LG06_00028.1;Csp_LG13_01573.1;Csp_LG13_01202.1;Csp_LG02_02230.1;Csp_LG14_01454.1;Csp_LG05_00228.1;Csp_LG05_00572.1;Csp_LG15_02926.1;Csp_LG15_00863.1
GO:0051287	NAD binding	87	8	7.61	0.49561	1	Csp_LG09_03671.1;Csp_LG15_01783.1;Csp_LG11_01997.1;Csp_LG09_00588.1;Csp_LG13_00147.1;Csp_LG16_00159.1;Csp_LG11_01097.1;Csp_LG11_01633.1
GO:0004185	serine-type carboxypeptidase activity	53	5	4.64	0.49905	1	Csp_LG08_00911.1;Csp_LG05_00134.1;Csp_LG17_00761.1;Csp_LG15_02958.1;Csp_LG13_02321.1
GO:0008519	ammonium transmembrane transporter activ...	19	2	1.66	0.50448	1	Csp_LG16_02193.1;Csp_LG16_02192.1
GO:0010333	terpene synthase activity	42	4	3.67	0.50695	1	Csp_LG10_03045.1;Csp_LG17_00795.1;Csp_LG11_02265.1;Csp_LG12_01640.1
GO:0003883	CTP synthase activity	8	1	0.7	0.51925	1	Csp_LG05_02302.1
GO:0004478	methionine adenosyltransferase activity	8	1	0.7	0.51925	1	Csp_LG16_02857.1
GO:0004576	oligosaccharyl transferase activity	8	1	0.7	0.51925	1	Csp_LG05_00063.1
GO:0004807	triose-phosphate isomerase activity	8	1	0.7	0.51925	1	Csp_LG05_01750.1
GO:0016423	tRNA (guanine) methyltransferase activit...	8	1	0.7	0.51925	1	Csp_LG02_02230.1
GO:0001871	pattern binding	78	7	6.82	0.52954	1	Csp_LG06_02359.1;Csp_LG04_01821.1;Csp_LG06_01908.1;Csp_LG14_01852.1;Csp_LG13_00751.1;Csp_LG16_00725.1;Csp_LG01_01098.1
GO:0030247	polysaccharide binding	78	7	6.82	0.52954	1	Csp_LG06_02359.1;Csp_LG04_01821.1;Csp_LG06_01908.1;Csp_LG14_01852.1;Csp_LG13_00751.1;Csp_LG16_00725.1;Csp_LG01_01098.1
GO:0050662	coenzyme binding	346	30	30.26	0.54843	1	Csp_LG09_03671.1;Csp_LG01_01020.1;Csp_LG14_00922.1;Csp_LG15_01783.1;Csp_LG01_01989.1;Csp_LG15_01165.1;Csp_LG16_01805.1;Csp_LG12_00058.1;Csp_LG03_00952.1;Csp_LG13_02765.1;Csp_LG05_01219.1;Csp_LG11_01997.1;Csp_LG15_01164.1;Csp_LG02_02587.1;Csp_LG13_00119.1;Csp_LG09_00588.1;Csp_LG13_00147.1;Csp_LG16_00159.1;Csp_LG06_00051.1;Csp_LG06_00058.1;Csp_LG14_00923.1;Csp_LG15_00536.1;Csp_LG07_00313.1;Csp_LG11…
GO:0004180	carboxypeptidase activity	56	5	4.9	0.54909	1	Csp_LG08_00911.1;Csp_LG05_00134.1;Csp_LG17_00761.1;Csp_LG15_02958.1;Csp_LG13_02321.1
GO:0005092	GDP-dissociation inhibitor activity	21	2	1.84	0.55938	1	Csp_LG10_03201.1;Csp_LG17_01007.1
GO:0003918	DNA topoisomerase type II (ATP-hydrolyzi...	9	1	0.79	0.56132	1	Csp_LG08_01271.1
GO:0004435	phosphatidylinositol phospholipase C act...	9	1	0.79	0.56132	1	Csp_LG15_03438.1
GO:0004620	phospholipase activity	9	1	0.79	0.56132	1	Csp_LG15_03438.1
GO:0004629	phospholipase C activity	9	1	0.79	0.56132	1	Csp_LG15_03438.1
GO:0004652	polynucleotide adenylyltransferase activ...	9	1	0.79	0.56132	1	Csp_LG09_01920.1
GO:0005094	Rho GDP-dissociation inhibitor activity	9	1	0.79	0.56132	1	Csp_LG10_03201.1
GO:0016884	carbon-nitrogen ligase activity, with gl...	9	1	0.79	0.56132	1	Csp_LG15_03292.1
GO:0061505	DNA topoisomerase II activity	9	1	0.79	0.56132	1	Csp_LG08_01271.1
GO:0140102	catalytic activity, acting on a rRNA	9	1	0.79	0.56132	1	Csp_LG13_02458.1
GO:0016838	carbon-oxygen lyase activity, acting on ...	46	4	4.02	0.58049	1	Csp_LG10_03045.1;Csp_LG17_00795.1;Csp_LG11_02265.1;Csp_LG12_01640.1
GO:0004784	superoxide dismutase activity	10	1	0.87	0.59971	1	Csp_LG01_01751.1
GO:0008175	tRNA methyltransferase activity	10	1	0.87	0.59971	1	Csp_LG02_02230.1
GO:0016721	oxidoreductase activity, acting on super...	10	1	0.87	0.59971	1	Csp_LG01_01751.1
GO:0050664	oxidoreductase activity, acting on NAD(P...	10	1	0.87	0.59971	1	Csp_LG14_01201.1
GO:0016307	phosphatidylinositol phosphate kinase ac...	23	2	2.01	0.60979	1	Csp_LG08_02329.1;Csp_LG08_02333.1
GO:0140103	catalytic activity, acting on a glycopro...	23	2	2.01	0.60979	1	Csp_LG12_02033.1;Csp_LG12_02031.1
GO:0032555	purine ribonucleotide binding	2868	247	250.86	0.62128	1	Csp_LG10_00616.1;Csp_LG05_00666.1;Csp_LG05_00669.1;Csp_LG09_03821.1;Csp_LG12_01095.1;Csp_LG05_00544.1;Csp_LG02_00820.1;Csp_LG04_00553.1;Csp_LG13_02018.1;Csp_LG15_02964.1;Csp_LG06_01153.1;Csp_LG13_02701.1;Csp_LG10_00194.1;Csp_LG04_02246.1;Csp_LG05_00168.1;Csp_LG04_01284.1;Csp_LG09_01385.1;Csp_LG09_02554.1;Csp_LG06_00028.1;Csp_LG10_03299.1;Csp_LG17_01776.1;Csp_LG06_01138.1;Csp_LG10_00482.1;Csp_LG06…
GO:0008536	Ran GTPase binding	24	2	2.1	0.63330	1	Csp_LG15_01175.1;Csp_LG14_01968.1
GO:0016298	lipase activity	11	1	0.96	0.63474	1	Csp_LG15_03438.1
GO:0016655	oxidoreductase activity, acting on NAD(P...	11	1	0.96	0.63474	1	Csp_LG13_00091.1
GO:0016846	carbon-sulfur lyase activity	11	1	0.96	0.63474	1	Csp_LG10_00277.1
GO:0017025	TBP-class protein binding	11	1	0.96	0.63474	1	Csp_LG09_00522.1
GO:0008233	peptidase activity	526	44	46.01	0.64641	1	Csp_LG06_01080.1;Csp_LG02_02072.1;Csp_LG09_01716.1;Csp_LG08_01123.1;Csp_LG08_00911.1;Csp_LG10_02800.1;Csp_LG07_02823.1;Csp_LG09_01365.1;Csp_LG11_01761.1;Csp_LG04_01150.1;Csp_LG04_02252.1;Csp_LG01_01957.1;Csp_LG09_02330.1;Csp_LG05_00134.1;Csp_LG02_01292.1;Csp_LG17_00761.1;Csp_LG17_01665.1;Csp_LG03_02448.1;Csp_LG04_01971.1;Csp_LG12_02196.1;Csp_LG12_01461.1;Csp_LG03_00799.1;Csp_LG09_00092.1;Csp_LG15…
GO:0032553	ribonucleotide binding	2892	248	252.95	0.65078	1	Csp_LG10_00616.1;Csp_LG05_00666.1;Csp_LG05_00669.1;Csp_LG09_03821.1;Csp_LG12_01095.1;Csp_LG05_00544.1;Csp_LG02_00820.1;Csp_LG04_00553.1;Csp_LG13_02018.1;Csp_LG15_02964.1;Csp_LG06_01153.1;Csp_LG13_02701.1;Csp_LG10_00194.1;Csp_LG04_02246.1;Csp_LG05_00168.1;Csp_LG04_01284.1;Csp_LG09_01385.1;Csp_LG09_02554.1;Csp_LG06_00028.1;Csp_LG10_03299.1;Csp_LG17_01776.1;Csp_LG06_01138.1;Csp_LG10_00482.1;Csp_LG06…
GO:0017076	purine nucleotide binding	2882	247	252.08	0.65433	1	Csp_LG10_00616.1;Csp_LG05_00666.1;Csp_LG05_00669.1;Csp_LG09_03821.1;Csp_LG12_01095.1;Csp_LG05_00544.1;Csp_LG02_00820.1;Csp_LG04_00553.1;Csp_LG13_02018.1;Csp_LG15_02964.1;Csp_LG06_01153.1;Csp_LG13_02701.1;Csp_LG10_00194.1;Csp_LG04_02246.1;Csp_LG05_00168.1;Csp_LG04_01284.1;Csp_LG09_01385.1;Csp_LG09_02554.1;Csp_LG06_00028.1;Csp_LG10_03299.1;Csp_LG17_01776.1;Csp_LG06_01138.1;Csp_LG10_00482.1;Csp_LG06…
GO:0008047	enzyme activator activity	38	3	3.32	0.65766	1	Csp_LG02_02840.1;Csp_LG13_01587.1;Csp_LG15_03116.1
GO:0003779	actin binding	51	4	4.46	0.66286	1	Csp_LG03_02014.1;Csp_LG06_01274.1;Csp_LG09_02184.1;Csp_LG12_01076.1
GO:0003887	DNA-directed DNA polymerase activity	12	1	1.05	0.66671	1	Csp_LG03_01334.1
GO:0004097	catechol oxidase activity	12	1	1.05	0.66671	1	Csp_LG05_03189.1
GO:0008146	sulfotransferase activity	12	1	1.05	0.66671	1	Csp_LG04_00639.1
GO:0016782	transferase activity, transferring sulfu...	12	1	1.05	0.66671	1	Csp_LG04_00639.1
GO:0016872	intramolecular lyase activity	12	1	1.05	0.66671	1	Csp_LG13_00511.1
GO:0016881	acid-amino acid ligase activity	12	1	1.05	0.66671	1	Csp_LG10_01719.1
GO:0019139	cytokinin dehydrogenase activity	12	1	1.05	0.66671	1	Csp_LG14_00923.1
GO:0060590	ATPase regulator activity	12	1	1.05	0.66671	1	Csp_LG13_01587.1
GO:0097367	carbohydrate derivative binding	2901	248	253.74	0.67145	1	Csp_LG10_00616.1;Csp_LG05_00666.1;Csp_LG05_00669.1;Csp_LG09_03821.1;Csp_LG12_01095.1;Csp_LG05_00544.1;Csp_LG02_00820.1;Csp_LG04_00553.1;Csp_LG13_02018.1;Csp_LG15_02964.1;Csp_LG06_01153.1;Csp_LG13_02701.1;Csp_LG10_00194.1;Csp_LG04_02246.1;Csp_LG05_00168.1;Csp_LG04_01284.1;Csp_LG09_01385.1;Csp_LG09_02554.1;Csp_LG06_00028.1;Csp_LG10_03299.1;Csp_LG17_01776.1;Csp_LG06_01138.1;Csp_LG10_00482.1;Csp_LG06…
GO:0003924	GTPase activity	249	20	21.78	0.68874	1	Csp_LG03_01354.1;Csp_LG03_00460.1;Csp_LG05_03057.1;Csp_LG17_02315.1;Csp_LG16_02879.1;Csp_LG03_01703.1;Csp_LG10_00482.1;Csp_LG08_01712.1;Csp_LG03_01474.1;Csp_LG10_02564.1;Csp_LG07_01561.1;Csp_LG07_01989.1;Csp_LG03_00064.1;Csp_LG03_00729.1;Csp_LG05_01334.1;Csp_LG13_02705.1;Csp_LG17_00986.1;Csp_LG05_02363.1;Csp_LG07_03002.1;Csp_LG05_02467.1
GO:0005543	phospholipid binding	66	5	5.77	0.69556	1	Csp_LG11_01977.1;Csp_LG15_03074.1;Csp_LG14_00767.1;Csp_LG01_00173.1;Csp_LG08_01839.1
GO:0016746	transferase activity, transferring acyl ...	334	27	29.21	0.69561	1	Csp_LG05_02684.1;Csp_LG14_01698.1;Csp_LG16_02265.1;Csp_LG06_00198.1;Csp_LG10_03051.1;Csp_LG10_03054.1;Csp_LG08_02250.1;Csp_LG14_01515.1;Csp_LG05_01909.1;Csp_LG04_00018.1;Csp_LG06_00184.1;Csp_LG06_00185.1;Csp_LG02_00684.1;Csp_LG15_01987.1;Csp_LG08_02175.1;Csp_LG10_02101.1;Csp_LG10_02081.1;Csp_LG11_00929.1;Csp_LG12_00354.1;Csp_LG09_04074.1;Csp_LG11_02138.1;Csp_LG10_02082.1;Csp_LG11_00928.1;Csp_LG14…
GO:0008134	transcription factor binding	13	1	1.14	0.69588	1	Csp_LG09_00522.1
GO:0016651	oxidoreductase activity, acting on NAD(P...	27	2	2.36	0.69715	1	Csp_LG13_00091.1;Csp_LG14_01201.1
GO:0004332	fructose-bisphosphate aldolase activity	14	1	1.22	0.72250	1	Csp_LG10_00359.1
GO:0004506	squalene monooxygenase activity	14	1	1.22	0.72250	1	Csp_LG02_02587.1
GO:0004867	serine-type endopeptidase inhibitor acti...	14	1	1.22	0.72250	1	Csp_LG10_01981.1
GO:0005244	voltage-gated ion channel activity	14	1	1.22	0.72250	1	Csp_LG06_00582.1
GO:0005247	voltage-gated chloride channel activity	14	1	1.22	0.72250	1	Csp_LG06_00582.1
GO:0005253	anion channel activity	14	1	1.22	0.72250	1	Csp_LG06_00582.1
GO:0005254	chloride channel activity	14	1	1.22	0.72250	1	Csp_LG06_00582.1
GO:0008308	voltage-gated anion channel activity	14	1	1.22	0.72250	1	Csp_LG06_00582.1
GO:0015108	chloride transmembrane transporter activ...	14	1	1.22	0.72250	1	Csp_LG06_00582.1
GO:0022832	voltage-gated channel activity	14	1	1.22	0.72250	1	Csp_LG06_00582.1
GO:0034061	DNA polymerase activity	14	1	1.22	0.72250	1	Csp_LG03_01334.1
GO:0017016	Ras GTPase binding	42	3	3.67	0.72349	1	Csp_LG16_02595.1;Csp_LG15_01175.1;Csp_LG14_01968.1
GO:0031267	small GTPase binding	42	3	3.67	0.72349	1	Csp_LG16_02595.1;Csp_LG15_01175.1;Csp_LG14_01968.1
GO:0016747	transferase activity, transferring acyl ...	256	20	22.39	0.73458	1	Csp_LG05_02684.1;Csp_LG16_02265.1;Csp_LG06_00198.1;Csp_LG08_02250.1;Csp_LG14_01515.1;Csp_LG05_01909.1;Csp_LG04_00018.1;Csp_LG02_00684.1;Csp_LG15_01987.1;Csp_LG08_02175.1;Csp_LG10_02081.1;Csp_LG11_00929.1;Csp_LG12_00354.1;Csp_LG11_02138.1;Csp_LG10_02082.1;Csp_LG11_00928.1;Csp_LG14_00161.1;Csp_LG10_02909.1;Csp_LG11_00925.1;Csp_LG05_01885.1
GO:0008017	microtubule binding	108	8	9.45	0.73833	1	Csp_LG02_00820.1;Csp_LG01_00531.1;Csp_LG13_01897.1;Csp_LG14_00920.1;Csp_LG08_00096.1;Csp_LG05_03514.1;Csp_LG11_02185.1;Csp_LG01_00636.1
GO:0016701	oxidoreductase activity, acting on singl...	70	5	6.12	0.74402	1	Csp_LG07_00031.1;Csp_LG09_02219.1;Csp_LG10_00884.1;Csp_LG16_02777.1;Csp_LG15_03647.1
GO:0003755	peptidyl-prolyl cis-trans isomerase acti...	57	4	4.99	0.74619	1	Csp_LG05_02243.1;Csp_LG08_02536.1;Csp_LG16_01713.1;Csp_LG10_01181.1
GO:0016859	cis-trans isomerase activity	57	4	4.99	0.74619	1	Csp_LG05_02243.1;Csp_LG08_02536.1;Csp_LG16_01713.1;Csp_LG10_01181.1
GO:0003916	DNA topoisomerase activity	15	1	1.31	0.74679	1	Csp_LG08_01271.1
GO:0019239	deaminase activity	15	1	1.31	0.74679	1	Csp_LG10_03114.1
GO:0030983	mismatched DNA binding	15	1	1.31	0.74679	1	Csp_LG14_02258.1
GO:0046527	glucosyltransferase activity	135	10	11.81	0.75321	1	Csp_LG13_02017.1;Csp_LG13_02405.1;Csp_LG02_00121.1;Csp_LG16_03015.1;Csp_LG04_01532.1;Csp_LG15_03806.1;Csp_LG02_00818.1;Csp_LG06_01232.1;Csp_LG08_01394.1;Csp_LG06_01231.1
GO:0060589	nucleoside-triphosphatase regulator acti...	58	4	5.07	0.75842	1	Csp_LG10_03201.1;Csp_LG02_02840.1;Csp_LG13_01587.1;Csp_LG17_01007.1
GO:0008171	O-methyltransferase activity	45	3	3.94	0.76605	1	Csp_LG01_02314.1;Csp_LG07_03242.1;Csp_LG13_01054.1
GO:0004869	cysteine-type endopeptidase inhibitor ac...	16	1	1.4	0.76896	1	Csp_LG08_01921.1
GO:0004553	hydrolase activity, hydrolyzing O-glycos...	529	42	46.27	0.76929	1	Csp_LG11_01500.1;Csp_LG15_01710.1;Csp_LG13_01331.1;Csp_LG06_01087.1;Csp_LG16_02265.1;Csp_LG05_00940.1;Csp_LG03_02950.1;Csp_LG04_01989.1;Csp_LG02_00712.1;Csp_LG13_02478.1;Csp_LG01_01902.1;Csp_LG11_00948.1;Csp_LG09_00553.1;Csp_LG17_00602.1;Csp_LG14_00355.1;Csp_LG04_01828.1;Csp_LG14_01354.1;Csp_LG03_00855.1;Csp_LG16_01598.1;Csp_LG01_00753.1;Csp_LG09_02024.1;Csp_LG08_01232.1;Csp_LG08_01071.1;Csp_LG16…
GO:0016702	oxidoreductase activity, acting on singl...	59	4	5.16	0.77019	1	Csp_LG07_00031.1;Csp_LG09_02219.1;Csp_LG10_00884.1;Csp_LG16_02777.1
GO:0051213	dioxygenase activity	59	4	5.16	0.77019	1	Csp_LG07_00031.1;Csp_LG09_02219.1;Csp_LG10_00884.1;Csp_LG16_02777.1
GO:0004674	protein serine/threonine kinase activity	46	3	4.02	0.77899	1	Csp_LG10_01341.1;Csp_LG07_00004.1;Csp_LG13_01905.1
GO:0030695	GTPase regulator activity	46	3	4.02	0.77899	1	Csp_LG10_03201.1;Csp_LG02_02840.1;Csp_LG17_01007.1
GO:0016832	aldehyde-lyase activity	17	1	1.49	0.78919	1	Csp_LG10_00359.1
GO:0036094	small molecule binding	3264	274	285.49	0.79449	1	Csp_LG10_00616.1;Csp_LG05_00666.1;Csp_LG05_00669.1;Csp_LG09_03821.1;Csp_LG12_01095.1;Csp_LG05_00544.1;Csp_LG02_00820.1;Csp_LG09_03671.1;Csp_LG04_00553.1;Csp_LG13_02018.1;Csp_LG14_00922.1;Csp_LG15_02964.1;Csp_LG06_01153.1;Csp_LG17_02214.1;Csp_LG13_02701.1;Csp_LG10_00194.1;Csp_LG04_02246.1;Csp_LG05_00168.1;Csp_LG04_01284.1;Csp_LG09_01385.1;Csp_LG09_02554.1;Csp_LG06_00028.1;Csp_LG10_03299.1;Csp_LG08…
GO:0015079	potassium ion transmembrane transporter ...	33	2	2.89	0.79722	1	Csp_LG14_01222.1;Csp_LG16_00113.1
GO:0030246	carbohydrate binding	167	12	14.61	0.80115	1	Csp_LG06_02359.1;Csp_LG04_01821.1;Csp_LG06_01908.1;Csp_LG14_01852.1;Csp_LG07_00617.1;Csp_LG12_00416.1;Csp_LG15_00392.1;Csp_LG13_00751.1;Csp_LG16_00725.1;Csp_LG01_01098.1;Csp_LG04_00836.1;Csp_LG02_00874.1
GO:0016835	carbon-oxygen lyase activity	89	6	7.78	0.80147	1	Csp_LG10_00172.1;Csp_LG05_00513.1;Csp_LG10_03045.1;Csp_LG17_00795.1;Csp_LG11_02265.1;Csp_LG12_01640.1
GO:0019899	enzyme binding	89	6	7.78	0.80147	1	Csp_LG16_02595.1;Csp_LG15_01175.1;Csp_LG14_01968.1;Csp_LG04_00238.1;Csp_LG14_00431.1;Csp_LG14_00179.1
GO:0016741	transferase activity, transferring one-c...	343	26	30	0.80592	1	Csp_LG17_00671.1;Csp_LG01_01625.1;Csp_LG07_02110.1;Csp_LG13_01526.1;Csp_LG05_02701.1;Csp_LG15_01365.1;Csp_LG03_01977.1;Csp_LG01_00145.1;Csp_LG02_02230.1;Csp_LG16_00059.1;Csp_LG06_02447.1;Csp_LG01_02314.1;Csp_LG07_03242.1;Csp_LG15_01271.1;Csp_LG15_03601.1;Csp_LG07_02545.1;Csp_LG17_00912.1;Csp_LG17_01610.1;Csp_LG13_01054.1;Csp_LG09_01420.1;Csp_LG13_02458.1;Csp_LG16_02496.1;Csp_LG09_03498.1;Csp_LG10…
GO:0005088	Ras guanyl-nucleotide exchange factor ac...	18	1	1.57	0.80764	1	Csp_LG16_02595.1
GO:0005089	Rho guanyl-nucleotide exchange factor ac...	18	1	1.57	0.80764	1	Csp_LG16_02595.1
GO:0016682	oxidoreductase activity, acting on diphe...	18	1	1.57	0.80764	1	Csp_LG05_03189.1
GO:0017048	Rho GTPase binding	18	1	1.57	0.80764	1	Csp_LG16_02595.1
GO:0033218	amide binding	18	1	1.57	0.80764	1	Csp_LG17_00812.1
GO:0071949	FAD binding	18	1	1.57	0.80764	1	Csp_LG07_00313.1
GO:0008234	cysteine-type peptidase activity	130	9	11.37	0.81252	1	Csp_LG08_01123.1;Csp_LG10_02800.1;Csp_LG11_01761.1;Csp_LG04_01150.1;Csp_LG09_02330.1;Csp_LG11_01524.1;Csp_LG14_01102.1;Csp_LG16_02301.1;Csp_LG14_01713.1
GO:0000166	nucleotide binding	3148	263	275.35	0.81432	1	Csp_LG10_00616.1;Csp_LG05_00666.1;Csp_LG05_00669.1;Csp_LG09_03821.1;Csp_LG12_01095.1;Csp_LG05_00544.1;Csp_LG02_00820.1;Csp_LG09_03671.1;Csp_LG04_00553.1;Csp_LG13_02018.1;Csp_LG14_00922.1;Csp_LG15_02964.1;Csp_LG06_01153.1;Csp_LG13_02701.1;Csp_LG10_00194.1;Csp_LG04_02246.1;Csp_LG05_00168.1;Csp_LG04_01284.1;Csp_LG09_01385.1;Csp_LG09_02554.1;Csp_LG06_00028.1;Csp_LG10_03299.1;Csp_LG17_01776.1;Csp_LG06…
GO:1901265	nucleoside phosphate binding	3148	263	275.35	0.81432	1	Csp_LG10_00616.1;Csp_LG05_00666.1;Csp_LG05_00669.1;Csp_LG09_03821.1;Csp_LG12_01095.1;Csp_LG05_00544.1;Csp_LG02_00820.1;Csp_LG09_03671.1;Csp_LG04_00553.1;Csp_LG13_02018.1;Csp_LG14_00922.1;Csp_LG15_02964.1;Csp_LG06_01153.1;Csp_LG13_02701.1;Csp_LG10_00194.1;Csp_LG04_02246.1;Csp_LG05_00168.1;Csp_LG04_01284.1;Csp_LG09_01385.1;Csp_LG09_02554.1;Csp_LG06_00028.1;Csp_LG10_03299.1;Csp_LG17_01776.1;Csp_LG06…
GO:0043168	anion binding	3219	269	281.56	0.81616	1	Csp_LG10_00616.1;Csp_LG05_00666.1;Csp_LG05_00669.1;Csp_LG09_03821.1;Csp_LG12_01095.1;Csp_LG05_00544.1;Csp_LG02_00820.1;Csp_LG04_00553.1;Csp_LG13_02018.1;Csp_LG14_00922.1;Csp_LG15_02964.1;Csp_LG06_01153.1;Csp_LG17_02214.1;Csp_LG13_02701.1;Csp_LG10_00194.1;Csp_LG04_02246.1;Csp_LG05_00168.1;Csp_LG04_01284.1;Csp_LG09_01385.1;Csp_LG09_02554.1;Csp_LG06_00028.1;Csp_LG10_03299.1;Csp_LG08_00630.1;Csp_LG17…
GO:0008092	cytoskeletal protein binding	170	12	14.87	0.81980	1	Csp_LG02_00820.1;Csp_LG01_00531.1;Csp_LG03_02014.1;Csp_LG13_01897.1;Csp_LG14_00920.1;Csp_LG08_00096.1;Csp_LG05_03514.1;Csp_LG11_02185.1;Csp_LG06_01274.1;Csp_LG09_02184.1;Csp_LG12_01076.1;Csp_LG01_00636.1
GO:0016798	hydrolase activity, acting on glycosyl b...	555	43	48.54	0.82131	1	Csp_LG11_01500.1;Csp_LG15_01710.1;Csp_LG13_01331.1;Csp_LG06_01087.1;Csp_LG16_02265.1;Csp_LG05_00940.1;Csp_LG03_02950.1;Csp_LG04_01989.1;Csp_LG02_00712.1;Csp_LG13_02478.1;Csp_LG01_01902.1;Csp_LG11_00948.1;Csp_LG09_00553.1;Csp_LG17_00602.1;Csp_LG14_00355.1;Csp_LG04_01828.1;Csp_LG14_01354.1;Csp_LG03_00855.1;Csp_LG16_01598.1;Csp_LG01_00753.1;Csp_LG09_02024.1;Csp_LG08_01232.1;Csp_LG08_01071.1;Csp_LG16…
GO:0004866	endopeptidase inhibitor activity	35	2	3.06	0.82341	1	Csp_LG10_01981.1;Csp_LG08_01921.1
GO:0016836	hydro-lyase activity	35	2	3.06	0.82341	1	Csp_LG10_00172.1;Csp_LG05_00513.1
GO:0030414	peptidase inhibitor activity	35	2	3.06	0.82341	1	Csp_LG10_01981.1;Csp_LG08_01921.1
GO:0061134	peptidase regulator activity	35	2	3.06	0.82341	1	Csp_LG10_01981.1;Csp_LG08_01921.1
GO:0061135	endopeptidase regulator activity	35	2	3.06	0.82341	1	Csp_LG10_01981.1;Csp_LG08_01921.1
GO:0015631	tubulin binding	119	8	10.41	0.82751	1	Csp_LG02_00820.1;Csp_LG01_00531.1;Csp_LG13_01897.1;Csp_LG14_00920.1;Csp_LG08_00096.1;Csp_LG05_03514.1;Csp_LG11_02185.1;Csp_LG01_00636.1
GO:0016887	ATPase activity	261	19	22.83	0.82997	1	Csp_LG09_01412.1;Csp_LG09_02586.1;Csp_LG17_01406.1;Csp_LG17_01776.1;Csp_LG17_01777.1;Csp_LG15_02703.1;Csp_LG08_01271.1;Csp_LG05_00462.1;Csp_LG09_01880.1;Csp_LG05_01640.1;Csp_LG17_01491.1;Csp_LG09_00343.1;Csp_LG04_01881.1;Csp_LG09_00345.1;Csp_LG04_01882.1;Csp_LG17_01778.1;Csp_LG02_00370.1;Csp_LG11_01893.1;Csp_LG09_03074.1
GO:0000989	transcription factor activity, transcrip...	36	2	3.15	0.83533	1	Csp_LG02_00121.1;Csp_LG15_03888.1
GO:0003712	transcription cofactor activity	36	2	3.15	0.83533	1	Csp_LG02_00121.1;Csp_LG15_03888.1
GO:0015932	nucleobase-containing compound transmemb...	20	1	1.75	0.83985	1	Csp_LG11_01366.1
GO:0035091	phosphatidylinositol binding	20	1	1.75	0.83985	1	Csp_LG01_00173.1
GO:1901505	carbohydrate derivative transmembrane tr...	20	1	1.75	0.83985	1	Csp_LG11_01366.1
GO:0070011	peptidase activity, acting on L-amino ac...	501	38	43.82	0.84508	1	Csp_LG06_01080.1;Csp_LG02_02072.1;Csp_LG09_01716.1;Csp_LG08_01123.1;Csp_LG08_00911.1;Csp_LG10_02800.1;Csp_LG07_02823.1;Csp_LG09_01365.1;Csp_LG11_01761.1;Csp_LG04_01150.1;Csp_LG04_02252.1;Csp_LG01_01957.1;Csp_LG09_02330.1;Csp_LG05_00134.1;Csp_LG02_01292.1;Csp_LG17_00761.1;Csp_LG17_01665.1;Csp_LG03_02448.1;Csp_LG12_01461.1;Csp_LG03_00799.1;Csp_LG09_00092.1;Csp_LG15_02958.1;Csp_LG11_01524.1;Csp_LG14…
GO:0000988	transcription factor activity, protein b...	37	2	3.24	0.84652	1	Csp_LG02_00121.1;Csp_LG15_03888.1
GO:0008168	methyltransferase activity	328	24	28.69	0.84762	1	Csp_LG17_00671.1;Csp_LG01_01625.1;Csp_LG07_02110.1;Csp_LG13_01526.1;Csp_LG05_02701.1;Csp_LG15_01365.1;Csp_LG03_01977.1;Csp_LG01_00145.1;Csp_LG02_02230.1;Csp_LG16_00059.1;Csp_LG06_02447.1;Csp_LG01_02314.1;Csp_LG07_03242.1;Csp_LG15_01271.1;Csp_LG15_03601.1;Csp_LG07_02545.1;Csp_LG17_00912.1;Csp_LG17_01610.1;Csp_LG13_01054.1;Csp_LG09_01420.1;Csp_LG13_02458.1;Csp_LG16_02496.1;Csp_LG14_02198.1;Csp_LG02…
GO:0046873	metal ion transmembrane transporter acti...	109	7	9.53	0.85049	1	Csp_LG15_03599.1;Csp_LG14_01222.1;Csp_LG16_00113.1;Csp_LG15_03596.1;Csp_LG03_00179.1;Csp_LG17_01029.1;Csp_LG07_01048.1
GO:0005509	calcium ion binding	293	21	25.63	0.85881	1	Csp_LG13_02170.1;Csp_LG02_00081.1;Csp_LG05_00940.1;Csp_LG02_02267.1;Csp_LG14_00423.1;Csp_LG12_00423.1;Csp_LG12_01894.1;Csp_LG14_00767.1;Csp_LG14_00503.1;Csp_LG09_00553.1;Csp_LG17_00602.1;Csp_LG12_02146.1;Csp_LG12_00422.1;Csp_LG08_00855.1;Csp_LG05_00122.1;Csp_LG10_00089.1;Csp_LG08_01273.1;Csp_LG08_01557.1;Csp_LG08_01839.1;Csp_LG02_01256.1;Csp_LG14_01201.1
GO:0008094	DNA-dependent ATPase activity	22	1	1.92	0.86667	1	Csp_LG08_01271.1
GO:0004525	ribonuclease III activity	23	1	2.01	0.87835	1	Csp_LG10_00790.1
GO:0032296	double-stranded RNA-specific ribonucleas...	23	1	2.01	0.87835	1	Csp_LG10_00790.1
GO:0015399	primary active transmembrane transporter...	115	7	10.06	0.88552	1	Csp_LG09_01412.1;Csp_LG09_02586.1;Csp_LG17_01406.1;Csp_LG17_01777.1;Csp_LG07_01543.1;Csp_LG07_01972.1;Csp_LG01_01395.1
GO:0015405	P-P-bond-hydrolysis-driven transmembrane...	115	7	10.06	0.88552	1	Csp_LG09_01412.1;Csp_LG09_02586.1;Csp_LG17_01406.1;Csp_LG17_01777.1;Csp_LG07_01543.1;Csp_LG07_01972.1;Csp_LG01_01395.1
GO:0008081	phosphoric diester hydrolase activity	24	1	2.1	0.88900	1	Csp_LG15_03438.1
GO:0010181	FMN binding	24	1	2.1	0.88900	1	Csp_LG01_00985.1
GO:0016679	oxidoreductase activity, acting on diphe...	24	1	2.1	0.88900	1	Csp_LG05_03189.1
GO:0004175	endopeptidase activity	265	18	23.18	0.89687	1	Csp_LG06_01080.1;Csp_LG02_02072.1;Csp_LG09_01716.1;Csp_LG07_02823.1;Csp_LG04_02252.1;Csp_LG01_01957.1;Csp_LG02_01292.1;Csp_LG17_01665.1;Csp_LG03_02448.1;Csp_LG12_01461.1;Csp_LG03_00799.1;Csp_LG09_00092.1;Csp_LG15_03611.1;Csp_LG05_00270.1;Csp_LG06_00172.1;Csp_LG11_00676.1;Csp_LG05_01416.1;Csp_LG07_02898.1
GO:0005096	GTPase activator activity	25	1	2.19	0.89873	1	Csp_LG02_02840.1
GO:0008236	serine-type peptidase activity	214	14	18.72	0.90241	1	Csp_LG02_02072.1;Csp_LG08_00911.1;Csp_LG04_02252.1;Csp_LG05_00134.1;Csp_LG17_00761.1;Csp_LG17_01665.1;Csp_LG15_02958.1;Csp_LG05_00270.1;Csp_LG13_02321.1;Csp_LG11_00676.1;Csp_LG05_01416.1;Csp_LG10_01431.1;Csp_LG12_00304.1;Csp_LG11_01206.1
GO:0017171	serine hydrolase activity	214	14	18.72	0.90241	1	Csp_LG02_02072.1;Csp_LG08_00911.1;Csp_LG04_02252.1;Csp_LG05_00134.1;Csp_LG17_00761.1;Csp_LG17_01665.1;Csp_LG15_02958.1;Csp_LG05_00270.1;Csp_LG13_02321.1;Csp_LG11_00676.1;Csp_LG05_01416.1;Csp_LG10_01431.1;Csp_LG12_00304.1;Csp_LG11_01206.1
GO:0030599	pectinesterase activity	90	5	7.87	0.90391	1	Csp_LG02_01433.1;Csp_LG16_00195.1;Csp_LG01_00825.1;Csp_LG02_02735.1;Csp_LG02_02521.1
GO:0005507	copper ion binding	105	6	9.18	0.90613	1	Csp_LG10_01556.1;Csp_LG07_00699.1;Csp_LG02_01416.1;Csp_LG07_01406.1;Csp_LG07_01842.1;Csp_LG10_00485.1
GO:0004527	exonuclease activity	26	1	2.27	0.90760	1	Csp_LG11_02444.1
GO:0017111	nucleoside-triphosphatase activity	663	49	57.99	0.91078	1	Csp_LG02_00820.1;Csp_LG03_01354.1;Csp_LG09_01412.1;Csp_LG09_02586.1;Csp_LG17_01406.1;Csp_LG06_01153.1;Csp_LG17_01397.1;Csp_LG03_00460.1;Csp_LG05_03057.1;Csp_LG17_02315.1;Csp_LG16_02879.1;Csp_LG03_01703.1;Csp_LG17_01776.1;Csp_LG10_00482.1;Csp_LG08_00096.1;Csp_LG08_01712.1;Csp_LG03_01474.1;Csp_LG17_01777.1;Csp_LG15_02703.1;Csp_LG08_01271.1;Csp_LG10_02564.1;Csp_LG07_01561.1;Csp_LG07_01989.1;Csp_LG05…
GO:0016462	pyrophosphatase activity	701	52	61.31	0.91223	1	Csp_LG02_00820.1;Csp_LG03_01354.1;Csp_LG09_01412.1;Csp_LG09_02586.1;Csp_LG17_01406.1;Csp_LG06_01153.1;Csp_LG17_01397.1;Csp_LG03_00460.1;Csp_LG05_03057.1;Csp_LG17_02315.1;Csp_LG16_02879.1;Csp_LG03_01703.1;Csp_LG17_01776.1;Csp_LG10_00482.1;Csp_LG08_00096.1;Csp_LG08_01712.1;Csp_LG03_01474.1;Csp_LG17_01777.1;Csp_LG15_02703.1;Csp_LG08_01271.1;Csp_LG10_02564.1;Csp_LG07_01561.1;Csp_LG07_01989.1;Csp_LG05…
GO:0004298	threonine-type endopeptidase activity	45	2	3.94	0.91387	1	Csp_LG07_02823.1;Csp_LG15_03611.1
GO:0070003	threonine-type peptidase activity	45	2	3.94	0.91387	1	Csp_LG07_02823.1;Csp_LG15_03611.1
GO:0004497	monooxygenase activity	46	2	4.02	0.92000	1	Csp_LG02_02587.1;Csp_LG15_03647.1
GO:0016818	hydrolase activity, acting on acid anhyd...	708	52	61.93	0.92440	1	Csp_LG02_00820.1;Csp_LG03_01354.1;Csp_LG09_01412.1;Csp_LG09_02586.1;Csp_LG17_01406.1;Csp_LG06_01153.1;Csp_LG17_01397.1;Csp_LG03_00460.1;Csp_LG05_03057.1;Csp_LG17_02315.1;Csp_LG16_02879.1;Csp_LG03_01703.1;Csp_LG17_01776.1;Csp_LG10_00482.1;Csp_LG08_00096.1;Csp_LG08_01712.1;Csp_LG03_01474.1;Csp_LG17_01777.1;Csp_LG15_02703.1;Csp_LG08_01271.1;Csp_LG10_02564.1;Csp_LG07_01561.1;Csp_LG07_01989.1;Csp_LG05…
GO:0005506	iron ion binding	431	30	37.7	0.92529	1	Csp_LG09_00095.1;Csp_LG12_00964.1;Csp_LG01_02091.1;Csp_LG16_00278.1;Csp_LG03_00243.1;Csp_LG11_00412.1;Csp_LG03_00244.1;Csp_LG11_00413.1;Csp_LG11_00415.1;Csp_LG15_03984.1;Csp_LG02_01209.1;Csp_LG15_00527.1;Csp_LG05_02717.1;Csp_LG10_02482.1;Csp_LG05_02718.1;Csp_LG02_02765.1;Csp_LG05_00649.1;Csp_LG04_02058.1;Csp_LG12_02288.1;Csp_LG10_02021.1;Csp_LG08_00311.1;Csp_LG05_02861.1;Csp_LG16_00499.1;Csp_LG09…
GO:0016817	hydrolase activity, acting on acid anhyd...	709	52	62.01	0.92603	1	Csp_LG02_00820.1;Csp_LG03_01354.1;Csp_LG09_01412.1;Csp_LG09_02586.1;Csp_LG17_01406.1;Csp_LG06_01153.1;Csp_LG17_01397.1;Csp_LG03_00460.1;Csp_LG05_03057.1;Csp_LG17_02315.1;Csp_LG16_02879.1;Csp_LG03_01703.1;Csp_LG17_01776.1;Csp_LG10_00482.1;Csp_LG08_00096.1;Csp_LG08_01712.1;Csp_LG03_01474.1;Csp_LG17_01777.1;Csp_LG15_02703.1;Csp_LG08_01271.1;Csp_LG10_02564.1;Csp_LG07_01561.1;Csp_LG07_01989.1;Csp_LG05…
GO:0052689	carboxylic ester hydrolase activity	110	6	9.62	0.92710	1	Csp_LG02_01433.1;Csp_LG16_00195.1;Csp_LG02_00678.1;Csp_LG01_00825.1;Csp_LG02_02735.1;Csp_LG02_02521.1
GO:0008138	protein tyrosine/serine/threonine phosph...	29	1	2.54	0.92982	1	Csp_LG16_01744.1
GO:0008378	galactosyltransferase activity	32	1	2.8	0.94669	1	Csp_LG13_02564.1
GO:0004721	phosphoprotein phosphatase activity	33	1	2.89	0.95137	1	Csp_LG16_01744.1
GO:0016209	antioxidant activity	177	10	15.48	0.95268	1	Csp_LG02_00806.1;Csp_LG15_02129.1;Csp_LG01_01999.1;Csp_LG01_02000.1;Csp_LG16_01320.1;Csp_LG03_00769.1;Csp_LG09_00079.1;Csp_LG15_02209.1;Csp_LG01_01751.1;Csp_LG14_01201.1
GO:0003777	microtubule motor activity	89	4	7.78	0.95819	1	Csp_LG02_00820.1;Csp_LG08_00096.1;Csp_LG11_02185.1;Csp_LG01_00636.1
GO:0004842	ubiquitin-protein transferase activity	139	7	12.16	0.96485	1	Csp_LG02_02994.1;Csp_LG09_00606.1;Csp_LG09_02929.1;Csp_LG16_02392.1;Csp_LG07_01417.1;Csp_LG07_01855.1;Csp_LG05_01501.1
GO:0019787	ubiquitin-like protein transferase activ...	139	7	12.16	0.96485	1	Csp_LG02_02994.1;Csp_LG09_00606.1;Csp_LG09_02929.1;Csp_LG16_02392.1;Csp_LG07_01417.1;Csp_LG07_01855.1;Csp_LG05_01501.1
GO:0016709	oxidoreductase activity, acting on paire...	39	1	3.41	0.97195	1	Csp_LG02_02587.1
GO:0019783	ubiquitin-like protein-specific protease...	60	2	5.25	0.97237	1	Csp_LG11_01524.1;Csp_LG14_01102.1
GO:0036459	thiol-dependent ubiquitinyl hydrolase ac...	60	2	5.25	0.97237	1	Csp_LG11_01524.1;Csp_LG14_01102.1
GO:0101005	ubiquitinyl hydrolase activity	60	2	5.25	0.97237	1	Csp_LG11_01524.1;Csp_LG14_01102.1
GO:0008289	lipid binding	113	5	9.88	0.97394	1	Csp_LG11_01977.1;Csp_LG15_03074.1;Csp_LG14_00767.1;Csp_LG01_00173.1;Csp_LG08_01839.1
GO:0050660	flavin adenine dinucleotide binding	130	6	11.37	0.97537	1	Csp_LG14_00922.1;Csp_LG05_01219.1;Csp_LG02_02587.1;Csp_LG14_00923.1;Csp_LG07_00313.1;Csp_LG10_02453.1
GO:0016820	hydrolase activity, acting on acid anhyd...	99	4	8.66	0.97785	1	Csp_LG09_01412.1;Csp_LG09_02586.1;Csp_LG17_01406.1;Csp_LG17_01777.1
GO:0042626	ATPase activity, coupled to transmembran...	99	4	8.66	0.97785	1	Csp_LG09_01412.1;Csp_LG09_02586.1;Csp_LG17_01406.1;Csp_LG17_01777.1
GO:0043492	ATPase activity, coupled to movement of ...	99	4	8.66	0.97785	1	Csp_LG09_01412.1;Csp_LG09_02586.1;Csp_LG17_01406.1;Csp_LG17_01777.1
GO:0004252	serine-type endopeptidase activity	133	6	11.63	0.97926	1	Csp_LG02_02072.1;Csp_LG04_02252.1;Csp_LG17_01665.1;Csp_LG05_00270.1;Csp_LG11_00676.1;Csp_LG05_01416.1
GO:0005524	ATP binding	2226	169	194.7	0.98361	1	Csp_LG10_00616.1;Csp_LG05_00666.1;Csp_LG05_00669.1;Csp_LG09_03821.1;Csp_LG12_01095.1;Csp_LG05_00544.1;Csp_LG02_00820.1;Csp_LG04_00553.1;Csp_LG13_02018.1;Csp_LG15_02964.1;Csp_LG06_01153.1;Csp_LG13_02701.1;Csp_LG10_00194.1;Csp_LG04_02246.1;Csp_LG05_00168.1;Csp_LG04_01284.1;Csp_LG09_01385.1;Csp_LG09_02554.1;Csp_LG06_00028.1;Csp_LG10_03299.1;Csp_LG17_01776.1;Csp_LG06_01138.1;Csp_LG06_00229.1;Csp_LG13…
GO:0046906	tetrapyrrole binding	540	34	47.23	0.98634	1	Csp_LG16_00209.1;Csp_LG10_02054.1;Csp_LG09_00095.1;Csp_LG12_00964.1;Csp_LG01_01999.1;Csp_LG01_02000.1;Csp_LG01_02091.1;Csp_LG02_00538.1;Csp_LG16_00278.1;Csp_LG03_00243.1;Csp_LG11_00412.1;Csp_LG03_00244.1;Csp_LG11_00413.1;Csp_LG11_00415.1;Csp_LG15_03984.1;Csp_LG06_00727.1;Csp_LG02_01209.1;Csp_LG15_00527.1;Csp_LG04_00421.1;Csp_LG02_02765.1;Csp_LG05_00649.1;Csp_LG03_00769.1;Csp_LG10_02021.1;Csp_LG08…
GO:0043565	sequence-specific DNA binding	264	14	23.09	0.98723	1	Csp_LG05_03150.1;Csp_LG07_00271.1;Csp_LG05_01603.1;Csp_LG09_03917.1;Csp_LG10_02496.1;Csp_LG13_01325.1;Csp_LG06_01415.1;Csp_LG12_01461.1;Csp_LG16_02740.1;Csp_LG08_00128.1;Csp_LG15_00658.1;Csp_LG17_00876.1;Csp_LG16_02964.1;Csp_LG06_01414.1
GO:0003774	motor activity	108	4	9.45	0.98776	1	Csp_LG02_00820.1;Csp_LG08_00096.1;Csp_LG11_02185.1;Csp_LG01_00636.1
GO:0022890	inorganic cation transmembrane transport...	236	12	20.64	0.98813	1	Csp_LG15_03599.1;Csp_LG14_01222.1;Csp_LG16_00113.1;Csp_LG15_03596.1;Csp_LG08_01517.1;Csp_LG15_01195.1;Csp_LG07_01406.1;Csp_LG07_01842.1;Csp_LG17_01180.1;Csp_LG03_00179.1;Csp_LG17_01029.1;Csp_LG07_01048.1
GO:0015077	monovalent inorganic cation transmembran...	160	7	13.99	0.98892	1	Csp_LG14_01222.1;Csp_LG16_00113.1;Csp_LG08_01517.1;Csp_LG15_01195.1;Csp_LG07_01406.1;Csp_LG07_01842.1;Csp_LG17_01180.1
GO:0015078	hydrogen ion transmembrane transporter a...	127	5	11.11	0.98901	1	Csp_LG08_01517.1;Csp_LG15_01195.1;Csp_LG07_01406.1;Csp_LG07_01842.1;Csp_LG17_01180.1
GO:0042623	ATPase activity, coupled	129	5	11.28	0.99032	1	Csp_LG09_01412.1;Csp_LG09_02586.1;Csp_LG17_01406.1;Csp_LG17_01777.1;Csp_LG08_01271.1
GO:0020037	heme binding	539	33	47.14	0.99101	1	Csp_LG16_00209.1;Csp_LG10_02054.1;Csp_LG09_00095.1;Csp_LG12_00964.1;Csp_LG01_01999.1;Csp_LG01_02000.1;Csp_LG01_02091.1;Csp_LG02_00538.1;Csp_LG16_00278.1;Csp_LG03_00243.1;Csp_LG11_00412.1;Csp_LG03_00244.1;Csp_LG11_00413.1;Csp_LG11_00415.1;Csp_LG15_03984.1;Csp_LG02_01209.1;Csp_LG15_00527.1;Csp_LG04_00421.1;Csp_LG02_02765.1;Csp_LG05_00649.1;Csp_LG03_00769.1;Csp_LG10_02021.1;Csp_LG08_00311.1;Csp_LG09…
GO:0016684	oxidoreductase activity, acting on perox...	165	7	14.43	0.99170	1	Csp_LG01_01999.1;Csp_LG01_02000.1;Csp_LG16_01320.1;Csp_LG03_00769.1;Csp_LG09_00079.1;Csp_LG15_02209.1;Csp_LG14_01201.1
GO:0008324	cation transmembrane transporter activit...	276	14	24.14	0.99267	1	Csp_LG15_03599.1;Csp_LG14_01222.1;Csp_LG16_00113.1;Csp_LG15_03596.1;Csp_LG16_02193.1;Csp_LG16_02192.1;Csp_LG08_01517.1;Csp_LG15_01195.1;Csp_LG07_01406.1;Csp_LG07_01842.1;Csp_LG17_01180.1;Csp_LG03_00179.1;Csp_LG17_01029.1;Csp_LG07_01048.1
GO:0022836	gated channel activity	54	1	4.72	0.99292	1	Csp_LG06_00582.1
GO:0050661	NADP binding	54	1	4.72	0.99292	1	Csp_LG13_00119.1
GO:0005216	ion channel activity	99	3	8.66	0.99371	1	Csp_LG15_03528.1;Csp_LG15_01106.1;Csp_LG06_00582.1
GO:0022838	substrate-specific channel activity	99	3	8.66	0.99371	1	Csp_LG15_03528.1;Csp_LG15_01106.1;Csp_LG06_00582.1
GO:0004650	polygalacturonase activity	79	2	6.91	0.99387	1	Csp_LG11_02564.1;Csp_LG09_03351.1
GO:0016705	oxidoreductase activity, acting on paire...	441	25	38.57	0.99434	1	Csp_LG09_00095.1;Csp_LG12_00964.1;Csp_LG01_02091.1;Csp_LG16_00278.1;Csp_LG03_00243.1;Csp_LG11_00412.1;Csp_LG03_00244.1;Csp_LG11_00413.1;Csp_LG11_00415.1;Csp_LG15_03984.1;Csp_LG02_01209.1;Csp_LG15_00527.1;Csp_LG02_02765.1;Csp_LG05_00649.1;Csp_LG10_02021.1;Csp_LG08_00311.1;Csp_LG02_02587.1;Csp_LG05_02861.1;Csp_LG16_00499.1;Csp_LG09_01701.1;Csp_LG09_02882.1;Csp_LG07_00809.1;Csp_LG16_00928.1;Csp_LG08…
GO:0015075	ion transmembrane transporter activity	404	22	35.34	0.99551	1	Csp_LG15_03528.1;Csp_LG15_01106.1;Csp_LG09_02075.1;Csp_LG15_03599.1;Csp_LG14_01222.1;Csp_LG16_00113.1;Csp_LG15_03596.1;Csp_LG08_01205.1;Csp_LG06_00582.1;Csp_LG16_02193.1;Csp_LG16_02192.1;Csp_LG08_01517.1;Csp_LG15_01195.1;Csp_LG07_01406.1;Csp_LG07_01842.1;Csp_LG17_01180.1;Csp_LG15_03375.1;Csp_LG09_02074.1;Csp_LG03_00179.1;Csp_LG11_01366.1;Csp_LG17_01029.1;Csp_LG07_01048.1
GO:0004601	peroxidase activity	160	6	13.99	0.99594	1	Csp_LG01_01999.1;Csp_LG01_02000.1;Csp_LG03_00769.1;Csp_LG09_00079.1;Csp_LG15_02209.1;Csp_LG14_01201.1
GO:0015267	channel activity	162	6	14.17	0.99643	1	Csp_LG15_03528.1;Csp_LG15_01106.1;Csp_LG08_01418.1;Csp_LG06_00582.1;Csp_LG13_02644.1;Csp_LG08_01018.1
GO:0022803	passive transmembrane transporter activi...	162	6	14.17	0.99643	1	Csp_LG15_03528.1;Csp_LG15_01106.1;Csp_LG08_01418.1;Csp_LG06_00582.1;Csp_LG13_02644.1;Csp_LG08_01018.1
GO:0001883	purine nucleoside binding	311	15	27.2	0.99719	1	Csp_LG10_00482.1;Csp_LG10_02564.1;Csp_LG07_01561.1;Csp_LG07_01989.1;Csp_LG11_00375.1;Csp_LG05_01334.1;Csp_LG13_02705.1;Csp_LG07_01229.1;Csp_LG07_01650.1;Csp_LG17_00986.1;Csp_LG05_02363.1;Csp_LG06_00520.1;Csp_LG14_01347.1;Csp_LG16_03010.1;Csp_LG05_02467.1
GO:0005525	GTP binding	311	15	27.2	0.99719	1	Csp_LG10_00482.1;Csp_LG10_02564.1;Csp_LG07_01561.1;Csp_LG07_01989.1;Csp_LG11_00375.1;Csp_LG05_01334.1;Csp_LG13_02705.1;Csp_LG07_01229.1;Csp_LG07_01650.1;Csp_LG17_00986.1;Csp_LG05_02363.1;Csp_LG06_00520.1;Csp_LG14_01347.1;Csp_LG16_03010.1;Csp_LG05_02467.1
GO:0032549	ribonucleoside binding	311	15	27.2	0.99719	1	Csp_LG10_00482.1;Csp_LG10_02564.1;Csp_LG07_01561.1;Csp_LG07_01989.1;Csp_LG11_00375.1;Csp_LG05_01334.1;Csp_LG13_02705.1;Csp_LG07_01229.1;Csp_LG07_01650.1;Csp_LG17_00986.1;Csp_LG05_02363.1;Csp_LG06_00520.1;Csp_LG14_01347.1;Csp_LG16_03010.1;Csp_LG05_02467.1
GO:0032550	purine ribonucleoside binding	311	15	27.2	0.99719	1	Csp_LG10_00482.1;Csp_LG10_02564.1;Csp_LG07_01561.1;Csp_LG07_01989.1;Csp_LG11_00375.1;Csp_LG05_01334.1;Csp_LG13_02705.1;Csp_LG07_01229.1;Csp_LG07_01650.1;Csp_LG17_00986.1;Csp_LG05_02363.1;Csp_LG06_00520.1;Csp_LG14_01347.1;Csp_LG16_03010.1;Csp_LG05_02467.1
GO:0032561	guanyl ribonucleotide binding	311	15	27.2	0.99719	1	Csp_LG10_00482.1;Csp_LG10_02564.1;Csp_LG07_01561.1;Csp_LG07_01989.1;Csp_LG11_00375.1;Csp_LG05_01334.1;Csp_LG13_02705.1;Csp_LG07_01229.1;Csp_LG07_01650.1;Csp_LG17_00986.1;Csp_LG05_02363.1;Csp_LG06_00520.1;Csp_LG14_01347.1;Csp_LG16_03010.1;Csp_LG05_02467.1
GO:0015035	protein disulfide oxidoreductase activit...	65	1	5.69	0.99742	1	Csp_LG04_01495.1
GO:0015036	disulfide oxidoreductase activity	65	1	5.69	0.99742	1	Csp_LG04_01495.1
GO:0001882	nucleoside binding	313	15	27.38	0.99745	1	Csp_LG10_00482.1;Csp_LG10_02564.1;Csp_LG07_01561.1;Csp_LG07_01989.1;Csp_LG11_00375.1;Csp_LG05_01334.1;Csp_LG13_02705.1;Csp_LG07_01229.1;Csp_LG07_01650.1;Csp_LG17_00986.1;Csp_LG05_02363.1;Csp_LG06_00520.1;Csp_LG14_01347.1;Csp_LG16_03010.1;Csp_LG05_02467.1
GO:0022891	substrate-specific transmembrane transpo...	420	22	36.74	0.99774	1	Csp_LG15_03528.1;Csp_LG15_01106.1;Csp_LG09_02075.1;Csp_LG15_03599.1;Csp_LG14_01222.1;Csp_LG16_00113.1;Csp_LG15_03596.1;Csp_LG08_01205.1;Csp_LG06_00582.1;Csp_LG16_02193.1;Csp_LG16_02192.1;Csp_LG08_01517.1;Csp_LG15_01195.1;Csp_LG07_01406.1;Csp_LG07_01842.1;Csp_LG17_01180.1;Csp_LG15_03375.1;Csp_LG09_02074.1;Csp_LG03_00179.1;Csp_LG11_01366.1;Csp_LG17_01029.1;Csp_LG07_01048.1
GO:0003824	catalytic activity	9351	765	817.9	0.99792	1	Csp_LG13_01268.1;Csp_LG16_01284.1;Csp_LG08_02329.1;Csp_LG03_01189.1;Csp_LG03_01058.1;Csp_LG14_01478.1;Csp_LG17_02123.1;Csp_LG01_01996.1;Csp_LG15_02233.1;Csp_LG09_03821.1;Csp_LG12_01095.1;Csp_LG03_01994.1;Csp_LG05_00904.1;Csp_LG13_02319.1;Csp_LG09_01128.1;Csp_LG12_00953.1;Csp_LG07_01186.1;Csp_LG13_02567.1;Csp_LG07_01616.1;Csp_LG09_01922.1;Csp_LG06_01080.1;Csp_LG09_00721.1;Csp_LG12_00972.1;Csp_LG14…
GO:0042578	phosphoric ester hydrolase activity	115	3	10.06	0.99811	1	Csp_LG15_03438.1;Csp_LG08_02229.1;Csp_LG16_01744.1
GO:0019001	guanyl nucleotide binding	319	15	27.9	0.99811	1	Csp_LG10_00482.1;Csp_LG10_02564.1;Csp_LG07_01561.1;Csp_LG07_01989.1;Csp_LG11_00375.1;Csp_LG05_01334.1;Csp_LG13_02705.1;Csp_LG07_01229.1;Csp_LG07_01650.1;Csp_LG17_00986.1;Csp_LG05_02363.1;Csp_LG06_00520.1;Csp_LG14_01347.1;Csp_LG16_03010.1;Csp_LG05_02467.1
GO:0035639	purine ribonucleoside triphosphate bindi...	2535	184	221.73	0.99850	1	Csp_LG10_00616.1;Csp_LG05_00666.1;Csp_LG05_00669.1;Csp_LG09_03821.1;Csp_LG12_01095.1;Csp_LG05_00544.1;Csp_LG02_00820.1;Csp_LG04_00553.1;Csp_LG13_02018.1;Csp_LG15_02964.1;Csp_LG06_01153.1;Csp_LG13_02701.1;Csp_LG10_00194.1;Csp_LG04_02246.1;Csp_LG05_00168.1;Csp_LG04_01284.1;Csp_LG09_01385.1;Csp_LG09_02554.1;Csp_LG06_00028.1;Csp_LG10_03299.1;Csp_LG17_01776.1;Csp_LG06_01138.1;Csp_LG10_00482.1;Csp_LG06…
GO:0016758	transferase activity, transferring hexos...	506	27	44.26	0.99872	1	Csp_LG13_02017.1;Csp_LG13_00323.1;Csp_LG04_01181.1;Csp_LG13_02405.1;Csp_LG16_02977.1;Csp_LG02_00121.1;Csp_LG16_03015.1;Csp_LG04_01532.1;Csp_LG15_03806.1;Csp_LG02_00818.1;Csp_LG06_01232.1;Csp_LG08_01394.1;Csp_LG13_02564.1;Csp_LG01_00097.1;Csp_LG07_03027.1;Csp_LG07_03029.1;Csp_LG13_01888.1;Csp_LG12_00655.1;Csp_LG13_02624.1;Csp_LG07_00640.1;Csp_LG02_01315.1;Csp_LG05_00063.1;Csp_LG06_01231.1;Csp_LG07…
GO:0098772	molecular function regulator	298	13	26.07	0.99889	1	Csp_LG10_03201.1;Csp_LG10_01981.1;Csp_LG16_02595.1;Csp_LG04_00238.1;Csp_LG14_00431.1;Csp_LG14_00179.1;Csp_LG02_02840.1;Csp_LG13_01587.1;Csp_LG15_03699.1;Csp_LG15_03116.1;Csp_LG13_01344.1;Csp_LG17_01007.1;Csp_LG08_01921.1
GO:0016791	phosphatase activity	76	1	6.65	0.99906	1	Csp_LG16_01744.1
GO:0009055	electron transfer activity	204	7	17.84	0.99925	1	Csp_LG17_02123.1;Csp_LG03_02369.1;Csp_LG13_01808.1;Csp_LG16_01835.1;Csp_LG07_01406.1;Csp_LG07_01842.1;Csp_LG04_01495.1
GO:0016667	oxidoreductase activity, acting on a sul...	81	1	7.08	0.99941	1	Csp_LG04_01495.1
GO:0004857	enzyme inhibitor activity	156	4	13.64	0.99959	1	Csp_LG10_01981.1;Csp_LG15_03699.1;Csp_LG13_01344.1;Csp_LG08_01921.1
GO:0022892	substrate-specific transporter activity	460	22	40.23	0.99964	1	Csp_LG15_03528.1;Csp_LG15_01106.1;Csp_LG09_02075.1;Csp_LG15_03599.1;Csp_LG14_01222.1;Csp_LG16_00113.1;Csp_LG15_03596.1;Csp_LG08_01205.1;Csp_LG06_00582.1;Csp_LG16_02193.1;Csp_LG16_02192.1;Csp_LG08_01517.1;Csp_LG15_01195.1;Csp_LG07_01406.1;Csp_LG07_01842.1;Csp_LG17_01180.1;Csp_LG15_03375.1;Csp_LG09_02074.1;Csp_LG03_00179.1;Csp_LG11_01366.1;Csp_LG17_01029.1;Csp_LG07_01048.1
GO:0016757	transferase activity, transferring glyco...	638	34	55.8	0.99965	1	Csp_LG16_00201.1;Csp_LG13_02017.1;Csp_LG13_00323.1;Csp_LG04_01181.1;Csp_LG11_02285.1;Csp_LG13_02405.1;Csp_LG16_02977.1;Csp_LG12_00435.1;Csp_LG02_00121.1;Csp_LG16_03015.1;Csp_LG04_01532.1;Csp_LG15_03806.1;Csp_LG02_00818.1;Csp_LG06_01232.1;Csp_LG08_01394.1;Csp_LG13_02564.1;Csp_LG01_00097.1;Csp_LG07_03027.1;Csp_LG07_03029.1;Csp_LG13_01888.1;Csp_LG12_00655.1;Csp_LG13_02624.1;Csp_LG07_00640.1;Csp_LG02…
GO:0030234	enzyme regulator activity	256	9	22.39	0.99974	1	Csp_LG10_03201.1;Csp_LG10_01981.1;Csp_LG02_02840.1;Csp_LG13_01587.1;Csp_LG15_03699.1;Csp_LG15_03116.1;Csp_LG13_01344.1;Csp_LG17_01007.1;Csp_LG08_01921.1
GO:0016491	oxidoreductase activity	1841	121	161.03	0.99987	1	Csp_LG17_02123.1;Csp_LG07_00031.1;Csp_LG09_02219.1;Csp_LG05_03189.1;Csp_LG14_00922.1;Csp_LG16_00209.1;Csp_LG13_01735.1;Csp_LG13_02494.1;Csp_LG17_02341.1;Csp_LG17_02349.1;Csp_LG17_02202.1;Csp_LG08_00052.1;Csp_LG13_00091.1;Csp_LG10_01556.1;Csp_LG02_00431.1;Csp_LG12_00267.1;Csp_LG03_02369.1;Csp_LG07_00127.1;Csp_LG02_00806.1;Csp_LG15_02129.1;Csp_LG09_00095.1;Csp_LG12_00964.1;Csp_LG13_02762.1;Csp_LG01…
GO:0016773	phosphotransferase activity, alcohol gro...	1858	122	162.51	0.99989	1	Csp_LG08_02329.1;Csp_LG09_03821.1;Csp_LG12_01095.1;Csp_LG04_00553.1;Csp_LG13_02018.1;Csp_LG15_02964.1;Csp_LG13_02701.1;Csp_LG05_00168.1;Csp_LG09_01385.1;Csp_LG09_02554.1;Csp_LG10_03299.1;Csp_LG13_02274.1;Csp_LG16_02260.1;Csp_LG11_01170.1;Csp_LG17_01260.1;Csp_LG12_02445.1;Csp_LG12_00423.1;Csp_LG09_01574.1;Csp_LG15_01147.1;Csp_LG17_00815.1;Csp_LG06_00632.1;Csp_LG06_00583.1;Csp_LG05_01324.1;Csp_LG09…
GO:0004672	protein kinase activity	1744	112	152.54	0.99993	1	Csp_LG09_03821.1;Csp_LG12_01095.1;Csp_LG04_00553.1;Csp_LG13_02018.1;Csp_LG15_02964.1;Csp_LG13_02701.1;Csp_LG05_00168.1;Csp_LG09_01385.1;Csp_LG09_02554.1;Csp_LG10_03299.1;Csp_LG13_02274.1;Csp_LG16_02260.1;Csp_LG11_01170.1;Csp_LG17_01260.1;Csp_LG12_02445.1;Csp_LG12_00423.1;Csp_LG09_01574.1;Csp_LG15_01147.1;Csp_LG17_00815.1;Csp_LG06_00632.1;Csp_LG06_00583.1;Csp_LG09_01527.1;Csp_LG02_00555.1;Csp_LG09…
GO:0016772	transferase activity, transferring phosp...	2090	138	182.81	0.99994	1	Csp_LG08_02329.1;Csp_LG09_03821.1;Csp_LG12_01095.1;Csp_LG14_00709.1;Csp_LG04_00553.1;Csp_LG13_02018.1;Csp_LG15_02964.1;Csp_LG13_02701.1;Csp_LG05_00168.1;Csp_LG16_02718.1;Csp_LG09_01385.1;Csp_LG09_02554.1;Csp_LG10_03299.1;Csp_LG13_02274.1;Csp_LG16_02260.1;Csp_LG11_01170.1;Csp_LG17_01260.1;Csp_LG12_02445.1;Csp_LG12_00423.1;Csp_LG09_01574.1;Csp_LG15_01147.1;Csp_LG17_00815.1;Csp_LG06_00632.1;Csp_LG06…
GO:0140096	catalytic activity, acting on a protein	2549	173	222.95	0.99996	1	Csp_LG09_03821.1;Csp_LG12_01095.1;Csp_LG06_01080.1;Csp_LG04_00553.1;Csp_LG05_02243.1;Csp_LG13_02018.1;Csp_LG15_02964.1;Csp_LG02_02072.1;Csp_LG17_00671.1;Csp_LG09_01716.1;Csp_LG01_01625.1;Csp_LG13_02701.1;Csp_LG05_00168.1;Csp_LG08_01123.1;Csp_LG09_01385.1;Csp_LG09_02554.1;Csp_LG10_03299.1;Csp_LG13_02274.1;Csp_LG16_02260.1;Csp_LG11_01170.1;Csp_LG17_01260.1;Csp_LG12_02445.1;Csp_LG12_00423.1;Csp_LG09…
GO:0022857	transmembrane transporter activity	943	51	82.48	0.99997	1	Csp_LG15_03528.1;Csp_LG15_01106.1;Csp_LG09_02075.1;Csp_LG09_01412.1;Csp_LG09_02586.1;Csp_LG17_01406.1;Csp_LG15_03599.1;Csp_LG14_01222.1;Csp_LG15_01637.1;Csp_LG02_02704.1;Csp_LG08_01418.1;Csp_LG16_00113.1;Csp_LG07_00271.1;Csp_LG17_01777.1;Csp_LG15_03596.1;Csp_LG05_02105.1;Csp_LG08_01205.1;Csp_LG06_00582.1;Csp_LG12_01968.1;Csp_LG16_02193.1;Csp_LG12_01970.1;Csp_LG16_02192.1;Csp_LG08_01517.1;Csp_LG15…
GO:0022804	active transmembrane transporter activit...	278	8	24.32	0.99998	1	Csp_LG09_01412.1;Csp_LG09_02586.1;Csp_LG17_01406.1;Csp_LG17_01777.1;Csp_LG07_01543.1;Csp_LG07_01972.1;Csp_LG01_01395.1;Csp_LG11_01366.1
GO:0016301	kinase activity	1862	116	162.86	0.99999	1	Csp_LG08_02329.1;Csp_LG09_03821.1;Csp_LG12_01095.1;Csp_LG04_00553.1;Csp_LG13_02018.1;Csp_LG15_02964.1;Csp_LG13_02701.1;Csp_LG05_00168.1;Csp_LG09_01385.1;Csp_LG09_02554.1;Csp_LG10_03299.1;Csp_LG13_02274.1;Csp_LG16_02260.1;Csp_LG11_01170.1;Csp_LG17_01260.1;Csp_LG12_02445.1;Csp_LG12_00423.1;Csp_LG09_01574.1;Csp_LG15_01147.1;Csp_LG17_00815.1;Csp_LG06_00632.1;Csp_LG06_00583.1;Csp_LG09_01527.1;Csp_LG02…
GO:0005215	transporter activity	992	51	86.77	1.00000	1	Csp_LG15_03528.1;Csp_LG15_01106.1;Csp_LG09_02075.1;Csp_LG09_01412.1;Csp_LG09_02586.1;Csp_LG17_01406.1;Csp_LG15_03599.1;Csp_LG14_01222.1;Csp_LG15_01637.1;Csp_LG02_02704.1;Csp_LG08_01418.1;Csp_LG16_00113.1;Csp_LG07_00271.1;Csp_LG17_01777.1;Csp_LG15_03596.1;Csp_LG05_02105.1;Csp_LG08_01205.1;Csp_LG06_00582.1;Csp_LG12_01968.1;Csp_LG16_02193.1;Csp_LG12_01970.1;Csp_LG16_02192.1;Csp_LG08_01517.1;Csp_LG15…
GO:0016740	transferase activity	3620	245	316.63	1.00000	1	Csp_LG08_02329.1;Csp_LG09_03821.1;Csp_LG12_01095.1;Csp_LG14_00709.1;Csp_LG05_02684.1;Csp_LG04_00553.1;Csp_LG14_01698.1;Csp_LG15_04421.1;Csp_LG15_04425.1;Csp_LG13_02018.1;Csp_LG15_02964.1;Csp_LG17_00671.1;Csp_LG17_02214.1;Csp_LG01_01625.1;Csp_LG13_02701.1;Csp_LG05_00168.1;Csp_LG16_02718.1;Csp_LG09_01385.1;Csp_LG09_02554.1;Csp_LG05_01513.1;Csp_LG05_01535.1;Csp_LG10_03299.1;Csp_LG07_02110.1;Csp_LG13…
GO:0015297	antiporter activity	159	1	13.91	1.00000	1	Csp_LG11_01366.1
GO:0015291	secondary active transmembrane transport...	163	1	14.26	1.00000	1	Csp_LG11_01366.1
GO:0003700	DNA binding transcription factor activit...	598	20	52.31	1.00000	1	Csp_LG05_03150.1;Csp_LG06_01681.1;Csp_LG06_01988.1;Csp_LG14_01943.1;Csp_LG07_02908.1;Csp_LG07_00271.1;Csp_LG01_02000.1;Csp_LG15_00529.1;Csp_LG10_00486.1;Csp_LG05_01603.1;Csp_LG09_03917.1;Csp_LG17_00770.1;Csp_LG10_02496.1;Csp_LG13_01325.1;Csp_LG06_01415.1;Csp_LG14_02215.1;Csp_LG16_01252.1;Csp_LG12_01461.1;Csp_LG16_02740.1;Csp_LG06_01414.1
GO:0140110	transcription regulator activity	634	22	55.45	1.00000	1	Csp_LG05_03150.1;Csp_LG06_01681.1;Csp_LG06_01988.1;Csp_LG14_01943.1;Csp_LG07_02908.1;Csp_LG07_00271.1;Csp_LG01_02000.1;Csp_LG15_00529.1;Csp_LG10_00486.1;Csp_LG05_01603.1;Csp_LG09_03917.1;Csp_LG17_00770.1;Csp_LG02_00121.1;Csp_LG10_02496.1;Csp_LG13_01325.1;Csp_LG06_01415.1;Csp_LG15_03888.1;Csp_LG14_02215.1;Csp_LG16_01252.1;Csp_LG12_01461.1;Csp_LG16_02740.1;Csp_LG06_01414.1
GO:0003674	molecular_function	17458	1527	1527	1.00000	1	Csp_LG13_01268.1;Csp_LG16_01284.1;Csp_LG13_01617.1;Csp_LG16_01633.1;Csp_LG08_02329.1;Csp_LG10_00616.1;Csp_LG05_00666.1;Csp_LG05_00669.1;Csp_LG03_01189.1;Csp_LG03_00725.1;Csp_LG11_00633.1;Csp_LG03_01058.1;Csp_LG14_01478.1;Csp_LG02_02833.1;Csp_LG17_02123.1;Csp_LG02_00748.1;Csp_LG01_01996.1;Csp_LG02_02402.1;Csp_LG15_02233.1;Csp_LG09_03821.1;Csp_LG12_01095.1;Csp_LG03_01994.1;Csp_LG05_00904.1;Csp_LG13…
GO:0000030	mannosyltransferase activity	7	0	0.61	1.00000	1
GO:0000049	tRNA binding	10	0	0.87	1.00000	1
GO:0000062	fatty-acyl-CoA binding	12	0	1.05	1.00000	1
GO:0000155	phosphorelay sensor kinase activity	22	0	1.92	1.00000	1
GO:0000774	adenyl-nucleotide exchange factor activi...	6	0	0.52	1.00000	1
GO:0002161	aminoacyl-tRNA editing activity	5	0	0.44	1.00000	1
GO:0003682	chromatin binding	41	0	3.59	1.00000	1
GO:0003684	damaged DNA binding	13	0	1.14	1.00000	1
GO:0003697	single-stranded DNA binding	17	0	1.49	1.00000	1
GO:0003713	transcription coactivator activity	5	0	0.44	1.00000	1
GO:0003729	mRNA binding	10	0	0.87	1.00000	1
GO:0003746	translation elongation factor activity	17	0	1.49	1.00000	1
GO:0003747	translation release factor activity	10	0	0.87	1.00000	1
GO:0003830	beta-1,4-mannosylglycoprotein 4-beta-N-a...	5	0	0.44	1.00000	1
GO:0003843	1,3-beta-D-glucan synthase activity	17	0	1.49	1.00000	1
GO:0003855	3-dehydroquinate dehydratase activity	6	0	0.52	1.00000	1
GO:0003857	3-hydroxyacyl-CoA dehydrogenase activity	5	0	0.44	1.00000	1
GO:0003872	6-phosphofructokinase activity	17	0	1.49	1.00000	1
GO:0003905	alkylbase DNA N-glycosylase activity	10	0	0.87	1.00000	1
GO:0003951	NAD+ kinase activity	5	0	0.44	1.00000	1
GO:0003968	RNA-directed 5'-3' RNA polymerase activi...	13	0	1.14	1.00000	1
GO:0003989	acetyl-CoA carboxylase activity	6	0	0.52	1.00000	1
GO:0003993	acid phosphatase activity	24	0	2.1	1.00000	1
GO:0003997	acyl-CoA oxidase activity	5	0	0.44	1.00000	1
GO:0004000	adenosine deaminase activity	8	0	0.7	1.00000	1
GO:0004003	ATP-dependent DNA helicase activity	11	0	0.96	1.00000	1
GO:0004045	aminoacyl-tRNA hydrolase activity	9	0	0.79	1.00000	1
GO:0004143	diacylglycerol kinase activity	9	0	0.79	1.00000	1
GO:0004144	diacylglycerol O-acyltransferase activit...	13	0	1.14	1.00000	1
GO:0004176	ATP-dependent peptidase activity	6	0	0.52	1.00000	1
GO:0004345	glucose-6-phosphate dehydrogenase activi...	6	0	0.52	1.00000	1
GO:0004356	glutamate-ammonia ligase activity	7	0	0.61	1.00000	1
GO:0004367	glycerol-3-phosphate dehydrogenase [NAD+...	6	0	0.52	1.00000	1
GO:0004402	histone acetyltransferase activity	11	0	0.96	1.00000	1
GO:0004470	malic enzyme activity	12	0	1.05	1.00000	1
GO:0004471	malate dehydrogenase (decarboxylating) (...	12	0	1.05	1.00000	1
GO:0004499	N,N-dimethylaniline monooxygenase activi...	25	0	2.19	1.00000	1
GO:0004568	chitinase activity	13	0	1.14	1.00000	1
GO:0004571	mannosyl-oligosaccharide 1,2-alpha-manno...	8	0	0.7	1.00000	1
GO:0004594	pantothenate kinase activity	6	0	0.52	1.00000	1
GO:0004602	glutathione peroxidase activity	11	0	0.96	1.00000	1
GO:0004612	phosphoenolpyruvate carboxykinase (ATP) ...	8	0	0.7	1.00000	1
GO:0004645	phosphorylase activity	9	0	0.79	1.00000	1
GO:0004664	prephenate dehydratase activity	5	0	0.44	1.00000	1
GO:0004673	protein histidine kinase activity	22	0	1.92	1.00000	1
GO:0004764	shikimate 3-dehydrogenase (NADP+) activi...	6	0	0.52	1.00000	1
GO:0004809	tRNA (guanine-N2-)-methyltransferase act...	5	0	0.44	1.00000	1
GO:0004843	thiol-dependent ubiquitin-specific prote...	12	0	1.05	1.00000	1
GO:0004860	protein kinase inhibitor activity	6	0	0.52	1.00000	1
GO:0004861	cyclin-dependent protein serine/threonin...	6	0	0.52	1.00000	1
GO:0004871	signal transducer activity	62	0	5.42	1.00000	1
GO:0004872	receptor activity	62	0	5.42	1.00000	1
GO:0004888	transmembrane signaling receptor activit...	40	0	3.5	1.00000	1
GO:0004970	ionotropic glutamate receptor activity	40	0	3.5	1.00000	1
GO:0005047	signal recognition particle binding	5	0	0.44	1.00000	1
GO:0005048	signal sequence binding	14	0	1.22	1.00000	1
GO:0005102	receptor binding	8	0	0.7	1.00000	1
GO:0005230	extracellular ligand-gated ion channel a...	40	0	3.5	1.00000	1
GO:0005319	lipid transporter activity	15	0	1.31	1.00000	1
GO:0005337	nucleoside transmembrane transporter act...	8	0	0.7	1.00000	1
GO:0005338	nucleotide-sugar transmembrane transport...	8	0	0.7	1.00000	1
GO:0005375	copper ion transmembrane transporter act...	11	0	0.96	1.00000	1
GO:0005381	iron ion transmembrane transporter activ...	5	0	0.44	1.00000	1
GO:0005487	nucleocytoplasmic transporter activity	8	0	0.7	1.00000	1
GO:0005534	galactose binding	7	0	0.61	1.00000	1
GO:0008026	ATP-dependent helicase activity	13	0	1.14	1.00000	1
GO:0008066	glutamate receptor activity	40	0	3.5	1.00000	1
GO:0008079	translation termination factor activity	10	0	0.87	1.00000	1
GO:0008080	N-acetyltransferase activity	13	0	1.14	1.00000	1
GO:0008083	growth factor activity	7	0	0.61	1.00000	1
GO:0008097	5S rRNA binding	5	0	0.44	1.00000	1
GO:0008113	peptide-methionine (S)-S-oxide reductase...	5	0	0.44	1.00000	1
GO:0008184	glycogen phosphorylase activity	9	0	0.79	1.00000	1
GO:0008192	RNA guanylyltransferase activity	5	0	0.44	1.00000	1
GO:0008199	ferric iron binding	6	0	0.52	1.00000	1
GO:0008312	7S RNA binding	13	0	1.14	1.00000	1
GO:0008373	sialyltransferase activity	6	0	0.52	1.00000	1
GO:0008374	O-acyltransferase activity	32	0	2.8	1.00000	1
GO:0008408	3'-5' exonuclease activity	18	0	1.57	1.00000	1
GO:0008417	fucosyltransferase activity	8	0	0.7	1.00000	1
GO:0008443	phosphofructokinase activity	19	0	1.66	1.00000	1
GO:0008565	protein transporter activity	25	0	2.19	1.00000	1
GO:0008661	1-deoxy-D-xylulose-5-phosphate synthase ...	6	0	0.52	1.00000	1
GO:0008725	DNA-3-methyladenine glycosylase activity	9	0	0.79	1.00000	1
GO:0009001	serine O-acetyltransferase activity	7	0	0.61	1.00000	1
GO:0009916	alternative oxidase activity	6	0	0.52	1.00000	1
GO:0015018	galactosylgalactosylxylosylprotein 3-bet...	8	0	0.7	1.00000	1
GO:0015020	glucuronosyltransferase activity	8	0	0.7	1.00000	1
GO:0015095	magnesium ion transmembrane transporter ...	13	0	1.14	1.00000	1
GO:0015165	pyrimidine nucleotide-sugar transmembran...	8	0	0.7	1.00000	1
GO:0015197	peptide transporter activity	25	0	2.19	1.00000	1
GO:0015238	drug transmembrane transporter activity	91	0	7.96	1.00000	1
GO:0015276	ligand-gated ion channel activity	40	0	3.5	1.00000	1
GO:0015298	solute:cation antiporter activity	64	0	5.6	1.00000	1
GO:0015299	solute:proton antiporter activity	64	0	5.6	1.00000	1
GO:0015924	mannosyl-oligosaccharide mannosidase act...	8	0	0.7	1.00000	1
GO:0016211	ammonia ligase activity	7	0	0.61	1.00000	1
GO:0016407	acetyltransferase activity	20	0	1.75	1.00000	1
GO:0016411	acylglycerol O-acyltransferase activity	13	0	1.14	1.00000	1
GO:0016412	serine O-acyltransferase activity	7	0	0.61	1.00000	1
GO:0016413	O-acetyltransferase activity	7	0	0.61	1.00000	1
GO:0016421	CoA carboxylase activity	6	0	0.52	1.00000	1
GO:0016538	cyclin-dependent protein serine/threonin...	10	0	0.87	1.00000	1
GO:0016615	malate dehydrogenase activity	12	0	1.05	1.00000	1
GO:0016628	oxidoreductase activity, acting on the C...	6	0	0.52	1.00000	1
GO:0016671	oxidoreductase activity, acting on a sul...	13	0	1.14	1.00000	1
GO:0016717	oxidoreductase activity, acting on paire...	15	0	1.31	1.00000	1
GO:0016725	oxidoreductase activity, acting on CH or...	7	0	0.61	1.00000	1
GO:0016744	transferase activity, transferring aldeh...	6	0	0.52	1.00000	1
GO:0016755	transferase activity, transferring amino...	11	0	0.96	1.00000	1
GO:0016762	xyloglucan:xyloglucosyl transferase acti...	42	0	3.67	1.00000	1
GO:0016775	phosphotransferase activity, nitrogenous...	22	0	1.92	1.00000	1
GO:0016778	diphosphotransferase activity	7	0	0.61	1.00000	1
GO:0016780	phosphotransferase activity, for other s...	14	0	1.22	1.00000	1
GO:0016799	hydrolase activity, hydrolyzing N-glycos...	18	0	1.57	1.00000	1
GO:0016810	hydrolase activity, acting on carbon-nit...	30	0	2.62	1.00000	1
GO:0016811	hydrolase activity, acting on carbon-nit...	13	0	1.14	1.00000	1
GO:0016814	hydrolase activity, acting on carbon-nit...	15	0	1.31	1.00000	1
GO:0016837	carbon-oxygen lyase activity, acting on ...	7	0	0.61	1.00000	1
GO:0016840	carbon-nitrogen lyase activity	10	0	0.87	1.00000	1
GO:0016843	amine-lyase activity	9	0	0.79	1.00000	1
GO:0016844	strictosidine synthase activity	9	0	0.79	1.00000	1
GO:0016854	racemase and epimerase activity	10	0	0.87	1.00000	1
GO:0016855	racemase and epimerase activity, acting ...	6	0	0.52	1.00000	1
GO:0016880	acid-ammonia (or amide) ligase activity	7	0	0.61	1.00000	1
GO:0016885	ligase activity, forming carbon-carbon b...	6	0	0.52	1.00000	1
GO:0017056	structural constituent of nuclear pore	10	0	0.87	1.00000	1
GO:0017150	tRNA dihydrouridine synthase activity	6	0	0.52	1.00000	1
GO:0017176	phosphatidylinositol N-acetylglucosaminy...	6	0	0.52	1.00000	1
GO:0019104	DNA N-glycosylase activity	11	0	0.96	1.00000	1
GO:0019200	carbohydrate kinase activity	19	0	1.66	1.00000	1
GO:0019203	carbohydrate phosphatase activity	6	0	0.52	1.00000	1
GO:0019205	nucleobase-containing compound kinase ac...	6	0	0.52	1.00000	1
GO:0019207	kinase regulator activity	16	0	1.4	1.00000	1
GO:0019208	phosphatase regulator activity	24	0	2.1	1.00000	1
GO:0019210	kinase inhibitor activity	6	0	0.52	1.00000	1
GO:0019238	cyclohydrolase activity	5	0	0.44	1.00000	1
GO:0019829	cation-transporting ATPase activity	20	0	1.75	1.00000	1
GO:0019887	protein kinase regulator activity	16	0	1.4	1.00000	1
GO:0019888	protein phosphatase regulator activity	22	0	1.92	1.00000	1
GO:0019900	kinase binding	11	0	0.96	1.00000	1
GO:0019901	protein kinase binding	11	0	0.96	1.00000	1
GO:0022824	transmitter-gated ion channel activity	40	0	3.5	1.00000	1
GO:0022834	ligand-gated channel activity	40	0	3.5	1.00000	1
GO:0022835	transmitter-gated channel activity	40	0	3.5	1.00000	1
GO:0022853	active ion transmembrane transporter act...	20	0	1.75	1.00000	1
GO:0030151	molybdenum ion binding	6	0	0.52	1.00000	1
GO:0030291	protein serine/threonine kinase inhibito...	6	0	0.52	1.00000	1
GO:0030545	receptor regulator activity	7	0	0.61	1.00000	1
GO:0030570	pectate lyase activity	7	0	0.61	1.00000	1
GO:0030594	neurotransmitter receptor activity	40	0	3.5	1.00000	1
GO:0030597	RNA glycosylase activity	6	0	0.52	1.00000	1
GO:0030598	rRNA N-glycosylase activity	6	0	0.52	1.00000	1
GO:0030976	thiamine pyrophosphate binding	13	0	1.14	1.00000	1
GO:0031072	heat shock protein binding	10	0	0.87	1.00000	1
GO:0031625	ubiquitin protein ligase binding	19	0	1.66	1.00000	1
GO:0031683	G-protein beta/gamma-subunit complex bin...	8	0	0.7	1.00000	1
GO:0032403	protein complex binding	8	0	0.7	1.00000	1
GO:0032977	membrane insertase activity	10	0	0.87	1.00000	1
GO:0033743	peptide-methionine (R)-S-oxide reductase...	6	0	0.52	1.00000	1
GO:0034212	peptide N-acetyltransferase activity	11	0	0.96	1.00000	1
GO:0036361	racemase activity, acting on amino acids...	6	0	0.52	1.00000	1
GO:0036442	hydrogen-exporting ATPase activity	6	0	0.52	1.00000	1
GO:0038023	signaling receptor activity	62	0	5.42	1.00000	1
GO:0042277	peptide binding	14	0	1.22	1.00000	1
GO:0042393	histone binding	17	0	1.49	1.00000	1
GO:0042625	ATPase coupled ion transmembrane transpo...	20	0	1.75	1.00000	1
GO:0042802	identical protein binding	6	0	0.52	1.00000	1
GO:0042803	protein homodimerization activity	6	0	0.52	1.00000	1
GO:0043015	gamma-tubulin binding	8	0	0.7	1.00000	1
GO:0043021	ribonucleoprotein complex binding	12	0	1.05	1.00000	1
GO:0043022	ribosome binding	7	0	0.61	1.00000	1
GO:0043138	3'-5' DNA helicase activity	5	0	0.44	1.00000	1
GO:0043140	ATP-dependent 3'-5' DNA helicase activit...	5	0	0.44	1.00000	1
GO:0043733	DNA-3-methylbase glycosylase activity	9	0	0.79	1.00000	1
GO:0044389	ubiquitin-like protein ligase binding	19	0	1.66	1.00000	1
GO:0044769	ATPase activity, coupled to transmembran...	20	0	1.75	1.00000	1
GO:0044877	macromolecular complex binding	24	0	2.1	1.00000	1
GO:0045300	acyl-[acyl-carrier-protein] desaturase a...	5	0	0.44	1.00000	1
GO:0046915	transition metal ion transmembrane trans...	16	0	1.4	1.00000	1
GO:0046923	ER retention sequence binding	10	0	0.87	1.00000	1
GO:0046933	proton-transporting ATP synthase activit...	14	0	1.22	1.00000	1
GO:0046961	proton-transporting ATPase activity, rot...	6	0	0.52	1.00000	1
GO:0047429	nucleoside-triphosphate diphosphatase ac...	11	0	0.96	1.00000	1
GO:0048018	receptor ligand activity	7	0	0.61	1.00000	1
GO:0048029	monosaccharide binding	7	0	0.61	1.00000	1
GO:0050307	sucrose-phosphate phosphatase activity	6	0	0.52	1.00000	1
GO:0050308	sugar-phosphatase activity	6	0	0.52	1.00000	1
GO:0051537	2 iron, 2 sulfur cluster binding	15	0	1.31	1.00000	1
GO:0051539	4 iron, 4 sulfur cluster binding	9	0	0.79	1.00000	1
GO:0060089	molecular transducer activity	62	0	5.42	1.00000	1
GO:0061608	nuclear import signal receptor activity	6	0	0.52	1.00000	1
GO:0061733	peptide-lysine-N-acetyltransferase activ...	11	0	0.96	1.00000	1
GO:0070035	purine NTP-dependent helicase activity	13	0	1.14	1.00000	1
GO:0070568	guanylyltransferase activity	5	0	0.44	1.00000	1
GO:0070569	uridylyltransferase activity	9	0	0.79	1.00000	1
GO:0072509	divalent inorganic cation transmembrane ...	13	0	1.14	1.00000	1
GO:0090484	drug transporter activity	91	0	7.96	1.00000	1
GO:0099600	transmembrane receptor activity	40	0	3.5	1.00000	1
GO:0120013	intermembrane lipid transfer activity	12	0	1.05	1.00000	1
GO:1901567	fatty acid derivative binding	12	0	1.05	1.00000	1
GO:1901681	sulfur compound binding	27	0	2.36	1.00000	1
GO:2001070	starch binding	10	0	0.87	1.00000	1
