# Supplementary material for: A telomere-to-telomere reference genome provides genetic insight into the pentacyclic triterpenoid biosynthesis in Chaenomeles speciosa
Source: Hortic Res. 2023 Sep 14;10(10):uhad183. doi: 10.1093/hr/uhad183 (PMC10623406; doi:10.1093/hr/uhad183)
Supplement: Web_Material_uhad183 [file web_material_uhad183.zip › Table S2 Chromosomes statistics of C. speciosa Hap2.txt]

chr	chr_size	contig_number	contig_size	GC_content(%)
hap2_LG01	33154784	5	33152784	37.77
hap2_LG02	36390668	1	36390668	37.33
hap2_LG03	40527934	1	40527934	36.28
hap2_LG04	29342999	1	29342999	37.39
hap2_LG05	40654342	1	40654342	37.27
hap2_LG06	32499049	2	32498549	37.54
hap2_LG07	34611190	9	34607190	37.38
hap2_LG08	28371421	3	28370421	37.52
hap2_LG09	31470021	2	31469521	37.46
hap2_LG10	40832825	1	40832825	36.92
hap2_LG11	39983145	1	39983145	37.41
hap2_LG12	30504571	1	30504571	36.91
hap2_LG13	36916915	4	36915415	37.53
hap2_LG14	31215071	1	31215071	37.04
hap2_LG15	52302129	4	52300629	37.51
hap2_LG16	38806459	3	38805459	36.99
hap2_LG17	30700526	3	30699526	37.14
ChrAll	608284049	43	608271049	37.25
