# Supplementary material for: A telomere-to-telomere reference genome provides genetic insight into the pentacyclic triterpenoid biosynthesis in Chaenomeles speciosa
Source: Hortic Res. 2023 Sep 14;10(10):uhad183. doi: 10.1093/hr/uhad183 (PMC10623406; doi:10.1093/hr/uhad183)
Supplement: Web_Material_uhad183 [file web_material_uhad183.zip › Table S20 GO functional enrichment analysis of C. speciosa-specific genes,CC_topGO_results.CC_topGO_results]

GO.ID	Term	Annotated	Significant	Expected	classicFisher	fdr_CC	DEG_ID
GO:0044444	cytoplasmic part	776	99	62.57	2.9e-07	7.337e-05	Csp_LG03_00725.1;Csp_LG11_00633.1;Csp_LG02_00139.1;Csp_LG15_01485.1;Csp_LG06_02281.1;Csp_LG14_01632.1;Csp_LG15_03943.1;Csp_LG05_02017.1;Csp_LG10_01806.1;Csp_LG06_01123.1;Csp_LG07_02490.1;Csp_LG03_02191.1;Csp_LG11_02215.1;Csp_LG01_02148.1;Csp_LG07_03078.1;Csp_LG03_00469.1;Csp_LG13_00091.1;Csp_LG13_02422.1;Csp_LG14_01914.1;Csp_LG02_01567.1;Csp_LG16_01628.1;Csp_LG01_01276.1;Csp_LG17_01965.1;Csp_LG05…
GO:0098796	membrane protein complex	241	42	19.43	7.7e-07	8.43333333333333e-05	Csp_LG05_02017.1;Csp_LG10_01806.1;Csp_LG07_02490.1;Csp_LG01_02148.1;Csp_LG07_03078.1;Csp_LG02_01567.1;Csp_LG01_01276.1;Csp_LG17_01965.1;Csp_LG07_00775.1;Csp_LG02_00590.1;Csp_LG10_00976.1;Csp_LG08_01187.1;Csp_LG06_00727.1;Csp_LG12_02146.1;Csp_LG08_01517.1;Csp_LG15_01195.1;Csp_LG05_00122.1;Csp_LG10_00089.1;Csp_LG03_01657.1;Csp_LG10_02501.1;Csp_LG17_01180.1;Csp_LG10_02499.1;Csp_LG14_02300.1;Csp_LG04…
GO:0005737	cytoplasm	881	107	71.04	1.0e-06	8.43333333333333e-05	Csp_LG03_00725.1;Csp_LG11_00633.1;Csp_LG02_00139.1;Csp_LG15_01485.1;Csp_LG06_02281.1;Csp_LG14_01632.1;Csp_LG15_03943.1;Csp_LG10_03201.1;Csp_LG05_02017.1;Csp_LG10_01806.1;Csp_LG06_01123.1;Csp_LG07_02490.1;Csp_LG03_02191.1;Csp_LG11_02215.1;Csp_LG01_02148.1;Csp_LG07_03078.1;Csp_LG03_00469.1;Csp_LG13_00091.1;Csp_LG13_02422.1;Csp_LG08_02429.1;Csp_LG15_04507.1;Csp_LG14_01914.1;Csp_LG02_01567.1;Csp_LG16…
GO:0043234	protein complex	588	78	47.41	1.8e-06	0.00011385	Csp_LG04_02124.1;Csp_LG12_02359.1;Csp_LG05_02017.1;Csp_LG10_01806.1;Csp_LG07_02490.1;Csp_LG01_02148.1;Csp_LG07_03078.1;Csp_LG08_00882.1;Csp_LG06_01988.1;Csp_LG14_01943.1;Csp_LG17_01703.1;Csp_LG02_01567.1;Csp_LG16_01628.1;Csp_LG10_02604.1;Csp_LG07_02252.1;Csp_LG07_02823.1;Csp_LG01_01276.1;Csp_LG17_01965.1;Csp_LG09_00619.1;Csp_LG16_00931.1;Csp_LG10_02302.1;Csp_LG05_00127.1;Csp_LG07_00775.1;Csp_LG02…
GO:0032991	macromolecular complex	1190	133	95.96	3.4e-06	0.00017204	Csp_LG04_02124.1;Csp_LG12_02359.1;Csp_LG02_00139.1;Csp_LG15_01485.1;Csp_LG06_02281.1;Csp_LG14_01632.1;Csp_LG05_02017.1;Csp_LG10_01806.1;Csp_LG06_01123.1;Csp_LG07_02490.1;Csp_LG03_02191.1;Csp_LG11_02215.1;Csp_LG01_02148.1;Csp_LG07_03078.1;Csp_LG03_00469.1;Csp_LG02_02984.1;Csp_LG08_00882.1;Csp_LG13_02422.1;Csp_LG06_01988.1;Csp_LG14_01943.1;Csp_LG14_01914.1;Csp_LG17_01703.1;Csp_LG02_01567.1;Csp_LG16…
GO:0009507	chloroplast	15	8	1.21	6.4e-06	0.000231314285714286	Csp_LG07_02552.1;Csp_LG07_02553.1;Csp_LG01_00825.1;Csp_LG16_01637.1;Csp_LG14_00206.1;Csp_LG16_01636.1;Csp_LG13_01163.1;Csp_LG16_01184.1
GO:0009536	plastid	15	8	1.21	6.4e-06	0.000231314285714286	Csp_LG07_02552.1;Csp_LG07_02553.1;Csp_LG01_00825.1;Csp_LG16_01637.1;Csp_LG14_00206.1;Csp_LG16_01636.1;Csp_LG13_01163.1;Csp_LG16_01184.1
GO:0005787	signal peptidase complex	9	6	0.73	1.8e-05	0.00056925	Csp_LG04_01971.1;Csp_LG12_02196.1;Csp_LG01_01607.1;Csp_LG15_00359.1;Csp_LG08_00458.1;Csp_LG15_02854.1
GO:0044424	intracellular part	1905	188	153.61	4.8e-05	0.00134933333333333	Csp_LG03_00725.1;Csp_LG11_00633.1;Csp_LG02_00139.1;Csp_LG15_01485.1;Csp_LG05_03150.1;Csp_LG06_02281.1;Csp_LG14_01632.1;Csp_LG15_03943.1;Csp_LG10_03201.1;Csp_LG12_00237.1;Csp_LG05_02017.1;Csp_LG10_01806.1;Csp_LG06_01123.1;Csp_LG07_02490.1;Csp_LG03_02191.1;Csp_LG11_02215.1;Csp_LG01_02148.1;Csp_LG07_03078.1;Csp_LG03_00469.1;Csp_LG08_00882.1;Csp_LG16_01796.1;Csp_LG13_00091.1;Csp_LG13_02422.1;Csp_LG06…
GO:0005622	intracellular	1965	191	158.45	0.00011	0.002783	Csp_LG03_00725.1;Csp_LG11_00633.1;Csp_LG02_00139.1;Csp_LG15_01485.1;Csp_LG05_03150.1;Csp_LG06_02281.1;Csp_LG14_01632.1;Csp_LG15_03943.1;Csp_LG10_03201.1;Csp_LG12_00237.1;Csp_LG05_02017.1;Csp_LG10_01806.1;Csp_LG06_01123.1;Csp_LG07_02490.1;Csp_LG03_02191.1;Csp_LG11_02215.1;Csp_LG01_02148.1;Csp_LG07_03078.1;Csp_LG03_00469.1;Csp_LG08_00882.1;Csp_LG16_01796.1;Csp_LG13_00091.1;Csp_LG13_02422.1;Csp_LG06…
GO:0005852	eukaryotic translation initiation factor...	14	6	1.13	0.00045	0.009013125	Csp_LG05_01775.1;Csp_LG15_04035.1;Csp_LG05_01774.1;Csp_LG15_04034.1;Csp_LG05_01776.1;Csp_LG15_04036.1
GO:0005747	mitochondrial respiratory chain complex ...	6	4	0.48	0.00055	0.009013125	Csp_LG01_02148.1;Csp_LG07_03078.1;Csp_LG02_01567.1;Csp_LG03_01657.1
GO:0030964	NADH dehydrogenase complex	6	4	0.48	0.00055	0.009013125	Csp_LG01_02148.1;Csp_LG07_03078.1;Csp_LG02_01567.1;Csp_LG03_01657.1
GO:0045271	respiratory chain complex I	6	4	0.48	0.00055	0.009013125	Csp_LG01_02148.1;Csp_LG07_03078.1;Csp_LG02_01567.1;Csp_LG03_01657.1
GO:0005623	cell	2037	193	164.26	0.00057	0.009013125	Csp_LG03_00725.1;Csp_LG11_00633.1;Csp_LG02_00139.1;Csp_LG15_01485.1;Csp_LG05_03150.1;Csp_LG06_02281.1;Csp_LG14_01632.1;Csp_LG15_03943.1;Csp_LG10_03201.1;Csp_LG12_00237.1;Csp_LG05_02017.1;Csp_LG10_01806.1;Csp_LG06_01123.1;Csp_LG07_02490.1;Csp_LG03_02191.1;Csp_LG11_02215.1;Csp_LG01_02148.1;Csp_LG07_03078.1;Csp_LG03_00469.1;Csp_LG08_00882.1;Csp_LG16_01796.1;Csp_LG13_00091.1;Csp_LG05_02512.1;Csp_LG10…
GO:0044464	cell part	2037	193	164.26	0.00057	0.009013125	Csp_LG03_00725.1;Csp_LG11_00633.1;Csp_LG02_00139.1;Csp_LG15_01485.1;Csp_LG05_03150.1;Csp_LG06_02281.1;Csp_LG14_01632.1;Csp_LG15_03943.1;Csp_LG10_03201.1;Csp_LG12_00237.1;Csp_LG05_02017.1;Csp_LG10_01806.1;Csp_LG06_01123.1;Csp_LG07_02490.1;Csp_LG03_02191.1;Csp_LG11_02215.1;Csp_LG01_02148.1;Csp_LG07_03078.1;Csp_LG03_00469.1;Csp_LG08_00882.1;Csp_LG16_01796.1;Csp_LG13_00091.1;Csp_LG05_02512.1;Csp_LG10…
GO:0009521	photosystem	69	13	5.56	0.00294	0.0437541176470588	Csp_LG02_00590.1;Csp_LG08_01187.1;Csp_LG06_00727.1;Csp_LG12_02146.1;Csp_LG05_00122.1;Csp_LG10_00089.1;Csp_LG09_00745.1;Csp_LG10_02060.1;Csp_LG10_01103.1;Csp_LG06_01797.1;Csp_LG13_00966.1;Csp_LG16_00956.1;Csp_LG08_01186.1
GO:0034357	photosynthetic membrane	71	13	5.73	0.00381	0.0528636842105263	Csp_LG02_00590.1;Csp_LG08_01187.1;Csp_LG06_00727.1;Csp_LG12_02146.1;Csp_LG05_00122.1;Csp_LG10_00089.1;Csp_LG09_00745.1;Csp_LG10_02060.1;Csp_LG10_01103.1;Csp_LG06_01797.1;Csp_LG13_00966.1;Csp_LG16_00956.1;Csp_LG08_01186.1
GO:0005840	ribosome	378	45	30.48	0.00397	0.0528636842105263	Csp_LG02_00139.1;Csp_LG15_01485.1;Csp_LG06_02281.1;Csp_LG14_01632.1;Csp_LG06_01123.1;Csp_LG03_02191.1;Csp_LG11_02215.1;Csp_LG03_00469.1;Csp_LG13_02422.1;Csp_LG14_01914.1;Csp_LG05_03432.1;Csp_LG10_03194.1;Csp_LG07_01226.1;Csp_LG11_02461.1;Csp_LG09_03145.1;Csp_LG06_00582.1;Csp_LG13_01237.1;Csp_LG16_01246.1;Csp_LG02_00112.1;Csp_LG11_01001.1;Csp_LG09_02028.1;Csp_LG09_03218.1;Csp_LG17_01950.1;Csp_LG10…
GO:0009579	thylakoid	73	13	5.89	0.00489	0.0589128571428571	Csp_LG02_00590.1;Csp_LG08_01187.1;Csp_LG06_00727.1;Csp_LG12_02146.1;Csp_LG05_00122.1;Csp_LG10_00089.1;Csp_LG09_00745.1;Csp_LG10_02060.1;Csp_LG10_01103.1;Csp_LG06_01797.1;Csp_LG13_00966.1;Csp_LG16_00956.1;Csp_LG08_01186.1
GO:0044436	thylakoid part	73	13	5.89	0.00489	0.0589128571428571	Csp_LG02_00590.1;Csp_LG08_01187.1;Csp_LG06_00727.1;Csp_LG12_02146.1;Csp_LG05_00122.1;Csp_LG10_00089.1;Csp_LG09_00745.1;Csp_LG10_02060.1;Csp_LG10_01103.1;Csp_LG06_01797.1;Csp_LG13_00966.1;Csp_LG16_00956.1;Csp_LG08_01186.1
GO:0043226	organelle	1477	140	119.1	0.00774	0.08514	Csp_LG03_00725.1;Csp_LG11_00633.1;Csp_LG02_00139.1;Csp_LG15_01485.1;Csp_LG05_03150.1;Csp_LG06_02281.1;Csp_LG14_01632.1;Csp_LG15_03943.1;Csp_LG12_00237.1;Csp_LG05_02017.1;Csp_LG10_01806.1;Csp_LG06_01123.1;Csp_LG07_02490.1;Csp_LG03_02191.1;Csp_LG11_02215.1;Csp_LG01_02148.1;Csp_LG07_03078.1;Csp_LG03_00469.1;Csp_LG08_00882.1;Csp_LG16_01796.1;Csp_LG13_00091.1;Csp_LG13_02422.1;Csp_LG08_02540.1;Csp_LG14…
GO:0043229	intracellular organelle	1477	140	119.1	0.00774	0.08514	Csp_LG03_00725.1;Csp_LG11_00633.1;Csp_LG02_00139.1;Csp_LG15_01485.1;Csp_LG05_03150.1;Csp_LG06_02281.1;Csp_LG14_01632.1;Csp_LG15_03943.1;Csp_LG12_00237.1;Csp_LG05_02017.1;Csp_LG10_01806.1;Csp_LG06_01123.1;Csp_LG07_02490.1;Csp_LG03_02191.1;Csp_LG11_02215.1;Csp_LG01_02148.1;Csp_LG07_03078.1;Csp_LG03_00469.1;Csp_LG08_00882.1;Csp_LG16_01796.1;Csp_LG13_00091.1;Csp_LG13_02422.1;Csp_LG08_02540.1;Csp_LG14…
GO:0030529	intracellular ribonucleoprotein complex	439	49	35.4	0.00949	0.0960388	Csp_LG02_00139.1;Csp_LG15_01485.1;Csp_LG06_02281.1;Csp_LG14_01632.1;Csp_LG06_01123.1;Csp_LG03_02191.1;Csp_LG11_02215.1;Csp_LG03_00469.1;Csp_LG13_02422.1;Csp_LG14_01914.1;Csp_LG15_03957.1;Csp_LG05_03432.1;Csp_LG10_03194.1;Csp_LG07_01226.1;Csp_LG11_02461.1;Csp_LG09_03145.1;Csp_LG06_00582.1;Csp_LG13_00537.1;Csp_LG13_01237.1;Csp_LG16_01246.1;Csp_LG02_00112.1;Csp_LG11_01001.1;Csp_LG09_02028.1;Csp_LG09…
GO:1990904	ribonucleoprotein complex	439	49	35.4	0.00949	0.0960388	Csp_LG02_00139.1;Csp_LG15_01485.1;Csp_LG06_02281.1;Csp_LG14_01632.1;Csp_LG06_01123.1;Csp_LG03_02191.1;Csp_LG11_02215.1;Csp_LG03_00469.1;Csp_LG13_02422.1;Csp_LG14_01914.1;Csp_LG15_03957.1;Csp_LG05_03432.1;Csp_LG10_03194.1;Csp_LG07_01226.1;Csp_LG11_02461.1;Csp_LG09_03145.1;Csp_LG06_00582.1;Csp_LG13_00537.1;Csp_LG13_01237.1;Csp_LG16_01246.1;Csp_LG02_00112.1;Csp_LG11_01001.1;Csp_LG09_02028.1;Csp_LG09…
GO:0030117	membrane coat	75	12	6.05	0.01568	0.146927407407407	Csp_LG07_02490.1;Csp_LG07_00775.1;Csp_LG10_00976.1;Csp_LG10_02501.1;Csp_LG10_02499.1;Csp_LG14_02300.1;Csp_LG13_02596.1;Csp_LG13_02118.1;Csp_LG10_02500.1;Csp_LG10_02407.1;Csp_LG12_00811.1;Csp_LG13_02230.1
GO:0048475	coated membrane	75	12	6.05	0.01568	0.146927407407407	Csp_LG07_02490.1;Csp_LG07_00775.1;Csp_LG10_00976.1;Csp_LG10_02501.1;Csp_LG10_02499.1;Csp_LG14_02300.1;Csp_LG13_02596.1;Csp_LG13_02118.1;Csp_LG10_02500.1;Csp_LG10_02407.1;Csp_LG12_00811.1;Csp_LG13_02230.1
GO:1905368	peptidase complex	62	10	5	0.02496	0.198605	Csp_LG07_02823.1;Csp_LG06_01944.1;Csp_LG14_01906.1;Csp_LG04_01971.1;Csp_LG12_02196.1;Csp_LG01_01607.1;Csp_LG15_00359.1;Csp_LG08_00458.1;Csp_LG15_02854.1;Csp_LG15_03611.1
GO:0043228	non-membrane-bounded organelle	609	62	49.11	0.02514	0.198605	Csp_LG02_00139.1;Csp_LG15_01485.1;Csp_LG06_02281.1;Csp_LG14_01632.1;Csp_LG06_01123.1;Csp_LG03_02191.1;Csp_LG11_02215.1;Csp_LG03_00469.1;Csp_LG08_00882.1;Csp_LG16_01796.1;Csp_LG13_02422.1;Csp_LG14_01914.1;Csp_LG07_02252.1;Csp_LG05_03432.1;Csp_LG10_03194.1;Csp_LG06_00029.1;Csp_LG09_00619.1;Csp_LG07_01226.1;Csp_LG09_01400.1;Csp_LG09_02464.1;Csp_LG09_02574.1;Csp_LG05_00127.1;Csp_LG11_02461.1;Csp_LG09…
GO:0043232	intracellular non-membrane-bounded organ...	609	62	49.11	0.02514	0.198605	Csp_LG02_00139.1;Csp_LG15_01485.1;Csp_LG06_02281.1;Csp_LG14_01632.1;Csp_LG06_01123.1;Csp_LG03_02191.1;Csp_LG11_02215.1;Csp_LG03_00469.1;Csp_LG08_00882.1;Csp_LG16_01796.1;Csp_LG13_02422.1;Csp_LG14_01914.1;Csp_LG07_02252.1;Csp_LG05_03432.1;Csp_LG10_03194.1;Csp_LG06_00029.1;Csp_LG09_00619.1;Csp_LG07_01226.1;Csp_LG09_01400.1;Csp_LG09_02464.1;Csp_LG09_02574.1;Csp_LG05_00127.1;Csp_LG11_02461.1;Csp_LG09…
GO:0012507	ER to Golgi transport vesicle membrane	22	5	1.77	0.02774	0.198605	Csp_LG10_00976.1;Csp_LG13_02118.1;Csp_LG10_02407.1;Csp_LG12_00811.1;Csp_LG13_02230.1
GO:0030127	COPII vesicle coat	22	5	1.77	0.02774	0.198605	Csp_LG10_00976.1;Csp_LG13_02118.1;Csp_LG10_02407.1;Csp_LG12_00811.1;Csp_LG13_02230.1
GO:0030134	COPII-coated ER to Golgi transport vesic...	22	5	1.77	0.02774	0.198605	Csp_LG10_00976.1;Csp_LG13_02118.1;Csp_LG10_02407.1;Csp_LG12_00811.1;Csp_LG13_02230.1
GO:0005746	mitochondrial respiratory chain	15	4	1.21	0.02777	0.198605	Csp_LG01_02148.1;Csp_LG07_03078.1;Csp_LG02_01567.1;Csp_LG03_01657.1
GO:0098803	respiratory chain complex	15	4	1.21	0.02777	0.198605	Csp_LG01_02148.1;Csp_LG07_03078.1;Csp_LG02_01567.1;Csp_LG03_01657.1
GO:0005739	mitochondrion	100	14	8.06	0.02826	0.198605	Csp_LG03_00725.1;Csp_LG11_00633.1;Csp_LG15_03943.1;Csp_LG05_02017.1;Csp_LG10_01806.1;Csp_LG01_02148.1;Csp_LG07_03078.1;Csp_LG13_00091.1;Csp_LG02_01567.1;Csp_LG10_00931.1;Csp_LG10_03130.1;Csp_LG03_01657.1;Csp_LG06_01961.1;Csp_LG13_01733.1
GO:0009522	photosystem I	23	5	1.85	0.03318	0.226879459459459	Csp_LG02_00590.1;Csp_LG08_01187.1;Csp_LG09_00745.1;Csp_LG10_01103.1;Csp_LG08_01186.1
GO:0098800	inner mitochondrial membrane protein com...	32	6	2.58	0.03970	0.264318421052632	Csp_LG05_02017.1;Csp_LG10_01806.1;Csp_LG01_02148.1;Csp_LG07_03078.1;Csp_LG02_01567.1;Csp_LG03_01657.1
GO:1990204	oxidoreductase complex	50	8	4.03	0.04450	0.288679487179487	Csp_LG01_02148.1;Csp_LG07_03078.1;Csp_LG02_01567.1;Csp_LG12_02146.1;Csp_LG05_00122.1;Csp_LG10_00089.1;Csp_LG03_01657.1;Csp_LG10_02060.1
GO:0005789	endoplasmic reticulum membrane	51	8	4.11	0.04924	0.289600666666667	Csp_LG05_00063.1;Csp_LG07_02833.1;Csp_LG04_01971.1;Csp_LG12_02196.1;Csp_LG01_01607.1;Csp_LG15_00359.1;Csp_LG08_00458.1;Csp_LG15_02854.1
GO:0042175	nuclear outer membrane-endoplasmic retic...	51	8	4.11	0.04924	0.289600666666667	Csp_LG05_00063.1;Csp_LG07_02833.1;Csp_LG04_01971.1;Csp_LG12_02196.1;Csp_LG01_01607.1;Csp_LG15_00359.1;Csp_LG08_00458.1;Csp_LG15_02854.1
GO:0044432	endoplasmic reticulum part	51	8	4.11	0.04924	0.289600666666667	Csp_LG05_00063.1;Csp_LG07_02833.1;Csp_LG04_01971.1;Csp_LG12_02196.1;Csp_LG01_01607.1;Csp_LG15_00359.1;Csp_LG08_00458.1;Csp_LG15_02854.1
GO:0098827	endoplasmic reticulum subcompartment	51	8	4.11	0.04924	0.289600666666667	Csp_LG05_00063.1;Csp_LG07_02833.1;Csp_LG04_01971.1;Csp_LG12_02196.1;Csp_LG01_01607.1;Csp_LG15_00359.1;Csp_LG08_00458.1;Csp_LG15_02854.1
GO:0044455	mitochondrial membrane part	34	6	2.74	0.05151	0.289600666666667	Csp_LG05_02017.1;Csp_LG10_01806.1;Csp_LG01_02148.1;Csp_LG07_03078.1;Csp_LG02_01567.1;Csp_LG03_01657.1
GO:0098798	mitochondrial protein complex	34	6	2.74	0.05151	0.289600666666667	Csp_LG05_02017.1;Csp_LG10_01806.1;Csp_LG01_02148.1;Csp_LG07_03078.1;Csp_LG02_01567.1;Csp_LG03_01657.1
GO:0000221	vacuolar proton-transporting V-type ATPa...	5	2	0.4	0.05505	0.302775	Csp_LG01_01276.1;Csp_LG17_01965.1
GO:0043227	membrane-bounded organelle	944	88	76.12	0.06199	0.321991153846154	Csp_LG03_00725.1;Csp_LG11_00633.1;Csp_LG05_03150.1;Csp_LG15_03943.1;Csp_LG12_00237.1;Csp_LG05_02017.1;Csp_LG10_01806.1;Csp_LG07_02490.1;Csp_LG01_02148.1;Csp_LG07_03078.1;Csp_LG08_00882.1;Csp_LG16_01796.1;Csp_LG13_00091.1;Csp_LG08_02540.1;Csp_LG17_01703.1;Csp_LG02_01567.1;Csp_LG16_01628.1;Csp_LG10_02604.1;Csp_LG07_00563.1;Csp_LG15_03957.1;Csp_LG01_01276.1;Csp_LG17_01965.1;Csp_LG07_02552.1;Csp_LG07…
GO:0031410	cytoplasmic vesicle	54	8	4.35	0.06538	0.321991153846154	Csp_LG07_02490.1;Csp_LG10_00976.1;Csp_LG10_02499.1;Csp_LG13_00134.1;Csp_LG13_02118.1;Csp_LG10_02407.1;Csp_LG12_00811.1;Csp_LG13_02230.1
GO:0031982	vesicle	54	8	4.35	0.06538	0.321991153846154	Csp_LG07_02490.1;Csp_LG10_00976.1;Csp_LG10_02499.1;Csp_LG13_00134.1;Csp_LG13_02118.1;Csp_LG10_02407.1;Csp_LG12_00811.1;Csp_LG13_02230.1
GO:0044433	cytoplasmic vesicle part	54	8	4.35	0.06538	0.321991153846154	Csp_LG07_02490.1;Csp_LG10_00976.1;Csp_LG10_02499.1;Csp_LG13_00134.1;Csp_LG13_02118.1;Csp_LG10_02407.1;Csp_LG12_00811.1;Csp_LG13_02230.1
GO:0097708	intracellular vesicle	54	8	4.35	0.06538	0.321991153846154	Csp_LG07_02490.1;Csp_LG10_00976.1;Csp_LG10_02499.1;Csp_LG13_00134.1;Csp_LG13_02118.1;Csp_LG10_02407.1;Csp_LG12_00811.1;Csp_LG13_02230.1
GO:0009523	photosystem II	45	7	3.63	0.06618	0.321991153846154	Csp_LG12_02146.1;Csp_LG05_00122.1;Csp_LG10_00089.1;Csp_LG10_02060.1;Csp_LG06_01797.1;Csp_LG13_00966.1;Csp_LG16_00956.1
GO:0070469	respiratory chain	20	4	1.61	0.07181	0.336864814814815	Csp_LG01_02148.1;Csp_LG07_03078.1;Csp_LG02_01567.1;Csp_LG03_01657.1
GO:0043231	intracellular membrane-bounded organelle	939	87	75.72	0.07190	0.336864814814815	Csp_LG03_00725.1;Csp_LG11_00633.1;Csp_LG05_03150.1;Csp_LG15_03943.1;Csp_LG12_00237.1;Csp_LG05_02017.1;Csp_LG10_01806.1;Csp_LG07_02490.1;Csp_LG01_02148.1;Csp_LG07_03078.1;Csp_LG08_00882.1;Csp_LG16_01796.1;Csp_LG13_00091.1;Csp_LG08_02540.1;Csp_LG17_01703.1;Csp_LG02_01567.1;Csp_LG16_01628.1;Csp_LG10_02604.1;Csp_LG07_00563.1;Csp_LG15_03957.1;Csp_LG01_01276.1;Csp_LG17_01965.1;Csp_LG07_02552.1;Csp_LG07…
GO:0005798	Golgi-associated vesicle	49	7	3.95	0.09552	0.396173114754098	Csp_LG07_02490.1;Csp_LG10_00976.1;Csp_LG10_02499.1;Csp_LG13_02118.1;Csp_LG10_02407.1;Csp_LG12_00811.1;Csp_LG13_02230.1
GO:0012506	vesicle membrane	49	7	3.95	0.09552	0.396173114754098	Csp_LG07_02490.1;Csp_LG10_00976.1;Csp_LG10_02499.1;Csp_LG13_02118.1;Csp_LG10_02407.1;Csp_LG12_00811.1;Csp_LG13_02230.1
GO:0030120	vesicle coat	49	7	3.95	0.09552	0.396173114754098	Csp_LG07_02490.1;Csp_LG10_00976.1;Csp_LG10_02499.1;Csp_LG13_02118.1;Csp_LG10_02407.1;Csp_LG12_00811.1;Csp_LG13_02230.1
GO:0030135	coated vesicle	49	7	3.95	0.09552	0.396173114754098	Csp_LG07_02490.1;Csp_LG10_00976.1;Csp_LG10_02499.1;Csp_LG13_02118.1;Csp_LG10_02407.1;Csp_LG12_00811.1;Csp_LG13_02230.1
GO:0030659	cytoplasmic vesicle membrane	49	7	3.95	0.09552	0.396173114754098	Csp_LG07_02490.1;Csp_LG10_00976.1;Csp_LG10_02499.1;Csp_LG13_02118.1;Csp_LG10_02407.1;Csp_LG12_00811.1;Csp_LG13_02230.1
GO:0030660	Golgi-associated vesicle membrane	49	7	3.95	0.09552	0.396173114754098	Csp_LG07_02490.1;Csp_LG10_00976.1;Csp_LG10_02499.1;Csp_LG13_02118.1;Csp_LG10_02407.1;Csp_LG12_00811.1;Csp_LG13_02230.1
GO:0030662	coated vesicle membrane	49	7	3.95	0.09552	0.396173114754098	Csp_LG07_02490.1;Csp_LG10_00976.1;Csp_LG10_02499.1;Csp_LG13_02118.1;Csp_LG10_02407.1;Csp_LG12_00811.1;Csp_LG13_02230.1
GO:0008290	F-actin capping protein complex	7	2	0.56	0.10387	0.41712873015873	Csp_LG09_02332.1;Csp_LG12_01177.1
GO:0033180	proton-transporting V-type ATPase, V1 do...	7	2	0.56	0.10387	0.41712873015873	Csp_LG01_01276.1;Csp_LG17_01965.1
GO:0005743	mitochondrial inner membrane	42	6	3.39	0.11801	0.447017014925373	Csp_LG05_02017.1;Csp_LG10_01806.1;Csp_LG01_02148.1;Csp_LG07_03078.1;Csp_LG02_01567.1;Csp_LG03_01657.1
GO:0019866	organelle inner membrane	42	6	3.39	0.11801	0.447017014925373	Csp_LG05_02017.1;Csp_LG10_01806.1;Csp_LG01_02148.1;Csp_LG07_03078.1;Csp_LG02_01567.1;Csp_LG03_01657.1
GO:0044422	organelle part	551	52	44.43	0.11838	0.447017014925373	Csp_LG05_02017.1;Csp_LG10_01806.1;Csp_LG07_02490.1;Csp_LG01_02148.1;Csp_LG07_03078.1;Csp_LG08_00882.1;Csp_LG16_01796.1;Csp_LG17_01703.1;Csp_LG02_01567.1;Csp_LG16_01628.1;Csp_LG10_02604.1;Csp_LG07_02252.1;Csp_LG15_03957.1;Csp_LG01_01276.1;Csp_LG17_01965.1;Csp_LG06_00029.1;Csp_LG09_00619.1;Csp_LG16_00931.1;Csp_LG09_01400.1;Csp_LG09_02464.1;Csp_LG09_02574.1;Csp_LG10_02302.1;Csp_LG05_00127.1;Csp_LG07…
GO:0044446	intracellular organelle part	551	52	44.43	0.11838	0.447017014925373	Csp_LG05_02017.1;Csp_LG10_01806.1;Csp_LG07_02490.1;Csp_LG01_02148.1;Csp_LG07_03078.1;Csp_LG08_00882.1;Csp_LG16_01796.1;Csp_LG17_01703.1;Csp_LG02_01567.1;Csp_LG16_01628.1;Csp_LG10_02604.1;Csp_LG07_02252.1;Csp_LG15_03957.1;Csp_LG01_01276.1;Csp_LG17_01965.1;Csp_LG06_00029.1;Csp_LG09_00619.1;Csp_LG16_00931.1;Csp_LG09_01400.1;Csp_LG09_02464.1;Csp_LG09_02574.1;Csp_LG10_02302.1;Csp_LG05_00127.1;Csp_LG07…
GO:0000775	chromosome, centromeric region	16	3	1.29	0.13312	0.478383802816901	Csp_LG09_01400.1;Csp_LG09_02464.1;Csp_LG09_02574.1
GO:0012505	endomembrane system	169	18	13.63	0.13321	0.478383802816901	Csp_LG07_02490.1;Csp_LG16_01628.1;Csp_LG16_00931.1;Csp_LG10_00976.1;Csp_LG10_02499.1;Csp_LG05_00063.1;Csp_LG07_02833.1;Csp_LG13_00134.1;Csp_LG04_01971.1;Csp_LG12_02196.1;Csp_LG13_02118.1;Csp_LG01_01607.1;Csp_LG15_00359.1;Csp_LG08_00458.1;Csp_LG10_02407.1;Csp_LG12_00811.1;Csp_LG15_02854.1;Csp_LG13_02230.1
GO:0030133	transport vesicle	34	5	2.74	0.13425	0.478383802816901	Csp_LG10_00976.1;Csp_LG13_02118.1;Csp_LG10_02407.1;Csp_LG12_00811.1;Csp_LG13_02230.1
GO:0030658	transport vesicle membrane	34	5	2.74	0.13425	0.478383802816901	Csp_LG10_00976.1;Csp_LG13_02118.1;Csp_LG10_02407.1;Csp_LG12_00811.1;Csp_LG13_02230.1
GO:0031984	organelle subcompartment	64	8	5.16	0.14026	0.492858055555556	Csp_LG05_00063.1;Csp_LG07_02833.1;Csp_LG04_01971.1;Csp_LG12_02196.1;Csp_LG01_01607.1;Csp_LG15_00359.1;Csp_LG08_00458.1;Csp_LG15_02854.1
GO:0005759	mitochondrial matrix	17	3	1.37	0.15251	0.528562054794521	Csp_LG10_00931.1;Csp_LG10_03130.1;Csp_LG06_01961.1
GO:0016272	prefoldin complex	9	2	0.73	0.16023	0.547813378378378	Csp_LG04_02124.1;Csp_LG12_02359.1
GO:0005773	vacuole	10	2	0.81	0.19012	0.608865316455696	Csp_LG01_01276.1;Csp_LG17_01965.1
GO:0005774	vacuolar membrane	10	2	0.81	0.19012	0.608865316455696	Csp_LG01_01276.1;Csp_LG17_01965.1
GO:0016471	vacuolar proton-transporting V-type ATPa...	10	2	0.81	0.19012	0.608865316455696	Csp_LG01_01276.1;Csp_LG17_01965.1
GO:0044437	vacuolar part	10	2	0.81	0.19012	0.608865316455696	Csp_LG01_01276.1;Csp_LG17_01965.1
GO:0045263	proton-transporting ATP synthase complex...	10	2	0.81	0.19012	0.608865316455696	Csp_LG08_01517.1;Csp_LG15_01195.1
GO:0031090	organelle membrane	147	15	11.85	0.20307	0.642208875	Csp_LG05_02017.1;Csp_LG10_01806.1;Csp_LG07_02490.1;Csp_LG01_02148.1;Csp_LG07_03078.1;Csp_LG02_01567.1;Csp_LG01_01276.1;Csp_LG17_01965.1;Csp_LG10_00976.1;Csp_LG03_01657.1;Csp_LG10_02499.1;Csp_LG13_02118.1;Csp_LG10_02407.1;Csp_LG12_00811.1;Csp_LG13_02230.1
GO:0005794	Golgi apparatus	71	8	5.73	0.21034	0.648975853658537	Csp_LG07_02490.1;Csp_LG16_01628.1;Csp_LG10_00976.1;Csp_LG10_02499.1;Csp_LG13_02118.1;Csp_LG10_02407.1;Csp_LG12_00811.1;Csp_LG13_02230.1
GO:0044431	Golgi apparatus part	71	8	5.73	0.21034	0.648975853658537	Csp_LG07_02490.1;Csp_LG16_01628.1;Csp_LG10_00976.1;Csp_LG10_02499.1;Csp_LG13_02118.1;Csp_LG10_02407.1;Csp_LG12_00811.1;Csp_LG13_02230.1
GO:0098687	chromosomal region	20	3	1.61	0.21513	0.655757710843374	Csp_LG09_01400.1;Csp_LG09_02464.1;Csp_LG09_02574.1
GO:0070652	HAUS complex	11	2	0.89	0.22065	0.664576785714286	Csp_LG07_02252.1;Csp_LG09_00619.1
GO:0005783	endoplasmic reticulum	73	8	5.89	0.23253	0.692118705882353	Csp_LG05_00063.1;Csp_LG07_02833.1;Csp_LG04_01971.1;Csp_LG12_02196.1;Csp_LG01_01607.1;Csp_LG15_00359.1;Csp_LG08_00458.1;Csp_LG15_02854.1
GO:0005667	transcription factor complex	21	3	1.69	0.23710	0.69751511627907	Csp_LG06_01988.1;Csp_LG14_01943.1;Csp_LG17_01703.1
GO:0044429	mitochondrial part	85	9	6.85	0.24406	0.709737701149425	Csp_LG05_02017.1;Csp_LG10_01806.1;Csp_LG01_02148.1;Csp_LG07_03078.1;Csp_LG02_01567.1;Csp_LG10_00931.1;Csp_LG10_03130.1;Csp_LG03_01657.1;Csp_LG06_01961.1
GO:0000793	condensed chromosome	12	2	0.97	0.25154	0.7231775	Csp_LG05_00127.1;Csp_LG03_02009.1
GO:0098805	whole membrane	90	9	7.26	0.29936	0.850989662921348	Csp_LG07_02490.1;Csp_LG01_01276.1;Csp_LG17_01965.1;Csp_LG10_00976.1;Csp_LG10_02499.1;Csp_LG13_02118.1;Csp_LG10_02407.1;Csp_LG12_00811.1;Csp_LG13_02230.1
GO:0009654	photosystem II oxygen evolving complex	36	4	2.9	0.32978	0.87906	Csp_LG12_02146.1;Csp_LG05_00122.1;Csp_LG10_00089.1;Csp_LG10_02060.1
GO:0005768	endosome	5	1	0.4	0.34334	0.87906	Csp_LG13_00134.1
GO:0008250	oligosaccharyltransferase complex	5	1	0.4	0.34334	0.87906	Csp_LG05_00063.1
GO:0030686	90S preribosome	5	1	0.4	0.34334	0.87906	Csp_LG09_02082.1
GO:0030688	preribosome, small subunit precursor	5	1	0.4	0.34334	0.87906	Csp_LG02_02003.1
GO:0035145	exon-exon junction complex	5	1	0.4	0.34334	0.87906	Csp_LG10_02302.1
GO:0044440	endosomal part	5	1	0.4	0.34334	0.87906	Csp_LG13_00134.1
GO:0030126	COPI vesicle coat	15	2	1.21	0.34398	0.87906	Csp_LG07_02490.1;Csp_LG10_02499.1
GO:0030137	COPI-coated vesicle	15	2	1.21	0.34398	0.87906	Csp_LG07_02490.1;Csp_LG10_02499.1
GO:0030663	COPI-coated vesicle membrane	15	2	1.21	0.34398	0.87906	Csp_LG07_02490.1;Csp_LG10_02499.1
GO:0030684	preribosome	26	3	2.1	0.35042	0.8865626	Csp_LG13_00537.1;Csp_LG09_02082.1;Csp_LG02_02003.1
GO:0042651	thylakoid membrane	38	4	3.06	0.36762	0.914917450980392	Csp_LG12_02146.1;Csp_LG05_00122.1;Csp_LG10_00089.1;Csp_LG10_02060.1
GO:0031966	mitochondrial membrane	61	6	4.92	0.36886	0.914917450980392	Csp_LG05_02017.1;Csp_LG10_01806.1;Csp_LG01_02148.1;Csp_LG07_03078.1;Csp_LG02_01567.1;Csp_LG03_01657.1
GO:0044427	chromosomal part	122	11	9.84	0.39523	0.946029056603774	Csp_LG08_00882.1;Csp_LG06_00029.1;Csp_LG09_01400.1;Csp_LG09_02464.1;Csp_LG09_02574.1;Csp_LG05_00127.1;Csp_LG07_00723.1;Csp_LG03_01563.1;Csp_LG13_00191.1;Csp_LG03_02009.1;Csp_LG09_03547.1
GO:0000796	condensin complex	6	1	0.48	0.39636	0.946029056603774	Csp_LG03_02009.1
GO:0000808	origin recognition complex	6	1	0.48	0.39636	0.946029056603774	Csp_LG08_00882.1
GO:0033588	Elongator holoenzyme complex	6	1	0.48	0.39636	0.946029056603774	Csp_LG16_02252.1
GO:0033176	proton-transporting V-type ATPase comple...	17	2	1.37	0.40365	0.95442476635514	Csp_LG01_01276.1;Csp_LG17_01965.1
GO:0033177	proton-transporting two-sector ATPase co...	29	3	2.34	0.41809	0.979414537037037	Csp_LG08_01517.1;Csp_LG15_01195.1;Csp_LG17_01180.1
GO:0000228	nuclear chromosome	18	2	1.45	0.43251	0.994773	Csp_LG16_01796.1;Csp_LG05_00127.1
GO:0031225	anchored component of membrane	18	2	1.45	0.43251	0.994773	Csp_LG05_02512.1;Csp_LG10_02256.1
GO:0019898	extrinsic component of membrane	30	3	2.42	0.44017	0.994832142857143	Csp_LG12_02146.1;Csp_LG05_00122.1;Csp_LG10_00089.1
GO:1902494	catalytic complex	248	21	20	0.44040	0.994832142857143	Csp_LG01_02148.1;Csp_LG07_03078.1;Csp_LG17_01703.1;Csp_LG02_01567.1;Csp_LG07_02823.1;Csp_LG15_03424.1;Csp_LG12_02146.1;Csp_LG05_00122.1;Csp_LG10_00089.1;Csp_LG03_01657.1;Csp_LG06_01944.1;Csp_LG14_01906.1;Csp_LG05_00063.1;Csp_LG04_01971.1;Csp_LG12_02196.1;Csp_LG01_01607.1;Csp_LG15_00359.1;Csp_LG08_00458.1;Csp_LG15_02854.1;Csp_LG15_03611.1;Csp_LG10_02060.1
GO:0030119	AP-type membrane coat adaptor complex	7	1	0.56	0.44510	0.996551327433628	Csp_LG07_00775.1
GO:0016469	proton-transporting two-sector ATPase co...	55	5	4.44	0.45947	1	Csp_LG01_01276.1;Csp_LG17_01965.1;Csp_LG08_01517.1;Csp_LG15_01195.1;Csp_LG17_01180.1
GO:0098588	bounding membrane of organelle	104	9	8.39	0.46399	1	Csp_LG07_02490.1;Csp_LG01_01276.1;Csp_LG17_01965.1;Csp_LG10_00976.1;Csp_LG10_02499.1;Csp_LG13_02118.1;Csp_LG10_02407.1;Csp_LG12_00811.1;Csp_LG13_02230.1
GO:0005740	mitochondrial envelope	68	6	5.48	0.47229	1	Csp_LG05_02017.1;Csp_LG10_01806.1;Csp_LG01_02148.1;Csp_LG07_03078.1;Csp_LG02_01567.1;Csp_LG03_01657.1
GO:0045259	proton-transporting ATP synthase complex	20	2	1.61	0.48789	1	Csp_LG08_01517.1;Csp_LG15_01195.1
GO:0005681	spliceosomal complex	8	1	0.65	0.48993	1	Csp_LG15_03957.1
GO:0005694	chromosome	144	12	11.61	0.49755	1	Csp_LG08_00882.1;Csp_LG16_01796.1;Csp_LG06_00029.1;Csp_LG09_01400.1;Csp_LG09_02464.1;Csp_LG09_02574.1;Csp_LG05_00127.1;Csp_LG07_00723.1;Csp_LG03_01563.1;Csp_LG13_00191.1;Csp_LG03_02009.1;Csp_LG09_03547.1
GO:0033178	proton-transporting two-sector ATPase co...	21	2	1.69	0.51429	1	Csp_LG01_01276.1;Csp_LG17_01965.1
GO:0031967	organelle envelope	84	7	6.77	0.52219	1	Csp_LG05_02017.1;Csp_LG10_01806.1;Csp_LG01_02148.1;Csp_LG07_03078.1;Csp_LG02_01567.1;Csp_LG16_00931.1;Csp_LG03_01657.1
GO:0031975	envelope	84	7	6.77	0.52219	1	Csp_LG05_02017.1;Csp_LG10_01806.1;Csp_LG01_02148.1;Csp_LG07_03078.1;Csp_LG02_01567.1;Csp_LG16_00931.1;Csp_LG03_01657.1
GO:0005669	transcription factor TFIID complex	9	1	0.73	0.53114	1	Csp_LG17_01703.1
GO:0017119	Golgi transport complex	9	1	0.73	0.53114	1	Csp_LG16_01628.1
GO:0044425	membrane part	1297	104	104.59	0.55090	1	Csp_LG06_01080.1;Csp_LG09_02075.1;Csp_LG15_04421.1;Csp_LG15_04425.1;Csp_LG05_02017.1;Csp_LG10_01806.1;Csp_LG10_00194.1;Csp_LG03_01073.1;Csp_LG04_00987.1;Csp_LG07_02490.1;Csp_LG01_02148.1;Csp_LG07_03078.1;Csp_LG16_00201.1;Csp_LG02_01742.1;Csp_LG05_02512.1;Csp_LG10_02256.1;Csp_LG05_01827.1;Csp_LG05_01830.1;Csp_LG04_01803.1;Csp_LG02_02747.1;Csp_LG11_00697.1;Csp_LG02_01567.1;Csp_LG02_00376.1;Csp_LG15…
GO:0044798	nuclear transcription factor complex	11	1	0.89	0.60387	1	Csp_LG17_01703.1
GO:0090575	RNA polymerase II transcription factor c...	11	1	0.89	0.60387	1	Csp_LG17_01703.1
GO:0005875	microtubule associated complex	25	2	2.02	0.61056	1	Csp_LG07_02252.1;Csp_LG09_00619.1
GO:0000502	proteasome complex	52	4	4.19	0.61404	1	Csp_LG07_02823.1;Csp_LG06_01944.1;Csp_LG14_01906.1;Csp_LG15_03611.1
GO:1905369	endopeptidase complex	52	4	4.19	0.61404	1	Csp_LG07_02823.1;Csp_LG06_01944.1;Csp_LG14_01906.1;Csp_LG15_03611.1
GO:0005730	nucleolus	12	1	0.97	0.63590	1	Csp_LG09_02082.1
GO:0030880	RNA polymerase complex	27	2	2.18	0.65296	1	Csp_LG17_01703.1;Csp_LG15_03424.1
GO:0015630	microtubule cytoskeleton	29	2	2.34	0.69162	1	Csp_LG07_02252.1;Csp_LG09_00619.1
GO:0061695	transferase complex, transferring phosph...	30	2	2.42	0.70958	1	Csp_LG17_01703.1;Csp_LG15_03424.1
GO:0044454	nuclear chromosome part	15	1	1.21	0.71730	1	Csp_LG05_00127.1
GO:0031974	membrane-enclosed lumen	115	8	9.27	0.72120	1	Csp_LG16_01796.1;Csp_LG17_01703.1;Csp_LG05_00127.1;Csp_LG02_00121.1;Csp_LG10_00931.1;Csp_LG10_03130.1;Csp_LG06_01961.1;Csp_LG09_02082.1
GO:0043233	organelle lumen	115	8	9.27	0.72120	1	Csp_LG16_01796.1;Csp_LG17_01703.1;Csp_LG05_00127.1;Csp_LG02_00121.1;Csp_LG10_00931.1;Csp_LG10_03130.1;Csp_LG06_01961.1;Csp_LG09_02082.1
GO:0070013	intracellular organelle lumen	115	8	9.27	0.72120	1	Csp_LG16_01796.1;Csp_LG17_01703.1;Csp_LG05_00127.1;Csp_LG02_00121.1;Csp_LG10_00931.1;Csp_LG10_03130.1;Csp_LG06_01961.1;Csp_LG09_02082.1
GO:0044430	cytoskeletal part	61	4	4.92	0.73713	1	Csp_LG07_02252.1;Csp_LG09_00619.1;Csp_LG09_02332.1;Csp_LG12_01177.1
GO:0005635	nuclear envelope	16	1	1.29	0.74018	1	Csp_LG16_00931.1
GO:0005643	nuclear pore	16	1	1.29	0.74018	1	Csp_LG16_00931.1
GO:0015629	actin cytoskeleton	32	2	2.58	0.74288	1	Csp_LG09_02332.1;Csp_LG12_01177.1
GO:0044459	plasma membrane part	33	2	2.66	0.75827	1	Csp_LG05_02512.1;Csp_LG10_02256.1
GO:0005856	cytoskeleton	63	4	5.08	0.76004	1	Csp_LG07_02252.1;Csp_LG09_00619.1;Csp_LG09_02332.1;Csp_LG12_01177.1
GO:0005886	plasma membrane	34	2	2.74	0.77287	1	Csp_LG05_02512.1;Csp_LG10_02256.1
GO:0044428	nuclear part	149	10	12.01	0.77478	1	Csp_LG16_01796.1;Csp_LG17_01703.1;Csp_LG10_02604.1;Csp_LG15_03957.1;Csp_LG16_00931.1;Csp_LG10_02302.1;Csp_LG05_00127.1;Csp_LG02_00121.1;Csp_LG09_01866.1;Csp_LG09_02082.1
GO:0016591	DNA-directed RNA polymerase II, holoenzy...	18	1	1.45	0.78055	1	Csp_LG17_01703.1
GO:0032040	small-subunit processome	18	1	1.45	0.78055	1	Csp_LG13_00537.1
GO:0044815	DNA packaging complex	80	5	6.45	0.78519	1	Csp_LG06_00029.1;Csp_LG03_01563.1;Csp_LG13_00191.1;Csp_LG03_02009.1;Csp_LG09_03547.1
GO:0016592	mediator complex	19	1	1.53	0.79833	1	Csp_LG02_00121.1
GO:0005634	nucleus	652	47	52.58	0.82951	1	Csp_LG05_03150.1;Csp_LG12_00237.1;Csp_LG08_00882.1;Csp_LG16_01796.1;Csp_LG08_02540.1;Csp_LG17_01703.1;Csp_LG10_02604.1;Csp_LG07_00563.1;Csp_LG15_03957.1;Csp_LG01_02000.1;Csp_LG16_00931.1;Csp_LG09_01400.1;Csp_LG09_02464.1;Csp_LG09_02574.1;Csp_LG10_02302.1;Csp_LG05_00127.1;Csp_LG02_01495.1;Csp_LG06_01379.1;Csp_LG10_00486.1;Csp_LG14_01586.1;Csp_LG09_03917.1;Csp_LG07_02410.1;Csp_LG10_02535.1;Csp_LG02…
GO:0099023	tethering complex	58	3	4.68	0.85851	1	Csp_LG16_01628.1;Csp_LG15_03399.1;Csp_LG11_00911.1
GO:0000786	nucleosome	74	4	5.97	0.85936	1	Csp_LG06_00029.1;Csp_LG03_01563.1;Csp_LG13_00191.1;Csp_LG09_03547.1
GO:0000145	exocyst	42	2	3.39	0.86426	1	Csp_LG15_03399.1;Csp_LG11_00911.1
GO:0005938	cell cortex	42	2	3.39	0.86426	1	Csp_LG15_03399.1;Csp_LG11_00911.1
GO:0044448	cell cortex part	42	2	3.39	0.86426	1	Csp_LG15_03399.1;Csp_LG11_00911.1
GO:0099568	cytoplasmic region	42	2	3.39	0.86426	1	Csp_LG15_03399.1;Csp_LG11_00911.1
GO:0000428	DNA-directed RNA polymerase complex	24	1	1.94	0.86784	1	Csp_LG17_01703.1
GO:0055029	nuclear DNA-directed RNA polymerase comp...	24	1	1.94	0.86784	1	Csp_LG17_01703.1
GO:0032993	protein-DNA complex	76	4	6.13	0.87306	1	Csp_LG06_00029.1;Csp_LG03_01563.1;Csp_LG13_00191.1;Csp_LG09_03547.1
GO:0019867	outer membrane	26	1	2.1	0.88841	1	Csp_LG10_00372.1
GO:0005839	proteasome core complex	45	2	3.63	0.88882	1	Csp_LG07_02823.1;Csp_LG15_03611.1
GO:0016020	membrane	2360	180	190.3	0.89557	1	Csp_LG06_01080.1;Csp_LG05_02684.1;Csp_LG15_03528.1;Csp_LG15_01106.1;Csp_LG09_02075.1;Csp_LG15_04421.1;Csp_LG15_04425.1;Csp_LG15_03599.1;Csp_LG14_01222.1;Csp_LG15_01637.1;Csp_LG02_02704.1;Csp_LG05_02017.1;Csp_LG10_01806.1;Csp_LG10_00194.1;Csp_LG03_01073.1;Csp_LG04_00987.1;Csp_LG07_02490.1;Csp_LG04_01883.1;Csp_LG01_02148.1;Csp_LG07_03078.1;Csp_LG16_00201.1;Csp_LG08_01418.1;Csp_LG05_00449.1;Csp_LG10…
GO:0000785	chromatin	80	4	6.45	0.89705	1	Csp_LG06_00029.1;Csp_LG03_01563.1;Csp_LG13_00191.1;Csp_LG09_03547.1
GO:0031981	nuclear lumen	96	5	7.74	0.89733	1	Csp_LG16_01796.1;Csp_LG17_01703.1;Csp_LG05_00127.1;Csp_LG02_00121.1;Csp_LG09_02082.1
GO:0031224	intrinsic component of membrane	1043	73	84.1	0.93857	1	Csp_LG06_01080.1;Csp_LG09_02075.1;Csp_LG15_04421.1;Csp_LG15_04425.1;Csp_LG10_00194.1;Csp_LG03_01073.1;Csp_LG04_00987.1;Csp_LG16_00201.1;Csp_LG02_01742.1;Csp_LG05_02512.1;Csp_LG10_02256.1;Csp_LG05_01827.1;Csp_LG05_01830.1;Csp_LG04_01803.1;Csp_LG02_02747.1;Csp_LG11_00697.1;Csp_LG02_00376.1;Csp_LG15_01718.1;Csp_LG05_01061.1;Csp_LG07_00271.1;Csp_LG11_03063.1;Csp_LG01_01460.1;Csp_LG16_01257.1;Csp_LG17…
GO:0016021	integral component of membrane	1025	71	82.65	0.94817	1	Csp_LG06_01080.1;Csp_LG09_02075.1;Csp_LG15_04421.1;Csp_LG15_04425.1;Csp_LG10_00194.1;Csp_LG03_01073.1;Csp_LG04_00987.1;Csp_LG16_00201.1;Csp_LG02_01742.1;Csp_LG05_01827.1;Csp_LG05_01830.1;Csp_LG04_01803.1;Csp_LG02_02747.1;Csp_LG11_00697.1;Csp_LG02_00376.1;Csp_LG15_01718.1;Csp_LG05_01061.1;Csp_LG07_00271.1;Csp_LG11_03063.1;Csp_LG01_01460.1;Csp_LG16_01257.1;Csp_LG17_01777.1;Csp_LG08_01187.1;Csp_LG06…
GO:1990234	transferase complex	75	3	6.05	0.94868	1	Csp_LG17_01703.1;Csp_LG15_03424.1;Csp_LG05_00063.1
GO:0005654	nucleoplasm	64	2	5.16	0.97043	1	Csp_LG17_01703.1;Csp_LG02_00121.1
GO:0044451	nucleoplasm part	64	2	5.16	0.97043	1	Csp_LG17_01703.1;Csp_LG02_00121.1
GO:0071944	cell periphery	120	4	9.68	0.99017	1	Csp_LG05_02512.1;Csp_LG10_02256.1;Csp_LG15_03399.1;Csp_LG11_00911.1
GO:0005575	cellular_component	4080	329	329	1.00000	1	Csp_LG03_00725.1;Csp_LG11_00633.1;Csp_LG06_01080.1;Csp_LG04_02124.1;Csp_LG12_02359.1;Csp_LG02_00139.1;Csp_LG15_01485.1;Csp_LG05_02684.1;Csp_LG05_03150.1;Csp_LG15_03528.1;Csp_LG15_01106.1;Csp_LG06_02281.1;Csp_LG14_01632.1;Csp_LG09_02075.1;Csp_LG15_03943.1;Csp_LG10_03201.1;Csp_LG15_04421.1;Csp_LG15_04425.1;Csp_LG15_03599.1;Csp_LG14_01222.1;Csp_LG12_00237.1;Csp_LG15_01637.1;Csp_LG02_02704.1;Csp_LG05…
GO:0000123	histone acetyltransferase complex	7	0	0.56	1.00000	1
GO:0000139	Golgi membrane	11	0	0.89	1.00000	1
GO:0000148	1,3-beta-D-glucan synthase complex	17	0	1.37	1.00000	1
GO:0000151	ubiquitin ligase complex	9	0	0.73	1.00000	1
GO:0000152	nuclear ubiquitin ligase complex	6	0	0.48	1.00000	1
GO:0000159	protein phosphatase type 2A complex	17	0	1.37	1.00000	1
GO:0000275	mitochondrial proton-transporting ATP sy...	5	0	0.4	1.00000	1
GO:0000276	mitochondrial proton-transporting ATP sy...	8	0	0.65	1.00000	1
GO:0000776	kinetochore	5	0	0.4	1.00000	1
GO:0000790	nuclear chromatin	6	0	0.48	1.00000	1
GO:0005576	extracellular region	67	0	5.4	1.00000	1
GO:0005618	cell wall	44	0	3.55	1.00000	1
GO:0005666	DNA-directed RNA polymerase III complex	6	0	0.48	1.00000	1
GO:0005680	anaphase-promoting complex	6	0	0.48	1.00000	1
GO:0005685	U1 snRNP	6	0	0.48	1.00000	1
GO:0005741	mitochondrial outer membrane	18	0	1.45	1.00000	1
GO:0005750	mitochondrial respiratory chain complex ...	8	0	0.65	1.00000	1
GO:0005753	mitochondrial proton-transporting ATP sy...	13	0	1.05	1.00000	1
GO:0005777	peroxisome	17	0	1.37	1.00000	1
GO:0005778	peroxisomal membrane	10	0	0.81	1.00000	1
GO:0005779	integral component of peroxisomal membra...	10	0	0.81	1.00000	1
GO:0005811	lipid droplet	14	0	1.13	1.00000	1
GO:0005885	Arp2/3 protein complex	6	0	0.48	1.00000	1
GO:0005905	clathrin-coated pit	12	0	0.97	1.00000	1
GO:0005956	protein kinase CK2 complex	6	0	0.48	1.00000	1
GO:0008023	transcription elongation factor complex	13	0	1.05	1.00000	1
GO:0008287	protein serine/threonine phosphatase com...	19	0	1.53	1.00000	1
GO:0009538	photosystem I reaction center	11	0	0.89	1.00000	1
GO:0012510	trans-Golgi network transport vesicle me...	12	0	0.97	1.00000	1
GO:0012511	monolayer-surrounded lipid storage body	14	0	1.13	1.00000	1
GO:0016459	myosin complex	19	0	1.53	1.00000	1
GO:0016593	Cdc73/Paf1 complex	5	0	0.4	1.00000	1
GO:0019773	proteasome core complex, alpha-subunit c...	17	0	1.37	1.00000	1
GO:0030008	TRAPP complex	7	0	0.56	1.00000	1
GO:0030118	clathrin coat	17	0	1.37	1.00000	1
GO:0030125	clathrin vesicle coat	12	0	0.97	1.00000	1
GO:0030130	clathrin coat of trans-Golgi network ves...	12	0	0.97	1.00000	1
GO:0030131	clathrin adaptor complex	5	0	0.4	1.00000	1
GO:0030132	clathrin coat of coated pit	12	0	0.97	1.00000	1
GO:0030136	clathrin-coated vesicle	12	0	0.97	1.00000	1
GO:0030140	trans-Golgi network transport vesicle	12	0	0.97	1.00000	1
GO:0030176	integral component of endoplasmic reticu...	12	0	0.97	1.00000	1
GO:0030286	dynein complex	14	0	1.13	1.00000	1
GO:0030312	external encapsulating structure	44	0	3.55	1.00000	1
GO:0030532	small nuclear ribonucleoprotein complex	10	0	0.81	1.00000	1
GO:0030665	clathrin-coated vesicle membrane	12	0	0.97	1.00000	1
GO:0031011	Ino80 complex	6	0	0.48	1.00000	1
GO:0031012	extracellular matrix	16	0	1.29	1.00000	1
GO:0031227	intrinsic component of endoplasmic retic...	12	0	0.97	1.00000	1
GO:0031231	intrinsic component of peroxisomal membr...	10	0	0.81	1.00000	1
GO:0031248	protein acetyltransferase complex	9	0	0.73	1.00000	1
GO:0031300	intrinsic component of organelle membran...	13	0	1.05	1.00000	1
GO:0031301	integral component of organelle membrane	13	0	1.05	1.00000	1
GO:0031461	cullin-RING ubiquitin ligase complex	6	0	0.48	1.00000	1
GO:0031903	microbody membrane	10	0	0.81	1.00000	1
GO:0031968	organelle outer membrane	18	0	1.45	1.00000	1
GO:0033179	proton-transporting V-type ATPase, V0 do...	5	0	0.4	1.00000	1
GO:0033202	DNA helicase complex	6	0	0.48	1.00000	1
GO:0042579	microbody	17	0	1.37	1.00000	1
GO:0042765	GPI-anchor transamidase complex	7	0	0.56	1.00000	1
GO:0044421	extracellular region part	16	0	1.29	1.00000	1
GO:0044438	microbody part	10	0	0.81	1.00000	1
GO:0044439	peroxisomal part	10	0	0.81	1.00000	1
GO:0045261	proton-transporting ATP synthase complex...	10	0	0.81	1.00000	1
GO:0045275	respiratory chain complex III	8	0	0.65	1.00000	1
GO:0048046	apoplast	42	0	3.39	1.00000	1
GO:0048500	signal recognition particle	13	0	1.05	1.00000	1
GO:0070069	cytochrome complex	11	0	0.89	1.00000	1
GO:0070449	elongin complex	8	0	0.65	1.00000	1
GO:0070461	SAGA-type complex	5	0	0.4	1.00000	1
GO:0070603	SWI/SNF superfamily-type complex	6	0	0.48	1.00000	1
GO:0097346	INO80-type complex	6	0	0.48	1.00000	1
GO:0097525	spliceosomal snRNP complex	10	0	0.81	1.00000	1
GO:0098589	membrane region	12	0	0.97	1.00000	1
GO:0098791	Golgi subcompartment	13	0	1.05	1.00000	1
GO:0098797	plasma membrane protein complex	14	0	1.13	1.00000	1
GO:1902493	acetyltransferase complex	9	0	0.73	1.00000	1
GO:1902495	transmembrane transporter complex	10	0	0.81	1.00000	1
GO:1903293	phosphatase complex	19	0	1.53	1.00000	1
GO:1904949	ATPase complex	8	0	0.65	1.00000	1
GO:1990351	transporter complex	10	0	0.81	1.00000	1
