# Supplementary material for: A telomere-to-telomere reference genome provides genetic insight into the pentacyclic triterpenoid biosynthesis in Chaenomeles speciosa
Source: Hortic Res. 2023 Sep 14;10(10):uhad183. doi: 10.1093/hr/uhad183 (PMC10623406; doi:10.1093/hr/uhad183)
Supplement: Web_Material_uhad183 [file web_material_uhad183.zip › Table S21 GO functional enrichment analysis of C. speciosa-specific genes,BP_topGO_results.BP_topGO_results]

GO.ID	Term	Annotated	Significant	Expected	classicFisher	fdr_BP	DEG_ID
GO:0015074	DNA integration	30	25	2.4	2.7e-23	2.5218e-20	Csp_LG03_02458.1;Csp_LG09_03424.1;Csp_LG15_03217.1;Csp_LG16_02305.1;Csp_LG07_01738.1;Csp_LG07_01313.1;Csp_LG03_02943.1;Csp_LG14_01629.1;Csp_LG07_01694.1;Csp_LG06_01023.1;Csp_LG16_01220.1;Csp_LG06_01335.1;Csp_LG07_01088.1;Csp_LG01_00191.1;Csp_LG16_02999.1;Csp_LG06_00365.1;Csp_LG10_01649.1;Csp_LG11_01376.1;Csp_LG12_00965.1;Csp_LG11_02283.1;Csp_LG11_00784.1;Csp_LG13_02550.1;Csp_LG10_00828.1;Csp_LG10…
GO:0006259	DNA metabolic process	218	47	17.46	2.3e-10	1.0741e-07	Csp_LG12_00237.1;Csp_LG17_01397.1;Csp_LG06_01128.1;Csp_LG11_02616.1;Csp_LG08_00882.1;Csp_LG08_00481.1;Csp_LG03_02458.1;Csp_LG03_00418.1;Csp_LG08_01271.1;Csp_LG07_01407.1;Csp_LG07_01844.1;Csp_LG09_03424.1;Csp_LG15_03217.1;Csp_LG16_02305.1;Csp_LG07_02410.1;Csp_LG13_02754.1;Csp_LG07_01738.1;Csp_LG07_01313.1;Csp_LG03_01334.1;Csp_LG01_00573.1;Csp_LG03_02943.1;Csp_LG14_01629.1;Csp_LG13_00069.1;Csp_LG16…
GO:0006413	translational initiation	38	16	3.04	1.0e-08	3.11333333333333e-06	Csp_LG08_01747.1;Csp_LG15_03785.1;Csp_LG09_03770.1;Csp_LG03_02327.1;Csp_LG13_00925.1;Csp_LG10_01308.1;Csp_LG15_01411.1;Csp_LG14_00051.1;Csp_LG01_01784.1;Csp_LG05_01775.1;Csp_LG15_04035.1;Csp_LG05_01774.1;Csp_LG15_04034.1;Csp_LG05_01776.1;Csp_LG15_04036.1;Csp_LG17_00711.1
GO:0043603	cellular amide metabolic process	576	81	46.12	3.1e-07	6.3512e-05	Csp_LG02_00139.1;Csp_LG15_01485.1;Csp_LG06_02281.1;Csp_LG14_01632.1;Csp_LG08_01747.1;Csp_LG15_03785.1;Csp_LG09_03770.1;Csp_LG06_01123.1;Csp_LG04_02246.1;Csp_LG04_01284.1;Csp_LG06_00028.1;Csp_LG03_02191.1;Csp_LG11_02215.1;Csp_LG03_00469.1;Csp_LG13_02422.1;Csp_LG14_01914.1;Csp_LG13_01573.1;Csp_LG05_03432.1;Csp_LG10_03194.1;Csp_LG15_03292.1;Csp_LG07_01226.1;Csp_LG03_02327.1;Csp_LG13_00925.1;Csp_LG13…
GO:0051716	cellular response to stimulus	493	72	39.48	3.4e-07	6.3512e-05	Csp_LG02_01403.1;Csp_LG13_00484.1;Csp_LG02_02877.1;Csp_LG12_00237.1;Csp_LG17_01397.1;Csp_LG03_00418.1;Csp_LG05_00127.1;Csp_LG15_03438.1;Csp_LG13_02754.1;Csp_LG04_00238.1;Csp_LG14_00431.1;Csp_LG14_00179.1;Csp_LG01_00086.1;Csp_LG11_01693.1;Csp_LG15_02102.1;Csp_LG03_01064.1;Csp_LG01_00573.1;Csp_LG13_00069.1;Csp_LG16_00076.1;Csp_LG14_00256.1;Csp_LG14_02258.1;Csp_LG04_01515.1;Csp_LG13_00355.1;Csp_LG11…
GO:0007165	signal transduction	391	60	31.31	6.3e-07	7.939e-05	Csp_LG02_01403.1;Csp_LG13_00484.1;Csp_LG02_02877.1;Csp_LG15_03438.1;Csp_LG04_00238.1;Csp_LG14_00431.1;Csp_LG14_00179.1;Csp_LG01_00086.1;Csp_LG11_01693.1;Csp_LG15_02102.1;Csp_LG03_01064.1;Csp_LG04_01515.1;Csp_LG13_00355.1;Csp_LG11_01653.1;Csp_LG08_02333.1;Csp_LG15_01735.1;Csp_LG02_00467.1;Csp_LG02_00460.1;Csp_LG02_00465.1;Csp_LG15_01694.1;Csp_LG02_00343.1;Csp_LG07_02226.1;Csp_LG10_00883.1;Csp_LG15…
GO:0023052	signaling	391	60	31.31	6.3e-07	7.939e-05	Csp_LG02_01403.1;Csp_LG13_00484.1;Csp_LG02_02877.1;Csp_LG15_03438.1;Csp_LG04_00238.1;Csp_LG14_00431.1;Csp_LG14_00179.1;Csp_LG01_00086.1;Csp_LG11_01693.1;Csp_LG15_02102.1;Csp_LG03_01064.1;Csp_LG04_01515.1;Csp_LG13_00355.1;Csp_LG11_01653.1;Csp_LG08_02333.1;Csp_LG15_01735.1;Csp_LG02_00467.1;Csp_LG02_00460.1;Csp_LG02_00465.1;Csp_LG15_01694.1;Csp_LG02_00343.1;Csp_LG07_02226.1;Csp_LG10_00883.1;Csp_LG15…
GO:0006518	peptide metabolic process	549	77	43.96	6.8e-07	7.939e-05	Csp_LG02_00139.1;Csp_LG15_01485.1;Csp_LG06_02281.1;Csp_LG14_01632.1;Csp_LG08_01747.1;Csp_LG15_03785.1;Csp_LG09_03770.1;Csp_LG06_01123.1;Csp_LG04_02246.1;Csp_LG04_01284.1;Csp_LG06_00028.1;Csp_LG03_02191.1;Csp_LG11_02215.1;Csp_LG03_00469.1;Csp_LG13_02422.1;Csp_LG14_01914.1;Csp_LG13_01573.1;Csp_LG05_03432.1;Csp_LG10_03194.1;Csp_LG07_01226.1;Csp_LG03_02327.1;Csp_LG13_00925.1;Csp_LG13_01202.1;Csp_LG11…
GO:0051186	cofactor metabolic process	189	36	15.13	7.8e-07	8.09466666666667e-05	Csp_LG08_00263.1;Csp_LG15_00272.1;Csp_LG08_01985.1;Csp_LG15_04021.1;Csp_LG02_00678.1;Csp_LG10_00359.1;Csp_LG15_01141.1;Csp_LG05_01324.1;Csp_LG01_01989.1;Csp_LG15_01165.1;Csp_LG16_01805.1;Csp_LG12_00058.1;Csp_LG03_00952.1;Csp_LG13_02765.1;Csp_LG03_01600.1;Csp_LG09_01818.1;Csp_LG09_03011.1;Csp_LG09_02419.1;Csp_LG12_01254.1;Csp_LG16_00059.1;Csp_LG17_02586.1;Csp_LG06_01429.1;Csp_LG10_01719.1;Csp_LG08…
GO:0051052	regulation of DNA metabolic process	14	8	1.12	3.2e-06	0.00029888	Csp_LG06_01128.1;Csp_LG11_02616.1;Csp_LG03_00418.1;Csp_LG07_01407.1;Csp_LG07_01844.1;Csp_LG07_02410.1;Csp_LG13_00069.1;Csp_LG16_00076.1
GO:0043604	amide biosynthetic process	558	75	44.68	4.8e-06	0.000407563636363636	Csp_LG02_00139.1;Csp_LG15_01485.1;Csp_LG06_02281.1;Csp_LG14_01632.1;Csp_LG08_01747.1;Csp_LG15_03785.1;Csp_LG09_03770.1;Csp_LG06_01123.1;Csp_LG04_02246.1;Csp_LG04_01284.1;Csp_LG06_00028.1;Csp_LG03_02191.1;Csp_LG11_02215.1;Csp_LG03_00469.1;Csp_LG13_02422.1;Csp_LG14_01914.1;Csp_LG13_01573.1;Csp_LG05_03432.1;Csp_LG10_03194.1;Csp_LG15_03292.1;Csp_LG07_01226.1;Csp_LG03_02327.1;Csp_LG13_00925.1;Csp_LG13…
GO:0006412	translation	532	71	42.6	1.1e-05	0.000856166666666667	Csp_LG02_00139.1;Csp_LG15_01485.1;Csp_LG06_02281.1;Csp_LG14_01632.1;Csp_LG08_01747.1;Csp_LG15_03785.1;Csp_LG09_03770.1;Csp_LG06_01123.1;Csp_LG04_02246.1;Csp_LG04_01284.1;Csp_LG06_00028.1;Csp_LG03_02191.1;Csp_LG11_02215.1;Csp_LG03_00469.1;Csp_LG13_02422.1;Csp_LG14_01914.1;Csp_LG13_01573.1;Csp_LG05_03432.1;Csp_LG10_03194.1;Csp_LG07_01226.1;Csp_LG03_02327.1;Csp_LG13_00925.1;Csp_LG13_01202.1;Csp_LG11…
GO:0019752	carboxylic acid metabolic process	401	57	32.11	1.3e-05	0.000934	Csp_LG05_02684.1;Csp_LG14_01698.1;Csp_LG04_02246.1;Csp_LG04_01284.1;Csp_LG06_00028.1;Csp_LG17_02341.1;Csp_LG17_02349.1;Csp_LG05_01513.1;Csp_LG05_01535.1;Csp_LG07_02110.1;Csp_LG13_01526.1;Csp_LG08_00263.1;Csp_LG15_00272.1;Csp_LG08_01985.1;Csp_LG15_04021.1;Csp_LG13_01573.1;Csp_LG10_00359.1;Csp_LG15_03292.1;Csp_LG10_03051.1;Csp_LG10_03054.1;Csp_LG05_01324.1;Csp_LG05_01520.1;Csp_LG03_01977.1;Csp_LG13…
GO:0043043	peptide biosynthetic process	538	71	43.08	1.6e-05	0.00104388235294118	Csp_LG02_00139.1;Csp_LG15_01485.1;Csp_LG06_02281.1;Csp_LG14_01632.1;Csp_LG08_01747.1;Csp_LG15_03785.1;Csp_LG09_03770.1;Csp_LG06_01123.1;Csp_LG04_02246.1;Csp_LG04_01284.1;Csp_LG06_00028.1;Csp_LG03_02191.1;Csp_LG11_02215.1;Csp_LG03_00469.1;Csp_LG13_02422.1;Csp_LG14_01914.1;Csp_LG13_01573.1;Csp_LG05_03432.1;Csp_LG10_03194.1;Csp_LG07_01226.1;Csp_LG03_02327.1;Csp_LG13_00925.1;Csp_LG13_01202.1;Csp_LG11…
GO:0006465	signal peptide processing	9	6	0.72	1.8e-05	0.00104388235294118	Csp_LG04_01971.1;Csp_LG12_02196.1;Csp_LG01_01607.1;Csp_LG15_00359.1;Csp_LG08_00458.1;Csp_LG15_02854.1
GO:0043436	oxoacid metabolic process	405	57	32.43	1.8e-05	0.00104388235294118	Csp_LG05_02684.1;Csp_LG14_01698.1;Csp_LG04_02246.1;Csp_LG04_01284.1;Csp_LG06_00028.1;Csp_LG17_02341.1;Csp_LG17_02349.1;Csp_LG05_01513.1;Csp_LG05_01535.1;Csp_LG07_02110.1;Csp_LG13_01526.1;Csp_LG08_00263.1;Csp_LG15_00272.1;Csp_LG08_01985.1;Csp_LG15_04021.1;Csp_LG13_01573.1;Csp_LG10_00359.1;Csp_LG15_03292.1;Csp_LG10_03051.1;Csp_LG10_03054.1;Csp_LG05_01324.1;Csp_LG05_01520.1;Csp_LG03_01977.1;Csp_LG13…
GO:0006082	organic acid metabolic process	406	57	32.51	1.9e-05	0.00104388235294118	Csp_LG05_02684.1;Csp_LG14_01698.1;Csp_LG04_02246.1;Csp_LG04_01284.1;Csp_LG06_00028.1;Csp_LG17_02341.1;Csp_LG17_02349.1;Csp_LG05_01513.1;Csp_LG05_01535.1;Csp_LG07_02110.1;Csp_LG13_01526.1;Csp_LG08_00263.1;Csp_LG15_00272.1;Csp_LG08_01985.1;Csp_LG15_04021.1;Csp_LG13_01573.1;Csp_LG10_00359.1;Csp_LG15_03292.1;Csp_LG10_03051.1;Csp_LG10_03054.1;Csp_LG05_01324.1;Csp_LG05_01520.1;Csp_LG03_01977.1;Csp_LG13…
GO:0044281	small molecule metabolic process	631	79	50.53	3.6e-05	0.001868	Csp_LG05_02684.1;Csp_LG14_01698.1;Csp_LG04_02246.1;Csp_LG04_01284.1;Csp_LG06_00028.1;Csp_LG17_02341.1;Csp_LG17_02349.1;Csp_LG05_01513.1;Csp_LG05_01535.1;Csp_LG07_02110.1;Csp_LG13_01526.1;Csp_LG08_00263.1;Csp_LG15_00272.1;Csp_LG08_01985.1;Csp_LG15_04021.1;Csp_LG13_01573.1;Csp_LG10_00359.1;Csp_LG15_03292.1;Csp_LG07_02553.1;Csp_LG10_03051.1;Csp_LG10_03054.1;Csp_LG05_01324.1;Csp_LG05_01520.1;Csp_LG03…
GO:0006275	regulation of DNA replication	10	6	0.8	4.1e-05	0.00201547368421053	Csp_LG06_01128.1;Csp_LG11_02616.1;Csp_LG07_01407.1;Csp_LG07_01844.1;Csp_LG13_00069.1;Csp_LG16_00076.1
GO:1901566	organonitrogen compound biosynthetic pro...	872	102	69.82	4.6e-05	0.0021482	Csp_LG02_00139.1;Csp_LG15_01485.1;Csp_LG06_02281.1;Csp_LG14_01632.1;Csp_LG08_01747.1;Csp_LG15_03785.1;Csp_LG09_03770.1;Csp_LG06_01123.1;Csp_LG04_02246.1;Csp_LG04_01284.1;Csp_LG06_00028.1;Csp_LG17_02341.1;Csp_LG17_02349.1;Csp_LG05_01513.1;Csp_LG05_01535.1;Csp_LG07_02110.1;Csp_LG13_01526.1;Csp_LG03_02191.1;Csp_LG11_02215.1;Csp_LG03_00469.1;Csp_LG13_02422.1;Csp_LG14_01914.1;Csp_LG13_01573.1;Csp_LG05…
GO:0006732	coenzyme metabolic process	144	26	11.53	6.7e-05	0.00297990476190476	Csp_LG08_00263.1;Csp_LG15_00272.1;Csp_LG08_01985.1;Csp_LG15_04021.1;Csp_LG10_00359.1;Csp_LG05_01324.1;Csp_LG01_01989.1;Csp_LG15_01165.1;Csp_LG16_01805.1;Csp_LG12_00058.1;Csp_LG03_00952.1;Csp_LG13_02765.1;Csp_LG03_01600.1;Csp_LG09_01818.1;Csp_LG09_03011.1;Csp_LG17_02586.1;Csp_LG10_01719.1;Csp_LG15_01164.1;Csp_LG11_01803.1;Csp_LG09_01371.1;Csp_LG10_01861.1;Csp_LG09_03115.1;Csp_LG16_02857.1;Csp_LG09…
GO:0001101	response to acid chemical	16	7	1.28	0.00012	0.00487304347826087	Csp_LG02_01188.1;Csp_LG15_02437.1;Csp_LG02_01184.1;Csp_LG17_01066.1;Csp_LG02_01180.1;Csp_LG02_01183.1;Csp_LG02_01181.1
GO:1901700	response to oxygen-containing compound	16	7	1.28	0.00012	0.00487304347826087	Csp_LG02_01188.1;Csp_LG15_02437.1;Csp_LG02_01184.1;Csp_LG17_01066.1;Csp_LG02_01180.1;Csp_LG02_01183.1;Csp_LG02_01181.1
GO:0019693	ribose phosphate metabolic process	158	27	12.65	0.00013	0.00505916666666667	Csp_LG08_00263.1;Csp_LG15_00272.1;Csp_LG08_01985.1;Csp_LG15_04021.1;Csp_LG10_00359.1;Csp_LG07_02553.1;Csp_LG05_01324.1;Csp_LG01_01989.1;Csp_LG15_01165.1;Csp_LG16_01805.1;Csp_LG12_00058.1;Csp_LG03_00952.1;Csp_LG13_02765.1;Csp_LG09_01818.1;Csp_LG09_03011.1;Csp_LG17_02586.1;Csp_LG08_01517.1;Csp_LG15_01195.1;Csp_LG15_01164.1;Csp_LG06_01376.1;Csp_LG06_01377.1;Csp_LG11_01803.1;Csp_LG11_01336.1;Csp_LG09…
GO:0006091	generation of precursor metabolites and ...	111	21	8.89	0.00017	0.0063512	Csp_LG01_02148.1;Csp_LG07_03078.1;Csp_LG08_00263.1;Csp_LG15_00272.1;Csp_LG08_01985.1;Csp_LG15_04021.1;Csp_LG02_01567.1;Csp_LG10_00359.1;Csp_LG05_01324.1;Csp_LG11_02274.1;Csp_LG09_01818.1;Csp_LG09_03011.1;Csp_LG17_02586.1;Csp_LG06_00727.1;Csp_LG07_01842.1;Csp_LG03_01657.1;Csp_LG17_01716.1;Csp_LG06_00778.1;Csp_LG01_00199.1;Csp_LG10_01861.1;Csp_LG09_00931.1
GO:0009415	response to water	13	6	1.04	0.00027	0.00969923076923077	Csp_LG02_01188.1;Csp_LG15_02437.1;Csp_LG02_01184.1;Csp_LG02_01180.1;Csp_LG02_01183.1;Csp_LG02_01181.1
GO:0009987	cellular process	6760	590	541.3	0.00031	0.0103407142857143	Csp_LG13_01268.1;Csp_LG16_01284.1;Csp_LG02_01403.1;Csp_LG08_02329.1;Csp_LG16_02526.1;Csp_LG01_01996.1;Csp_LG09_03821.1;Csp_LG12_01095.1;Csp_LG12_00972.1;Csp_LG04_02124.1;Csp_LG12_02359.1;Csp_LG02_00139.1;Csp_LG15_01485.1;Csp_LG14_00709.1;Csp_LG02_00820.1;Csp_LG05_02684.1;Csp_LG04_00553.1;Csp_LG04_01774.1;Csp_LG13_00484.1;Csp_LG05_03150.1;Csp_LG08_01619.1;Csp_LG05_02243.1;Csp_LG06_02281.1;Csp_LG14…
GO:0006555	methionine metabolic process	9	5	0.72	0.00031	0.0103407142857143	Csp_LG07_02110.1;Csp_LG13_01526.1;Csp_LG03_01977.1;Csp_LG08_01041.1;Csp_LG09_01420.1
GO:0009150	purine ribonucleotide metabolic process	145	24	11.61	0.00049	0.0152553333333333	Csp_LG08_00263.1;Csp_LG15_00272.1;Csp_LG08_01985.1;Csp_LG15_04021.1;Csp_LG10_00359.1;Csp_LG07_02553.1;Csp_LG05_01324.1;Csp_LG01_01989.1;Csp_LG15_01165.1;Csp_LG16_01805.1;Csp_LG12_00058.1;Csp_LG03_00952.1;Csp_LG13_02765.1;Csp_LG09_01818.1;Csp_LG09_03011.1;Csp_LG17_02586.1;Csp_LG08_01517.1;Csp_LG15_01195.1;Csp_LG15_01164.1;Csp_LG06_01376.1;Csp_LG06_01377.1;Csp_LG11_01336.1;Csp_LG10_01861.1;Csp_LG09…
GO:0009259	ribonucleotide metabolic process	145	24	11.61	0.00049	0.0152553333333333	Csp_LG08_00263.1;Csp_LG15_00272.1;Csp_LG08_01985.1;Csp_LG15_04021.1;Csp_LG10_00359.1;Csp_LG07_02553.1;Csp_LG05_01324.1;Csp_LG01_01989.1;Csp_LG15_01165.1;Csp_LG16_01805.1;Csp_LG12_00058.1;Csp_LG03_00952.1;Csp_LG13_02765.1;Csp_LG09_01818.1;Csp_LG09_03011.1;Csp_LG17_02586.1;Csp_LG08_01517.1;Csp_LG15_01195.1;Csp_LG15_01164.1;Csp_LG06_01376.1;Csp_LG06_01377.1;Csp_LG11_01336.1;Csp_LG10_01861.1;Csp_LG09…
GO:0006097	glyoxylate cycle	6	4	0.48	0.00054	0.01576125	Csp_LG14_01698.1;Csp_LG10_03051.1;Csp_LG10_03054.1;Csp_LG09_04074.1
GO:0046487	glyoxylate metabolic process	6	4	0.48	0.00054	0.01576125	Csp_LG14_01698.1;Csp_LG10_03051.1;Csp_LG10_03054.1;Csp_LG09_04074.1
GO:0015936	coenzyme A metabolic process	20	7	1.6	0.00063	0.0178309090909091	Csp_LG01_01989.1;Csp_LG15_01165.1;Csp_LG16_01805.1;Csp_LG12_00058.1;Csp_LG03_00952.1;Csp_LG13_02765.1;Csp_LG15_01164.1
GO:0007154	cell communication	495	60	39.64	0.00073	0.0200535294117647	Csp_LG02_01403.1;Csp_LG13_00484.1;Csp_LG02_02877.1;Csp_LG15_03438.1;Csp_LG04_00238.1;Csp_LG14_00431.1;Csp_LG14_00179.1;Csp_LG01_00086.1;Csp_LG11_01693.1;Csp_LG15_02102.1;Csp_LG03_01064.1;Csp_LG04_01515.1;Csp_LG13_00355.1;Csp_LG11_01653.1;Csp_LG08_02333.1;Csp_LG15_01735.1;Csp_LG02_00467.1;Csp_LG02_00460.1;Csp_LG02_00465.1;Csp_LG15_01694.1;Csp_LG02_00343.1;Csp_LG07_02226.1;Csp_LG10_00883.1;Csp_LG15…
GO:0006163	purine nucleotide metabolic process	150	24	12.01	0.00081	0.0216154285714286	Csp_LG08_00263.1;Csp_LG15_00272.1;Csp_LG08_01985.1;Csp_LG15_04021.1;Csp_LG10_00359.1;Csp_LG07_02553.1;Csp_LG05_01324.1;Csp_LG01_01989.1;Csp_LG15_01165.1;Csp_LG16_01805.1;Csp_LG12_00058.1;Csp_LG03_00952.1;Csp_LG13_02765.1;Csp_LG09_01818.1;Csp_LG09_03011.1;Csp_LG17_02586.1;Csp_LG08_01517.1;Csp_LG15_01195.1;Csp_LG15_01164.1;Csp_LG06_01376.1;Csp_LG06_01377.1;Csp_LG11_01336.1;Csp_LG10_01861.1;Csp_LG09…
GO:0009117	nucleotide metabolic process	186	28	14.89	0.00084	0.0217933333333333	Csp_LG08_00263.1;Csp_LG15_00272.1;Csp_LG08_01985.1;Csp_LG15_04021.1;Csp_LG10_00359.1;Csp_LG07_02553.1;Csp_LG05_01324.1;Csp_LG01_01989.1;Csp_LG15_01165.1;Csp_LG16_01805.1;Csp_LG12_00058.1;Csp_LG03_00952.1;Csp_LG13_02765.1;Csp_LG09_01818.1;Csp_LG09_03011.1;Csp_LG17_02586.1;Csp_LG08_01517.1;Csp_LG15_01195.1;Csp_LG15_01164.1;Csp_LG06_01376.1;Csp_LG06_01377.1;Csp_LG05_02302.1;Csp_LG11_01803.1;Csp_LG11…
GO:0007010	cytoskeleton organization	47	11	3.76	0.00097	0.0240873684210526	Csp_LG03_02014.1;Csp_LG13_01897.1;Csp_LG14_00920.1;Csp_LG07_02252.1;Csp_LG17_00940.1;Csp_LG09_00619.1;Csp_LG05_03514.1;Csp_LG09_02332.1;Csp_LG12_01177.1;Csp_LG09_02184.1;Csp_LG12_01076.1
GO:0072521	purine-containing compound metabolic pro...	152	24	12.17	0.00098	0.0240873684210526	Csp_LG08_00263.1;Csp_LG15_00272.1;Csp_LG08_01985.1;Csp_LG15_04021.1;Csp_LG10_00359.1;Csp_LG07_02553.1;Csp_LG05_01324.1;Csp_LG01_01989.1;Csp_LG15_01165.1;Csp_LG16_01805.1;Csp_LG12_00058.1;Csp_LG03_00952.1;Csp_LG13_02765.1;Csp_LG09_01818.1;Csp_LG09_03011.1;Csp_LG17_02586.1;Csp_LG08_01517.1;Csp_LG15_01195.1;Csp_LG15_01164.1;Csp_LG06_01376.1;Csp_LG06_01377.1;Csp_LG11_01336.1;Csp_LG10_01861.1;Csp_LG09…
GO:0016485	protein processing	16	6	1.28	0.00103	0.0246671794871795	Csp_LG04_01971.1;Csp_LG12_02196.1;Csp_LG01_01607.1;Csp_LG15_00359.1;Csp_LG08_00458.1;Csp_LG15_02854.1
GO:0034641	cellular nitrogen compound metabolic pro...	2724	257	218.12	0.00110	0.025685	Csp_LG13_01268.1;Csp_LG16_01284.1;Csp_LG16_02526.1;Csp_LG02_00139.1;Csp_LG15_01485.1;Csp_LG14_00709.1;Csp_LG04_01774.1;Csp_LG05_03150.1;Csp_LG08_01619.1;Csp_LG06_02281.1;Csp_LG14_01632.1;Csp_LG02_01598.1;Csp_LG15_00325.1;Csp_LG08_00314.1;Csp_LG12_00237.1;Csp_LG08_01747.1;Csp_LG15_03785.1;Csp_LG09_03770.1;Csp_LG09_01716.1;Csp_LG06_01123.1;Csp_LG04_02246.1;Csp_LG17_01397.1;Csp_LG04_01284.1;Csp_LG06…
GO:0009086	methionine biosynthetic process	7	4	0.56	0.00117	0.0262823255813953	Csp_LG07_02110.1;Csp_LG13_01526.1;Csp_LG03_01977.1;Csp_LG09_01420.1
GO:0032787	monocarboxylic acid metabolic process	163	25	13.05	0.00119	0.0262823255813953	Csp_LG05_02684.1;Csp_LG14_01698.1;Csp_LG08_00263.1;Csp_LG15_00272.1;Csp_LG08_01985.1;Csp_LG15_04021.1;Csp_LG10_00359.1;Csp_LG15_03292.1;Csp_LG10_03051.1;Csp_LG10_03054.1;Csp_LG05_01324.1;Csp_LG08_02250.1;Csp_LG09_01818.1;Csp_LG09_03011.1;Csp_LG14_01515.1;Csp_LG10_01661.1;Csp_LG17_02586.1;Csp_LG04_00018.1;Csp_LG10_01719.1;Csp_LG08_02175.1;Csp_LG09_04074.1;Csp_LG10_01861.1;Csp_LG09_03498.1;Csp_LG10…
GO:0010035	response to inorganic substance	22	7	1.76	0.00121	0.0262823255813953	Csp_LG02_01188.1;Csp_LG15_02437.1;Csp_LG02_01184.1;Csp_LG17_01066.1;Csp_LG02_01180.1;Csp_LG02_01183.1;Csp_LG02_01181.1
GO:0006753	nucleoside phosphate metabolic process	194	28	15.53	0.00162	0.0343881818181818	Csp_LG08_00263.1;Csp_LG15_00272.1;Csp_LG08_01985.1;Csp_LG15_04021.1;Csp_LG10_00359.1;Csp_LG07_02553.1;Csp_LG05_01324.1;Csp_LG01_01989.1;Csp_LG15_01165.1;Csp_LG16_01805.1;Csp_LG12_00058.1;Csp_LG03_00952.1;Csp_LG13_02765.1;Csp_LG09_01818.1;Csp_LG09_03011.1;Csp_LG17_02586.1;Csp_LG08_01517.1;Csp_LG15_01195.1;Csp_LG15_01164.1;Csp_LG06_01376.1;Csp_LG06_01377.1;Csp_LG05_02302.1;Csp_LG11_01803.1;Csp_LG11…
GO:0006886	intracellular protein transport	177	26	14.17	0.00182	0.03736	Csp_LG05_02017.1;Csp_LG10_01806.1;Csp_LG07_02490.1;Csp_LG09_02273.1;Csp_LG17_01118.1;Csp_LG17_01122.1;Csp_LG09_02274.1;Csp_LG09_03481.1;Csp_LG16_01628.1;Csp_LG15_01175.1;Csp_LG16_00931.1;Csp_LG14_01968.1;Csp_LG10_00976.1;Csp_LG10_02501.1;Csp_LG06_01944.1;Csp_LG14_01906.1;Csp_LG10_02499.1;Csp_LG14_02300.1;Csp_LG07_01229.1;Csp_LG07_01650.1;Csp_LG13_02596.1;Csp_LG13_02118.1;Csp_LG10_02500.1;Csp_LG10…
GO:0006790	sulfur compound metabolic process	58	12	4.64	0.00184	0.03736	Csp_LG07_02110.1;Csp_LG13_01526.1;Csp_LG15_01141.1;Csp_LG03_01977.1;Csp_LG08_01041.1;Csp_LG09_02419.1;Csp_LG12_01254.1;Csp_LG16_00059.1;Csp_LG06_01429.1;Csp_LG09_01420.1;Csp_LG09_03996.1;Csp_LG16_02857.1
GO:0000723	telomere maintenance	8	4	0.64	0.00220	0.041934693877551	Csp_LG17_01397.1;Csp_LG08_00481.1;Csp_LG13_02754.1;Csp_LG01_00573.1
GO:0032200	telomere organization	8	4	0.64	0.00220	0.041934693877551	Csp_LG17_01397.1;Csp_LG08_00481.1;Csp_LG13_02754.1;Csp_LG01_00573.1
GO:0060249	anatomical structure homeostasis	8	4	0.64	0.00220	0.041934693877551	Csp_LG17_01397.1;Csp_LG08_00481.1;Csp_LG13_02754.1;Csp_LG01_00573.1
GO:0006457	protein folding	60	12	4.8	0.00249	0.0465132	Csp_LG04_02124.1;Csp_LG12_02359.1;Csp_LG06_01138.1;Csp_LG04_00445.1;Csp_LG15_02032.1;Csp_LG03_00706.1;Csp_LG03_00086.1;Csp_LG07_01082.1;Csp_LG08_01801.1;Csp_LG07_01673.1;Csp_LG07_01252.1;Csp_LG01_00665.1
GO:0006081	cellular aldehyde metabolic process	25	7	2	0.00275	0.0476831578947368	Csp_LG14_01698.1;Csp_LG10_03051.1;Csp_LG10_03054.1;Csp_LG11_01803.1;Csp_LG09_04074.1;Csp_LG09_01371.1;Csp_LG09_03115.1
GO:0015980	energy derivation by oxidation of organi...	25	7	2	0.00275	0.0476831578947368	Csp_LG01_02148.1;Csp_LG07_03078.1;Csp_LG02_01567.1;Csp_LG11_02274.1;Csp_LG03_01657.1;Csp_LG06_00778.1;Csp_LG01_00199.1
GO:0045333	cellular respiration	25	7	2	0.00275	0.0476831578947368	Csp_LG01_02148.1;Csp_LG07_03078.1;Csp_LG02_01567.1;Csp_LG11_02274.1;Csp_LG03_01657.1;Csp_LG06_00778.1;Csp_LG01_00199.1
GO:0015031	protein transport	240	32	19.22	0.00291	0.0476831578947368	Csp_LG05_02017.1;Csp_LG10_01806.1;Csp_LG07_02490.1;Csp_LG09_02273.1;Csp_LG17_01118.1;Csp_LG17_01122.1;Csp_LG09_02274.1;Csp_LG09_03481.1;Csp_LG13_02655.1;Csp_LG16_01628.1;Csp_LG02_00983.1;Csp_LG15_01175.1;Csp_LG16_00931.1;Csp_LG04_00445.1;Csp_LG14_01968.1;Csp_LG10_00976.1;Csp_LG09_04086.1;Csp_LG07_03057.1;Csp_LG10_02501.1;Csp_LG06_01944.1;Csp_LG14_01906.1;Csp_LG10_02499.1;Csp_LG14_02300.1;Csp_LG07…
GO:0015833	peptide transport	240	32	19.22	0.00291	0.0476831578947368	Csp_LG05_02017.1;Csp_LG10_01806.1;Csp_LG07_02490.1;Csp_LG09_02273.1;Csp_LG17_01118.1;Csp_LG17_01122.1;Csp_LG09_02274.1;Csp_LG09_03481.1;Csp_LG13_02655.1;Csp_LG16_01628.1;Csp_LG02_00983.1;Csp_LG15_01175.1;Csp_LG16_00931.1;Csp_LG04_00445.1;Csp_LG14_01968.1;Csp_LG10_00976.1;Csp_LG09_04086.1;Csp_LG07_03057.1;Csp_LG10_02501.1;Csp_LG06_01944.1;Csp_LG14_01906.1;Csp_LG10_02499.1;Csp_LG14_02300.1;Csp_LG07…
GO:0042886	amide transport	240	32	19.22	0.00291	0.0476831578947368	Csp_LG05_02017.1;Csp_LG10_01806.1;Csp_LG07_02490.1;Csp_LG09_02273.1;Csp_LG17_01118.1;Csp_LG17_01122.1;Csp_LG09_02274.1;Csp_LG09_03481.1;Csp_LG13_02655.1;Csp_LG16_01628.1;Csp_LG02_00983.1;Csp_LG15_01175.1;Csp_LG16_00931.1;Csp_LG04_00445.1;Csp_LG14_01968.1;Csp_LG10_00976.1;Csp_LG09_04086.1;Csp_LG07_03057.1;Csp_LG10_02501.1;Csp_LG06_01944.1;Csp_LG14_01906.1;Csp_LG10_02499.1;Csp_LG14_02300.1;Csp_LG07…
GO:0045184	establishment of protein localization	240	32	19.22	0.00291	0.0476831578947368	Csp_LG05_02017.1;Csp_LG10_01806.1;Csp_LG07_02490.1;Csp_LG09_02273.1;Csp_LG17_01118.1;Csp_LG17_01122.1;Csp_LG09_02274.1;Csp_LG09_03481.1;Csp_LG13_02655.1;Csp_LG16_01628.1;Csp_LG02_00983.1;Csp_LG15_01175.1;Csp_LG16_00931.1;Csp_LG04_00445.1;Csp_LG14_01968.1;Csp_LG10_00976.1;Csp_LG09_04086.1;Csp_LG07_03057.1;Csp_LG10_02501.1;Csp_LG06_01944.1;Csp_LG14_01906.1;Csp_LG10_02499.1;Csp_LG14_02300.1;Csp_LG07…
GO:0055086	nucleobase-containing small molecule met...	223	30	17.86	0.00338	0.0544296551724138	Csp_LG08_00263.1;Csp_LG15_00272.1;Csp_LG08_01985.1;Csp_LG15_04021.1;Csp_LG10_00359.1;Csp_LG07_02553.1;Csp_LG05_01324.1;Csp_LG01_01989.1;Csp_LG15_01165.1;Csp_LG16_01805.1;Csp_LG12_00058.1;Csp_LG03_00952.1;Csp_LG13_02765.1;Csp_LG09_01818.1;Csp_LG09_03011.1;Csp_LG17_02586.1;Csp_LG08_01517.1;Csp_LG15_01195.1;Csp_LG15_01164.1;Csp_LG06_01376.1;Csp_LG06_01377.1;Csp_LG05_02302.1;Csp_LG11_01803.1;Csp_LG11…
GO:0015979	photosynthesis	79	14	6.33	0.00370	0.0585728813559322	Csp_LG02_00590.1;Csp_LG08_01187.1;Csp_LG06_00727.1;Csp_LG12_02146.1;Csp_LG05_00122.1;Csp_LG10_00089.1;Csp_LG17_01716.1;Csp_LG09_00745.1;Csp_LG10_02060.1;Csp_LG10_01103.1;Csp_LG06_01797.1;Csp_LG13_00966.1;Csp_LG16_00956.1;Csp_LG08_01186.1
GO:0051604	protein maturation	20	6	1.6	0.00378	0.058842	Csp_LG04_01971.1;Csp_LG12_02196.1;Csp_LG01_01607.1;Csp_LG15_00359.1;Csp_LG08_00458.1;Csp_LG15_02854.1
GO:0033865	nucleoside bisphosphate metabolic proces...	27	7	2.16	0.00441	0.0652363076923077	Csp_LG01_01989.1;Csp_LG15_01165.1;Csp_LG16_01805.1;Csp_LG12_00058.1;Csp_LG03_00952.1;Csp_LG13_02765.1;Csp_LG15_01164.1
GO:0033875	ribonucleoside bisphosphate metabolic pr...	27	7	2.16	0.00441	0.0652363076923077	Csp_LG01_01989.1;Csp_LG15_01165.1;Csp_LG16_01805.1;Csp_LG12_00058.1;Csp_LG03_00952.1;Csp_LG13_02765.1;Csp_LG15_01164.1
GO:0034032	purine nucleoside bisphosphate metabolic...	27	7	2.16	0.00441	0.0652363076923077	Csp_LG01_01989.1;Csp_LG15_01165.1;Csp_LG16_01805.1;Csp_LG12_00058.1;Csp_LG03_00952.1;Csp_LG13_02765.1;Csp_LG15_01164.1
GO:0034613	cellular protein localization	189	26	15.13	0.00454	0.0652363076923077	Csp_LG05_02017.1;Csp_LG10_01806.1;Csp_LG07_02490.1;Csp_LG09_02273.1;Csp_LG17_01118.1;Csp_LG17_01122.1;Csp_LG09_02274.1;Csp_LG09_03481.1;Csp_LG16_01628.1;Csp_LG15_01175.1;Csp_LG16_00931.1;Csp_LG14_01968.1;Csp_LG10_00976.1;Csp_LG10_02501.1;Csp_LG06_01944.1;Csp_LG14_01906.1;Csp_LG10_02499.1;Csp_LG14_02300.1;Csp_LG07_01229.1;Csp_LG07_01650.1;Csp_LG13_02596.1;Csp_LG13_02118.1;Csp_LG10_02500.1;Csp_LG10…
GO:0070727	cellular macromolecule localization	189	26	15.13	0.00454	0.0652363076923077	Csp_LG05_02017.1;Csp_LG10_01806.1;Csp_LG07_02490.1;Csp_LG09_02273.1;Csp_LG17_01118.1;Csp_LG17_01122.1;Csp_LG09_02274.1;Csp_LG09_03481.1;Csp_LG16_01628.1;Csp_LG15_01175.1;Csp_LG16_00931.1;Csp_LG14_01968.1;Csp_LG10_00976.1;Csp_LG10_02501.1;Csp_LG06_01944.1;Csp_LG14_01906.1;Csp_LG10_02499.1;Csp_LG14_02300.1;Csp_LG07_01229.1;Csp_LG07_01650.1;Csp_LG13_02596.1;Csp_LG13_02118.1;Csp_LG10_02500.1;Csp_LG10…
GO:0071705	nitrogen compound transport	287	36	22.98	0.00463	0.0655215151515152	Csp_LG05_02017.1;Csp_LG10_01806.1;Csp_LG07_02490.1;Csp_LG09_02273.1;Csp_LG17_01118.1;Csp_LG17_01122.1;Csp_LG09_02274.1;Csp_LG09_03481.1;Csp_LG13_02655.1;Csp_LG16_01628.1;Csp_LG02_00983.1;Csp_LG15_01175.1;Csp_LG16_00931.1;Csp_LG04_00445.1;Csp_LG14_01968.1;Csp_LG10_00976.1;Csp_LG16_02193.1;Csp_LG16_02192.1;Csp_LG09_04086.1;Csp_LG17_01066.1;Csp_LG07_03057.1;Csp_LG10_02501.1;Csp_LG06_01944.1;Csp_LG14…
GO:0044283	small molecule biosynthetic process	201	27	16.09	0.00537	0.0745826470588235	Csp_LG05_02684.1;Csp_LG17_02341.1;Csp_LG17_02349.1;Csp_LG05_01513.1;Csp_LG05_01535.1;Csp_LG07_02110.1;Csp_LG13_01526.1;Csp_LG08_00263.1;Csp_LG15_00272.1;Csp_LG08_01985.1;Csp_LG15_04021.1;Csp_LG15_03292.1;Csp_LG05_01520.1;Csp_LG03_01977.1;Csp_LG08_02250.1;Csp_LG14_01515.1;Csp_LG10_01661.1;Csp_LG04_00018.1;Csp_LG10_01719.1;Csp_LG09_04099.1;Csp_LG08_02175.1;Csp_LG09_01420.1;Csp_LG09_03996.1;Csp_LG13…
GO:0008104	protein localization	250	32	20.02	0.00543	0.0745826470588235	Csp_LG05_02017.1;Csp_LG10_01806.1;Csp_LG07_02490.1;Csp_LG09_02273.1;Csp_LG17_01118.1;Csp_LG17_01122.1;Csp_LG09_02274.1;Csp_LG09_03481.1;Csp_LG13_02655.1;Csp_LG16_01628.1;Csp_LG02_00983.1;Csp_LG15_01175.1;Csp_LG16_00931.1;Csp_LG04_00445.1;Csp_LG14_01968.1;Csp_LG10_00976.1;Csp_LG09_04086.1;Csp_LG07_03057.1;Csp_LG10_02501.1;Csp_LG06_01944.1;Csp_LG14_01906.1;Csp_LG10_02499.1;Csp_LG14_02300.1;Csp_LG07…
GO:0009066	aspartate family amino acid metabolic pr...	22	6	1.76	0.00634	0.084994	Csp_LG07_02110.1;Csp_LG13_01526.1;Csp_LG15_03292.1;Csp_LG03_01977.1;Csp_LG08_01041.1;Csp_LG09_01420.1
GO:0006260	DNA replication	67	12	5.36	0.00637	0.084994	Csp_LG12_00237.1;Csp_LG06_01128.1;Csp_LG11_02616.1;Csp_LG08_00882.1;Csp_LG07_01407.1;Csp_LG07_01844.1;Csp_LG03_01334.1;Csp_LG13_00069.1;Csp_LG16_00076.1;Csp_LG14_00256.1;Csp_LG05_00525.1;Csp_LG11_00800.1
GO:0019362	pyridine nucleotide metabolic process	85	14	6.81	0.00724	0.086395	Csp_LG08_00263.1;Csp_LG15_00272.1;Csp_LG08_01985.1;Csp_LG15_04021.1;Csp_LG10_00359.1;Csp_LG05_01324.1;Csp_LG09_01818.1;Csp_LG09_03011.1;Csp_LG17_02586.1;Csp_LG11_01803.1;Csp_LG09_01371.1;Csp_LG10_01861.1;Csp_LG09_03115.1;Csp_LG09_00931.1
GO:0046496	nicotinamide nucleotide metabolic proces...	85	14	6.81	0.00724	0.086395	Csp_LG08_00263.1;Csp_LG15_00272.1;Csp_LG08_01985.1;Csp_LG15_04021.1;Csp_LG10_00359.1;Csp_LG05_01324.1;Csp_LG09_01818.1;Csp_LG09_03011.1;Csp_LG17_02586.1;Csp_LG11_01803.1;Csp_LG09_01371.1;Csp_LG10_01861.1;Csp_LG09_03115.1;Csp_LG09_00931.1
GO:0046034	ATP metabolic process	112	17	8.97	0.00761	0.086395	Csp_LG08_00263.1;Csp_LG15_00272.1;Csp_LG08_01985.1;Csp_LG15_04021.1;Csp_LG10_00359.1;Csp_LG07_02553.1;Csp_LG05_01324.1;Csp_LG09_01818.1;Csp_LG09_03011.1;Csp_LG17_02586.1;Csp_LG08_01517.1;Csp_LG15_01195.1;Csp_LG06_01376.1;Csp_LG06_01377.1;Csp_LG11_01336.1;Csp_LG10_01861.1;Csp_LG09_00931.1
GO:0006520	cellular amino acid metabolic process	207	27	16.58	0.00793	0.086395	Csp_LG04_02246.1;Csp_LG04_01284.1;Csp_LG06_00028.1;Csp_LG17_02341.1;Csp_LG17_02349.1;Csp_LG05_01513.1;Csp_LG05_01535.1;Csp_LG07_02110.1;Csp_LG13_01526.1;Csp_LG13_01573.1;Csp_LG15_03292.1;Csp_LG05_01520.1;Csp_LG03_01977.1;Csp_LG13_01202.1;Csp_LG08_01041.1;Csp_LG14_01454.1;Csp_LG05_00228.1;Csp_LG07_02587.1;Csp_LG09_04099.1;Csp_LG05_00572.1;Csp_LG15_02926.1;Csp_LG09_01420.1;Csp_LG16_02777.1;Csp_LG13…
GO:0046907	intracellular transport	227	29	18.18	0.00809	0.086395	Csp_LG05_02017.1;Csp_LG10_01806.1;Csp_LG07_02490.1;Csp_LG09_02273.1;Csp_LG17_01118.1;Csp_LG17_01122.1;Csp_LG09_02274.1;Csp_LG09_03481.1;Csp_LG02_02014.1;Csp_LG16_01628.1;Csp_LG15_01175.1;Csp_LG16_00931.1;Csp_LG14_01968.1;Csp_LG04_02255.1;Csp_LG10_00976.1;Csp_LG10_02501.1;Csp_LG06_01944.1;Csp_LG14_01906.1;Csp_LG10_02499.1;Csp_LG14_02300.1;Csp_LG07_01229.1;Csp_LG07_01650.1;Csp_LG09_04101.1;Csp_LG13…
GO:0051649	establishment of localization in cell	227	29	18.18	0.00809	0.086395	Csp_LG05_02017.1;Csp_LG10_01806.1;Csp_LG07_02490.1;Csp_LG09_02273.1;Csp_LG17_01118.1;Csp_LG17_01122.1;Csp_LG09_02274.1;Csp_LG09_03481.1;Csp_LG02_02014.1;Csp_LG16_01628.1;Csp_LG15_01175.1;Csp_LG16_00931.1;Csp_LG14_01968.1;Csp_LG04_02255.1;Csp_LG10_00976.1;Csp_LG10_02501.1;Csp_LG06_01944.1;Csp_LG14_01906.1;Csp_LG10_02499.1;Csp_LG14_02300.1;Csp_LG07_01229.1;Csp_LG07_01650.1;Csp_LG09_04101.1;Csp_LG13…
GO:0009144	purine nucleoside triphosphate metabolic...	113	17	9.05	0.00831	0.086395	Csp_LG08_00263.1;Csp_LG15_00272.1;Csp_LG08_01985.1;Csp_LG15_04021.1;Csp_LG10_00359.1;Csp_LG07_02553.1;Csp_LG05_01324.1;Csp_LG09_01818.1;Csp_LG09_03011.1;Csp_LG17_02586.1;Csp_LG08_01517.1;Csp_LG15_01195.1;Csp_LG06_01376.1;Csp_LG06_01377.1;Csp_LG11_01336.1;Csp_LG10_01861.1;Csp_LG09_00931.1
GO:0009199	ribonucleoside triphosphate metabolic pr...	113	17	9.05	0.00831	0.086395	Csp_LG08_00263.1;Csp_LG15_00272.1;Csp_LG08_01985.1;Csp_LG15_04021.1;Csp_LG10_00359.1;Csp_LG07_02553.1;Csp_LG05_01324.1;Csp_LG09_01818.1;Csp_LG09_03011.1;Csp_LG17_02586.1;Csp_LG08_01517.1;Csp_LG15_01195.1;Csp_LG06_01376.1;Csp_LG06_01377.1;Csp_LG11_01336.1;Csp_LG10_01861.1;Csp_LG09_00931.1
GO:0009205	purine ribonucleoside triphosphate metab...	113	17	9.05	0.00831	0.086395	Csp_LG08_00263.1;Csp_LG15_00272.1;Csp_LG08_01985.1;Csp_LG15_04021.1;Csp_LG10_00359.1;Csp_LG07_02553.1;Csp_LG05_01324.1;Csp_LG09_01818.1;Csp_LG09_03011.1;Csp_LG17_02586.1;Csp_LG08_01517.1;Csp_LG15_01195.1;Csp_LG06_01376.1;Csp_LG06_01377.1;Csp_LG11_01336.1;Csp_LG10_01861.1;Csp_LG09_00931.1
GO:0006403	RNA localization	6	3	0.48	0.00851	0.086395	Csp_LG16_00931.1;Csp_LG06_01944.1;Csp_LG14_01906.1
GO:0006405	RNA export from nucleus	6	3	0.48	0.00851	0.086395	Csp_LG16_00931.1;Csp_LG06_01944.1;Csp_LG14_01906.1
GO:0006406	mRNA export from nucleus	6	3	0.48	0.00851	0.086395	Csp_LG16_00931.1;Csp_LG06_01944.1;Csp_LG14_01906.1
GO:0006611	protein export from nucleus	6	3	0.48	0.00851	0.086395	Csp_LG16_00931.1;Csp_LG06_01944.1;Csp_LG14_01906.1
GO:0043248	proteasome assembly	6	3	0.48	0.00851	0.086395	Csp_LG03_01605.1;Csp_LG06_01944.1;Csp_LG14_01906.1
GO:0050657	nucleic acid transport	6	3	0.48	0.00851	0.086395	Csp_LG16_00931.1;Csp_LG06_01944.1;Csp_LG14_01906.1
GO:0050658	RNA transport	6	3	0.48	0.00851	0.086395	Csp_LG16_00931.1;Csp_LG06_01944.1;Csp_LG14_01906.1
GO:0051028	mRNA transport	6	3	0.48	0.00851	0.086395	Csp_LG16_00931.1;Csp_LG06_01944.1;Csp_LG14_01906.1
GO:0051168	nuclear export	6	3	0.48	0.00851	0.086395	Csp_LG16_00931.1;Csp_LG06_01944.1;Csp_LG14_01906.1
GO:0051236	establishment of RNA localization	6	3	0.48	0.00851	0.086395	Csp_LG16_00931.1;Csp_LG06_01944.1;Csp_LG14_01906.1
GO:0071166	ribonucleoprotein complex localization	6	3	0.48	0.00851	0.086395	Csp_LG16_00931.1;Csp_LG06_01944.1;Csp_LG14_01906.1
GO:0071426	ribonucleoprotein complex export from nu...	6	3	0.48	0.00851	0.086395	Csp_LG16_00931.1;Csp_LG06_01944.1;Csp_LG14_01906.1
GO:0071427	mRNA-containing ribonucleoprotein comple...	6	3	0.48	0.00851	0.086395	Csp_LG16_00931.1;Csp_LG06_01944.1;Csp_LG14_01906.1
GO:0006733	oxidoreduction coenzyme metabolic proces...	87	14	6.97	0.00889	0.08873	Csp_LG08_00263.1;Csp_LG15_00272.1;Csp_LG08_01985.1;Csp_LG15_04021.1;Csp_LG10_00359.1;Csp_LG05_01324.1;Csp_LG09_01818.1;Csp_LG09_03011.1;Csp_LG17_02586.1;Csp_LG11_01803.1;Csp_LG09_01371.1;Csp_LG10_01861.1;Csp_LG09_03115.1;Csp_LG09_00931.1
GO:0000096	sulfur amino acid metabolic process	17	5	1.36	0.00893	0.08873	Csp_LG07_02110.1;Csp_LG13_01526.1;Csp_LG03_01977.1;Csp_LG08_01041.1;Csp_LG09_01420.1
GO:0072524	pyridine-containing compound metabolic p...	88	14	7.05	0.00981	0.0964477894736842	Csp_LG08_00263.1;Csp_LG15_00272.1;Csp_LG08_01985.1;Csp_LG15_04021.1;Csp_LG10_00359.1;Csp_LG05_01324.1;Csp_LG09_01818.1;Csp_LG09_03011.1;Csp_LG17_02586.1;Csp_LG11_01803.1;Csp_LG09_01371.1;Csp_LG10_01861.1;Csp_LG09_03115.1;Csp_LG09_00931.1
GO:0009628	response to abiotic stimulus	24	6	1.92	0.00997	0.0969997916666667	Csp_LG02_01188.1;Csp_LG15_02437.1;Csp_LG02_01184.1;Csp_LG02_01180.1;Csp_LG02_01183.1;Csp_LG02_01181.1
GO:0016053	organic acid biosynthetic process	163	22	13.05	0.01066	0.0974608695652174	Csp_LG05_02684.1;Csp_LG17_02341.1;Csp_LG17_02349.1;Csp_LG05_01513.1;Csp_LG05_01535.1;Csp_LG07_02110.1;Csp_LG13_01526.1;Csp_LG15_03292.1;Csp_LG05_01520.1;Csp_LG03_01977.1;Csp_LG08_02250.1;Csp_LG14_01515.1;Csp_LG10_01661.1;Csp_LG04_00018.1;Csp_LG10_01719.1;Csp_LG09_04099.1;Csp_LG08_02175.1;Csp_LG09_01420.1;Csp_LG13_00147.1;Csp_LG16_00159.1;Csp_LG09_03498.1;Csp_LG10_01958.1
GO:0046394	carboxylic acid biosynthetic process	163	22	13.05	0.01066	0.0974608695652174	Csp_LG05_02684.1;Csp_LG17_02341.1;Csp_LG17_02349.1;Csp_LG05_01513.1;Csp_LG05_01535.1;Csp_LG07_02110.1;Csp_LG13_01526.1;Csp_LG15_03292.1;Csp_LG05_01520.1;Csp_LG03_01977.1;Csp_LG08_02250.1;Csp_LG14_01515.1;Csp_LG10_01661.1;Csp_LG04_00018.1;Csp_LG10_01719.1;Csp_LG09_04099.1;Csp_LG08_02175.1;Csp_LG09_01420.1;Csp_LG13_00147.1;Csp_LG16_00159.1;Csp_LG09_03498.1;Csp_LG10_01958.1
GO:0009123	nucleoside monophosphate metabolic proce...	117	17	9.37	0.01164	0.0974608695652174	Csp_LG08_00263.1;Csp_LG15_00272.1;Csp_LG08_01985.1;Csp_LG15_04021.1;Csp_LG10_00359.1;Csp_LG07_02553.1;Csp_LG05_01324.1;Csp_LG09_01818.1;Csp_LG09_03011.1;Csp_LG17_02586.1;Csp_LG08_01517.1;Csp_LG15_01195.1;Csp_LG06_01376.1;Csp_LG06_01377.1;Csp_LG11_01336.1;Csp_LG10_01861.1;Csp_LG09_00931.1
GO:0009126	purine nucleoside monophosphate metaboli...	117	17	9.37	0.01164	0.0974608695652174	Csp_LG08_00263.1;Csp_LG15_00272.1;Csp_LG08_01985.1;Csp_LG15_04021.1;Csp_LG10_00359.1;Csp_LG07_02553.1;Csp_LG05_01324.1;Csp_LG09_01818.1;Csp_LG09_03011.1;Csp_LG17_02586.1;Csp_LG08_01517.1;Csp_LG15_01195.1;Csp_LG06_01376.1;Csp_LG06_01377.1;Csp_LG11_01336.1;Csp_LG10_01861.1;Csp_LG09_00931.1
GO:0009161	ribonucleoside monophosphate metabolic p...	117	17	9.37	0.01164	0.0974608695652174	Csp_LG08_00263.1;Csp_LG15_00272.1;Csp_LG08_01985.1;Csp_LG15_04021.1;Csp_LG10_00359.1;Csp_LG07_02553.1;Csp_LG05_01324.1;Csp_LG09_01818.1;Csp_LG09_03011.1;Csp_LG17_02586.1;Csp_LG08_01517.1;Csp_LG15_01195.1;Csp_LG06_01376.1;Csp_LG06_01377.1;Csp_LG11_01336.1;Csp_LG10_01861.1;Csp_LG09_00931.1
GO:0009167	purine ribonucleoside monophosphate meta...	117	17	9.37	0.01164	0.0974608695652174	Csp_LG08_00263.1;Csp_LG15_00272.1;Csp_LG08_01985.1;Csp_LG15_04021.1;Csp_LG10_00359.1;Csp_LG07_02553.1;Csp_LG05_01324.1;Csp_LG09_01818.1;Csp_LG09_03011.1;Csp_LG17_02586.1;Csp_LG08_01517.1;Csp_LG15_01195.1;Csp_LG06_01376.1;Csp_LG06_01377.1;Csp_LG11_01336.1;Csp_LG10_01861.1;Csp_LG09_00931.1
GO:0006096	glycolytic process	64	11	5.12	0.01197	0.0974608695652174	Csp_LG08_00263.1;Csp_LG15_00272.1;Csp_LG08_01985.1;Csp_LG15_04021.1;Csp_LG10_00359.1;Csp_LG05_01324.1;Csp_LG09_01818.1;Csp_LG09_03011.1;Csp_LG17_02586.1;Csp_LG10_01861.1;Csp_LG09_00931.1
GO:0006165	nucleoside diphosphate phosphorylation	64	11	5.12	0.01197	0.0974608695652174	Csp_LG08_00263.1;Csp_LG15_00272.1;Csp_LG08_01985.1;Csp_LG15_04021.1;Csp_LG10_00359.1;Csp_LG05_01324.1;Csp_LG09_01818.1;Csp_LG09_03011.1;Csp_LG17_02586.1;Csp_LG10_01861.1;Csp_LG09_00931.1
GO:0006757	ATP generation from ADP	64	11	5.12	0.01197	0.0974608695652174	Csp_LG08_00263.1;Csp_LG15_00272.1;Csp_LG08_01985.1;Csp_LG15_04021.1;Csp_LG10_00359.1;Csp_LG05_01324.1;Csp_LG09_01818.1;Csp_LG09_03011.1;Csp_LG17_02586.1;Csp_LG10_01861.1;Csp_LG09_00931.1
GO:0009132	nucleoside diphosphate metabolic process	64	11	5.12	0.01197	0.0974608695652174	Csp_LG08_00263.1;Csp_LG15_00272.1;Csp_LG08_01985.1;Csp_LG15_04021.1;Csp_LG10_00359.1;Csp_LG05_01324.1;Csp_LG09_01818.1;Csp_LG09_03011.1;Csp_LG17_02586.1;Csp_LG10_01861.1;Csp_LG09_00931.1
GO:0009135	purine nucleoside diphosphate metabolic ...	64	11	5.12	0.01197	0.0974608695652174	Csp_LG08_00263.1;Csp_LG15_00272.1;Csp_LG08_01985.1;Csp_LG15_04021.1;Csp_LG10_00359.1;Csp_LG05_01324.1;Csp_LG09_01818.1;Csp_LG09_03011.1;Csp_LG17_02586.1;Csp_LG10_01861.1;Csp_LG09_00931.1
GO:0009179	purine ribonucleoside diphosphate metabo...	64	11	5.12	0.01197	0.0974608695652174	Csp_LG08_00263.1;Csp_LG15_00272.1;Csp_LG08_01985.1;Csp_LG15_04021.1;Csp_LG10_00359.1;Csp_LG05_01324.1;Csp_LG09_01818.1;Csp_LG09_03011.1;Csp_LG17_02586.1;Csp_LG10_01861.1;Csp_LG09_00931.1
GO:0009185	ribonucleoside diphosphate metabolic pro...	64	11	5.12	0.01197	0.0974608695652174	Csp_LG08_00263.1;Csp_LG15_00272.1;Csp_LG08_01985.1;Csp_LG15_04021.1;Csp_LG10_00359.1;Csp_LG05_01324.1;Csp_LG09_01818.1;Csp_LG09_03011.1;Csp_LG17_02586.1;Csp_LG10_01861.1;Csp_LG09_00931.1
GO:0046031	ADP metabolic process	64	11	5.12	0.01197	0.0974608695652174	Csp_LG08_00263.1;Csp_LG15_00272.1;Csp_LG08_01985.1;Csp_LG15_04021.1;Csp_LG10_00359.1;Csp_LG05_01324.1;Csp_LG09_01818.1;Csp_LG09_03011.1;Csp_LG17_02586.1;Csp_LG10_01861.1;Csp_LG09_00931.1
GO:0046939	nucleotide phosphorylation	64	11	5.12	0.01197	0.0974608695652174	Csp_LG08_00263.1;Csp_LG15_00272.1;Csp_LG08_01985.1;Csp_LG15_04021.1;Csp_LG10_00359.1;Csp_LG05_01324.1;Csp_LG09_01818.1;Csp_LG09_03011.1;Csp_LG17_02586.1;Csp_LG10_01861.1;Csp_LG09_00931.1
GO:0006094	gluconeogenesis	12	4	0.96	0.01200	0.0974608695652174	Csp_LG08_00263.1;Csp_LG15_00272.1;Csp_LG08_01985.1;Csp_LG15_04021.1
GO:0019319	hexose biosynthetic process	12	4	0.96	0.01200	0.0974608695652174	Csp_LG08_00263.1;Csp_LG15_00272.1;Csp_LG08_01985.1;Csp_LG15_04021.1
GO:0022904	respiratory electron transport chain	12	4	0.96	0.01200	0.0974608695652174	Csp_LG01_02148.1;Csp_LG07_03078.1;Csp_LG02_01567.1;Csp_LG03_01657.1
GO:0046364	monosaccharide biosynthetic process	12	4	0.96	0.01200	0.0974608695652174	Csp_LG08_00263.1;Csp_LG15_00272.1;Csp_LG08_01985.1;Csp_LG15_04021.1
GO:0051188	cofactor biosynthetic process	91	14	7.29	0.01306	0.105155517241379	Csp_LG15_01141.1;Csp_LG03_01600.1;Csp_LG09_02419.1;Csp_LG12_01254.1;Csp_LG16_00059.1;Csp_LG06_01429.1;Csp_LG10_01719.1;Csp_LG08_00921.1;Csp_LG17_01582.1;Csp_LG16_02006.1;Csp_LG03_01479.1;Csp_LG16_02857.1;Csp_LG09_03498.1;Csp_LG10_01958.1
GO:0022900	electron transport chain	26	6	2.08	0.01487	0.118705811965812	Csp_LG01_02148.1;Csp_LG07_03078.1;Csp_LG02_01567.1;Csp_LG06_00727.1;Csp_LG07_01842.1;Csp_LG03_01657.1
GO:0033036	macromolecule localization	269	32	21.54	0.01532	0.121261694915254	Csp_LG05_02017.1;Csp_LG10_01806.1;Csp_LG07_02490.1;Csp_LG09_02273.1;Csp_LG17_01118.1;Csp_LG17_01122.1;Csp_LG09_02274.1;Csp_LG09_03481.1;Csp_LG13_02655.1;Csp_LG16_01628.1;Csp_LG02_00983.1;Csp_LG15_01175.1;Csp_LG16_00931.1;Csp_LG04_00445.1;Csp_LG14_01968.1;Csp_LG10_00976.1;Csp_LG09_04086.1;Csp_LG07_03057.1;Csp_LG10_02501.1;Csp_LG06_01944.1;Csp_LG14_01906.1;Csp_LG10_02499.1;Csp_LG14_02300.1;Csp_LG07…
GO:0009141	nucleoside triphosphate metabolic proces...	121	17	9.69	0.01596	0.125265882352941	Csp_LG08_00263.1;Csp_LG15_00272.1;Csp_LG08_01985.1;Csp_LG15_04021.1;Csp_LG10_00359.1;Csp_LG07_02553.1;Csp_LG05_01324.1;Csp_LG09_01818.1;Csp_LG09_03011.1;Csp_LG17_02586.1;Csp_LG08_01517.1;Csp_LG15_01195.1;Csp_LG06_01376.1;Csp_LG06_01377.1;Csp_LG11_01336.1;Csp_LG10_01861.1;Csp_LG09_00931.1
GO:0015977	carbon fixation	13	4	1.04	0.01626	0.126557	Csp_LG11_02274.1;Csp_LG01_00549.1;Csp_LG06_00778.1;Csp_LG01_00199.1
GO:0006090	pyruvate metabolic process	67	11	5.36	0.01665	0.128521487603306	Csp_LG08_00263.1;Csp_LG15_00272.1;Csp_LG08_01985.1;Csp_LG15_04021.1;Csp_LG10_00359.1;Csp_LG05_01324.1;Csp_LG09_01818.1;Csp_LG09_03011.1;Csp_LG17_02586.1;Csp_LG10_01861.1;Csp_LG09_00931.1
GO:0016052	carbohydrate catabolic process	94	14	7.53	0.01707	0.130683442622951	Csp_LG08_00263.1;Csp_LG15_00272.1;Csp_LG08_01985.1;Csp_LG15_04021.1;Csp_LG10_00359.1;Csp_LG05_01324.1;Csp_LG09_01818.1;Csp_LG09_03011.1;Csp_LG17_02586.1;Csp_LG01_00753.1;Csp_LG08_01232.1;Csp_LG01_00758.1;Csp_LG10_01861.1;Csp_LG09_00931.1
GO:0009067	aspartate family amino acid biosynthetic...	20	5	1.6	0.01831	0.13681232	Csp_LG07_02110.1;Csp_LG13_01526.1;Csp_LG15_03292.1;Csp_LG03_01977.1;Csp_LG09_01420.1
GO:0016226	iron-sulfur cluster assembly	20	5	1.6	0.01831	0.13681232	Csp_LG15_01141.1;Csp_LG09_02419.1;Csp_LG12_01254.1;Csp_LG16_00059.1;Csp_LG06_01429.1
GO:0031163	metallo-sulfur cluster assembly	20	5	1.6	0.01831	0.13681232	Csp_LG15_01141.1;Csp_LG09_02419.1;Csp_LG12_01254.1;Csp_LG16_00059.1;Csp_LG06_01429.1
GO:0006419	alanyl-tRNA aminoacylation	8	3	0.64	0.02111	0.156482063492064	Csp_LG06_00028.1;Csp_LG13_01573.1;Csp_LG05_00228.1
GO:0000097	sulfur amino acid biosynthetic process	14	4	1.12	0.02134	0.156941417322835	Csp_LG07_02110.1;Csp_LG13_01526.1;Csp_LG03_01977.1;Csp_LG09_01420.1
GO:0008652	cellular amino acid biosynthetic process	88	13	7.05	0.02240	0.16345	Csp_LG17_02341.1;Csp_LG17_02349.1;Csp_LG05_01513.1;Csp_LG05_01535.1;Csp_LG07_02110.1;Csp_LG13_01526.1;Csp_LG15_03292.1;Csp_LG05_01520.1;Csp_LG03_01977.1;Csp_LG09_04099.1;Csp_LG09_01420.1;Csp_LG13_00147.1;Csp_LG16_00159.1
GO:0044085	cellular component biogenesis	227	27	18.18	0.02450	0.177387596899225	Csp_LG09_01716.1;Csp_LG07_02252.1;Csp_LG13_01957.1;Csp_LG17_00940.1;Csp_LG15_01141.1;Csp_LG09_00619.1;Csp_LG09_02419.1;Csp_LG12_01254.1;Csp_LG16_00059.1;Csp_LG06_01429.1;Csp_LG09_02332.1;Csp_LG12_01177.1;Csp_LG03_01605.1;Csp_LG09_03914.1;Csp_LG13_00191.1;Csp_LG06_01944.1;Csp_LG14_01906.1;Csp_LG17_01716.1;Csp_LG09_02082.1;Csp_LG15_00629.1;Csp_LG13_02458.1;Csp_LG07_01041.1;Csp_LG02_02003.1;Csp_LG12…
GO:0019637	organophosphate metabolic process	292	33	23.38	0.02744	0.197145846153846	Csp_LG08_02329.1;Csp_LG08_00263.1;Csp_LG15_00272.1;Csp_LG08_01985.1;Csp_LG15_04021.1;Csp_LG10_00359.1;Csp_LG07_02553.1;Csp_LG05_01324.1;Csp_LG15_01783.1;Csp_LG01_01989.1;Csp_LG15_01165.1;Csp_LG16_01805.1;Csp_LG12_00058.1;Csp_LG03_00952.1;Csp_LG13_02765.1;Csp_LG03_01600.1;Csp_LG09_01818.1;Csp_LG09_03011.1;Csp_LG08_02267.1;Csp_LG17_02586.1;Csp_LG08_01517.1;Csp_LG15_01195.1;Csp_LG15_01164.1;Csp_LG06…
GO:0006310	DNA recombination	9	3	0.72	0.02981	0.210928333333333	Csp_LG12_00237.1;Csp_LG14_00256.1;Csp_LG16_02422.1
GO:0009052	pentose-phosphate shunt, non-oxidative b...	9	3	0.72	0.02981	0.210928333333333	Csp_LG11_01803.1;Csp_LG09_01371.1;Csp_LG09_03115.1
GO:0043623	cellular protein complex assembly	39	7	3.12	0.03316	0.232867969924812	Csp_LG09_02332.1;Csp_LG12_01177.1;Csp_LG03_01605.1;Csp_LG06_01944.1;Csp_LG14_01906.1;Csp_LG17_01716.1;Csp_LG06_01806.1
GO:0044272	sulfur compound biosynthetic process	31	6	2.48	0.03386	0.236009253731343	Csp_LG07_02110.1;Csp_LG13_01526.1;Csp_LG03_01977.1;Csp_LG09_01420.1;Csp_LG09_03996.1;Csp_LG16_02857.1
GO:0006778	porphyrin-containing compound metabolic ...	24	5	1.92	0.03854	0.266639703703704	Csp_LG02_00678.1;Csp_LG08_00921.1;Csp_LG17_01582.1;Csp_LG16_02006.1;Csp_LG03_01479.1
GO:0051641	cellular localization	258	29	20.66	0.03923	0.269417794117647	Csp_LG05_02017.1;Csp_LG10_01806.1;Csp_LG07_02490.1;Csp_LG09_02273.1;Csp_LG17_01118.1;Csp_LG17_01122.1;Csp_LG09_02274.1;Csp_LG09_03481.1;Csp_LG02_02014.1;Csp_LG16_01628.1;Csp_LG15_01175.1;Csp_LG16_00931.1;Csp_LG14_01968.1;Csp_LG04_02255.1;Csp_LG10_00976.1;Csp_LG10_02501.1;Csp_LG06_01944.1;Csp_LG14_01906.1;Csp_LG10_02499.1;Csp_LG14_02300.1;Csp_LG07_01229.1;Csp_LG07_01650.1;Csp_LG09_04101.1;Csp_LG13…
GO:0015939	pantothenate metabolic process	10	3	0.8	0.04010	0.271401449275362	Csp_LG10_01719.1;Csp_LG09_03498.1;Csp_LG10_01958.1
GO:0015940	pantothenate biosynthetic process	10	3	0.8	0.04010	0.271401449275362	Csp_LG10_01719.1;Csp_LG09_03498.1;Csp_LG10_01958.1
GO:0006779	porphyrin-containing compound biosynthet...	17	4	1.36	0.04192	0.281678273381295	Csp_LG08_00921.1;Csp_LG17_01582.1;Csp_LG16_02006.1;Csp_LG03_01479.1
GO:0006996	organelle organization	218	25	17.46	0.04318	0.288072285714286	Csp_LG03_02014.1;Csp_LG05_02017.1;Csp_LG10_01806.1;Csp_LG17_01397.1;Csp_LG13_01897.1;Csp_LG14_00920.1;Csp_LG16_01796.1;Csp_LG08_00481.1;Csp_LG07_02252.1;Csp_LG17_00940.1;Csp_LG09_00619.1;Csp_LG08_01271.1;Csp_LG05_03514.1;Csp_LG07_00723.1;Csp_LG09_02332.1;Csp_LG12_01177.1;Csp_LG13_02754.1;Csp_LG01_00573.1;Csp_LG13_00191.1;Csp_LG07_02833.1;Csp_LG09_02184.1;Csp_LG12_01076.1;Csp_LG03_02009.1;Csp_LG09…
GO:0019318	hexose metabolic process	33	6	2.64	0.04451	0.294839290780142	Csp_LG08_00263.1;Csp_LG15_00272.1;Csp_LG08_01985.1;Csp_LG15_04021.1;Csp_LG11_00948.1;Csp_LG02_01077.1
GO:0022607	cellular component assembly	157	19	12.57	0.04565	0.300261267605634	Csp_LG07_02252.1;Csp_LG17_00940.1;Csp_LG15_01141.1;Csp_LG09_00619.1;Csp_LG09_02419.1;Csp_LG12_01254.1;Csp_LG16_00059.1;Csp_LG06_01429.1;Csp_LG09_02332.1;Csp_LG12_01177.1;Csp_LG03_01605.1;Csp_LG13_00191.1;Csp_LG06_01944.1;Csp_LG14_01906.1;Csp_LG17_01716.1;Csp_LG12_00405.1;Csp_LG13_01733.1;Csp_LG09_03547.1;Csp_LG06_01806.1
GO:0050896	response to stimulus	995	94	79.67	0.04775	0.311877622377622	Csp_LG02_01403.1;Csp_LG13_00484.1;Csp_LG16_00219.1;Csp_LG10_01981.1;Csp_LG02_02877.1;Csp_LG12_00237.1;Csp_LG03_01073.1;Csp_LG04_00987.1;Csp_LG17_01397.1;Csp_LG02_01188.1;Csp_LG01_01999.1;Csp_LG01_02000.1;Csp_LG03_00418.1;Csp_LG05_00127.1;Csp_LG08_01775.1;Csp_LG15_03438.1;Csp_LG15_02437.1;Csp_LG13_02754.1;Csp_LG04_00238.1;Csp_LG14_00431.1;Csp_LG14_00179.1;Csp_LG01_00086.1;Csp_LG11_01693.1;Csp_LG15…
GO:0009072	aromatic amino acid family metabolic pro...	34	6	2.72	0.05053	0.327743194444444	Csp_LG05_01513.1;Csp_LG05_01535.1;Csp_LG05_01520.1;Csp_LG07_02587.1;Csp_LG09_04099.1;Csp_LG16_02777.1
GO:0071840	cellular component organization or bioge...	484	49	38.76	0.05116	0.329540965517241	Csp_LG02_01433.1;Csp_LG03_02014.1;Csp_LG05_02017.1;Csp_LG10_01806.1;Csp_LG09_01716.1;Csp_LG17_01397.1;Csp_LG16_00195.1;Csp_LG13_01897.1;Csp_LG14_00920.1;Csp_LG16_01796.1;Csp_LG08_00481.1;Csp_LG07_02252.1;Csp_LG13_01957.1;Csp_LG17_00940.1;Csp_LG15_01141.1;Csp_LG09_00619.1;Csp_LG08_01271.1;Csp_LG05_03514.1;Csp_LG07_00723.1;Csp_LG09_02419.1;Csp_LG12_01254.1;Csp_LG16_00059.1;Csp_LG06_01429.1;Csp_LG09…
GO:0006888	ER to Golgi vesicle-mediated transport	26	5	2.08	0.05231	0.334640684931507	Csp_LG10_00976.1;Csp_LG13_02118.1;Csp_LG10_02407.1;Csp_LG12_00811.1;Csp_LG13_02230.1
GO:1901135	carbohydrate derivative metabolic proces...	320	34	25.62	0.05419	0.337786357615894	Csp_LG08_00263.1;Csp_LG15_00272.1;Csp_LG08_01985.1;Csp_LG15_04021.1;Csp_LG10_00359.1;Csp_LG07_02553.1;Csp_LG05_01324.1;Csp_LG15_01783.1;Csp_LG13_02405.1;Csp_LG16_00692.1;Csp_LG01_01989.1;Csp_LG15_01165.1;Csp_LG16_01805.1;Csp_LG12_00058.1;Csp_LG03_00952.1;Csp_LG13_02765.1;Csp_LG09_01818.1;Csp_LG09_03011.1;Csp_LG17_02586.1;Csp_LG08_01517.1;Csp_LG15_01195.1;Csp_LG13_02564.1;Csp_LG15_01164.1;Csp_LG06…
GO:0007005	mitochondrion organization	5	2	0.4	0.05442	0.337786357615894	Csp_LG05_02017.1;Csp_LG10_01806.1
GO:0006818	hydrogen transport	90	12	7.21	0.05461	0.337786357615894	Csp_LG01_01276.1;Csp_LG17_01965.1;Csp_LG07_02553.1;Csp_LG08_01517.1;Csp_LG15_01195.1;Csp_LG06_01376.1;Csp_LG06_01377.1;Csp_LG17_01180.1;Csp_LG11_01336.1;Csp_LG07_01543.1;Csp_LG07_01972.1;Csp_LG01_01395.1
GO:0015992	proton transport	90	12	7.21	0.05461	0.337786357615894	Csp_LG01_01276.1;Csp_LG17_01965.1;Csp_LG07_02553.1;Csp_LG08_01517.1;Csp_LG15_01195.1;Csp_LG06_01376.1;Csp_LG06_01377.1;Csp_LG17_01180.1;Csp_LG11_01336.1;Csp_LG07_01543.1;Csp_LG07_01972.1;Csp_LG01_01395.1
GO:1902600	hydrogen ion transmembrane transport	90	12	7.21	0.05461	0.337786357615894	Csp_LG01_01276.1;Csp_LG17_01965.1;Csp_LG07_02553.1;Csp_LG08_01517.1;Csp_LG15_01195.1;Csp_LG06_01376.1;Csp_LG06_01377.1;Csp_LG17_01180.1;Csp_LG11_01336.1;Csp_LG07_01543.1;Csp_LG07_01972.1;Csp_LG01_01395.1
GO:0071702	organic substance transport	312	33	24.98	0.06013	0.367129150326797	Csp_LG05_02017.1;Csp_LG10_01806.1;Csp_LG07_02490.1;Csp_LG09_02273.1;Csp_LG17_01118.1;Csp_LG17_01122.1;Csp_LG09_02274.1;Csp_LG09_03481.1;Csp_LG13_02655.1;Csp_LG16_01628.1;Csp_LG02_00983.1;Csp_LG15_01175.1;Csp_LG16_00931.1;Csp_LG04_00445.1;Csp_LG14_01968.1;Csp_LG10_00976.1;Csp_LG09_04086.1;Csp_LG07_03057.1;Csp_LG10_02501.1;Csp_LG06_01944.1;Csp_LG14_01906.1;Csp_LG10_02499.1;Csp_LG14_02300.1;Csp_LG07…
GO:0000278	mitotic cell cycle	27	5	2.16	0.06014	0.367129150326797	Csp_LG09_01400.1;Csp_LG09_02464.1;Csp_LG09_02574.1;Csp_LG07_00723.1;Csp_LG03_02009.1
GO:0005996	monosaccharide metabolic process	36	6	2.88	0.06401	0.388216493506493	Csp_LG08_00263.1;Csp_LG15_00272.1;Csp_LG08_01985.1;Csp_LG15_04021.1;Csp_LG11_00948.1;Csp_LG02_01077.1
GO:0009451	RNA modification	55	8	4.4	0.06997	0.417322875	Csp_LG13_01268.1;Csp_LG16_01284.1;Csp_LG14_01586.1;Csp_LG02_02230.1;Csp_LG09_02930.1;Csp_LG16_02252.1;Csp_LG13_02458.1;Csp_LG05_00363.1
GO:0006006	glucose metabolic process	20	4	1.6	0.07064	0.417322875	Csp_LG08_00263.1;Csp_LG15_00272.1;Csp_LG08_01985.1;Csp_LG15_04021.1
GO:0006720	isoprenoid metabolic process	37	6	2.96	0.07147	0.417322875	Csp_LG12_00972.1;Csp_LG06_01155.1;Csp_LG10_02101.1;Csp_LG12_00166.1;Csp_LG12_00167.1;Csp_LG13_01714.1
GO:0008299	isoprenoid biosynthetic process	37	6	2.96	0.07147	0.417322875	Csp_LG12_00972.1;Csp_LG06_01155.1;Csp_LG10_02101.1;Csp_LG12_00166.1;Csp_LG12_00167.1;Csp_LG13_01714.1
GO:0006364	rRNA processing	46	7	3.68	0.07149	0.417322875	Csp_LG09_01716.1;Csp_LG13_01957.1;Csp_LG09_02082.1;Csp_LG15_00629.1;Csp_LG13_02458.1;Csp_LG07_01041.1;Csp_LG02_02003.1
GO:0016072	rRNA metabolic process	46	7	3.68	0.07149	0.417322875	Csp_LG09_01716.1;Csp_LG13_01957.1;Csp_LG09_02082.1;Csp_LG15_00629.1;Csp_LG13_02458.1;Csp_LG07_01041.1;Csp_LG02_02003.1
GO:0005975	carbohydrate metabolic process	830	78	66.46	0.07354	0.426623354037267	Csp_LG01_01996.1;Csp_LG03_02075.1;Csp_LG11_01500.1;Csp_LG15_01710.1;Csp_LG14_01698.1;Csp_LG13_01331.1;Csp_LG06_01087.1;Csp_LG16_02265.1;Csp_LG05_00940.1;Csp_LG08_00263.1;Csp_LG15_00272.1;Csp_LG08_01985.1;Csp_LG15_04021.1;Csp_LG13_02017.1;Csp_LG12_02300.1;Csp_LG03_02950.1;Csp_LG10_00359.1;Csp_LG04_01989.1;Csp_LG10_03051.1;Csp_LG10_03054.1;Csp_LG05_01324.1;Csp_LG02_00712.1;Csp_LG13_02478.1;Csp_LG01…
GO:0072330	monocarboxylic acid biosynthetic process	75	10	6.01	0.07502	0.432522716049383	Csp_LG05_02684.1;Csp_LG15_03292.1;Csp_LG08_02250.1;Csp_LG14_01515.1;Csp_LG10_01661.1;Csp_LG04_00018.1;Csp_LG10_01719.1;Csp_LG08_02175.1;Csp_LG09_03498.1;Csp_LG10_01958.1
GO:0006461	protein complex assembly	56	8	4.48	0.07619	0.433911341463415	Csp_LG09_02332.1;Csp_LG12_01177.1;Csp_LG03_01605.1;Csp_LG06_01944.1;Csp_LG14_01906.1;Csp_LG17_01716.1;Csp_LG12_00405.1;Csp_LG06_01806.1
GO:0070271	protein complex biogenesis	56	8	4.48	0.07619	0.433911341463415	Csp_LG09_02332.1;Csp_LG12_01177.1;Csp_LG03_01605.1;Csp_LG06_01944.1;Csp_LG14_01906.1;Csp_LG17_01716.1;Csp_LG12_00405.1;Csp_LG06_01806.1
GO:0006098	pentose-phosphate shunt	13	3	1.04	0.07994	0.441798579881657	Csp_LG11_01803.1;Csp_LG09_01371.1;Csp_LG09_03115.1
GO:0006099	tricarboxylic acid cycle	13	3	1.04	0.07994	0.441798579881657	Csp_LG11_02274.1;Csp_LG06_00778.1;Csp_LG01_00199.1
GO:0006101	citrate metabolic process	13	3	1.04	0.07994	0.441798579881657	Csp_LG11_02274.1;Csp_LG06_00778.1;Csp_LG01_00199.1
GO:0009060	aerobic respiration	13	3	1.04	0.07994	0.441798579881657	Csp_LG11_02274.1;Csp_LG06_00778.1;Csp_LG01_00199.1
GO:0051156	glucose 6-phosphate metabolic process	13	3	1.04	0.07994	0.441798579881657	Csp_LG11_01803.1;Csp_LG09_01371.1;Csp_LG09_03115.1
GO:0070925	organelle assembly	21	4	1.68	0.08197	0.450352823529412	Csp_LG07_02252.1;Csp_LG17_00940.1;Csp_LG09_00619.1;Csp_LG06_01806.1
GO:0016043	cellular component organization	414	41	33.15	0.09036	0.493545263157895	Csp_LG02_01433.1;Csp_LG03_02014.1;Csp_LG05_02017.1;Csp_LG10_01806.1;Csp_LG17_01397.1;Csp_LG16_00195.1;Csp_LG13_01897.1;Csp_LG14_00920.1;Csp_LG16_01796.1;Csp_LG08_00481.1;Csp_LG07_02252.1;Csp_LG17_00940.1;Csp_LG15_01141.1;Csp_LG09_00619.1;Csp_LG08_01271.1;Csp_LG05_03514.1;Csp_LG07_00723.1;Csp_LG09_02419.1;Csp_LG12_01254.1;Csp_LG16_00059.1;Csp_LG06_01429.1;Csp_LG09_02332.1;Csp_LG12_01177.1;Csp_LG03…
GO:0000226	microtubule cytoskeleton organization	14	3	1.12	0.09592	0.497052538860104	Csp_LG07_02252.1;Csp_LG17_00940.1;Csp_LG09_00619.1
GO:0007051	spindle organization	14	3	1.12	0.09592	0.497052538860104	Csp_LG07_02252.1;Csp_LG17_00940.1;Csp_LG09_00619.1
GO:0051225	spindle assembly	14	3	1.12	0.09592	0.497052538860104	Csp_LG07_02252.1;Csp_LG17_00940.1;Csp_LG09_00619.1
GO:0044237	cellular metabolic process	5655	472	452.82	0.09792	0.497052538860104	Csp_LG13_01268.1;Csp_LG16_01284.1;Csp_LG08_02329.1;Csp_LG16_02526.1;Csp_LG01_01996.1;Csp_LG09_03821.1;Csp_LG12_01095.1;Csp_LG12_00972.1;Csp_LG02_00139.1;Csp_LG15_01485.1;Csp_LG14_00709.1;Csp_LG05_02684.1;Csp_LG04_00553.1;Csp_LG04_01774.1;Csp_LG05_03150.1;Csp_LG08_01619.1;Csp_LG05_02243.1;Csp_LG06_02281.1;Csp_LG14_01632.1;Csp_LG14_01698.1;Csp_LG02_01598.1;Csp_LG15_00325.1;Csp_LG08_00314.1;Csp_LG13…
GO:0007049	cell cycle	69	9	5.53	0.09820	0.497052538860104	Csp_LG07_02252.1;Csp_LG17_00940.1;Csp_LG09_00619.1;Csp_LG09_01400.1;Csp_LG09_02464.1;Csp_LG09_02574.1;Csp_LG05_00127.1;Csp_LG07_00723.1;Csp_LG03_02009.1
GO:0034660	ncRNA metabolic process	195	21	15.61	0.10017	0.497052538860104	Csp_LG09_01716.1;Csp_LG04_02246.1;Csp_LG04_01284.1;Csp_LG06_00028.1;Csp_LG13_01573.1;Csp_LG13_01957.1;Csp_LG13_01202.1;Csp_LG02_02230.1;Csp_LG14_01454.1;Csp_LG16_02252.1;Csp_LG05_00228.1;Csp_LG03_02468.1;Csp_LG11_02525.1;Csp_LG05_00572.1;Csp_LG15_02926.1;Csp_LG09_02082.1;Csp_LG15_00629.1;Csp_LG13_02458.1;Csp_LG07_01041.1;Csp_LG02_02003.1;Csp_LG15_00863.1
GO:0009081	branched-chain amino acid metabolic proc...	7	2	0.56	0.10271	0.497052538860104	Csp_LG17_02341.1;Csp_LG17_02349.1
GO:0009082	branched-chain amino acid biosynthetic p...	7	2	0.56	0.10271	0.497052538860104	Csp_LG17_02341.1;Csp_LG17_02349.1
GO:0030042	actin filament depolymerization	7	2	0.56	0.10271	0.497052538860104	Csp_LG09_02332.1;Csp_LG12_01177.1
GO:0030834	regulation of actin filament depolymeriz...	7	2	0.56	0.10271	0.497052538860104	Csp_LG09_02332.1;Csp_LG12_01177.1
GO:0030835	negative regulation of actin filament de...	7	2	0.56	0.10271	0.497052538860104	Csp_LG09_02332.1;Csp_LG12_01177.1
GO:0030837	negative regulation of actin filament po...	7	2	0.56	0.10271	0.497052538860104	Csp_LG09_02332.1;Csp_LG12_01177.1
GO:0031333	negative regulation of protein complex a...	7	2	0.56	0.10271	0.497052538860104	Csp_LG09_02332.1;Csp_LG12_01177.1
GO:0032272	negative regulation of protein polymeriz...	7	2	0.56	0.10271	0.497052538860104	Csp_LG09_02332.1;Csp_LG12_01177.1
GO:0043242	negative regulation of protein complex d...	7	2	0.56	0.10271	0.497052538860104	Csp_LG09_02332.1;Csp_LG12_01177.1
GO:0051016	barbed-end actin filament capping	7	2	0.56	0.10271	0.497052538860104	Csp_LG09_02332.1;Csp_LG12_01177.1
GO:0051261	protein depolymerization	7	2	0.56	0.10271	0.497052538860104	Csp_LG09_02332.1;Csp_LG12_01177.1
GO:0051494	negative regulation of cytoskeleton orga...	7	2	0.56	0.10271	0.497052538860104	Csp_LG09_02332.1;Csp_LG12_01177.1
GO:0051693	actin filament capping	7	2	0.56	0.10271	0.497052538860104	Csp_LG09_02332.1;Csp_LG12_01177.1
GO:1901879	regulation of protein depolymerization	7	2	0.56	0.10271	0.497052538860104	Csp_LG09_02332.1;Csp_LG12_01177.1
GO:1901880	negative regulation of protein depolymer...	7	2	0.56	0.10271	0.497052538860104	Csp_LG09_02332.1;Csp_LG12_01177.1
GO:1902904	negative regulation of supramolecular fi...	7	2	0.56	0.10271	0.497052538860104	Csp_LG09_02332.1;Csp_LG12_01177.1
GO:0008610	lipid biosynthetic process	196	21	15.69	0.10419	0.501615773195876	Csp_LG12_00972.1;Csp_LG05_02684.1;Csp_LG13_02762.1;Csp_LG08_02250.1;Csp_LG14_01515.1;Csp_LG08_02267.1;Csp_LG06_01155.1;Csp_LG10_01661.1;Csp_LG04_00018.1;Csp_LG05_02717.1;Csp_LG10_02482.1;Csp_LG05_02718.1;Csp_LG08_02175.1;Csp_LG10_02101.1;Csp_LG12_00166.1;Csp_LG12_00167.1;Csp_LG13_00535.1;Csp_LG10_01989.1;Csp_LG13_01714.1;Csp_LG06_00065.1;Csp_LG07_00713.1
GO:0006418	tRNA aminoacylation for protein translat...	80	10	6.41	0.10490	0.502444102564103	Csp_LG04_02246.1;Csp_LG04_01284.1;Csp_LG06_00028.1;Csp_LG13_01573.1;Csp_LG13_01202.1;Csp_LG14_01454.1;Csp_LG05_00228.1;Csp_LG05_00572.1;Csp_LG15_02926.1;Csp_LG15_00863.1
GO:0009073	aromatic amino acid family biosynthetic ...	23	4	1.84	0.10708	0.510268979591837	Csp_LG05_01513.1;Csp_LG05_01535.1;Csp_LG05_01520.1;Csp_LG09_04099.1
GO:0006974	cellular response to DNA damage stimulus	101	12	8.09	0.10824	0.51317847715736	Csp_LG12_00237.1;Csp_LG17_01397.1;Csp_LG03_00418.1;Csp_LG05_00127.1;Csp_LG13_02754.1;Csp_LG01_00573.1;Csp_LG13_00069.1;Csp_LG16_00076.1;Csp_LG14_00256.1;Csp_LG14_02258.1;Csp_LG16_02422.1;Csp_LG06_01806.1
GO:0072350	tricarboxylic acid metabolic process	15	3	1.2	0.11308	0.533417777777778	Csp_LG11_02274.1;Csp_LG06_00778.1;Csp_LG01_00199.1
GO:0033554	cellular response to stress	102	12	8.17	0.11426	0.536275577889447	Csp_LG12_00237.1;Csp_LG17_01397.1;Csp_LG03_00418.1;Csp_LG05_00127.1;Csp_LG13_02754.1;Csp_LG01_00573.1;Csp_LG13_00069.1;Csp_LG16_00076.1;Csp_LG14_00256.1;Csp_LG14_02258.1;Csp_LG16_02422.1;Csp_LG06_01806.1
GO:0005984	disaccharide metabolic process	53	7	4.24	0.12841	0.5996747	Csp_LG01_01996.1;Csp_LG02_00818.1;Csp_LG06_01232.1;Csp_LG02_02286.1;Csp_LG07_02296.1;Csp_LG06_01231.1;Csp_LG14_01385.1
GO:1901606	alpha-amino acid catabolic process	8	2	0.64	0.12991	0.603661393034826	Csp_LG16_02777.1;Csp_LG15_02856.1
GO:0017038	protein import	16	3	1.28	0.13129	0.603986666666667	Csp_LG05_02017.1;Csp_LG10_01806.1;Csp_LG09_04086.1
GO:0019682	glyceraldehyde-3-phosphate metabolic pro...	16	3	1.28	0.13129	0.603986666666667	Csp_LG11_01803.1;Csp_LG09_01371.1;Csp_LG09_03115.1
GO:0048523	negative regulation of cellular process	34	5	2.72	0.13192	0.603986666666667	Csp_LG05_00127.1;Csp_LG09_02332.1;Csp_LG12_01177.1;Csp_LG13_00069.1;Csp_LG16_00076.1
GO:0043038	amino acid activation	85	10	6.81	0.14071	0.63797640776699	Csp_LG04_02246.1;Csp_LG04_01284.1;Csp_LG06_00028.1;Csp_LG13_01573.1;Csp_LG13_01202.1;Csp_LG14_01454.1;Csp_LG05_00228.1;Csp_LG05_00572.1;Csp_LG15_02926.1;Csp_LG15_00863.1
GO:0043039	tRNA aminoacylation	85	10	6.81	0.14071	0.63797640776699	Csp_LG04_02246.1;Csp_LG04_01284.1;Csp_LG06_00028.1;Csp_LG13_01573.1;Csp_LG13_01202.1;Csp_LG14_01454.1;Csp_LG05_00228.1;Csp_LG05_00572.1;Csp_LG15_02926.1;Csp_LG15_00863.1
GO:0001522	pseudouridine synthesis	26	4	2.08	0.15028	0.650513703703704	Csp_LG13_01268.1;Csp_LG16_01284.1;Csp_LG09_02930.1;Csp_LG05_00363.1
GO:0006605	protein targeting	26	4	2.08	0.15028	0.650513703703704	Csp_LG05_02017.1;Csp_LG10_01806.1;Csp_LG07_01229.1;Csp_LG07_01650.1
GO:0006694	steroid biosynthetic process	26	4	2.08	0.15028	0.650513703703704	Csp_LG13_02762.1;Csp_LG13_00535.1;Csp_LG10_01989.1;Csp_LG06_00065.1
GO:0015931	nucleobase-containing compound transport	26	4	2.08	0.15028	0.650513703703704	Csp_LG16_00931.1;Csp_LG06_01944.1;Csp_LG14_01906.1;Csp_LG11_01366.1
GO:0007265	Ras protein signal transduction	17	3	1.36	0.15044	0.650513703703704	Csp_LG04_00238.1;Csp_LG14_00431.1;Csp_LG14_00179.1
GO:0032011	ARF protein signal transduction	17	3	1.36	0.15044	0.650513703703704	Csp_LG04_00238.1;Csp_LG14_00431.1;Csp_LG14_00179.1
GO:0032012	regulation of ARF protein signal transdu...	17	3	1.36	0.15044	0.650513703703704	Csp_LG04_00238.1;Csp_LG14_00431.1;Csp_LG14_00179.1
GO:0046578	regulation of Ras protein signal transdu...	17	3	1.36	0.15044	0.650513703703704	Csp_LG04_00238.1;Csp_LG14_00431.1;Csp_LG14_00179.1
GO:0051056	regulation of small GTPase mediated sign...	17	3	1.36	0.15044	0.650513703703704	Csp_LG04_00238.1;Csp_LG14_00431.1;Csp_LG14_00179.1
GO:1902531	regulation of intracellular signal trans...	17	3	1.36	0.15044	0.650513703703704	Csp_LG04_00238.1;Csp_LG14_00431.1;Csp_LG14_00179.1
GO:0016051	carbohydrate biosynthetic process	119	13	9.53	0.15595	0.671231797235023	Csp_LG01_01996.1;Csp_LG08_00263.1;Csp_LG15_00272.1;Csp_LG08_01985.1;Csp_LG15_04021.1;Csp_LG13_02017.1;Csp_LG02_00121.1;Csp_LG16_03015.1;Csp_LG04_01532.1;Csp_LG15_03806.1;Csp_LG08_01394.1;Csp_LG02_02286.1;Csp_LG07_02296.1
GO:0006839	mitochondrial transport	9	2	0.72	0.15851	0.675536727272727	Csp_LG05_02017.1;Csp_LG10_01806.1
GO:0009063	cellular amino acid catabolic process	9	2	0.72	0.15851	0.675536727272727	Csp_LG16_02777.1;Csp_LG15_02856.1
GO:0015698	inorganic anion transport	46	6	3.68	0.15912	0.675536727272727	Csp_LG09_02075.1;Csp_LG08_01205.1;Csp_LG06_00582.1;Csp_LG17_01066.1;Csp_LG15_03375.1;Csp_LG09_02074.1
GO:1901360	organic cyclic compound metabolic proces...	2287	195	183.13	0.16331	0.690187963800905	Csp_LG13_01268.1;Csp_LG16_01284.1;Csp_LG16_02526.1;Csp_LG14_00709.1;Csp_LG04_01774.1;Csp_LG05_03150.1;Csp_LG08_01619.1;Csp_LG02_01598.1;Csp_LG15_00325.1;Csp_LG08_00314.1;Csp_LG12_00237.1;Csp_LG09_01716.1;Csp_LG04_02246.1;Csp_LG17_01397.1;Csp_LG04_01284.1;Csp_LG06_01128.1;Csp_LG11_02616.1;Csp_LG16_02718.1;Csp_LG06_00028.1;Csp_LG05_01513.1;Csp_LG05_01535.1;Csp_LG08_00882.1;Csp_LG08_00263.1;Csp_LG15…
GO:1901605	alpha-amino acid metabolic process	78	9	6.25	0.17010	0.707390844444444	Csp_LG07_02110.1;Csp_LG13_01526.1;Csp_LG15_03292.1;Csp_LG03_01977.1;Csp_LG08_01041.1;Csp_LG07_02587.1;Csp_LG09_01420.1;Csp_LG16_02777.1;Csp_LG15_02856.1
GO:0006739	NADP metabolic process	18	3	1.44	0.17041	0.707390844444444	Csp_LG11_01803.1;Csp_LG09_01371.1;Csp_LG09_03115.1
GO:0006913	nucleocytoplasmic transport	18	3	1.44	0.17041	0.707390844444444	Csp_LG16_00931.1;Csp_LG06_01944.1;Csp_LG14_01906.1
GO:0051169	nuclear transport	18	3	1.44	0.17041	0.707390844444444	Csp_LG16_00931.1;Csp_LG06_01944.1;Csp_LG14_01906.1
GO:0009311	oligosaccharide metabolic process	58	7	4.64	0.17958	0.735608063241107	Csp_LG01_01996.1;Csp_LG02_00818.1;Csp_LG06_01232.1;Csp_LG02_02286.1;Csp_LG07_02296.1;Csp_LG06_01231.1;Csp_LG14_01385.1
GO:0005991	trehalose metabolic process	28	4	2.24	0.18219	0.735608063241107	Csp_LG01_01996.1;Csp_LG02_02286.1;Csp_LG07_02296.1;Csp_LG14_01385.1
GO:0008202	steroid metabolic process	28	4	2.24	0.18219	0.735608063241107	Csp_LG13_02762.1;Csp_LG13_00535.1;Csp_LG10_01989.1;Csp_LG06_00065.1
GO:0048193	Golgi vesicle transport	48	6	3.84	0.18307	0.735608063241107	Csp_LG12_00222.1;Csp_LG10_00976.1;Csp_LG13_02118.1;Csp_LG10_02407.1;Csp_LG12_00811.1;Csp_LG13_02230.1
GO:0065003	macromolecular complex assembly	101	11	8.09	0.18371	0.735608063241107	Csp_LG09_02332.1;Csp_LG12_01177.1;Csp_LG03_01605.1;Csp_LG13_00191.1;Csp_LG06_01944.1;Csp_LG14_01906.1;Csp_LG17_01716.1;Csp_LG12_00405.1;Csp_LG13_01733.1;Csp_LG09_03547.1;Csp_LG06_01806.1
GO:0033013	tetrapyrrole metabolic process	38	5	3.04	0.18463	0.735608063241107	Csp_LG02_00678.1;Csp_LG08_00921.1;Csp_LG17_01582.1;Csp_LG16_02006.1;Csp_LG03_01479.1
GO:0042254	ribosome biogenesis	69	8	5.53	0.18518	0.735608063241107	Csp_LG09_01716.1;Csp_LG13_01957.1;Csp_LG09_03914.1;Csp_LG09_02082.1;Csp_LG15_00629.1;Csp_LG13_02458.1;Csp_LG07_01041.1;Csp_LG02_02003.1
GO:0001510	RNA methylation	10	2	0.8	0.18811	0.735608063241107	Csp_LG14_01586.1;Csp_LG13_02458.1
GO:0006013	mannose metabolic process	10	2	0.8	0.18811	0.735608063241107	Csp_LG11_00948.1;Csp_LG02_01077.1
GO:0009890	negative regulation of biosynthetic proc...	10	2	0.8	0.18811	0.735608063241107	Csp_LG13_00069.1;Csp_LG16_00076.1
GO:0010558	negative regulation of macromolecule bio...	10	2	0.8	0.18811	0.735608063241107	Csp_LG13_00069.1;Csp_LG16_00076.1
GO:0031327	negative regulation of cellular biosynth...	10	2	0.8	0.18811	0.735608063241107	Csp_LG13_00069.1;Csp_LG16_00076.1
GO:2000113	negative regulation of cellular macromol...	10	2	0.8	0.18811	0.735608063241107	Csp_LG13_00069.1;Csp_LG16_00076.1
GO:0008272	sulfate transport	19	3	1.52	0.19108	0.735608063241107	Csp_LG09_02075.1;Csp_LG15_03375.1;Csp_LG09_02074.1
GO:0072348	sulfur compound transport	19	3	1.52	0.19108	0.735608063241107	Csp_LG09_02075.1;Csp_LG15_03375.1;Csp_LG09_02074.1
GO:0071822	protein complex subunit organization	70	8	5.61	0.19550	0.735608063241107	Csp_LG09_02332.1;Csp_LG12_01177.1;Csp_LG03_01605.1;Csp_LG06_01944.1;Csp_LG14_01906.1;Csp_LG17_01716.1;Csp_LG12_00405.1;Csp_LG06_01806.1
GO:0006725	cellular aromatic compound metabolic pro...	2257	191	180.73	0.19792	0.735608063241107	Csp_LG13_01268.1;Csp_LG16_01284.1;Csp_LG16_02526.1;Csp_LG14_00709.1;Csp_LG04_01774.1;Csp_LG05_03150.1;Csp_LG08_01619.1;Csp_LG02_01598.1;Csp_LG15_00325.1;Csp_LG08_00314.1;Csp_LG12_00237.1;Csp_LG09_01716.1;Csp_LG04_02246.1;Csp_LG17_01397.1;Csp_LG04_01284.1;Csp_LG06_01128.1;Csp_LG11_02616.1;Csp_LG16_02718.1;Csp_LG06_00028.1;Csp_LG05_01513.1;Csp_LG05_01535.1;Csp_LG08_00882.1;Csp_LG08_00263.1;Csp_LG15…
GO:0034622	cellular macromolecular complex assembly	81	9	6.49	0.19840	0.735608063241107	Csp_LG09_02332.1;Csp_LG12_01177.1;Csp_LG03_01605.1;Csp_LG13_00191.1;Csp_LG06_01944.1;Csp_LG14_01906.1;Csp_LG17_01716.1;Csp_LG09_03547.1;Csp_LG06_01806.1
GO:0006766	vitamin metabolic process	29	4	2.32	0.19892	0.735608063241107	Csp_LG10_01719.1;Csp_LG09_03996.1;Csp_LG09_03498.1;Csp_LG10_01958.1
GO:0006767	water-soluble vitamin metabolic process	29	4	2.32	0.19892	0.735608063241107	Csp_LG10_01719.1;Csp_LG09_03996.1;Csp_LG09_03498.1;Csp_LG10_01958.1
GO:0007264	small GTPase mediated signal transductio...	29	4	2.32	0.19892	0.735608063241107	Csp_LG04_00238.1;Csp_LG14_00431.1;Csp_LG14_00179.1;Csp_LG17_01007.1
GO:0009110	vitamin biosynthetic process	29	4	2.32	0.19892	0.735608063241107	Csp_LG10_01719.1;Csp_LG09_03996.1;Csp_LG09_03498.1;Csp_LG10_01958.1
GO:0015985	energy coupled proton transport, down el...	29	4	2.32	0.19892	0.735608063241107	Csp_LG07_02553.1;Csp_LG08_01517.1;Csp_LG15_01195.1;Csp_LG11_01336.1
GO:0015986	ATP synthesis coupled proton transport	29	4	2.32	0.19892	0.735608063241107	Csp_LG07_02553.1;Csp_LG08_01517.1;Csp_LG15_01195.1;Csp_LG11_01336.1
GO:0042364	water-soluble vitamin biosynthetic proce...	29	4	2.32	0.19892	0.735608063241107	Csp_LG10_01719.1;Csp_LG09_03996.1;Csp_LG09_03498.1;Csp_LG10_01958.1
GO:0048583	regulation of response to stimulus	29	4	2.32	0.19892	0.735608063241107	Csp_LG03_00418.1;Csp_LG04_00238.1;Csp_LG14_00431.1;Csp_LG14_00179.1
GO:0016192	vesicle-mediated transport	215	21	17.22	0.19924	0.735608063241107	Csp_LG07_02490.1;Csp_LG09_02273.1;Csp_LG17_01118.1;Csp_LG17_01122.1;Csp_LG09_02274.1;Csp_LG09_03481.1;Csp_LG12_00222.1;Csp_LG04_02255.1;Csp_LG10_00976.1;Csp_LG10_02501.1;Csp_LG10_02499.1;Csp_LG14_02300.1;Csp_LG15_03399.1;Csp_LG13_00134.1;Csp_LG13_02596.1;Csp_LG11_00911.1;Csp_LG13_02118.1;Csp_LG10_02500.1;Csp_LG10_02407.1;Csp_LG12_00811.1;Csp_LG13_02230.1
GO:0015672	monovalent inorganic cation transport	136	14	10.89	0.19926	0.735608063241107	Csp_LG14_01222.1;Csp_LG16_00113.1;Csp_LG01_01276.1;Csp_LG17_01965.1;Csp_LG07_02553.1;Csp_LG08_01517.1;Csp_LG15_01195.1;Csp_LG06_01376.1;Csp_LG06_01377.1;Csp_LG17_01180.1;Csp_LG11_01336.1;Csp_LG07_01543.1;Csp_LG07_01972.1;Csp_LG01_01395.1
GO:0072594	establishment of protein localization to...	30	4	2.4	0.21608	0.784452230769231	Csp_LG05_02017.1;Csp_LG10_01806.1;Csp_LG07_01229.1;Csp_LG07_01650.1
GO:0006914	autophagy	11	2	0.88	0.21837	0.784452230769231	Csp_LG08_02429.1;Csp_LG15_04507.1
GO:0019684	photosynthesis, light reaction	11	2	0.88	0.21837	0.784452230769231	Csp_LG06_00727.1;Csp_LG17_01716.1
GO:0031324	negative regulation of cellular metaboli...	11	2	0.88	0.21837	0.784452230769231	Csp_LG13_00069.1;Csp_LG16_00076.1
GO:0043244	regulation of protein complex disassembl...	11	2	0.88	0.21837	0.784452230769231	Csp_LG09_02332.1;Csp_LG12_01177.1
GO:0051172	negative regulation of nitrogen compound...	11	2	0.88	0.21837	0.784452230769231	Csp_LG13_00069.1;Csp_LG16_00076.1
GO:0061919	process utilizing autophagic mechanism	11	2	0.88	0.21837	0.784452230769231	Csp_LG08_02429.1;Csp_LG15_04507.1
GO:0098655	cation transmembrane transport	139	14	11.13	0.22218	0.789034676806084	Csp_LG14_01222.1;Csp_LG16_00113.1;Csp_LG01_01276.1;Csp_LG17_01965.1;Csp_LG07_02553.1;Csp_LG08_01517.1;Csp_LG15_01195.1;Csp_LG06_01376.1;Csp_LG06_01377.1;Csp_LG17_01180.1;Csp_LG11_01336.1;Csp_LG07_01543.1;Csp_LG07_01972.1;Csp_LG01_01395.1
GO:0098660	inorganic ion transmembrane transport	139	14	11.13	0.22218	0.789034676806084	Csp_LG14_01222.1;Csp_LG16_00113.1;Csp_LG01_01276.1;Csp_LG17_01965.1;Csp_LG07_02553.1;Csp_LG08_01517.1;Csp_LG15_01195.1;Csp_LG06_01376.1;Csp_LG06_01377.1;Csp_LG17_01180.1;Csp_LG11_01336.1;Csp_LG07_01543.1;Csp_LG07_01972.1;Csp_LG01_01395.1
GO:0098662	inorganic cation transmembrane transport	139	14	11.13	0.22218	0.789034676806084	Csp_LG14_01222.1;Csp_LG16_00113.1;Csp_LG01_01276.1;Csp_LG17_01965.1;Csp_LG07_02553.1;Csp_LG08_01517.1;Csp_LG15_01195.1;Csp_LG06_01376.1;Csp_LG06_01377.1;Csp_LG17_01180.1;Csp_LG11_01336.1;Csp_LG07_01543.1;Csp_LG07_01972.1;Csp_LG01_01395.1
GO:0048519	negative regulation of biological proces...	62	7	4.96	0.22572	0.79857	Csp_LG05_00127.1;Csp_LG09_02332.1;Csp_LG12_01177.1;Csp_LG11_00782.1;Csp_LG13_00069.1;Csp_LG16_00076.1;Csp_LG15_03116.1
GO:1901576	organic substance biosynthetic process	2530	212	202.59	0.22853	0.800172116788321	Csp_LG16_02526.1;Csp_LG01_01996.1;Csp_LG12_00972.1;Csp_LG02_00139.1;Csp_LG15_01485.1;Csp_LG14_00709.1;Csp_LG05_02684.1;Csp_LG04_01774.1;Csp_LG05_03150.1;Csp_LG08_01619.1;Csp_LG06_02281.1;Csp_LG14_01632.1;Csp_LG02_01598.1;Csp_LG15_00325.1;Csp_LG08_00314.1;Csp_LG12_00237.1;Csp_LG08_01747.1;Csp_LG15_03785.1;Csp_LG09_03770.1;Csp_LG06_01123.1;Csp_LG04_02246.1;Csp_LG04_01284.1;Csp_LG06_01128.1;Csp_LG11…
GO:0009058	biosynthetic process	2679	224	214.52	0.23133	0.800172116788321	Csp_LG16_02526.1;Csp_LG01_01996.1;Csp_LG12_00972.1;Csp_LG02_00139.1;Csp_LG15_01485.1;Csp_LG14_00709.1;Csp_LG05_02684.1;Csp_LG04_01774.1;Csp_LG05_03150.1;Csp_LG08_01619.1;Csp_LG06_02281.1;Csp_LG14_01632.1;Csp_LG02_01598.1;Csp_LG15_00325.1;Csp_LG08_00314.1;Csp_LG12_00237.1;Csp_LG08_01747.1;Csp_LG15_03785.1;Csp_LG09_03770.1;Csp_LG06_01123.1;Csp_LG04_02246.1;Csp_LG04_01284.1;Csp_LG06_01128.1;Csp_LG11…
GO:0006754	ATP biosynthetic process	31	4	2.48	0.23362	0.800172116788321	Csp_LG07_02553.1;Csp_LG08_01517.1;Csp_LG15_01195.1;Csp_LG11_01336.1
GO:0009142	nucleoside triphosphate biosynthetic pro...	31	4	2.48	0.23362	0.800172116788321	Csp_LG07_02553.1;Csp_LG08_01517.1;Csp_LG15_01195.1;Csp_LG11_01336.1
GO:0009145	purine nucleoside triphosphate biosynthe...	31	4	2.48	0.23362	0.800172116788321	Csp_LG07_02553.1;Csp_LG08_01517.1;Csp_LG15_01195.1;Csp_LG11_01336.1
GO:0009201	ribonucleoside triphosphate biosynthetic...	31	4	2.48	0.23362	0.800172116788321	Csp_LG07_02553.1;Csp_LG08_01517.1;Csp_LG15_01195.1;Csp_LG11_01336.1
GO:0009206	purine ribonucleoside triphosphate biosy...	31	4	2.48	0.23362	0.800172116788321	Csp_LG07_02553.1;Csp_LG08_01517.1;Csp_LG15_01195.1;Csp_LG11_01336.1
GO:0033014	tetrapyrrole biosynthetic process	31	4	2.48	0.23362	0.800172116788321	Csp_LG08_00921.1;Csp_LG17_01582.1;Csp_LG16_02006.1;Csp_LG03_01479.1
GO:0030243	cellulose metabolic process	52	6	4.16	0.23474	0.800172116788321	Csp_LG13_02017.1;Csp_LG02_00121.1;Csp_LG16_03015.1;Csp_LG04_01532.1;Csp_LG15_03806.1;Csp_LG08_01394.1
GO:0030244	cellulose biosynthetic process	52	6	4.16	0.23474	0.800172116788321	Csp_LG13_02017.1;Csp_LG02_00121.1;Csp_LG16_03015.1;Csp_LG04_01532.1;Csp_LG15_03806.1;Csp_LG08_01394.1
GO:0006721	terpenoid metabolic process	12	2	0.96	0.24900	0.842630434782609	Csp_LG12_00972.1;Csp_LG06_01155.1
GO:0016114	terpenoid biosynthetic process	12	2	0.96	0.24900	0.842630434782609	Csp_LG12_00972.1;Csp_LG06_01155.1
GO:0044262	cellular carbohydrate metabolic process	177	17	14.17	0.25095	0.845209741935484	Csp_LG01_01996.1;Csp_LG14_01698.1;Csp_LG13_02017.1;Csp_LG10_03051.1;Csp_LG10_03054.1;Csp_LG02_00121.1;Csp_LG16_03015.1;Csp_LG04_01532.1;Csp_LG15_03806.1;Csp_LG02_00818.1;Csp_LG06_01232.1;Csp_LG08_01394.1;Csp_LG02_02286.1;Csp_LG07_02296.1;Csp_LG09_04074.1;Csp_LG06_01231.1;Csp_LG14_01385.1
GO:0006261	DNA-dependent DNA replication	22	3	1.76	0.25616	0.845209741935484	Csp_LG13_00069.1;Csp_LG16_00076.1;Csp_LG05_00525.1
GO:0042398	cellular modified amino acid biosyntheti...	22	3	1.76	0.25616	0.845209741935484	Csp_LG10_01719.1;Csp_LG09_03498.1;Csp_LG10_01958.1
GO:0009308	amine metabolic process	43	5	3.44	0.25907	0.845209741935484	Csp_LG02_01416.1;Csp_LG07_02587.1;Csp_LG10_00485.1;Csp_LG05_00444.1;Csp_LG14_00923.1
GO:0034470	ncRNA processing	110	11	8.81	0.26484	0.845209741935484	Csp_LG09_01716.1;Csp_LG13_01957.1;Csp_LG02_02230.1;Csp_LG16_02252.1;Csp_LG03_02468.1;Csp_LG11_02525.1;Csp_LG09_02082.1;Csp_LG15_00629.1;Csp_LG13_02458.1;Csp_LG07_01041.1;Csp_LG02_02003.1
GO:0071704	organic substance metabolic process	6653	542	532.73	0.26915	0.845209741935484	Csp_LG13_01268.1;Csp_LG16_01284.1;Csp_LG08_02329.1;Csp_LG16_02526.1;Csp_LG01_01996.1;Csp_LG09_03821.1;Csp_LG12_01095.1;Csp_LG12_00972.1;Csp_LG02_00139.1;Csp_LG15_01485.1;Csp_LG14_00709.1;Csp_LG03_02075.1;Csp_LG11_01500.1;Csp_LG15_01710.1;Csp_LG05_02684.1;Csp_LG04_00553.1;Csp_LG04_01774.1;Csp_LG05_03150.1;Csp_LG08_01619.1;Csp_LG05_02243.1;Csp_LG06_02281.1;Csp_LG14_01632.1;Csp_LG14_01698.1;Csp_LG13…
GO:0022613	ribonucleoprotein complex biogenesis	77	8	6.17	0.27357	0.845209741935484	Csp_LG09_01716.1;Csp_LG13_01957.1;Csp_LG09_03914.1;Csp_LG09_02082.1;Csp_LG15_00629.1;Csp_LG13_02458.1;Csp_LG07_01041.1;Csp_LG02_02003.1
GO:0022402	cell cycle process	44	5	3.52	0.27477	0.845209741935484	Csp_LG07_02252.1;Csp_LG17_00940.1;Csp_LG09_00619.1;Csp_LG07_00723.1;Csp_LG03_02009.1
GO:0046483	heterocycle metabolic process	2245	187	179.77	0.27775	0.845209741935484	Csp_LG13_01268.1;Csp_LG16_01284.1;Csp_LG16_02526.1;Csp_LG14_00709.1;Csp_LG04_01774.1;Csp_LG05_03150.1;Csp_LG08_01619.1;Csp_LG02_01598.1;Csp_LG15_00325.1;Csp_LG08_00314.1;Csp_LG12_00237.1;Csp_LG09_01716.1;Csp_LG04_02246.1;Csp_LG17_01397.1;Csp_LG04_01284.1;Csp_LG06_01128.1;Csp_LG11_02616.1;Csp_LG16_02718.1;Csp_LG06_00028.1;Csp_LG08_00882.1;Csp_LG08_00263.1;Csp_LG15_00272.1;Csp_LG08_01985.1;Csp_LG15…
GO:0009966	regulation of signal transduction	23	3	1.84	0.27852	0.845209741935484	Csp_LG04_00238.1;Csp_LG14_00431.1;Csp_LG14_00179.1
GO:0010646	regulation of cell communication	23	3	1.84	0.27852	0.845209741935484	Csp_LG04_00238.1;Csp_LG14_00431.1;Csp_LG14_00179.1
GO:0023051	regulation of signaling	23	3	1.84	0.27852	0.845209741935484	Csp_LG04_00238.1;Csp_LG14_00431.1;Csp_LG14_00179.1
GO:0007015	actin filament organization	13	2	1.04	0.27974	0.845209741935484	Csp_LG09_02332.1;Csp_LG12_01177.1
GO:0008064	regulation of actin polymerization or de...	13	2	1.04	0.27974	0.845209741935484	Csp_LG09_02332.1;Csp_LG12_01177.1
GO:0008154	actin polymerization or depolymerization	13	2	1.04	0.27974	0.845209741935484	Csp_LG09_02332.1;Csp_LG12_01177.1
GO:0010639	negative regulation of organelle organiz...	13	2	1.04	0.27974	0.845209741935484	Csp_LG09_02332.1;Csp_LG12_01177.1
GO:0030029	actin filament-based process	13	2	1.04	0.27974	0.845209741935484	Csp_LG09_02332.1;Csp_LG12_01177.1
GO:0030036	actin cytoskeleton organization	13	2	1.04	0.27974	0.845209741935484	Csp_LG09_02332.1;Csp_LG12_01177.1
GO:0030041	actin filament polymerization	13	2	1.04	0.27974	0.845209741935484	Csp_LG09_02332.1;Csp_LG12_01177.1
GO:0030832	regulation of actin filament length	13	2	1.04	0.27974	0.845209741935484	Csp_LG09_02332.1;Csp_LG12_01177.1
GO:0030833	regulation of actin filament polymerizat...	13	2	1.04	0.27974	0.845209741935484	Csp_LG09_02332.1;Csp_LG12_01177.1
GO:0032271	regulation of protein polymerization	13	2	1.04	0.27974	0.845209741935484	Csp_LG09_02332.1;Csp_LG12_01177.1
GO:0032535	regulation of cellular component size	13	2	1.04	0.27974	0.845209741935484	Csp_LG09_02332.1;Csp_LG12_01177.1
GO:0032956	regulation of actin cytoskeleton organiz...	13	2	1.04	0.27974	0.845209741935484	Csp_LG09_02332.1;Csp_LG12_01177.1
GO:0032970	regulation of actin filament-based proce...	13	2	1.04	0.27974	0.845209741935484	Csp_LG09_02332.1;Csp_LG12_01177.1
GO:0043254	regulation of protein complex assembly	13	2	1.04	0.27974	0.845209741935484	Csp_LG09_02332.1;Csp_LG12_01177.1
GO:0051129	negative regulation of cellular componen...	13	2	1.04	0.27974	0.845209741935484	Csp_LG09_02332.1;Csp_LG12_01177.1
GO:0051258	protein polymerization	13	2	1.04	0.27974	0.845209741935484	Csp_LG09_02332.1;Csp_LG12_01177.1
GO:0051493	regulation of cytoskeleton organization	13	2	1.04	0.27974	0.845209741935484	Csp_LG09_02332.1;Csp_LG12_01177.1
GO:0090066	regulation of anatomical structure size	13	2	1.04	0.27974	0.845209741935484	Csp_LG09_02332.1;Csp_LG12_01177.1
GO:0097435	supramolecular fiber organization	13	2	1.04	0.27974	0.845209741935484	Csp_LG09_02332.1;Csp_LG12_01177.1
GO:0110053	regulation of actin filament organizatio...	13	2	1.04	0.27974	0.845209741935484	Csp_LG09_02332.1;Csp_LG12_01177.1
GO:1902903	regulation of supramolecular fiber organ...	13	2	1.04	0.27974	0.845209741935484	Csp_LG09_02332.1;Csp_LG12_01177.1
GO:0030001	metal ion transport	216	20	17.3	0.28053	0.845209741935484	Csp_LG10_02338.1;Csp_LG17_00968.1;Csp_LG15_03599.1;Csp_LG14_01222.1;Csp_LG01_01714.1;Csp_LG09_01391.1;Csp_LG16_00113.1;Csp_LG09_02719.1;Csp_LG15_03596.1;Csp_LG09_03551.1;Csp_LG15_02455.1;Csp_LG02_01211.1;Csp_LG08_02247.1;Csp_LG15_04305.1;Csp_LG06_01033.1;Csp_LG15_01540.1;Csp_LG17_00967.1;Csp_LG03_00179.1;Csp_LG17_01029.1;Csp_LG07_01048.1
GO:0006399	tRNA metabolic process	147	14	11.77	0.28814	0.865346495176849	Csp_LG04_02246.1;Csp_LG04_01284.1;Csp_LG06_00028.1;Csp_LG13_01573.1;Csp_LG13_01202.1;Csp_LG02_02230.1;Csp_LG14_01454.1;Csp_LG16_02252.1;Csp_LG05_00228.1;Csp_LG03_02468.1;Csp_LG11_02525.1;Csp_LG05_00572.1;Csp_LG15_02926.1;Csp_LG15_00863.1
GO:0006139	nucleobase-containing compound metabolic...	2139	178	171.28	0.28923	0.865835961538462	Csp_LG13_01268.1;Csp_LG16_01284.1;Csp_LG16_02526.1;Csp_LG14_00709.1;Csp_LG04_01774.1;Csp_LG05_03150.1;Csp_LG08_01619.1;Csp_LG02_01598.1;Csp_LG15_00325.1;Csp_LG08_00314.1;Csp_LG12_00237.1;Csp_LG09_01716.1;Csp_LG04_02246.1;Csp_LG17_01397.1;Csp_LG04_01284.1;Csp_LG06_01128.1;Csp_LG11_02616.1;Csp_LG16_02718.1;Csp_LG06_00028.1;Csp_LG08_00882.1;Csp_LG08_00263.1;Csp_LG15_00272.1;Csp_LG08_01985.1;Csp_LG15…
GO:0000272	polysaccharide catabolic process	24	3	1.92	0.30105	0.89834089456869	Csp_LG01_00753.1;Csp_LG08_01232.1;Csp_LG01_00758.1
GO:0044249	cellular biosynthetic process	2478	205	198.42	0.30374	0.903481401273885	Csp_LG16_02526.1;Csp_LG01_01996.1;Csp_LG12_00972.1;Csp_LG02_00139.1;Csp_LG15_01485.1;Csp_LG14_00709.1;Csp_LG05_02684.1;Csp_LG04_01774.1;Csp_LG05_03150.1;Csp_LG08_01619.1;Csp_LG06_02281.1;Csp_LG14_01632.1;Csp_LG02_01598.1;Csp_LG15_00325.1;Csp_LG08_00314.1;Csp_LG12_00237.1;Csp_LG08_01747.1;Csp_LG15_03785.1;Csp_LG09_03770.1;Csp_LG06_01123.1;Csp_LG04_02246.1;Csp_LG04_01284.1;Csp_LG06_01128.1;Csp_LG11…
GO:0043414	macromolecule methylation	35	4	2.8	0.30653	0.908885777777778	Csp_LG05_02701.1;Csp_LG14_01586.1;Csp_LG07_02410.1;Csp_LG13_02458.1
GO:0016054	organic acid catabolic process	14	2	1.12	0.31037	0.914465552050473	Csp_LG16_02777.1;Csp_LG15_02856.1
GO:0046395	carboxylic acid catabolic process	14	2	1.12	0.31037	0.914465552050473	Csp_LG16_02777.1;Csp_LG15_02856.1
GO:0034220	ion transmembrane transport	150	14	12.01	0.31434	0.923250188679245	Csp_LG14_01222.1;Csp_LG16_00113.1;Csp_LG01_01276.1;Csp_LG17_01965.1;Csp_LG07_02553.1;Csp_LG08_01517.1;Csp_LG15_01195.1;Csp_LG06_01376.1;Csp_LG06_01377.1;Csp_LG17_01180.1;Csp_LG11_01336.1;Csp_LG07_01543.1;Csp_LG07_01972.1;Csp_LG01_01395.1
GO:0005985	sucrose metabolic process	25	3	2	0.32367	0.926479127906977	Csp_LG02_00818.1;Csp_LG06_01232.1;Csp_LG06_01231.1
GO:0005992	trehalose biosynthetic process	25	3	2	0.32367	0.926479127906977	Csp_LG01_01996.1;Csp_LG02_02286.1;Csp_LG07_02296.1
GO:0006575	cellular modified amino acid metabolic p...	25	3	2	0.32367	0.926479127906977	Csp_LG10_01719.1;Csp_LG09_03498.1;Csp_LG10_01958.1
GO:0009124	nucleoside monophosphate biosynthetic pr...	36	4	2.88	0.32518	0.926479127906977	Csp_LG07_02553.1;Csp_LG08_01517.1;Csp_LG15_01195.1;Csp_LG11_01336.1
GO:0009127	purine nucleoside monophosphate biosynth...	36	4	2.88	0.32518	0.926479127906977	Csp_LG07_02553.1;Csp_LG08_01517.1;Csp_LG15_01195.1;Csp_LG11_01336.1
GO:0009156	ribonucleoside monophosphate biosyntheti...	36	4	2.88	0.32518	0.926479127906977	Csp_LG07_02553.1;Csp_LG08_01517.1;Csp_LG15_01195.1;Csp_LG11_01336.1
GO:0009168	purine ribonucleoside monophosphate bios...	36	4	2.88	0.32518	0.926479127906977	Csp_LG07_02553.1;Csp_LG08_01517.1;Csp_LG15_01195.1;Csp_LG11_01336.1
GO:0006633	fatty acid biosynthetic process	59	6	4.72	0.33348	0.926479127906977	Csp_LG05_02684.1;Csp_LG08_02250.1;Csp_LG14_01515.1;Csp_LG10_01661.1;Csp_LG04_00018.1;Csp_LG08_02175.1
GO:0043933	macromolecular complex subunit organizat...	117	11	9.37	0.33467	0.926479127906977	Csp_LG09_02332.1;Csp_LG12_01177.1;Csp_LG03_01605.1;Csp_LG13_00191.1;Csp_LG06_01944.1;Csp_LG14_01906.1;Csp_LG17_01716.1;Csp_LG12_00405.1;Csp_LG13_01733.1;Csp_LG09_03547.1;Csp_LG06_01806.1
GO:1901564	organonitrogen compound metabolic proces...	3609	295	288.99	0.33992	0.926479127906977	Csp_LG09_03821.1;Csp_LG12_01095.1;Csp_LG02_00139.1;Csp_LG15_01485.1;Csp_LG04_00553.1;Csp_LG05_02243.1;Csp_LG06_02281.1;Csp_LG14_01632.1;Csp_LG13_02018.1;Csp_LG15_02964.1;Csp_LG02_02072.1;Csp_LG08_01747.1;Csp_LG15_03785.1;Csp_LG09_03770.1;Csp_LG13_02701.1;Csp_LG06_01123.1;Csp_LG04_02246.1;Csp_LG05_00168.1;Csp_LG08_01123.1;Csp_LG04_01284.1;Csp_LG09_01385.1;Csp_LG09_02554.1;Csp_LG06_00028.1;Csp_LG17…
GO:0000288	nuclear-transcribed mRNA catabolic proce...	5	1	0.4	0.34123	0.926479127906977	Csp_LG15_03116.1
GO:0000290	deadenylation-dependent decapping of nuc...	5	1	0.4	0.34123	0.926479127906977	Csp_LG15_03116.1
GO:0006772	thiamine metabolic process	5	1	0.4	0.34123	0.926479127906977	Csp_LG09_03996.1
GO:0006777	Mo-molybdopterin cofactor biosynthetic p...	5	1	0.4	0.34123	0.926479127906977	Csp_LG03_01600.1
GO:0007062	sister chromatid cohesion	5	1	0.4	0.34123	0.926479127906977	Csp_LG07_00723.1
GO:0007064	mitotic sister chromatid cohesion	5	1	0.4	0.34123	0.926479127906977	Csp_LG07_00723.1
GO:0009074	aromatic amino acid family catabolic pro...	5	1	0.4	0.34123	0.926479127906977	Csp_LG16_02777.1
GO:0009225	nucleotide-sugar metabolic process	5	1	0.4	0.34123	0.926479127906977	Csp_LG16_00692.1
GO:0009226	nucleotide-sugar biosynthetic process	5	1	0.4	0.34123	0.926479127906977	Csp_LG16_00692.1
GO:0009228	thiamine biosynthetic process	5	1	0.4	0.34123	0.926479127906977	Csp_LG09_03996.1
GO:0009298	GDP-mannose biosynthetic process	5	1	0.4	0.34123	0.926479127906977	Csp_LG16_00692.1
GO:0010256	endomembrane system organization	5	1	0.4	0.34123	0.926479127906977	Csp_LG07_02833.1
GO:0019673	GDP-mannose metabolic process	5	1	0.4	0.34123	0.926479127906977	Csp_LG16_00692.1
GO:0019720	Mo-molybdopterin cofactor metabolic proc...	5	1	0.4	0.34123	0.926479127906977	Csp_LG03_01600.1
GO:0042723	thiamine-containing compound metabolic p...	5	1	0.4	0.34123	0.926479127906977	Csp_LG09_03996.1
GO:0042724	thiamine-containing compound biosyntheti...	5	1	0.4	0.34123	0.926479127906977	Csp_LG09_03996.1
GO:0006281	DNA repair	95	9	7.61	0.35010	0.947806956521739	Csp_LG12_00237.1;Csp_LG17_01397.1;Csp_LG03_00418.1;Csp_LG13_02754.1;Csp_LG01_00573.1;Csp_LG14_00256.1;Csp_LG14_02258.1;Csp_LG16_02422.1;Csp_LG06_01806.1
GO:0044087	regulation of cellular component biogene...	16	2	1.28	0.37064	1	Csp_LG09_02332.1;Csp_LG12_01177.1
GO:0008380	RNA splicing	39	4	3.12	0.38134	1	Csp_LG15_03957.1;Csp_LG10_02302.1;Csp_LG09_00864.1;Csp_LG09_00863.1
GO:0009892	negative regulation of metabolic process	39	4	3.12	0.38134	1	Csp_LG11_00782.1;Csp_LG13_00069.1;Csp_LG16_00076.1;Csp_LG15_03116.1
GO:0010605	negative regulation of macromolecule met...	39	4	3.12	0.38134	1	Csp_LG11_00782.1;Csp_LG13_00069.1;Csp_LG16_00076.1;Csp_LG15_03116.1
GO:0002098	tRNA wobble uridine modification	6	1	0.48	0.39401	1	Csp_LG16_02252.1
GO:0006528	asparagine metabolic process	6	1	0.48	0.39401	1	Csp_LG15_03292.1
GO:0006529	asparagine biosynthetic process	6	1	0.48	0.39401	1	Csp_LG15_03292.1
GO:0007076	mitotic chromosome condensation	6	1	0.48	0.39401	1	Csp_LG03_02009.1
GO:0015689	molybdate ion transport	6	1	0.48	0.39401	1	Csp_LG08_01205.1
GO:0015748	organophosphate ester transport	6	1	0.48	0.39401	1	Csp_LG11_01366.1
GO:0015994	chlorophyll metabolic process	6	1	0.48	0.39401	1	Csp_LG02_00678.1
GO:0030261	chromosome condensation	6	1	0.48	0.39401	1	Csp_LG03_02009.1
GO:0043085	positive regulation of catalytic activit...	6	1	0.48	0.39401	1	Csp_LG15_03116.1
GO:0043545	molybdopterin cofactor metabolic process	6	1	0.48	0.39401	1	Csp_LG03_01600.1
GO:0044093	positive regulation of molecular functio...	6	1	0.48	0.39401	1	Csp_LG15_03116.1
GO:0051189	prosthetic group metabolic process	6	1	0.48	0.39401	1	Csp_LG03_01600.1
GO:0080134	regulation of response to stress	6	1	0.48	0.39401	1	Csp_LG03_00418.1
GO:0033365	protein localization to organelle	40	4	3.2	0.39999	1	Csp_LG05_02017.1;Csp_LG10_01806.1;Csp_LG07_01229.1;Csp_LG07_01650.1
GO:0000070	mitotic sister chromatid segregation	17	2	1.36	0.40000	1	Csp_LG07_00723.1;Csp_LG03_02009.1
GO:0000819	sister chromatid segregation	17	2	1.36	0.40000	1	Csp_LG07_00723.1;Csp_LG03_02009.1
GO:0140014	mitotic nuclear division	17	2	1.36	0.40000	1	Csp_LG07_00723.1;Csp_LG03_02009.1
GO:0009056	catabolic process	342	29	27.39	0.40103	1	Csp_LG15_02853.1;Csp_LG08_00263.1;Csp_LG15_00272.1;Csp_LG08_01985.1;Csp_LG15_04021.1;Csp_LG02_00678.1;Csp_LG10_02256.1;Csp_LG08_02429.1;Csp_LG15_04507.1;Csp_LG10_00359.1;Csp_LG07_02823.1;Csp_LG05_01324.1;Csp_LG15_01783.1;Csp_LG09_01818.1;Csp_LG09_03011.1;Csp_LG17_02586.1;Csp_LG10_00214.1;Csp_LG09_00970.1;Csp_LG01_00753.1;Csp_LG08_01232.1;Csp_LG02_01266.1;Csp_LG01_00758.1;Csp_LG10_01861.1;Csp_LG16…
GO:0009108	coenzyme biosynthetic process	52	5	4.16	0.40443	1	Csp_LG03_01600.1;Csp_LG10_01719.1;Csp_LG16_02857.1;Csp_LG09_03498.1;Csp_LG10_01958.1
GO:0006812	cation transport	404	34	32.35	0.40604	1	Csp_LG10_02338.1;Csp_LG17_00968.1;Csp_LG15_03599.1;Csp_LG14_01222.1;Csp_LG01_01714.1;Csp_LG09_01391.1;Csp_LG16_00113.1;Csp_LG01_01276.1;Csp_LG17_01965.1;Csp_LG07_02553.1;Csp_LG09_02719.1;Csp_LG15_03596.1;Csp_LG09_03551.1;Csp_LG15_02455.1;Csp_LG02_01211.1;Csp_LG16_02193.1;Csp_LG16_02192.1;Csp_LG08_02247.1;Csp_LG15_04305.1;Csp_LG08_01517.1;Csp_LG15_01195.1;Csp_LG06_01376.1;Csp_LG06_01377.1;Csp_LG17…
GO:0044238	primary metabolic process	6454	520	516.8	0.42561	1	Csp_LG13_01268.1;Csp_LG16_01284.1;Csp_LG08_02329.1;Csp_LG16_02526.1;Csp_LG01_01996.1;Csp_LG09_03821.1;Csp_LG12_01095.1;Csp_LG12_00972.1;Csp_LG02_00139.1;Csp_LG15_01485.1;Csp_LG14_00709.1;Csp_LG03_02075.1;Csp_LG11_01500.1;Csp_LG15_01710.1;Csp_LG05_02684.1;Csp_LG04_00553.1;Csp_LG04_01774.1;Csp_LG05_03150.1;Csp_LG08_01619.1;Csp_LG05_02243.1;Csp_LG06_02281.1;Csp_LG14_01632.1;Csp_LG14_01698.1;Csp_LG13…
GO:0051276	chromosome organization	126	11	10.09	0.42855	1	Csp_LG17_01397.1;Csp_LG16_01796.1;Csp_LG08_00481.1;Csp_LG08_01271.1;Csp_LG07_00723.1;Csp_LG13_02754.1;Csp_LG01_00573.1;Csp_LG13_00191.1;Csp_LG03_02009.1;Csp_LG09_03547.1;Csp_LG06_01806.1
GO:0006612	protein targeting to membrane	18	2	1.44	0.42870	1	Csp_LG07_01229.1;Csp_LG07_01650.1
GO:0006613	cotranslational protein targeting to mem...	18	2	1.44	0.42870	1	Csp_LG07_01229.1;Csp_LG07_01650.1
GO:0006614	SRP-dependent cotranslational protein ta...	18	2	1.44	0.42870	1	Csp_LG07_01229.1;Csp_LG07_01650.1
GO:0045047	protein targeting to ER	18	2	1.44	0.42870	1	Csp_LG07_01229.1;Csp_LG07_01650.1
GO:0072599	establishment of protein localization to...	18	2	1.44	0.42870	1	Csp_LG07_01229.1;Csp_LG07_01650.1
GO:0072657	protein localization to membrane	18	2	1.44	0.42870	1	Csp_LG07_01229.1;Csp_LG07_01650.1
GO:0090150	establishment of protein localization to...	18	2	1.44	0.42870	1	Csp_LG07_01229.1;Csp_LG07_01650.1
GO:0006952	defense response	102	9	8.17	0.43180	1	Csp_LG16_00219.1;Csp_LG03_01073.1;Csp_LG04_00987.1;Csp_LG07_00888.1;Csp_LG15_02344.1;Csp_LG02_02219.1;Csp_LG08_02537.1;Csp_LG02_02218.1;Csp_LG03_02805.1
GO:0034637	cellular carbohydrate biosynthetic proce...	102	9	8.17	0.43180	1	Csp_LG01_01996.1;Csp_LG13_02017.1;Csp_LG02_00121.1;Csp_LG16_03015.1;Csp_LG04_01532.1;Csp_LG15_03806.1;Csp_LG08_01394.1;Csp_LG02_02286.1;Csp_LG07_02296.1
GO:0015988	energy coupled proton transmembrane tran...	30	3	2.4	0.43533	1	Csp_LG01_01276.1;Csp_LG17_01965.1;Csp_LG17_01180.1
GO:0015991	ATP hydrolysis coupled proton transport	30	3	2.4	0.43533	1	Csp_LG01_01276.1;Csp_LG17_01965.1;Csp_LG17_01180.1
GO:0090662	ATP hydrolysis coupled transmembrane tra...	30	3	2.4	0.43533	1	Csp_LG01_01276.1;Csp_LG17_01965.1;Csp_LG17_01180.1
GO:0099131	ATP hydrolysis coupled ion transmembrane...	30	3	2.4	0.43533	1	Csp_LG01_01276.1;Csp_LG17_01965.1;Csp_LG17_01180.1
GO:0099132	ATP hydrolysis coupled cation transmembr...	30	3	2.4	0.43533	1	Csp_LG01_01276.1;Csp_LG17_01965.1;Csp_LG17_01180.1
GO:0006338	chromatin remodeling	7	1	0.56	0.44256	1	Csp_LG16_01796.1
GO:0006558	L-phenylalanine metabolic process	7	1	0.56	0.44256	1	Csp_LG16_02777.1
GO:0006597	spermine biosynthetic process	7	1	0.56	0.44256	1	Csp_LG05_00444.1
GO:0006787	porphyrin-containing compound catabolic ...	7	1	0.56	0.44256	1	Csp_LG02_00678.1
GO:0008215	spermine metabolic process	7	1	0.56	0.44256	1	Csp_LG05_00444.1
GO:0008216	spermidine metabolic process	7	1	0.56	0.44256	1	Csp_LG05_00444.1
GO:0008295	spermidine biosynthetic process	7	1	0.56	0.44256	1	Csp_LG05_00444.1
GO:0016482	cytosolic transport	7	1	0.56	0.44256	1	Csp_LG04_02255.1
GO:0033015	tetrapyrrole catabolic process	7	1	0.56	0.44256	1	Csp_LG02_00678.1
GO:0042147	retrograde transport, endosome to Golgi	7	1	0.56	0.44256	1	Csp_LG04_02255.1
GO:0051187	cofactor catabolic process	7	1	0.56	0.44256	1	Csp_LG02_00678.1
GO:1902221	erythrose 4-phosphate/phosphoenolpyruvat...	7	1	0.56	0.44256	1	Csp_LG16_02777.1
GO:0006576	cellular biogenic amine metabolic proces...	19	2	1.52	0.45666	1	Csp_LG07_02587.1;Csp_LG05_00444.1
GO:0015696	ammonium transport	19	2	1.52	0.45666	1	Csp_LG16_02193.1;Csp_LG16_02192.1
GO:0044106	cellular amine metabolic process	19	2	1.52	0.45666	1	Csp_LG07_02587.1;Csp_LG05_00444.1
GO:0072528	pyrimidine-containing compound biosynthe...	19	2	1.52	0.45666	1	Csp_LG05_02302.1;Csp_LG09_03996.1
GO:0046351	disaccharide biosynthetic process	31	3	2.48	0.45694	1	Csp_LG01_01996.1;Csp_LG02_02286.1;Csp_LG07_02296.1
GO:0009152	purine ribonucleotide biosynthetic proce...	44	4	3.52	0.47325	1	Csp_LG07_02553.1;Csp_LG08_01517.1;Csp_LG15_01195.1;Csp_LG11_01336.1
GO:0009260	ribonucleotide biosynthetic process	44	4	3.52	0.47325	1	Csp_LG07_02553.1;Csp_LG08_01517.1;Csp_LG15_01195.1;Csp_LG11_01336.1
GO:0046390	ribose phosphate biosynthetic process	44	4	3.52	0.47325	1	Csp_LG07_02553.1;Csp_LG08_01517.1;Csp_LG15_01195.1;Csp_LG11_01336.1
GO:0065004	protein-DNA complex assembly	32	3	2.56	0.47819	1	Csp_LG13_00191.1;Csp_LG09_03547.1;Csp_LG06_01806.1
GO:0000271	polysaccharide biosynthetic process	69	6	5.53	0.47935	1	Csp_LG13_02017.1;Csp_LG02_00121.1;Csp_LG16_03015.1;Csp_LG04_01532.1;Csp_LG15_03806.1;Csp_LG08_01394.1
GO:0009250	glucan biosynthetic process	69	6	5.53	0.47935	1	Csp_LG13_02017.1;Csp_LG02_00121.1;Csp_LG16_03015.1;Csp_LG04_01532.1;Csp_LG15_03806.1;Csp_LG08_01394.1
GO:0033692	cellular polysaccharide biosynthetic pro...	69	6	5.53	0.47935	1	Csp_LG13_02017.1;Csp_LG02_00121.1;Csp_LG16_03015.1;Csp_LG04_01532.1;Csp_LG15_03806.1;Csp_LG08_01394.1
GO:0051273	beta-glucan metabolic process	69	6	5.53	0.47935	1	Csp_LG13_02017.1;Csp_LG02_00121.1;Csp_LG16_03015.1;Csp_LG04_01532.1;Csp_LG15_03806.1;Csp_LG08_01394.1
GO:0051274	beta-glucan biosynthetic process	69	6	5.53	0.47935	1	Csp_LG13_02017.1;Csp_LG02_00121.1;Csp_LG16_03015.1;Csp_LG04_01532.1;Csp_LG15_03806.1;Csp_LG08_01394.1
GO:1903047	mitotic cell cycle process	20	2	1.6	0.48380	1	Csp_LG07_00723.1;Csp_LG03_02009.1
GO:0000075	cell cycle checkpoint	8	1	0.64	0.48722	1	Csp_LG05_00127.1
GO:0006072	glycerol-3-phosphate metabolic process	8	1	0.64	0.48722	1	Csp_LG15_01783.1
GO:0006556	S-adenosylmethionine biosynthetic proces...	8	1	0.64	0.48722	1	Csp_LG16_02857.1
GO:0006568	tryptophan metabolic process	8	1	0.64	0.48722	1	Csp_LG07_02587.1
GO:0006586	indolalkylamine metabolic process	8	1	0.64	0.48722	1	Csp_LG07_02587.1
GO:0042430	indole-containing compound metabolic pro...	8	1	0.64	0.48722	1	Csp_LG07_02587.1
GO:0046168	glycerol-3-phosphate catabolic process	8	1	0.64	0.48722	1	Csp_LG15_01783.1
GO:0046500	S-adenosylmethionine metabolic process	8	1	0.64	0.48722	1	Csp_LG16_02857.1
GO:0052646	alditol phosphate metabolic process	8	1	0.64	0.48722	1	Csp_LG15_01783.1
GO:1901575	organic substance catabolic process	331	27	26.5	0.48951	1	Csp_LG15_02853.1;Csp_LG08_00263.1;Csp_LG15_00272.1;Csp_LG08_01985.1;Csp_LG15_04021.1;Csp_LG02_00678.1;Csp_LG10_02256.1;Csp_LG10_00359.1;Csp_LG07_02823.1;Csp_LG05_01324.1;Csp_LG15_01783.1;Csp_LG09_01818.1;Csp_LG09_03011.1;Csp_LG17_02586.1;Csp_LG10_00214.1;Csp_LG09_00970.1;Csp_LG01_00753.1;Csp_LG08_01232.1;Csp_LG02_01266.1;Csp_LG01_00758.1;Csp_LG10_01861.1;Csp_LG16_02777.1;Csp_LG15_03116.1;Csp_LG15…
GO:0000280	nuclear division	21	2	1.68	0.51009	1	Csp_LG07_00723.1;Csp_LG03_02009.1
GO:0022411	cellular component disassembly	21	2	1.68	0.51009	1	Csp_LG09_02332.1;Csp_LG12_01177.1
GO:0032984	macromolecular complex disassembly	21	2	1.68	0.51009	1	Csp_LG09_02332.1;Csp_LG12_01177.1
GO:0033043	regulation of organelle organization	21	2	1.68	0.51009	1	Csp_LG09_02332.1;Csp_LG12_01177.1
GO:0043241	protein complex disassembly	21	2	1.68	0.51009	1	Csp_LG09_02332.1;Csp_LG12_01177.1
GO:0043624	cellular protein complex disassembly	21	2	1.68	0.51009	1	Csp_LG09_02332.1;Csp_LG12_01177.1
GO:0072527	pyrimidine-containing compound metabolic...	21	2	1.68	0.51009	1	Csp_LG05_02302.1;Csp_LG09_03996.1
GO:0098813	nuclear chromosome segregation	21	2	1.68	0.51009	1	Csp_LG07_00723.1;Csp_LG03_02009.1
GO:0071824	protein-DNA complex subunit organization	34	3	2.72	0.51947	1	Csp_LG13_00191.1;Csp_LG09_03547.1;Csp_LG06_01806.1
GO:0000956	nuclear-transcribed mRNA catabolic proce...	9	1	0.72	0.52831	1	Csp_LG15_03116.1
GO:0006402	mRNA catabolic process	9	1	0.72	0.52831	1	Csp_LG15_03116.1
GO:0006595	polyamine metabolic process	9	1	0.72	0.52831	1	Csp_LG05_00444.1
GO:0006596	polyamine biosynthetic process	9	1	0.72	0.52831	1	Csp_LG05_00444.1
GO:0010207	photosystem II assembly	9	1	0.72	0.52831	1	Csp_LG17_01716.1
GO:0016197	endosomal transport	9	1	0.72	0.52831	1	Csp_LG04_02255.1
GO:0097164	ammonium ion metabolic process	9	1	0.72	0.52831	1	Csp_LG05_00444.1
GO:0007034	vacuolar transport	22	2	1.76	0.53548	1	Csp_LG02_02014.1;Csp_LG09_04101.1
GO:0032259	methylation	48	4	3.84	0.54288	1	Csp_LG05_02701.1;Csp_LG14_01586.1;Csp_LG07_02410.1;Csp_LG13_02458.1
GO:0006631	fatty acid metabolic process	74	6	5.93	0.54905	1	Csp_LG05_02684.1;Csp_LG08_02250.1;Csp_LG14_01515.1;Csp_LG10_01661.1;Csp_LG04_00018.1;Csp_LG08_02175.1
GO:0006323	DNA packaging	36	3	2.88	0.55891	1	Csp_LG13_00191.1;Csp_LG03_02009.1;Csp_LG09_03547.1
GO:0009312	oligosaccharide biosynthetic process	36	3	2.88	0.55891	1	Csp_LG01_01996.1;Csp_LG02_02286.1;Csp_LG07_02296.1
GO:0006164	purine nucleotide biosynthetic process	49	4	3.92	0.55955	1	Csp_LG07_02553.1;Csp_LG08_01517.1;Csp_LG15_01195.1;Csp_LG11_01336.1
GO:0006400	tRNA modification	23	2	1.84	0.55996	1	Csp_LG02_02230.1;Csp_LG16_02252.1
GO:0044282	small molecule catabolic process	23	2	1.84	0.55996	1	Csp_LG16_02777.1;Csp_LG15_02856.1
GO:0016071	mRNA metabolic process	75	6	6.01	0.56249	1	Csp_LG08_02540.1;Csp_LG14_01586.1;Csp_LG06_02327.1;Csp_LG09_00864.1;Csp_LG09_00863.1;Csp_LG15_03116.1
GO:0002097	tRNA wobble base modification	10	1	0.8	0.56611	1	Csp_LG16_02252.1
GO:0006220	pyrimidine nucleotide metabolic process	10	1	0.8	0.56611	1	Csp_LG05_02302.1
GO:0006221	pyrimidine nucleotide biosynthetic proce...	10	1	0.8	0.56611	1	Csp_LG05_02302.1
GO:0009069	serine family amino acid metabolic proce...	10	1	0.8	0.56611	1	Csp_LG15_02856.1
GO:0031124	mRNA 3'-end processing	10	1	0.8	0.56611	1	Csp_LG06_02327.1
GO:0006396	RNA processing	255	20	20.42	0.57308	1	Csp_LG09_01716.1;Csp_LG08_02540.1;Csp_LG13_01957.1;Csp_LG15_03957.1;Csp_LG10_02302.1;Csp_LG02_02230.1;Csp_LG16_02252.1;Csp_LG03_02468.1;Csp_LG11_02525.1;Csp_LG06_02327.1;Csp_LG10_00449.1;Csp_LG09_02082.1;Csp_LG09_00864.1;Csp_LG15_00629.1;Csp_LG13_02458.1;Csp_LG09_00863.1;Csp_LG07_01041.1;Csp_LG02_02003.1;Csp_LG10_00790.1;Csp_LG02_00545.1
GO:0006807	nitrogen compound metabolic process	5435	433	435.2	0.57414	1	Csp_LG13_01268.1;Csp_LG16_01284.1;Csp_LG16_02526.1;Csp_LG09_03821.1;Csp_LG12_01095.1;Csp_LG02_00139.1;Csp_LG15_01485.1;Csp_LG14_00709.1;Csp_LG04_00553.1;Csp_LG04_01774.1;Csp_LG05_03150.1;Csp_LG08_01619.1;Csp_LG05_02243.1;Csp_LG06_02281.1;Csp_LG14_01632.1;Csp_LG02_01598.1;Csp_LG15_00325.1;Csp_LG08_00314.1;Csp_LG13_02018.1;Csp_LG15_02964.1;Csp_LG02_02072.1;Csp_LG12_00237.1;Csp_LG08_01747.1;Csp_LG15…
GO:1901607	alpha-amino acid biosynthetic process	63	5	5.04	0.57541	1	Csp_LG07_02110.1;Csp_LG13_01526.1;Csp_LG15_03292.1;Csp_LG03_01977.1;Csp_LG09_01420.1
GO:0000375	RNA splicing, via transesterification re...	24	2	1.92	0.58349	1	Csp_LG09_00864.1;Csp_LG09_00863.1
GO:0000377	RNA splicing, via transesterification re...	24	2	1.92	0.58349	1	Csp_LG09_00864.1;Csp_LG09_00863.1
GO:0000398	mRNA splicing, via spliceosome	24	2	1.92	0.58349	1	Csp_LG09_00864.1;Csp_LG09_00863.1
GO:0007059	chromosome segregation	24	2	1.92	0.58349	1	Csp_LG07_00723.1;Csp_LG03_02009.1
GO:0006811	ion transport	549	43	43.96	0.58552	1	Csp_LG10_02338.1;Csp_LG17_00968.1;Csp_LG15_03528.1;Csp_LG15_01106.1;Csp_LG09_02075.1;Csp_LG15_03599.1;Csp_LG14_01222.1;Csp_LG01_01714.1;Csp_LG09_01391.1;Csp_LG16_00113.1;Csp_LG01_01276.1;Csp_LG17_01965.1;Csp_LG07_02553.1;Csp_LG09_02719.1;Csp_LG15_03596.1;Csp_LG08_01205.1;Csp_LG06_00582.1;Csp_LG09_03551.1;Csp_LG15_02455.1;Csp_LG02_01211.1;Csp_LG16_02193.1;Csp_LG16_02192.1;Csp_LG08_02247.1;Csp_LG15…
GO:0072522	purine-containing compound biosynthetic ...	51	4	4.08	0.59185	1	Csp_LG07_02553.1;Csp_LG08_01517.1;Csp_LG15_01195.1;Csp_LG11_01336.1
GO:0006401	RNA catabolic process	11	1	0.88	0.60089	1	Csp_LG15_03116.1
GO:0009309	amine biosynthetic process	11	1	0.88	0.60089	1	Csp_LG05_00444.1
GO:0042401	cellular biogenic amine biosynthetic pro...	11	1	0.88	0.60089	1	Csp_LG05_00444.1
GO:0071103	DNA conformation change	53	4	4.24	0.62272	1	Csp_LG08_01271.1;Csp_LG13_00191.1;Csp_LG03_02009.1;Csp_LG09_03547.1
GO:0006508	proteolysis	558	43	44.68	0.62968	1	Csp_LG02_02072.1;Csp_LG08_01123.1;Csp_LG15_02853.1;Csp_LG10_02256.1;Csp_LG08_00911.1;Csp_LG10_02800.1;Csp_LG07_02823.1;Csp_LG11_01761.1;Csp_LG04_01150.1;Csp_LG04_02252.1;Csp_LG01_01957.1;Csp_LG09_02330.1;Csp_LG05_00134.1;Csp_LG02_01292.1;Csp_LG17_00761.1;Csp_LG10_00214.1;Csp_LG09_00970.1;Csp_LG02_01266.1;Csp_LG17_01665.1;Csp_LG03_02448.1;Csp_LG04_01971.1;Csp_LG12_02196.1;Csp_LG12_01461.1;Csp_LG03…
GO:0019439	aromatic compound catabolic process	40	3	3.2	0.63163	1	Csp_LG02_00678.1;Csp_LG16_02777.1;Csp_LG15_03116.1
GO:1901361	organic cyclic compound catabolic proces...	40	3	3.2	0.63163	1	Csp_LG02_00678.1;Csp_LG16_02777.1;Csp_LG15_03116.1
GO:0009690	cytokinin metabolic process	12	1	0.96	0.63288	1	Csp_LG14_00923.1
GO:0010817	regulation of hormone levels	12	1	0.96	0.63288	1	Csp_LG14_00923.1
GO:0031123	RNA 3'-end processing	12	1	0.96	0.63288	1	Csp_LG06_02327.1
GO:0034754	cellular hormone metabolic process	12	1	0.96	0.63288	1	Csp_LG14_00923.1
GO:0042445	hormone metabolic process	12	1	0.96	0.63288	1	Csp_LG14_00923.1
GO:0000413	protein peptidyl-prolyl isomerization	55	4	4.4	0.65207	1	Csp_LG05_02243.1;Csp_LG08_02536.1;Csp_LG16_01713.1;Csp_LG10_01181.1
GO:0018208	peptidyl-proline modification	55	4	4.4	0.65207	1	Csp_LG05_02243.1;Csp_LG08_02536.1;Csp_LG16_01713.1;Csp_LG10_01181.1
GO:0006820	anion transport	96	7	7.69	0.65717	1	Csp_LG09_02075.1;Csp_LG08_01205.1;Csp_LG06_00582.1;Csp_LG17_01066.1;Csp_LG15_03375.1;Csp_LG09_02074.1;Csp_LG05_01016.1
GO:0043631	RNA polyadenylation	13	1	1.04	0.66230	1	Csp_LG09_01920.1
GO:0051128	regulation of cellular component organiz...	28	2	2.24	0.66824	1	Csp_LG09_02332.1;Csp_LG12_01177.1
GO:0070972	protein localization to endoplasmic reti...	28	2	2.24	0.66824	1	Csp_LG07_01229.1;Csp_LG07_01650.1
GO:0009165	nucleotide biosynthetic process	70	5	5.61	0.66954	1	Csp_LG07_02553.1;Csp_LG08_01517.1;Csp_LG15_01195.1;Csp_LG05_02302.1;Csp_LG11_01336.1
GO:1901293	nucleoside phosphate biosynthetic proces...	70	5	5.61	0.66954	1	Csp_LG07_02553.1;Csp_LG08_01517.1;Csp_LG15_01195.1;Csp_LG05_02302.1;Csp_LG11_01336.1
GO:0090304	nucleic acid metabolic process	1892	147	151.5	0.67625	1	Csp_LG13_01268.1;Csp_LG16_01284.1;Csp_LG16_02526.1;Csp_LG14_00709.1;Csp_LG04_01774.1;Csp_LG05_03150.1;Csp_LG08_01619.1;Csp_LG02_01598.1;Csp_LG15_00325.1;Csp_LG08_00314.1;Csp_LG12_00237.1;Csp_LG09_01716.1;Csp_LG04_02246.1;Csp_LG17_01397.1;Csp_LG04_01284.1;Csp_LG06_01128.1;Csp_LG11_02616.1;Csp_LG16_02718.1;Csp_LG06_00028.1;Csp_LG08_00882.1;Csp_LG06_01681.1;Csp_LG08_00481.1;Csp_LG15_01294.1;Csp_LG06…
GO:0010467	gene expression	2121	165	169.84	0.67995	1	Csp_LG16_02526.1;Csp_LG02_00139.1;Csp_LG15_01485.1;Csp_LG14_00709.1;Csp_LG04_01774.1;Csp_LG05_03150.1;Csp_LG08_01619.1;Csp_LG06_02281.1;Csp_LG14_01632.1;Csp_LG02_01598.1;Csp_LG15_00325.1;Csp_LG08_00314.1;Csp_LG08_01747.1;Csp_LG15_03785.1;Csp_LG09_03770.1;Csp_LG09_01716.1;Csp_LG06_01123.1;Csp_LG04_02246.1;Csp_LG04_01284.1;Csp_LG16_02718.1;Csp_LG06_00028.1;Csp_LG03_02191.1;Csp_LG11_02215.1;Csp_LG03…
GO:0048285	organelle fission	29	2	2.32	0.68712	1	Csp_LG07_00723.1;Csp_LG03_02009.1
GO:0006821	chloride transport	14	1	1.12	0.68938	1	Csp_LG06_00582.1
GO:0009611	response to wounding	14	1	1.12	0.68938	1	Csp_LG10_01981.1
GO:0045786	negative regulation of cell cycle	14	1	1.12	0.68938	1	Csp_LG05_00127.1
GO:0006334	nucleosome assembly	30	2	2.4	0.70510	1	Csp_LG13_00191.1;Csp_LG09_03547.1
GO:0031497	chromatin assembly	30	2	2.4	0.70510	1	Csp_LG13_00191.1;Csp_LG09_03547.1
GO:0006265	DNA topological change	15	1	1.2	0.71428	1	Csp_LG08_01271.1
GO:0042440	pigment metabolic process	16	1	1.28	0.73719	1	Csp_LG02_00678.1
GO:0034728	nucleosome organization	32	2	2.56	0.73848	1	Csp_LG13_00191.1;Csp_LG09_03547.1
GO:0008033	tRNA processing	62	4	4.96	0.74237	1	Csp_LG02_02230.1;Csp_LG16_02252.1;Csp_LG03_02468.1;Csp_LG11_02525.1
GO:0006950	response to stress	361	26	28.91	0.74443	1	Csp_LG16_00219.1;Csp_LG10_01981.1;Csp_LG12_00237.1;Csp_LG03_01073.1;Csp_LG04_00987.1;Csp_LG17_01397.1;Csp_LG01_01999.1;Csp_LG01_02000.1;Csp_LG03_00418.1;Csp_LG05_00127.1;Csp_LG13_02754.1;Csp_LG01_00573.1;Csp_LG13_00069.1;Csp_LG16_00076.1;Csp_LG14_00256.1;Csp_LG07_00888.1;Csp_LG15_02344.1;Csp_LG02_02219.1;Csp_LG08_02537.1;Csp_LG14_02258.1;Csp_LG02_02218.1;Csp_LG03_02805.1;Csp_LG09_00079.1;Csp_LG15…
GO:0044255	cellular lipid metabolic process	215	15	17.22	0.74882	1	Csp_LG08_02329.1;Csp_LG12_00972.1;Csp_LG05_02684.1;Csp_LG08_02250.1;Csp_LG14_01515.1;Csp_LG08_02267.1;Csp_LG06_01155.1;Csp_LG10_01661.1;Csp_LG04_00018.1;Csp_LG08_02175.1;Csp_LG10_02101.1;Csp_LG12_00166.1;Csp_LG12_00167.1;Csp_LG13_01714.1;Csp_LG08_02333.1
GO:0006333	chromatin assembly or disassembly	33	2	2.64	0.75393	1	Csp_LG13_00191.1;Csp_LG09_03547.1
GO:0007275	multicellular organism development	33	2	2.64	0.75393	1	Csp_LG16_02813.1;Csp_LG01_00255.1
GO:0032502	developmental process	33	2	2.64	0.75393	1	Csp_LG16_02813.1;Csp_LG01_00255.1
GO:0048856	anatomical structure development	33	2	2.64	0.75393	1	Csp_LG16_02813.1;Csp_LG01_00255.1
GO:0071804	cellular potassium ion transport	33	2	2.64	0.75393	1	Csp_LG14_01222.1;Csp_LG16_00113.1
GO:0071805	potassium ion transmembrane transport	33	2	2.64	0.75393	1	Csp_LG14_01222.1;Csp_LG16_00113.1
GO:0006270	DNA replication initiation	17	1	1.36	0.75826	1	Csp_LG05_00525.1
GO:0006298	mismatch repair	17	1	1.36	0.75826	1	Csp_LG14_02258.1
GO:0051259	protein oligomerization	17	1	1.36	0.75826	1	Csp_LG12_00405.1
GO:0005976	polysaccharide metabolic process	135	9	10.81	0.76322	1	Csp_LG13_02017.1;Csp_LG02_00121.1;Csp_LG16_03015.1;Csp_LG04_01532.1;Csp_LG15_03806.1;Csp_LG08_01394.1;Csp_LG01_00753.1;Csp_LG08_01232.1;Csp_LG01_00758.1
GO:0006397	mRNA processing	64	4	5.12	0.76462	1	Csp_LG08_02540.1;Csp_LG06_02327.1;Csp_LG09_00864.1;Csp_LG09_00863.1
GO:0046434	organophosphate catabolic process	18	1	1.44	0.77765	1	Csp_LG15_01783.1
GO:0006801	superoxide metabolic process	19	1	1.52	0.79548	1	Csp_LG01_01751.1
GO:0016458	gene silencing	19	1	1.52	0.79548	1	Csp_LG11_00782.1
GO:0031047	gene silencing by RNA	19	1	1.52	0.79548	1	Csp_LG11_00782.1
GO:0072593	reactive oxygen species metabolic proces...	19	1	1.52	0.79548	1	Csp_LG01_01751.1
GO:0009116	nucleoside metabolic process	36	2	2.88	0.79562	1	Csp_LG05_00347.1;Csp_LG10_00293.1
GO:0010629	negative regulation of gene expression	36	2	2.88	0.79562	1	Csp_LG11_00782.1;Csp_LG15_03116.1
GO:1901657	glycosyl compound metabolic process	36	2	2.88	0.79562	1	Csp_LG05_00347.1;Csp_LG10_00293.1
GO:0009059	macromolecule biosynthetic process	2035	154	162.95	0.80235	1	Csp_LG16_02526.1;Csp_LG02_00139.1;Csp_LG15_01485.1;Csp_LG14_00709.1;Csp_LG04_01774.1;Csp_LG05_03150.1;Csp_LG08_01619.1;Csp_LG06_02281.1;Csp_LG14_01632.1;Csp_LG02_01598.1;Csp_LG15_00325.1;Csp_LG08_00314.1;Csp_LG12_00237.1;Csp_LG08_01747.1;Csp_LG15_03785.1;Csp_LG09_03770.1;Csp_LG06_01123.1;Csp_LG04_02246.1;Csp_LG04_01284.1;Csp_LG06_01128.1;Csp_LG11_02616.1;Csp_LG16_02718.1;Csp_LG06_00028.1;Csp_LG03…
GO:0034645	cellular macromolecule biosynthetic proc...	2035	154	162.95	0.80235	1	Csp_LG16_02526.1;Csp_LG02_00139.1;Csp_LG15_01485.1;Csp_LG14_00709.1;Csp_LG04_01774.1;Csp_LG05_03150.1;Csp_LG08_01619.1;Csp_LG06_02281.1;Csp_LG14_01632.1;Csp_LG02_01598.1;Csp_LG15_00325.1;Csp_LG08_00314.1;Csp_LG12_00237.1;Csp_LG08_01747.1;Csp_LG15_03785.1;Csp_LG09_03770.1;Csp_LG06_01123.1;Csp_LG04_02246.1;Csp_LG04_01284.1;Csp_LG06_01128.1;Csp_LG11_02616.1;Csp_LG16_02718.1;Csp_LG06_00028.1;Csp_LG03…
GO:0044271	cellular nitrogen compound biosynthetic ...	1986	150	159.03	0.80658	1	Csp_LG16_02526.1;Csp_LG02_00139.1;Csp_LG15_01485.1;Csp_LG14_00709.1;Csp_LG04_01774.1;Csp_LG05_03150.1;Csp_LG08_01619.1;Csp_LG06_02281.1;Csp_LG14_01632.1;Csp_LG02_01598.1;Csp_LG15_00325.1;Csp_LG08_00314.1;Csp_LG08_01747.1;Csp_LG15_03785.1;Csp_LG09_03770.1;Csp_LG06_01123.1;Csp_LG04_02246.1;Csp_LG04_01284.1;Csp_LG16_02718.1;Csp_LG06_00028.1;Csp_LG03_02191.1;Csp_LG11_02215.1;Csp_LG03_00469.1;Csp_LG06…
GO:0006810	transport	1684	126	134.84	0.81800	1	Csp_LG10_02338.1;Csp_LG17_00968.1;Csp_LG15_03528.1;Csp_LG15_01106.1;Csp_LG09_02075.1;Csp_LG15_03599.1;Csp_LG14_01222.1;Csp_LG15_01637.1;Csp_LG02_02704.1;Csp_LG05_02017.1;Csp_LG10_01806.1;Csp_LG07_02490.1;Csp_LG09_02273.1;Csp_LG17_01118.1;Csp_LG17_01122.1;Csp_LG08_01418.1;Csp_LG09_02274.1;Csp_LG09_03481.1;Csp_LG01_01714.1;Csp_LG02_01742.1;Csp_LG09_01391.1;Csp_LG13_02655.1;Csp_LG16_00113.1;Csp_LG03…
GO:0051234	establishment of localization	1684	126	134.84	0.81800	1	Csp_LG10_02338.1;Csp_LG17_00968.1;Csp_LG15_03528.1;Csp_LG15_01106.1;Csp_LG09_02075.1;Csp_LG15_03599.1;Csp_LG14_01222.1;Csp_LG15_01637.1;Csp_LG02_02704.1;Csp_LG05_02017.1;Csp_LG10_01806.1;Csp_LG07_02490.1;Csp_LG09_02273.1;Csp_LG17_01118.1;Csp_LG17_01122.1;Csp_LG08_01418.1;Csp_LG09_02274.1;Csp_LG09_03481.1;Csp_LG01_01714.1;Csp_LG02_01742.1;Csp_LG09_01391.1;Csp_LG13_02655.1;Csp_LG16_00113.1;Csp_LG03…
GO:0046700	heterocycle catabolic process	38	2	3.04	0.81983	1	Csp_LG02_00678.1;Csp_LG15_03116.1
GO:0006813	potassium ion transport	39	2	3.12	0.83094	1	Csp_LG14_01222.1;Csp_LG16_00113.1
GO:0007017	microtubule-based process	118	7	9.45	0.84356	1	Csp_LG02_00820.1;Csp_LG08_00096.1;Csp_LG07_02252.1;Csp_LG17_00940.1;Csp_LG09_00619.1;Csp_LG11_02185.1;Csp_LG01_00636.1
GO:0051179	localization	1699	126	136.05	0.84686	1	Csp_LG10_02338.1;Csp_LG17_00968.1;Csp_LG15_03528.1;Csp_LG15_01106.1;Csp_LG09_02075.1;Csp_LG15_03599.1;Csp_LG14_01222.1;Csp_LG15_01637.1;Csp_LG02_02704.1;Csp_LG05_02017.1;Csp_LG10_01806.1;Csp_LG07_02490.1;Csp_LG09_02273.1;Csp_LG17_01118.1;Csp_LG17_01122.1;Csp_LG08_01418.1;Csp_LG09_02274.1;Csp_LG09_03481.1;Csp_LG01_01714.1;Csp_LG02_01742.1;Csp_LG09_01391.1;Csp_LG13_02655.1;Csp_LG16_00113.1;Csp_LG03…
GO:0008152	metabolic process	8486	667	679.51	0.85050	1	Csp_LG13_01268.1;Csp_LG16_01284.1;Csp_LG08_02329.1;Csp_LG16_02526.1;Csp_LG01_01996.1;Csp_LG09_03821.1;Csp_LG12_01095.1;Csp_LG12_00972.1;Csp_LG02_00139.1;Csp_LG15_01485.1;Csp_LG14_00709.1;Csp_LG07_00031.1;Csp_LG03_02075.1;Csp_LG01_00158.1;Csp_LG11_01500.1;Csp_LG15_01710.1;Csp_LG05_02684.1;Csp_LG09_02219.1;Csp_LG04_00553.1;Csp_LG04_01774.1;Csp_LG05_03150.1;Csp_LG08_01619.1;Csp_LG05_02243.1;Csp_LG06…
GO:0055114	oxidation-reduction process	1740	129	139.33	0.85097	1	Csp_LG07_00031.1;Csp_LG01_00158.1;Csp_LG09_02219.1;Csp_LG05_03189.1;Csp_LG14_00922.1;Csp_LG16_00209.1;Csp_LG13_01735.1;Csp_LG17_02341.1;Csp_LG17_02349.1;Csp_LG01_02148.1;Csp_LG07_03078.1;Csp_LG08_00052.1;Csp_LG10_01556.1;Csp_LG02_00431.1;Csp_LG12_00267.1;Csp_LG02_01567.1;Csp_LG07_00127.1;Csp_LG02_00806.1;Csp_LG15_02129.1;Csp_LG10_02050.1;Csp_LG12_01153.1;Csp_LG09_00095.1;Csp_LG12_00964.1;Csp_LG13…
GO:0044270	cellular nitrogen compound catabolic pro...	41	2	3.28	0.85133	1	Csp_LG02_00678.1;Csp_LG15_03116.1
GO:0006479	protein methylation	23	1	1.84	0.85362	1	Csp_LG05_02701.1
GO:0008213	protein alkylation	23	1	1.84	0.85362	1	Csp_LG05_02701.1
GO:0050790	regulation of catalytic activity	23	1	1.84	0.85362	1	Csp_LG15_03116.1
GO:0065009	regulation of molecular function	23	1	1.84	0.85362	1	Csp_LG15_03116.1
GO:0006629	lipid metabolic process	456	31	36.51	0.85610	1	Csp_LG08_02329.1;Csp_LG12_00972.1;Csp_LG05_02684.1;Csp_LG13_02762.1;Csp_LG08_02250.1;Csp_LG14_01515.1;Csp_LG08_02267.1;Csp_LG06_01155.1;Csp_LG10_01661.1;Csp_LG15_03438.1;Csp_LG04_00018.1;Csp_LG05_02717.1;Csp_LG10_02482.1;Csp_LG05_02718.1;Csp_LG08_02175.1;Csp_LG10_02101.1;Csp_LG12_00986.1;Csp_LG15_00795.1;Csp_LG15_04578.1;Csp_LG12_00166.1;Csp_LG12_00167.1;Csp_LG13_00535.1;Csp_LG10_01989.1;Csp_LG13…
GO:0042545	cell wall modification	90	5	7.21	0.85707	1	Csp_LG02_01433.1;Csp_LG16_00195.1;Csp_LG01_00825.1;Csp_LG02_02735.1;Csp_LG02_02521.1
GO:0006352	DNA-templated transcription, initiation	42	2	3.36	0.86066	1	Csp_LG17_01703.1;Csp_LG15_03424.1
GO:0044267	cellular protein metabolic process	2773	209	222.05	0.86254	1	Csp_LG09_03821.1;Csp_LG12_01095.1;Csp_LG02_00139.1;Csp_LG15_01485.1;Csp_LG04_00553.1;Csp_LG05_02243.1;Csp_LG06_02281.1;Csp_LG14_01632.1;Csp_LG13_02018.1;Csp_LG15_02964.1;Csp_LG08_01747.1;Csp_LG15_03785.1;Csp_LG09_03770.1;Csp_LG13_02701.1;Csp_LG06_01123.1;Csp_LG04_02246.1;Csp_LG05_00168.1;Csp_LG04_01284.1;Csp_LG09_01385.1;Csp_LG09_02554.1;Csp_LG06_00028.1;Csp_LG15_02853.1;Csp_LG10_03299.1;Csp_LG03…
GO:1901136	carbohydrate derivative catabolic proces...	25	1	2	0.87617	1	Csp_LG15_01783.1
GO:0090407	organophosphate biosynthetic process	124	7	9.93	0.87714	1	Csp_LG07_02553.1;Csp_LG03_01600.1;Csp_LG08_02267.1;Csp_LG08_01517.1;Csp_LG15_01195.1;Csp_LG05_02302.1;Csp_LG11_01336.1
GO:0044248	cellular catabolic process	228	14	18.26	0.88271	1	Csp_LG15_02853.1;Csp_LG02_00678.1;Csp_LG10_02256.1;Csp_LG08_02429.1;Csp_LG15_04507.1;Csp_LG07_02823.1;Csp_LG10_00214.1;Csp_LG09_00970.1;Csp_LG02_01266.1;Csp_LG16_02777.1;Csp_LG15_03116.1;Csp_LG15_03611.1;Csp_LG11_00676.1;Csp_LG15_02856.1
GO:0019538	protein metabolic process	3133	236	250.87	0.88334	1	Csp_LG09_03821.1;Csp_LG12_01095.1;Csp_LG02_00139.1;Csp_LG15_01485.1;Csp_LG04_00553.1;Csp_LG05_02243.1;Csp_LG06_02281.1;Csp_LG14_01632.1;Csp_LG13_02018.1;Csp_LG15_02964.1;Csp_LG02_02072.1;Csp_LG08_01747.1;Csp_LG15_03785.1;Csp_LG09_03770.1;Csp_LG13_02701.1;Csp_LG06_01123.1;Csp_LG04_02246.1;Csp_LG05_00168.1;Csp_LG08_01123.1;Csp_LG04_01284.1;Csp_LG09_01385.1;Csp_LG09_02554.1;Csp_LG06_00028.1;Csp_LG15…
GO:0006073	cellular glucan metabolic process	111	6	8.89	0.88867	1	Csp_LG13_02017.1;Csp_LG02_00121.1;Csp_LG16_03015.1;Csp_LG04_01532.1;Csp_LG15_03806.1;Csp_LG08_01394.1
GO:0044042	glucan metabolic process	111	6	8.89	0.88867	1	Csp_LG13_02017.1;Csp_LG02_00121.1;Csp_LG16_03015.1;Csp_LG04_01532.1;Csp_LG15_03806.1;Csp_LG08_01394.1
GO:0044264	cellular polysaccharide metabolic proces...	111	6	8.89	0.88867	1	Csp_LG13_02017.1;Csp_LG02_00121.1;Csp_LG16_03015.1;Csp_LG04_01532.1;Csp_LG15_03806.1;Csp_LG08_01394.1
GO:0044257	cellular protein catabolic process	144	8	11.53	0.89914	1	Csp_LG15_02853.1;Csp_LG10_02256.1;Csp_LG07_02823.1;Csp_LG10_00214.1;Csp_LG09_00970.1;Csp_LG02_01266.1;Csp_LG15_03611.1;Csp_LG11_00676.1
GO:0051603	proteolysis involved in cellular protein...	144	8	11.53	0.89914	1	Csp_LG15_02853.1;Csp_LG10_02256.1;Csp_LG07_02823.1;Csp_LG10_00214.1;Csp_LG09_00970.1;Csp_LG02_01266.1;Csp_LG15_03611.1;Csp_LG11_00676.1
GO:0044265	cellular macromolecule catabolic process	160	9	12.81	0.90259	1	Csp_LG15_02853.1;Csp_LG10_02256.1;Csp_LG07_02823.1;Csp_LG10_00214.1;Csp_LG09_00970.1;Csp_LG02_01266.1;Csp_LG15_03116.1;Csp_LG15_03611.1;Csp_LG11_00676.1
GO:0006357	regulation of transcription from RNA pol...	28	1	2.24	0.90366	1	Csp_LG02_00121.1
GO:0034655	nucleobase-containing compound catabolic...	28	1	2.24	0.90366	1	Csp_LG15_03116.1
GO:1901565	organonitrogen compound catabolic proces...	191	11	15.29	0.90655	1	Csp_LG15_02853.1;Csp_LG02_00678.1;Csp_LG10_02256.1;Csp_LG07_02823.1;Csp_LG10_00214.1;Csp_LG09_00970.1;Csp_LG02_01266.1;Csp_LG16_02777.1;Csp_LG15_03611.1;Csp_LG11_00676.1;Csp_LG15_02856.1
GO:0009057	macromolecule catabolic process	206	12	16.5	0.90725	1	Csp_LG15_02853.1;Csp_LG10_02256.1;Csp_LG07_02823.1;Csp_LG10_00214.1;Csp_LG09_00970.1;Csp_LG01_00753.1;Csp_LG08_01232.1;Csp_LG02_01266.1;Csp_LG01_00758.1;Csp_LG15_03116.1;Csp_LG15_03611.1;Csp_LG11_00676.1
GO:0006511	ubiquitin-dependent protein catabolic pr...	116	6	9.29	0.91116	1	Csp_LG15_02853.1;Csp_LG10_02256.1;Csp_LG10_00214.1;Csp_LG09_00970.1;Csp_LG02_01266.1;Csp_LG11_00676.1
GO:0019941	modification-dependent protein catabolic...	116	6	9.29	0.91116	1	Csp_LG15_02853.1;Csp_LG10_02256.1;Csp_LG10_00214.1;Csp_LG09_00970.1;Csp_LG02_01266.1;Csp_LG11_00676.1
GO:0043632	modification-dependent macromolecule cat...	116	6	9.29	0.91116	1	Csp_LG15_02853.1;Csp_LG10_02256.1;Csp_LG10_00214.1;Csp_LG09_00970.1;Csp_LG02_01266.1;Csp_LG11_00676.1
GO:0006486	protein glycosylation	68	3	5.45	0.91772	1	Csp_LG13_02405.1;Csp_LG13_02564.1;Csp_LG03_02867.1
GO:0009100	glycoprotein metabolic process	68	3	5.45	0.91772	1	Csp_LG13_02405.1;Csp_LG13_02564.1;Csp_LG03_02867.1
GO:0009101	glycoprotein biosynthetic process	68	3	5.45	0.91772	1	Csp_LG13_02405.1;Csp_LG13_02564.1;Csp_LG03_02867.1
GO:0043413	macromolecule glycosylation	68	3	5.45	0.91772	1	Csp_LG13_02405.1;Csp_LG13_02564.1;Csp_LG03_02867.1
GO:0035556	intracellular signal transduction	118	6	9.45	0.91899	1	Csp_LG02_01403.1;Csp_LG15_03438.1;Csp_LG04_00238.1;Csp_LG14_00431.1;Csp_LG14_00179.1;Csp_LG17_01007.1
GO:0065007	biological regulation	1840	133	147.34	0.91945	1	Csp_LG02_01403.1;Csp_LG16_02526.1;Csp_LG04_01774.1;Csp_LG13_00484.1;Csp_LG05_03150.1;Csp_LG08_01619.1;Csp_LG02_01598.1;Csp_LG15_00325.1;Csp_LG08_00314.1;Csp_LG02_02877.1;Csp_LG17_01397.1;Csp_LG06_01128.1;Csp_LG11_02616.1;Csp_LG06_01681.1;Csp_LG08_00481.1;Csp_LG15_01294.1;Csp_LG06_01988.1;Csp_LG14_01943.1;Csp_LG15_04572.1;Csp_LG07_02908.1;Csp_LG07_00271.1;Csp_LG01_02000.1;Csp_LG03_00418.1;Csp_LG01…
GO:1901137	carbohydrate derivative biosynthetic pro...	150	8	12.01	0.92120	1	Csp_LG07_02553.1;Csp_LG13_02405.1;Csp_LG16_00692.1;Csp_LG08_01517.1;Csp_LG15_01195.1;Csp_LG13_02564.1;Csp_LG03_02867.1;Csp_LG11_01336.1
GO:0030163	protein catabolic process	153	8	12.25	0.93058	1	Csp_LG15_02853.1;Csp_LG10_02256.1;Csp_LG07_02823.1;Csp_LG10_00214.1;Csp_LG09_00970.1;Csp_LG02_01266.1;Csp_LG15_03611.1;Csp_LG11_00676.1
GO:0051726	regulation of cell cycle	32	1	2.56	0.93107	1	Csp_LG05_00127.1
GO:0065008	regulation of biological quality	215	12	17.22	0.93284	1	Csp_LG17_01397.1;Csp_LG08_00481.1;Csp_LG15_01916.1;Csp_LG09_02332.1;Csp_LG12_01177.1;Csp_LG13_02754.1;Csp_LG17_01958.1;Csp_LG01_00573.1;Csp_LG10_00745.1;Csp_LG02_02144.1;Csp_LG04_01495.1;Csp_LG14_00923.1
GO:0050794	regulation of cellular process	1762	126	141.09	0.93335	1	Csp_LG02_01403.1;Csp_LG16_02526.1;Csp_LG04_01774.1;Csp_LG13_00484.1;Csp_LG05_03150.1;Csp_LG08_01619.1;Csp_LG02_01598.1;Csp_LG15_00325.1;Csp_LG08_00314.1;Csp_LG02_02877.1;Csp_LG06_01128.1;Csp_LG11_02616.1;Csp_LG06_01681.1;Csp_LG15_01294.1;Csp_LG06_01988.1;Csp_LG14_01943.1;Csp_LG15_04572.1;Csp_LG07_02908.1;Csp_LG07_00271.1;Csp_LG01_02000.1;Csp_LG03_00418.1;Csp_LG01_01029.1;Csp_LG15_00529.1;Csp_LG07…
GO:0006928	movement of cell or subcellular componen...	90	4	7.21	0.93695	1	Csp_LG02_00820.1;Csp_LG08_00096.1;Csp_LG11_02185.1;Csp_LG01_00636.1
GO:0007018	microtubule-based movement	90	4	7.21	0.93695	1	Csp_LG02_00820.1;Csp_LG08_00096.1;Csp_LG11_02185.1;Csp_LG01_00636.1
GO:0018193	peptidyl-amino acid modification	90	4	7.21	0.93695	1	Csp_LG05_02243.1;Csp_LG08_02536.1;Csp_LG16_01713.1;Csp_LG10_01181.1
GO:0016579	protein deubiquitination	54	2	4.32	0.93754	1	Csp_LG11_01524.1;Csp_LG14_01102.1
GO:0070646	protein modification by small protein re...	54	2	4.32	0.93754	1	Csp_LG11_01524.1;Csp_LG14_01102.1
GO:0045229	external encapsulating structure organiz...	108	5	8.65	0.94043	1	Csp_LG02_01433.1;Csp_LG16_00195.1;Csp_LG01_00825.1;Csp_LG02_02735.1;Csp_LG02_02521.1
GO:0071555	cell wall organization	108	5	8.65	0.94043	1	Csp_LG02_01433.1;Csp_LG16_00195.1;Csp_LG01_00825.1;Csp_LG02_02735.1;Csp_LG02_02521.1
GO:0006887	exocytosis	55	2	4.4	0.94168	1	Csp_LG15_03399.1;Csp_LG11_00911.1
GO:0032940	secretion by cell	55	2	4.4	0.94168	1	Csp_LG15_03399.1;Csp_LG11_00911.1
GO:0046903	secretion	55	2	4.4	0.94168	1	Csp_LG15_03399.1;Csp_LG11_00911.1
GO:0050789	regulation of biological process	1799	128	144.05	0.94318	1	Csp_LG02_01403.1;Csp_LG16_02526.1;Csp_LG04_01774.1;Csp_LG13_00484.1;Csp_LG05_03150.1;Csp_LG08_01619.1;Csp_LG02_01598.1;Csp_LG15_00325.1;Csp_LG08_00314.1;Csp_LG02_02877.1;Csp_LG06_01128.1;Csp_LG11_02616.1;Csp_LG06_01681.1;Csp_LG15_01294.1;Csp_LG06_01988.1;Csp_LG14_01943.1;Csp_LG15_04572.1;Csp_LG07_02908.1;Csp_LG07_00271.1;Csp_LG01_02000.1;Csp_LG03_00418.1;Csp_LG01_01029.1;Csp_LG15_00529.1;Csp_LG07…
GO:0043170	macromolecule metabolic process	5074	384	406.3	0.94394	1	Csp_LG13_01268.1;Csp_LG16_01284.1;Csp_LG16_02526.1;Csp_LG09_03821.1;Csp_LG12_01095.1;Csp_LG02_00139.1;Csp_LG15_01485.1;Csp_LG14_00709.1;Csp_LG04_00553.1;Csp_LG04_01774.1;Csp_LG05_03150.1;Csp_LG08_01619.1;Csp_LG05_02243.1;Csp_LG06_02281.1;Csp_LG14_01632.1;Csp_LG02_01598.1;Csp_LG15_00325.1;Csp_LG08_00314.1;Csp_LG13_02018.1;Csp_LG15_02964.1;Csp_LG02_02072.1;Csp_LG12_00237.1;Csp_LG08_01747.1;Csp_LG15…
GO:0006325	chromatin organization	75	3	6.01	0.94596	1	Csp_LG16_01796.1;Csp_LG13_00191.1;Csp_LG09_03547.1
GO:0016311	dephosphorylation	35	1	2.8	0.94638	1	Csp_LG16_01744.1
GO:0042592	homeostatic process	175	9	14.01	0.94697	1	Csp_LG17_01397.1;Csp_LG08_00481.1;Csp_LG15_01916.1;Csp_LG13_02754.1;Csp_LG17_01958.1;Csp_LG01_00573.1;Csp_LG10_00745.1;Csp_LG02_02144.1;Csp_LG04_01495.1
GO:0070085	glycosylation	76	3	6.09	0.94917	1	Csp_LG13_02405.1;Csp_LG13_02564.1;Csp_LG03_02867.1
GO:0044260	cellular macromolecule metabolic process	4669	351	373.87	0.95018	1	Csp_LG13_01268.1;Csp_LG16_01284.1;Csp_LG16_02526.1;Csp_LG09_03821.1;Csp_LG12_01095.1;Csp_LG02_00139.1;Csp_LG15_01485.1;Csp_LG14_00709.1;Csp_LG04_00553.1;Csp_LG04_01774.1;Csp_LG05_03150.1;Csp_LG08_01619.1;Csp_LG05_02243.1;Csp_LG06_02281.1;Csp_LG14_01632.1;Csp_LG02_01598.1;Csp_LG15_00325.1;Csp_LG08_00314.1;Csp_LG13_02018.1;Csp_LG15_02964.1;Csp_LG12_00237.1;Csp_LG08_01747.1;Csp_LG15_03785.1;Csp_LG09…
GO:0046488	phosphatidylinositol metabolic process	58	2	4.64	0.95260	1	Csp_LG08_02329.1;Csp_LG08_02333.1
GO:0006644	phospholipid metabolic process	78	3	6.25	0.95506	1	Csp_LG08_02329.1;Csp_LG08_02267.1;Csp_LG08_02333.1
GO:0006650	glycerophospholipid metabolic process	61	2	4.88	0.96155	1	Csp_LG08_02329.1;Csp_LG08_02333.1
GO:0008654	phospholipid biosynthetic process	41	1	3.28	0.96756	1	Csp_LG08_02267.1
GO:0071554	cell wall organization or biogenesis	125	5	10.01	0.97593	1	Csp_LG02_01433.1;Csp_LG16_00195.1;Csp_LG01_00825.1;Csp_LG02_02735.1;Csp_LG02_02521.1
GO:0016567	protein ubiquitination	108	4	8.65	0.97748	1	Csp_LG16_02392.1;Csp_LG07_01417.1;Csp_LG07_01855.1;Csp_LG05_01501.1
GO:0006366	transcription from RNA polymerase II pro...	46	1	3.68	0.97866	1	Csp_LG02_00121.1
GO:0006793	phosphorus metabolic process	2072	144	165.91	0.97898	1	Csp_LG08_02329.1;Csp_LG09_03821.1;Csp_LG12_01095.1;Csp_LG04_00553.1;Csp_LG13_02018.1;Csp_LG15_02964.1;Csp_LG13_02701.1;Csp_LG05_00168.1;Csp_LG09_01385.1;Csp_LG09_02554.1;Csp_LG10_03299.1;Csp_LG08_00263.1;Csp_LG15_00272.1;Csp_LG08_01985.1;Csp_LG15_04021.1;Csp_LG13_02274.1;Csp_LG16_02260.1;Csp_LG11_01170.1;Csp_LG17_01260.1;Csp_LG12_02445.1;Csp_LG12_00423.1;Csp_LG09_01574.1;Csp_LG10_00359.1;Csp_LG15…
GO:0006796	phosphate-containing compound metabolic ...	2072	144	165.91	0.97898	1	Csp_LG08_02329.1;Csp_LG09_03821.1;Csp_LG12_01095.1;Csp_LG04_00553.1;Csp_LG13_02018.1;Csp_LG15_02964.1;Csp_LG13_02701.1;Csp_LG05_00168.1;Csp_LG09_01385.1;Csp_LG09_02554.1;Csp_LG10_03299.1;Csp_LG08_00263.1;Csp_LG15_00272.1;Csp_LG08_01985.1;Csp_LG15_04021.1;Csp_LG13_02274.1;Csp_LG16_02260.1;Csp_LG11_01170.1;Csp_LG17_01260.1;Csp_LG12_02445.1;Csp_LG12_00423.1;Csp_LG09_01574.1;Csp_LG10_00359.1;Csp_LG15…
GO:0032446	protein modification by small protein co...	110	4	8.81	0.98000	1	Csp_LG16_02392.1;Csp_LG07_01417.1;Csp_LG07_01855.1;Csp_LG05_01501.1
GO:0046486	glycerolipid metabolic process	71	2	5.69	0.98109	1	Csp_LG08_02329.1;Csp_LG08_02333.1
GO:0070647	protein modification by small protein co...	164	6	13.13	0.99248	1	Csp_LG16_02392.1;Csp_LG07_01417.1;Csp_LG07_01855.1;Csp_LG11_01524.1;Csp_LG14_01102.1;Csp_LG05_01501.1
GO:0016310	phosphorylation	1824	121	146.06	0.99294	1	Csp_LG09_03821.1;Csp_LG12_01095.1;Csp_LG04_00553.1;Csp_LG13_02018.1;Csp_LG15_02964.1;Csp_LG13_02701.1;Csp_LG05_00168.1;Csp_LG09_01385.1;Csp_LG09_02554.1;Csp_LG10_03299.1;Csp_LG08_00263.1;Csp_LG15_00272.1;Csp_LG08_01985.1;Csp_LG15_04021.1;Csp_LG13_02274.1;Csp_LG16_02260.1;Csp_LG11_01170.1;Csp_LG17_01260.1;Csp_LG12_02445.1;Csp_LG12_00423.1;Csp_LG09_01574.1;Csp_LG10_00359.1;Csp_LG15_01147.1;Csp_LG17…
GO:0055085	transmembrane transport	1061	63	84.96	0.99714	1	Csp_LG15_03528.1;Csp_LG15_01106.1;Csp_LG14_01222.1;Csp_LG15_01637.1;Csp_LG02_02704.1;Csp_LG05_02017.1;Csp_LG10_01806.1;Csp_LG08_01418.1;Csp_LG02_01742.1;Csp_LG16_00113.1;Csp_LG03_00467.1;Csp_LG03_00474.1;Csp_LG05_01827.1;Csp_LG05_01830.1;Csp_LG05_01061.1;Csp_LG07_00271.1;Csp_LG01_01460.1;Csp_LG01_01276.1;Csp_LG17_01965.1;Csp_LG07_02553.1;Csp_LG17_01777.1;Csp_LG05_02105.1;Csp_LG06_00582.1;Csp_LG10…
GO:0045454	cell redox homeostasis	163	5	13.05	0.99741	1	Csp_LG15_01916.1;Csp_LG17_01958.1;Csp_LG10_00745.1;Csp_LG02_02144.1;Csp_LG04_01495.1
GO:0006979	response to oxidative stress	143	4	11.45	0.99746	1	Csp_LG01_01999.1;Csp_LG01_02000.1;Csp_LG09_00079.1;Csp_LG15_02209.1
GO:0006468	protein phosphorylation	1727	110	138.29	0.99776	1	Csp_LG09_03821.1;Csp_LG12_01095.1;Csp_LG04_00553.1;Csp_LG13_02018.1;Csp_LG15_02964.1;Csp_LG13_02701.1;Csp_LG05_00168.1;Csp_LG09_01385.1;Csp_LG09_02554.1;Csp_LG10_03299.1;Csp_LG13_02274.1;Csp_LG16_02260.1;Csp_LG11_01170.1;Csp_LG17_01260.1;Csp_LG12_02445.1;Csp_LG12_00423.1;Csp_LG09_01574.1;Csp_LG15_01147.1;Csp_LG17_00815.1;Csp_LG06_00632.1;Csp_LG06_00583.1;Csp_LG09_01527.1;Csp_LG02_00555.1;Csp_LG09…
GO:0000160	phosphorelay signal transduction system	74	1	5.93	0.99796	1	Csp_LG02_01403.1
GO:0019725	cellular homeostasis	167	5	13.37	0.99798	1	Csp_LG15_01916.1;Csp_LG17_01958.1;Csp_LG10_00745.1;Csp_LG02_02144.1;Csp_LG04_01495.1
GO:0042221	response to chemical	238	8	19.06	0.99905	1	Csp_LG02_01188.1;Csp_LG08_01775.1;Csp_LG15_02437.1;Csp_LG02_01184.1;Csp_LG17_01066.1;Csp_LG02_01180.1;Csp_LG02_01183.1;Csp_LG02_01181.1
GO:0009733	response to auxin	90	1	7.21	0.99947	1	Csp_LG08_01775.1
GO:0016070	RNA metabolic process	1678	100	134.36	0.99978	1	Csp_LG13_01268.1;Csp_LG16_01284.1;Csp_LG16_02526.1;Csp_LG14_00709.1;Csp_LG04_01774.1;Csp_LG05_03150.1;Csp_LG08_01619.1;Csp_LG02_01598.1;Csp_LG15_00325.1;Csp_LG08_00314.1;Csp_LG09_01716.1;Csp_LG04_02246.1;Csp_LG04_01284.1;Csp_LG16_02718.1;Csp_LG06_00028.1;Csp_LG06_01681.1;Csp_LG15_01294.1;Csp_LG06_01988.1;Csp_LG14_01943.1;Csp_LG15_04572.1;Csp_LG08_02540.1;Csp_LG17_01703.1;Csp_LG07_02908.1;Csp_LG13…
GO:0043412	macromolecule modification	2153	133	172.4	0.99985	1	Csp_LG13_01268.1;Csp_LG16_01284.1;Csp_LG09_03821.1;Csp_LG12_01095.1;Csp_LG04_00553.1;Csp_LG05_02243.1;Csp_LG13_02018.1;Csp_LG15_02964.1;Csp_LG13_02701.1;Csp_LG05_00168.1;Csp_LG09_01385.1;Csp_LG09_02554.1;Csp_LG10_03299.1;Csp_LG13_02274.1;Csp_LG16_02260.1;Csp_LG11_01170.1;Csp_LG17_01260.1;Csp_LG12_02445.1;Csp_LG12_00423.1;Csp_LG09_01574.1;Csp_LG08_02536.1;Csp_LG16_01713.1;Csp_LG05_02701.1;Csp_LG15…
GO:0032501	multicellular organismal process	136	2	10.89	0.99986	1	Csp_LG16_02813.1;Csp_LG01_00255.1
GO:0000003	reproduction	112	1	8.97	0.99992	1	Csp_LG16_02813.1
GO:0022414	reproductive process	112	1	8.97	0.99992	1	Csp_LG16_02813.1
GO:1901362	organic cyclic compound biosynthetic pro...	1493	83	119.55	0.99996	1	Csp_LG16_02526.1;Csp_LG14_00709.1;Csp_LG04_01774.1;Csp_LG05_03150.1;Csp_LG08_01619.1;Csp_LG02_01598.1;Csp_LG15_00325.1;Csp_LG08_00314.1;Csp_LG16_02718.1;Csp_LG05_01513.1;Csp_LG05_01535.1;Csp_LG06_01681.1;Csp_LG15_01294.1;Csp_LG06_01988.1;Csp_LG14_01943.1;Csp_LG15_04572.1;Csp_LG17_01703.1;Csp_LG07_02908.1;Csp_LG07_00271.1;Csp_LG07_02553.1;Csp_LG13_02762.1;Csp_LG01_02000.1;Csp_LG01_01029.1;Csp_LG14…
GO:0009719	response to endogenous stimulus	125	1	10.01	0.99997	1	Csp_LG08_01775.1
GO:0009725	response to hormone	125	1	10.01	0.99997	1	Csp_LG08_01775.1
GO:0010033	response to organic substance	125	1	10.01	0.99997	1	Csp_LG08_01775.1
GO:0006464	cellular protein modification process	2097	124	167.92	0.99998	1	Csp_LG09_03821.1;Csp_LG12_01095.1;Csp_LG04_00553.1;Csp_LG05_02243.1;Csp_LG13_02018.1;Csp_LG15_02964.1;Csp_LG13_02701.1;Csp_LG05_00168.1;Csp_LG09_01385.1;Csp_LG09_02554.1;Csp_LG10_03299.1;Csp_LG13_02274.1;Csp_LG16_02260.1;Csp_LG11_01170.1;Csp_LG17_01260.1;Csp_LG12_02445.1;Csp_LG12_00423.1;Csp_LG09_01574.1;Csp_LG08_02536.1;Csp_LG16_01713.1;Csp_LG05_02701.1;Csp_LG15_01147.1;Csp_LG17_00815.1;Csp_LG06…
GO:0036211	protein modification process	2097	124	167.92	0.99998	1	Csp_LG09_03821.1;Csp_LG12_01095.1;Csp_LG04_00553.1;Csp_LG05_02243.1;Csp_LG13_02018.1;Csp_LG15_02964.1;Csp_LG13_02701.1;Csp_LG05_00168.1;Csp_LG09_01385.1;Csp_LG09_02554.1;Csp_LG10_03299.1;Csp_LG13_02274.1;Csp_LG16_02260.1;Csp_LG11_01170.1;Csp_LG17_01260.1;Csp_LG12_02445.1;Csp_LG12_00423.1;Csp_LG09_01574.1;Csp_LG08_02536.1;Csp_LG16_01713.1;Csp_LG05_02701.1;Csp_LG15_01147.1;Csp_LG17_00815.1;Csp_LG06…
GO:0019438	aromatic compound biosynthetic process	1448	78	115.95	0.99999	1	Csp_LG16_02526.1;Csp_LG14_00709.1;Csp_LG04_01774.1;Csp_LG05_03150.1;Csp_LG08_01619.1;Csp_LG02_01598.1;Csp_LG15_00325.1;Csp_LG08_00314.1;Csp_LG16_02718.1;Csp_LG05_01513.1;Csp_LG05_01535.1;Csp_LG06_01681.1;Csp_LG15_01294.1;Csp_LG06_01988.1;Csp_LG14_01943.1;Csp_LG15_04572.1;Csp_LG17_01703.1;Csp_LG07_02908.1;Csp_LG07_00271.1;Csp_LG07_02553.1;Csp_LG01_02000.1;Csp_LG01_01029.1;Csp_LG14_00999.1;Csp_LG05…
GO:0019219	regulation of nucleobase-containing comp...	1157	58	92.65	0.99999	1	Csp_LG16_02526.1;Csp_LG04_01774.1;Csp_LG05_03150.1;Csp_LG08_01619.1;Csp_LG02_01598.1;Csp_LG15_00325.1;Csp_LG08_00314.1;Csp_LG06_01128.1;Csp_LG11_02616.1;Csp_LG06_01681.1;Csp_LG15_01294.1;Csp_LG06_01988.1;Csp_LG14_01943.1;Csp_LG15_04572.1;Csp_LG07_02908.1;Csp_LG07_00271.1;Csp_LG01_02000.1;Csp_LG03_00418.1;Csp_LG01_01029.1;Csp_LG15_00529.1;Csp_LG07_01407.1;Csp_LG07_01844.1;Csp_LG02_00023.1;Csp_LG10…
GO:0060255	regulation of macromolecule metabolic pr...	1212	60	97.05	1.00000	1	Csp_LG16_02526.1;Csp_LG04_01774.1;Csp_LG05_03150.1;Csp_LG08_01619.1;Csp_LG02_01598.1;Csp_LG15_00325.1;Csp_LG08_00314.1;Csp_LG06_01128.1;Csp_LG11_02616.1;Csp_LG06_01681.1;Csp_LG15_01294.1;Csp_LG06_01988.1;Csp_LG14_01943.1;Csp_LG15_04572.1;Csp_LG07_02908.1;Csp_LG07_00271.1;Csp_LG01_02000.1;Csp_LG03_00418.1;Csp_LG01_01029.1;Csp_LG15_00529.1;Csp_LG07_01407.1;Csp_LG07_01844.1;Csp_LG02_00023.1;Csp_LG10…
GO:0031323	regulation of cellular metabolic process	1182	58	94.65	1.00000	1	Csp_LG16_02526.1;Csp_LG04_01774.1;Csp_LG05_03150.1;Csp_LG08_01619.1;Csp_LG02_01598.1;Csp_LG15_00325.1;Csp_LG08_00314.1;Csp_LG06_01128.1;Csp_LG11_02616.1;Csp_LG06_01681.1;Csp_LG15_01294.1;Csp_LG06_01988.1;Csp_LG14_01943.1;Csp_LG15_04572.1;Csp_LG07_02908.1;Csp_LG07_00271.1;Csp_LG01_02000.1;Csp_LG03_00418.1;Csp_LG01_01029.1;Csp_LG15_00529.1;Csp_LG07_01407.1;Csp_LG07_01844.1;Csp_LG02_00023.1;Csp_LG10…
GO:0019222	regulation of metabolic process	1214	60	97.21	1.00000	1	Csp_LG16_02526.1;Csp_LG04_01774.1;Csp_LG05_03150.1;Csp_LG08_01619.1;Csp_LG02_01598.1;Csp_LG15_00325.1;Csp_LG08_00314.1;Csp_LG06_01128.1;Csp_LG11_02616.1;Csp_LG06_01681.1;Csp_LG15_01294.1;Csp_LG06_01988.1;Csp_LG14_01943.1;Csp_LG15_04572.1;Csp_LG07_02908.1;Csp_LG07_00271.1;Csp_LG01_02000.1;Csp_LG03_00418.1;Csp_LG01_01029.1;Csp_LG15_00529.1;Csp_LG07_01407.1;Csp_LG07_01844.1;Csp_LG02_00023.1;Csp_LG10…
GO:0051171	regulation of nitrogen compound metaboli...	1184	58	94.81	1.00000	1	Csp_LG16_02526.1;Csp_LG04_01774.1;Csp_LG05_03150.1;Csp_LG08_01619.1;Csp_LG02_01598.1;Csp_LG15_00325.1;Csp_LG08_00314.1;Csp_LG06_01128.1;Csp_LG11_02616.1;Csp_LG06_01681.1;Csp_LG15_01294.1;Csp_LG06_01988.1;Csp_LG14_01943.1;Csp_LG15_04572.1;Csp_LG07_02908.1;Csp_LG07_00271.1;Csp_LG01_02000.1;Csp_LG03_00418.1;Csp_LG01_01029.1;Csp_LG15_00529.1;Csp_LG07_01407.1;Csp_LG07_01844.1;Csp_LG02_00023.1;Csp_LG10…
GO:0080090	regulation of primary metabolic process	1184	58	94.81	1.00000	1	Csp_LG16_02526.1;Csp_LG04_01774.1;Csp_LG05_03150.1;Csp_LG08_01619.1;Csp_LG02_01598.1;Csp_LG15_00325.1;Csp_LG08_00314.1;Csp_LG06_01128.1;Csp_LG11_02616.1;Csp_LG06_01681.1;Csp_LG15_01294.1;Csp_LG06_01988.1;Csp_LG14_01943.1;Csp_LG15_04572.1;Csp_LG07_02908.1;Csp_LG07_00271.1;Csp_LG01_02000.1;Csp_LG03_00418.1;Csp_LG01_01029.1;Csp_LG15_00529.1;Csp_LG07_01407.1;Csp_LG07_01844.1;Csp_LG02_00023.1;Csp_LG10…
GO:0018130	heterocycle biosynthetic process	1444	75	115.63	1.00000	1	Csp_LG16_02526.1;Csp_LG14_00709.1;Csp_LG04_01774.1;Csp_LG05_03150.1;Csp_LG08_01619.1;Csp_LG02_01598.1;Csp_LG15_00325.1;Csp_LG08_00314.1;Csp_LG16_02718.1;Csp_LG06_01681.1;Csp_LG15_01294.1;Csp_LG06_01988.1;Csp_LG14_01943.1;Csp_LG15_04572.1;Csp_LG17_01703.1;Csp_LG07_02908.1;Csp_LG07_00271.1;Csp_LG07_02553.1;Csp_LG01_02000.1;Csp_LG01_01029.1;Csp_LG14_00999.1;Csp_LG15_00529.1;Csp_LG02_00023.1;Csp_LG16…
GO:0009889	regulation of biosynthetic process	1162	56	93.05	1.00000	1	Csp_LG16_02526.1;Csp_LG04_01774.1;Csp_LG05_03150.1;Csp_LG08_01619.1;Csp_LG02_01598.1;Csp_LG15_00325.1;Csp_LG08_00314.1;Csp_LG06_01128.1;Csp_LG11_02616.1;Csp_LG06_01681.1;Csp_LG15_01294.1;Csp_LG06_01988.1;Csp_LG14_01943.1;Csp_LG15_04572.1;Csp_LG07_02908.1;Csp_LG07_00271.1;Csp_LG01_02000.1;Csp_LG01_01029.1;Csp_LG15_00529.1;Csp_LG07_01407.1;Csp_LG07_01844.1;Csp_LG02_00023.1;Csp_LG10_00486.1;Csp_LG05…
GO:0010556	regulation of macromolecule biosynthetic...	1162	56	93.05	1.00000	1	Csp_LG16_02526.1;Csp_LG04_01774.1;Csp_LG05_03150.1;Csp_LG08_01619.1;Csp_LG02_01598.1;Csp_LG15_00325.1;Csp_LG08_00314.1;Csp_LG06_01128.1;Csp_LG11_02616.1;Csp_LG06_01681.1;Csp_LG15_01294.1;Csp_LG06_01988.1;Csp_LG14_01943.1;Csp_LG15_04572.1;Csp_LG07_02908.1;Csp_LG07_00271.1;Csp_LG01_02000.1;Csp_LG01_01029.1;Csp_LG15_00529.1;Csp_LG07_01407.1;Csp_LG07_01844.1;Csp_LG02_00023.1;Csp_LG10_00486.1;Csp_LG05…
GO:0031326	regulation of cellular biosynthetic proc...	1162	56	93.05	1.00000	1	Csp_LG16_02526.1;Csp_LG04_01774.1;Csp_LG05_03150.1;Csp_LG08_01619.1;Csp_LG02_01598.1;Csp_LG15_00325.1;Csp_LG08_00314.1;Csp_LG06_01128.1;Csp_LG11_02616.1;Csp_LG06_01681.1;Csp_LG15_01294.1;Csp_LG06_01988.1;Csp_LG14_01943.1;Csp_LG15_04572.1;Csp_LG07_02908.1;Csp_LG07_00271.1;Csp_LG01_02000.1;Csp_LG01_01029.1;Csp_LG15_00529.1;Csp_LG07_01407.1;Csp_LG07_01844.1;Csp_LG02_00023.1;Csp_LG10_00486.1;Csp_LG05…
GO:2000112	regulation of cellular macromolecule bio...	1162	56	93.05	1.00000	1	Csp_LG16_02526.1;Csp_LG04_01774.1;Csp_LG05_03150.1;Csp_LG08_01619.1;Csp_LG02_01598.1;Csp_LG15_00325.1;Csp_LG08_00314.1;Csp_LG06_01128.1;Csp_LG11_02616.1;Csp_LG06_01681.1;Csp_LG15_01294.1;Csp_LG06_01988.1;Csp_LG14_01943.1;Csp_LG15_04572.1;Csp_LG07_02908.1;Csp_LG07_00271.1;Csp_LG01_02000.1;Csp_LG01_01029.1;Csp_LG15_00529.1;Csp_LG07_01407.1;Csp_LG07_01844.1;Csp_LG02_00023.1;Csp_LG10_00486.1;Csp_LG05…
GO:0034654	nucleobase-containing compound biosynthe...	1363	69	109.14	1.00000	1	Csp_LG16_02526.1;Csp_LG14_00709.1;Csp_LG04_01774.1;Csp_LG05_03150.1;Csp_LG08_01619.1;Csp_LG02_01598.1;Csp_LG15_00325.1;Csp_LG08_00314.1;Csp_LG16_02718.1;Csp_LG06_01681.1;Csp_LG15_01294.1;Csp_LG06_01988.1;Csp_LG14_01943.1;Csp_LG15_04572.1;Csp_LG17_01703.1;Csp_LG07_02908.1;Csp_LG07_00271.1;Csp_LG07_02553.1;Csp_LG01_02000.1;Csp_LG01_01029.1;Csp_LG14_00999.1;Csp_LG15_00529.1;Csp_LG02_00023.1;Csp_LG16…
GO:0006351	transcription, DNA-templated	1285	63	102.9	1.00000	1	Csp_LG16_02526.1;Csp_LG14_00709.1;Csp_LG04_01774.1;Csp_LG05_03150.1;Csp_LG08_01619.1;Csp_LG02_01598.1;Csp_LG15_00325.1;Csp_LG08_00314.1;Csp_LG16_02718.1;Csp_LG06_01681.1;Csp_LG15_01294.1;Csp_LG06_01988.1;Csp_LG14_01943.1;Csp_LG15_04572.1;Csp_LG17_01703.1;Csp_LG07_02908.1;Csp_LG07_00271.1;Csp_LG01_02000.1;Csp_LG01_01029.1;Csp_LG14_00999.1;Csp_LG15_00529.1;Csp_LG02_00023.1;Csp_LG10_00486.1;Csp_LG05…
GO:0097659	nucleic acid-templated transcription	1285	63	102.9	1.00000	1	Csp_LG16_02526.1;Csp_LG14_00709.1;Csp_LG04_01774.1;Csp_LG05_03150.1;Csp_LG08_01619.1;Csp_LG02_01598.1;Csp_LG15_00325.1;Csp_LG08_00314.1;Csp_LG16_02718.1;Csp_LG06_01681.1;Csp_LG15_01294.1;Csp_LG06_01988.1;Csp_LG14_01943.1;Csp_LG15_04572.1;Csp_LG17_01703.1;Csp_LG07_02908.1;Csp_LG07_00271.1;Csp_LG01_02000.1;Csp_LG01_01029.1;Csp_LG14_00999.1;Csp_LG15_00529.1;Csp_LG02_00023.1;Csp_LG10_00486.1;Csp_LG05…
GO:0032774	RNA biosynthetic process	1288	63	103.14	1.00000	1	Csp_LG16_02526.1;Csp_LG14_00709.1;Csp_LG04_01774.1;Csp_LG05_03150.1;Csp_LG08_01619.1;Csp_LG02_01598.1;Csp_LG15_00325.1;Csp_LG08_00314.1;Csp_LG16_02718.1;Csp_LG06_01681.1;Csp_LG15_01294.1;Csp_LG06_01988.1;Csp_LG14_01943.1;Csp_LG15_04572.1;Csp_LG17_01703.1;Csp_LG07_02908.1;Csp_LG07_00271.1;Csp_LG01_02000.1;Csp_LG01_01029.1;Csp_LG14_00999.1;Csp_LG15_00529.1;Csp_LG02_00023.1;Csp_LG10_00486.1;Csp_LG05…
GO:0006355	regulation of transcription, DNA-templat...	1143	50	91.52	1.00000	1	Csp_LG16_02526.1;Csp_LG04_01774.1;Csp_LG05_03150.1;Csp_LG08_01619.1;Csp_LG02_01598.1;Csp_LG15_00325.1;Csp_LG08_00314.1;Csp_LG06_01681.1;Csp_LG15_01294.1;Csp_LG06_01988.1;Csp_LG14_01943.1;Csp_LG15_04572.1;Csp_LG07_02908.1;Csp_LG07_00271.1;Csp_LG01_02000.1;Csp_LG01_01029.1;Csp_LG15_00529.1;Csp_LG02_00023.1;Csp_LG10_00486.1;Csp_LG05_01603.1;Csp_LG09_03917.1;Csp_LG17_00770.1;Csp_LG02_00121.1;Csp_LG10…
GO:0051252	regulation of RNA metabolic process	1143	50	91.52	1.00000	1	Csp_LG16_02526.1;Csp_LG04_01774.1;Csp_LG05_03150.1;Csp_LG08_01619.1;Csp_LG02_01598.1;Csp_LG15_00325.1;Csp_LG08_00314.1;Csp_LG06_01681.1;Csp_LG15_01294.1;Csp_LG06_01988.1;Csp_LG14_01943.1;Csp_LG15_04572.1;Csp_LG07_02908.1;Csp_LG07_00271.1;Csp_LG01_02000.1;Csp_LG01_01029.1;Csp_LG15_00529.1;Csp_LG02_00023.1;Csp_LG10_00486.1;Csp_LG05_01603.1;Csp_LG09_03917.1;Csp_LG17_00770.1;Csp_LG02_00121.1;Csp_LG10…
GO:1903506	regulation of nucleic acid-templated tra...	1143	50	91.52	1.00000	1	Csp_LG16_02526.1;Csp_LG04_01774.1;Csp_LG05_03150.1;Csp_LG08_01619.1;Csp_LG02_01598.1;Csp_LG15_00325.1;Csp_LG08_00314.1;Csp_LG06_01681.1;Csp_LG15_01294.1;Csp_LG06_01988.1;Csp_LG14_01943.1;Csp_LG15_04572.1;Csp_LG07_02908.1;Csp_LG07_00271.1;Csp_LG01_02000.1;Csp_LG01_01029.1;Csp_LG15_00529.1;Csp_LG02_00023.1;Csp_LG10_00486.1;Csp_LG05_01603.1;Csp_LG09_03917.1;Csp_LG17_00770.1;Csp_LG02_00121.1;Csp_LG10…
GO:2001141	regulation of RNA biosynthetic process	1143	50	91.52	1.00000	1	Csp_LG16_02526.1;Csp_LG04_01774.1;Csp_LG05_03150.1;Csp_LG08_01619.1;Csp_LG02_01598.1;Csp_LG15_00325.1;Csp_LG08_00314.1;Csp_LG06_01681.1;Csp_LG15_01294.1;Csp_LG06_01988.1;Csp_LG14_01943.1;Csp_LG15_04572.1;Csp_LG07_02908.1;Csp_LG07_00271.1;Csp_LG01_02000.1;Csp_LG01_01029.1;Csp_LG15_00529.1;Csp_LG02_00023.1;Csp_LG10_00486.1;Csp_LG05_01603.1;Csp_LG09_03917.1;Csp_LG17_00770.1;Csp_LG02_00121.1;Csp_LG10…
GO:0010468	regulation of gene expression	1180	52	94.49	1.00000	1	Csp_LG16_02526.1;Csp_LG04_01774.1;Csp_LG05_03150.1;Csp_LG08_01619.1;Csp_LG02_01598.1;Csp_LG15_00325.1;Csp_LG08_00314.1;Csp_LG06_01681.1;Csp_LG15_01294.1;Csp_LG06_01988.1;Csp_LG14_01943.1;Csp_LG15_04572.1;Csp_LG07_02908.1;Csp_LG07_00271.1;Csp_LG01_02000.1;Csp_LG01_01029.1;Csp_LG15_00529.1;Csp_LG02_00023.1;Csp_LG10_00486.1;Csp_LG05_01603.1;Csp_LG09_03917.1;Csp_LG17_00770.1;Csp_LG02_00121.1;Csp_LG10…
GO:0008150	biological_process	11327	907	907	1.00000	1	Csp_LG13_01268.1;Csp_LG16_01284.1;Csp_LG02_01403.1;Csp_LG08_02329.1;Csp_LG16_02526.1;Csp_LG01_01996.1;Csp_LG09_03821.1;Csp_LG12_01095.1;Csp_LG10_02338.1;Csp_LG12_00972.1;Csp_LG04_02124.1;Csp_LG12_02359.1;Csp_LG02_00139.1;Csp_LG15_01485.1;Csp_LG14_00709.1;Csp_LG07_00031.1;Csp_LG03_02075.1;Csp_LG02_00820.1;Csp_LG01_00158.1;Csp_LG11_01500.1;Csp_LG15_01710.1;Csp_LG05_02684.1;Csp_LG09_02219.1;Csp_LG04…
GO:0000041	transition metal ion transport	18	0	1.44	1.00000	1
GO:0000079	regulation of cyclin-dependent protein s...	11	0	0.88	1.00000	1
GO:0000105	histidine biosynthetic process	13	0	1.04	1.00000	1
GO:0000245	spliceosomal complex assembly	6	0	0.48	1.00000	1
GO:0000394	RNA splicing, via endonucleolytic cleava...	6	0	0.48	1.00000	1
GO:0001932	regulation of protein phosphorylation	11	0	0.88	1.00000	1
GO:0002376	immune system process	6	0	0.48	1.00000	1
GO:0005986	sucrose biosynthetic process	6	0	0.48	1.00000	1
GO:0006020	inositol metabolic process	6	0	0.48	1.00000	1
GO:0006022	aminoglycan metabolic process	13	0	1.04	1.00000	1
GO:0006026	aminoglycan catabolic process	13	0	1.04	1.00000	1
GO:0006030	chitin metabolic process	13	0	1.04	1.00000	1
GO:0006032	chitin catabolic process	13	0	1.04	1.00000	1
GO:0006040	amino sugar metabolic process	13	0	1.04	1.00000	1
GO:0006066	alcohol metabolic process	11	0	0.88	1.00000	1
GO:0006074	(1->3)-beta-D-glucan metabolic process	17	0	1.36	1.00000	1
GO:0006075	(1->3)-beta-D-glucan biosynthetic proces...	17	0	1.36	1.00000	1
GO:0006119	oxidative phosphorylation	8	0	0.64	1.00000	1
GO:0006122	mitochondrial electron transport, ubiqui...	8	0	0.64	1.00000	1
GO:0006284	base-excision repair	21	0	1.68	1.00000	1
GO:0006289	nucleotide-excision repair	12	0	0.96	1.00000	1
GO:0006302	double-strand break repair	5	0	0.4	1.00000	1
GO:0006308	DNA catabolic process	5	0	0.4	1.00000	1
GO:0006354	DNA-templated transcription, elongation	7	0	0.56	1.00000	1
GO:0006367	transcription initiation from RNA polyme...	12	0	0.96	1.00000	1
GO:0006368	transcription elongation from RNA polyme...	7	0	0.56	1.00000	1
GO:0006376	mRNA splice site selection	6	0	0.48	1.00000	1
GO:0006383	transcription from RNA polymerase III pr...	8	0	0.64	1.00000	1
GO:0006388	tRNA splicing, via endonucleolytic cleav...	6	0	0.48	1.00000	1
GO:0006414	translational elongation	17	0	1.36	1.00000	1
GO:0006415	translational termination	14	0	1.12	1.00000	1
GO:0006417	regulation of translation	10	0	0.8	1.00000	1
GO:0006470	protein dephosphorylation	6	0	0.48	1.00000	1
GO:0006473	protein acetylation	10	0	0.8	1.00000	1
GO:0006475	internal protein amino acid acetylation	8	0	0.64	1.00000	1
GO:0006487	protein N-linked glycosylation	11	0	0.88	1.00000	1
GO:0006488	dolichol-linked oligosaccharide biosynth...	5	0	0.4	1.00000	1
GO:0006490	oligosaccharide-lipid intermediate biosy...	5	0	0.4	1.00000	1
GO:0006497	protein lipidation	21	0	1.68	1.00000	1
GO:0006505	GPI anchor metabolic process	21	0	1.68	1.00000	1
GO:0006506	GPI anchor biosynthetic process	21	0	1.68	1.00000	1
GO:0006525	arginine metabolic process	5	0	0.4	1.00000	1
GO:0006526	arginine biosynthetic process	5	0	0.4	1.00000	1
GO:0006534	cysteine metabolic process	7	0	0.56	1.00000	1
GO:0006535	cysteine biosynthetic process from serin...	7	0	0.56	1.00000	1
GO:0006541	glutamine metabolic process	6	0	0.48	1.00000	1
GO:0006542	glutamine biosynthetic process	6	0	0.48	1.00000	1
GO:0006547	histidine metabolic process	13	0	1.04	1.00000	1
GO:0006553	lysine metabolic process	7	0	0.56	1.00000	1
GO:0006563	L-serine metabolic process	7	0	0.56	1.00000	1
GO:0006606	protein import into nucleus	8	0	0.64	1.00000	1
GO:0006621	protein retention in ER lumen	10	0	0.8	1.00000	1
GO:0006635	fatty acid beta-oxidation	5	0	0.4	1.00000	1
GO:0006643	membrane lipid metabolic process	30	0	2.4	1.00000	1
GO:0006661	phosphatidylinositol biosynthetic proces...	21	0	1.68	1.00000	1
GO:0006664	glycolipid metabolic process	28	0	2.24	1.00000	1
GO:0006741	NADP biosynthetic process	5	0	0.4	1.00000	1
GO:0006749	glutathione metabolic process	6	0	0.48	1.00000	1
GO:0006760	folic acid-containing compound metabolic...	6	0	0.48	1.00000	1
GO:0006771	riboflavin metabolic process	9	0	0.72	1.00000	1
GO:0006783	heme biosynthetic process	5	0	0.4	1.00000	1
GO:0006814	sodium ion transport	7	0	0.56	1.00000	1
GO:0006825	copper ion transport	13	0	1.04	1.00000	1
GO:0006826	iron ion transport	5	0	0.4	1.00000	1
GO:0006835	dicarboxylic acid transport	28	0	2.24	1.00000	1
GO:0006848	pyruvate transport	5	0	0.4	1.00000	1
GO:0006850	mitochondrial pyruvate transmembrane tra...	5	0	0.4	1.00000	1
GO:0006855	drug transmembrane transport	91	0	7.29	1.00000	1
GO:0006869	lipid transport	15	0	1.2	1.00000	1
GO:0006891	intra-Golgi vesicle-mediated transport	5	0	0.4	1.00000	1
GO:0006904	vesicle docking involved in exocytosis	16	0	1.28	1.00000	1
GO:0006955	immune response	6	0	0.48	1.00000	1
GO:0007031	peroxisome organization	11	0	0.88	1.00000	1
GO:0007050	cell cycle arrest	6	0	0.48	1.00000	1
GO:0007088	regulation of mitotic nuclear division	6	0	0.48	1.00000	1
GO:0007091	metaphase/anaphase transition of mitotic...	6	0	0.48	1.00000	1
GO:0007186	G-protein coupled receptor signaling pat...	21	0	1.68	1.00000	1
GO:0007205	protein kinase C-activating G-protein co...	9	0	0.72	1.00000	1
GO:0007346	regulation of mitotic cell cycle	9	0	0.72	1.00000	1
GO:0008037	cell recognition	103	0	8.25	1.00000	1
GO:0008283	cell proliferation	7	0	0.56	1.00000	1
GO:0009062	fatty acid catabolic process	5	0	0.4	1.00000	1
GO:0009064	glutamine family amino acid metabolic pr...	14	0	1.12	1.00000	1
GO:0009070	serine family amino acid biosynthetic pr...	7	0	0.56	1.00000	1
GO:0009084	glutamine family amino acid biosynthetic...	14	0	1.12	1.00000	1
GO:0009085	lysine biosynthetic process	7	0	0.56	1.00000	1
GO:0009089	lysine biosynthetic process via diaminop...	7	0	0.56	1.00000	1
GO:0009094	L-phenylalanine biosynthetic process	5	0	0.4	1.00000	1
GO:0009095	aromatic amino acid family biosynthetic ...	7	0	0.56	1.00000	1
GO:0009119	ribonucleoside metabolic process	12	0	0.96	1.00000	1
GO:0009143	nucleoside triphosphate catabolic proces...	8	0	0.64	1.00000	1
GO:0009231	riboflavin biosynthetic process	9	0	0.72	1.00000	1
GO:0009247	glycolipid biosynthetic process	28	0	2.24	1.00000	1
GO:0009314	response to radiation	11	0	0.88	1.00000	1
GO:0009416	response to light stimulus	11	0	0.88	1.00000	1
GO:0009452	7-methylguanosine RNA capping	6	0	0.48	1.00000	1
GO:0009581	detection of external stimulus	8	0	0.64	1.00000	1
GO:0009582	detection of abiotic stimulus	8	0	0.64	1.00000	1
GO:0009583	detection of light stimulus	8	0	0.64	1.00000	1
GO:0009584	detection of visible light	8	0	0.64	1.00000	1
GO:0009605	response to external stimulus	18	0	1.44	1.00000	1
GO:0009607	response to biotic stimulus	9	0	0.72	1.00000	1
GO:0009617	response to bacterium	5	0	0.4	1.00000	1
GO:0009620	response to fungus	5	0	0.4	1.00000	1
GO:0009664	plant-type cell wall organization	18	0	1.44	1.00000	1
GO:0009832	plant-type cell wall biogenesis	16	0	1.28	1.00000	1
GO:0009856	pollination	103	0	8.25	1.00000	1
GO:0009875	pollen-pistil interaction	103	0	8.25	1.00000	1
GO:0009891	positive regulation of biosynthetic proc...	8	0	0.64	1.00000	1
GO:0009893	positive regulation of metabolic process	8	0	0.64	1.00000	1
GO:0010038	response to metal ion	6	0	0.48	1.00000	1
GO:0010215	cellulose microfibril organization	16	0	1.28	1.00000	1
GO:0010498	proteasomal protein catabolic process	7	0	0.56	1.00000	1
GO:0010557	positive regulation of macromolecule bio...	8	0	0.64	1.00000	1
GO:0010564	regulation of cell cycle process	9	0	0.72	1.00000	1
GO:0010604	positive regulation of macromolecule met...	8	0	0.64	1.00000	1
GO:0010608	posttranscriptional regulation of gene e...	10	0	0.8	1.00000	1
GO:0010628	positive regulation of gene expression	8	0	0.64	1.00000	1
GO:0010638	positive regulation of organelle organiz...	6	0	0.48	1.00000	1
GO:0010876	lipid localization	19	0	1.52	1.00000	1
GO:0010965	regulation of mitotic sister chromatid s...	6	0	0.48	1.00000	1
GO:0015693	magnesium ion transport	13	0	1.04	1.00000	1
GO:0015711	organic anion transport	39	0	3.12	1.00000	1
GO:0015718	monocarboxylic acid transport	5	0	0.4	1.00000	1
GO:0015740	C4-dicarboxylate transport	28	0	2.24	1.00000	1
GO:0015743	malate transport	28	0	2.24	1.00000	1
GO:0015780	nucleotide-sugar transport	8	0	0.64	1.00000	1
GO:0015781	pyrimidine nucleotide-sugar transport	8	0	0.64	1.00000	1
GO:0015849	organic acid transport	37	0	2.96	1.00000	1
GO:0015858	nucleoside transport	8	0	0.64	1.00000	1
GO:0015893	drug transport	91	0	7.29	1.00000	1
GO:0015937	coenzyme A biosynthetic process	8	0	0.64	1.00000	1
GO:0015969	guanosine tetraphosphate metabolic proce...	7	0	0.56	1.00000	1
GO:0016042	lipid catabolic process	13	0	1.04	1.00000	1
GO:0016049	cell growth	16	0	1.28	1.00000	1
GO:0016255	attachment of GPI anchor to protein	5	0	0.4	1.00000	1
GO:0016559	peroxisome fission	8	0	0.64	1.00000	1
GO:0016569	covalent chromatin modification	33	0	2.64	1.00000	1
GO:0016570	histone modification	33	0	2.64	1.00000	1
GO:0016571	histone methylation	19	0	1.52	1.00000	1
GO:0016573	histone acetylation	8	0	0.64	1.00000	1
GO:0016998	cell wall macromolecule catabolic proces...	13	0	1.04	1.00000	1
GO:0017004	cytochrome complex assembly	5	0	0.4	1.00000	1
GO:0017148	negative regulation of translation	6	0	0.48	1.00000	1
GO:0018022	peptidyl-lysine methylation	19	0	1.52	1.00000	1
GO:0018205	peptidyl-lysine modification	29	0	2.32	1.00000	1
GO:0018298	protein-chromophore linkage	8	0	0.64	1.00000	1
GO:0018393	internal peptidyl-lysine acetylation	8	0	0.64	1.00000	1
GO:0018394	peptidyl-lysine acetylation	8	0	0.64	1.00000	1
GO:0019220	regulation of phosphate metabolic proces...	14	0	1.12	1.00000	1
GO:0019344	cysteine biosynthetic process	7	0	0.56	1.00000	1
GO:0019359	nicotinamide nucleotide biosynthetic pro...	8	0	0.64	1.00000	1
GO:0019363	pyridine nucleotide biosynthetic process	8	0	0.64	1.00000	1
GO:0019395	fatty acid oxidation	5	0	0.4	1.00000	1
GO:0019751	polyol metabolic process	11	0	0.88	1.00000	1
GO:0022406	membrane docking	19	0	1.52	1.00000	1
GO:0022618	ribonucleoprotein complex assembly	11	0	0.88	1.00000	1
GO:0030071	regulation of mitotic metaphase/anaphase...	6	0	0.48	1.00000	1
GO:0030198	extracellular matrix organization	16	0	1.28	1.00000	1
GO:0030258	lipid modification	27	0	2.16	1.00000	1
GO:0030259	lipid glycosylation	8	0	0.64	1.00000	1
GO:0030838	positive regulation of actin filament po...	6	0	0.48	1.00000	1
GO:0031325	positive regulation of cellular metaboli...	8	0	0.64	1.00000	1
GO:0031328	positive regulation of cellular biosynth...	8	0	0.64	1.00000	1
GO:0031334	positive regulation of protein complex a...	6	0	0.48	1.00000	1
GO:0031399	regulation of protein modification proce...	14	0	1.12	1.00000	1
GO:0032268	regulation of cellular protein metabolic...	24	0	1.92	1.00000	1
GO:0032269	negative regulation of cellular protein ...	7	0	0.56	1.00000	1
GO:0032273	positive regulation of protein polymeriz...	6	0	0.48	1.00000	1
GO:0032507	maintenance of protein location in cell	10	0	0.8	1.00000	1
GO:0033044	regulation of chromosome organization	8	0	0.64	1.00000	1
GO:0033045	regulation of sister chromatid segregati...	6	0	0.48	1.00000	1
GO:0033047	regulation of mitotic sister chromatid s...	6	0	0.48	1.00000	1
GO:0033866	nucleoside bisphosphate biosynthetic pro...	8	0	0.64	1.00000	1
GO:0034030	ribonucleoside bisphosphate biosynthetic...	8	0	0.64	1.00000	1
GO:0034033	purine nucleoside bisphosphate biosynthe...	8	0	0.64	1.00000	1
GO:0034035	purine ribonucleoside bisphosphate metab...	7	0	0.56	1.00000	1
GO:0034248	regulation of cellular amide metabolic p...	10	0	0.8	1.00000	1
GO:0034249	negative regulation of cellular amide me...	6	0	0.48	1.00000	1
GO:0034314	Arp2/3 complex-mediated actin nucleation	6	0	0.48	1.00000	1
GO:0034440	lipid oxidation	5	0	0.4	1.00000	1
GO:0034504	protein localization to nucleus	8	0	0.64	1.00000	1
GO:0034755	iron ion transmembrane transport	5	0	0.4	1.00000	1
GO:0034968	histone lysine methylation	19	0	1.52	1.00000	1
GO:0035434	copper ion transmembrane transport	11	0	0.88	1.00000	1
GO:0035437	maintenance of protein localization in e...	10	0	0.8	1.00000	1
GO:0036260	RNA capping	6	0	0.48	1.00000	1
GO:0040007	growth	16	0	1.28	1.00000	1
GO:0042157	lipoprotein metabolic process	21	0	1.68	1.00000	1
GO:0042158	lipoprotein biosynthetic process	21	0	1.68	1.00000	1
GO:0042168	heme metabolic process	8	0	0.64	1.00000	1
GO:0042180	cellular ketone metabolic process	5	0	0.4	1.00000	1
GO:0042219	cellular modified amino acid catabolic p...	5	0	0.4	1.00000	1
GO:0042278	purine nucleoside metabolic process	10	0	0.8	1.00000	1
GO:0042325	regulation of phosphorylation	11	0	0.88	1.00000	1
GO:0042493	response to drug	91	0	7.29	1.00000	1
GO:0042546	cell wall biogenesis	20	0	1.6	1.00000	1
GO:0042558	pteridine-containing compound metabolic ...	9	0	0.72	1.00000	1
GO:0042559	pteridine-containing compound biosynthet...	6	0	0.48	1.00000	1
GO:0042726	flavin-containing compound metabolic pro...	9	0	0.72	1.00000	1
GO:0042727	flavin-containing compound biosynthetic ...	9	0	0.72	1.00000	1
GO:0042742	defense response to bacterium	5	0	0.4	1.00000	1
GO:0042773	ATP synthesis coupled electron transport	8	0	0.64	1.00000	1
GO:0042775	mitochondrial ATP synthesis coupled elec...	8	0	0.64	1.00000	1
GO:0043062	extracellular structure organization	16	0	1.28	1.00000	1
GO:0043161	proteasome-mediated ubiquitin-dependent ...	7	0	0.56	1.00000	1
GO:0043207	response to external biotic stimulus	9	0	0.72	1.00000	1
GO:0043543	protein acylation	10	0	0.8	1.00000	1
GO:0043549	regulation of kinase activity	11	0	0.88	1.00000	1
GO:0043648	dicarboxylic acid metabolic process	10	0	0.8	1.00000	1
GO:0044036	cell wall macromolecule metabolic proces...	13	0	1.04	1.00000	1
GO:0044089	positive regulation of cellular componen...	6	0	0.48	1.00000	1
GO:0044242	cellular lipid catabolic process	5	0	0.4	1.00000	1
GO:0044273	sulfur compound catabolic process	5	0	0.4	1.00000	1
GO:0044706	multi-multicellular organism process	103	0	8.25	1.00000	1
GO:0044770	cell cycle phase transition	6	0	0.48	1.00000	1
GO:0044772	mitotic cell cycle phase transition	6	0	0.48	1.00000	1
GO:0044784	metaphase/anaphase transition of cell cy...	6	0	0.48	1.00000	1
GO:0045010	actin nucleation	6	0	0.48	1.00000	1
GO:0045017	glycerolipid biosynthetic process	34	0	2.72	1.00000	1
GO:0045087	innate immune response	6	0	0.48	1.00000	1
GO:0045185	maintenance of protein location	10	0	0.8	1.00000	1
GO:0045859	regulation of protein kinase activity	11	0	0.88	1.00000	1
GO:0046128	purine ribonucleoside metabolic process	10	0	0.8	1.00000	1
GO:0046148	pigment biosynthetic process	9	0	0.72	1.00000	1
GO:0046165	alcohol biosynthetic process	6	0	0.48	1.00000	1
GO:0046173	polyol biosynthetic process	6	0	0.48	1.00000	1
GO:0046348	amino sugar catabolic process	13	0	1.04	1.00000	1
GO:0046451	diaminopimelate metabolic process	7	0	0.56	1.00000	1
GO:0046467	membrane lipid biosynthetic process	28	0	2.24	1.00000	1
GO:0046474	glycerophospholipid biosynthetic process	24	0	1.92	1.00000	1
GO:0046834	lipid phosphorylation	14	0	1.12	1.00000	1
GO:0046854	phosphatidylinositol phosphorylation	14	0	1.12	1.00000	1
GO:0046942	carboxylic acid transport	37	0	2.96	1.00000	1
GO:0048278	vesicle docking	19	0	1.52	1.00000	1
GO:0048518	positive regulation of biological proces...	16	0	1.28	1.00000	1
GO:0048522	positive regulation of cellular process	16	0	1.28	1.00000	1
GO:0048544	recognition of pollen	103	0	8.25	1.00000	1
GO:0050832	defense response to fungus	5	0	0.4	1.00000	1
GO:0051130	positive regulation of cellular componen...	10	0	0.8	1.00000	1
GO:0051170	nuclear import	8	0	0.64	1.00000	1
GO:0051173	positive regulation of nitrogen compound...	8	0	0.64	1.00000	1
GO:0051174	regulation of phosphorus metabolic proce...	14	0	1.12	1.00000	1
GO:0051235	maintenance of location	14	0	1.12	1.00000	1
GO:0051246	regulation of protein metabolic process	28	0	2.24	1.00000	1
GO:0051248	negative regulation of protein metabolic...	7	0	0.56	1.00000	1
GO:0051260	protein homooligomerization	15	0	1.2	1.00000	1
GO:0051301	cell division	6	0	0.48	1.00000	1
GO:0051304	chromosome separation	6	0	0.48	1.00000	1
GO:0051306	mitotic sister chromatid separation	6	0	0.48	1.00000	1
GO:0051321	meiotic cell cycle	5	0	0.4	1.00000	1
GO:0051336	regulation of hydrolase activity	5	0	0.4	1.00000	1
GO:0051338	regulation of transferase activity	11	0	0.88	1.00000	1
GO:0051495	positive regulation of cytoskeleton orga...	6	0	0.48	1.00000	1
GO:0051606	detection of stimulus	8	0	0.64	1.00000	1
GO:0051640	organelle localization	19	0	1.52	1.00000	1
GO:0051651	maintenance of location in cell	10	0	0.8	1.00000	1
GO:0051704	multi-organism process	113	0	9.05	1.00000	1
GO:0051707	response to other organism	9	0	0.72	1.00000	1
GO:0051783	regulation of nuclear division	6	0	0.48	1.00000	1
GO:0051983	regulation of chromosome segregation	6	0	0.48	1.00000	1
GO:0052803	imidazole-containing compound metabolic ...	13	0	1.04	1.00000	1
GO:0070726	cell wall assembly	16	0	1.28	1.00000	1
GO:0070838	divalent metal ion transport	13	0	1.04	1.00000	1
GO:0071668	plant-type cell wall assembly	16	0	1.28	1.00000	1
GO:0071669	plant-type cell wall organization or bio...	18	0	1.44	1.00000	1
GO:0071826	ribonucleoprotein complex subunit organi...	11	0	0.88	1.00000	1
GO:0071900	regulation of protein serine/threonine k...	11	0	0.88	1.00000	1
GO:0071941	nitrogen cycle metabolic process	7	0	0.56	1.00000	1
GO:0072329	monocarboxylic acid catabolic process	5	0	0.4	1.00000	1
GO:0072511	divalent inorganic cation transport	13	0	1.04	1.00000	1
GO:0072525	pyridine-containing compound biosyntheti...	11	0	0.88	1.00000	1
GO:0072531	pyrimidine-containing compound transmemb...	8	0	0.64	1.00000	1
GO:0072595	maintenance of protein localization in o...	10	0	0.8	1.00000	1
GO:0090481	pyrimidine nucleotide-sugar transmembran...	8	0	0.64	1.00000	1
GO:0098542	defense response to other organism	9	0	0.72	1.00000	1
GO:0098656	anion transmembrane transport	9	0	0.72	1.00000	1
GO:0120009	intermembrane lipid transfer	12	0	0.96	1.00000	1
GO:0140029	exocytic process	16	0	1.28	1.00000	1
GO:0140056	organelle localization by membrane tethe...	19	0	1.52	1.00000	1
GO:1901068	guanosine-containing compound metabolic ...	10	0	0.8	1.00000	1
GO:1901071	glucosamine-containing compound metaboli...	13	0	1.04	1.00000	1
GO:1901072	glucosamine-containing compound cataboli...	13	0	1.04	1.00000	1
GO:1901264	carbohydrate derivative transport	16	0	1.28	1.00000	1
GO:1901292	nucleoside phosphate catabolic process	10	0	0.8	1.00000	1
GO:1901475	pyruvate transmembrane transport	5	0	0.4	1.00000	1
GO:1901615	organic hydroxy compound metabolic proce...	16	0	1.28	1.00000	1
GO:1901617	organic hydroxy compound biosynthetic pr...	9	0	0.72	1.00000	1
GO:1901642	nucleoside transmembrane transport	8	0	0.64	1.00000	1
GO:1901987	regulation of cell cycle phase transitio...	6	0	0.48	1.00000	1
GO:1901990	regulation of mitotic cell cycle phase t...	6	0	0.48	1.00000	1
GO:1902099	regulation of metaphase/anaphase transit...	6	0	0.48	1.00000	1
GO:1902223	erythrose 4-phosphate/phosphoenolpyruvat...	5	0	0.4	1.00000	1
GO:1902905	positive regulation of supramolecular fi...	6	0	0.48	1.00000	1
GO:1903509	liposaccharide metabolic process	28	0	2.24	1.00000	1
GO:1903825	organic acid transmembrane transport	9	0	0.72	1.00000	1
GO:1904029	regulation of cyclin-dependent protein k...	11	0	0.88	1.00000	1
GO:1905039	carboxylic acid transmembrane transport	9	0	0.72	1.00000	1
GO:1905818	regulation of chromosome separation	6	0	0.48	1.00000	1
GO:1990542	mitochondrial transmembrane transport	5	0	0.4	1.00000	1
GO:2001251	negative regulation of chromosome organi...	6	0	0.48	1.00000	1
