# Supplementary material for: A telomere-to-telomere reference genome provides genetic insight into the pentacyclic triterpenoid biosynthesis in Chaenomeles speciosa
Source: Hortic Res. 2023 Sep 14;10(10):uhad183. doi: 10.1093/hr/uhad183 (PMC10623406; doi:10.1093/hr/uhad183)
Supplement: Web_Material_uhad183 [file web_material_uhad183.zip › Table S3 Telomere statistics of C. speciosa Hap1.txt]

Chr	5_Telomere	3_Telomere
hap2_LG01	no	no
hap2_LG02	yes	yes
hap2_LG03	yes	yes
hap2_LG04	yes	yes
hap2_LG05	no	yes
hap2_LG06	yes	yes
hap2_LG07	yes	no
hap2_LG08	yes	yes
hap2_LG09	no	yes
hap2_LG10	yes	yes
hap2_LG11	yes	no
hap2_LG12	yes	no
hap2_LG13	yes	no
hap2_LG14	no	yes
hap2_LG15	yes	yes
hap2_LG16	yes	no
hap2_LG17	yes	yes
