# Supplementary material for: A telomere-to-telomere reference genome provides genetic insight into the pentacyclic triterpenoid biosynthesis in Chaenomeles speciosa
Source: Hortic Res. 2023 Sep 14;10(10):uhad183. doi: 10.1093/hr/uhad183 (PMC10623406; doi:10.1093/hr/uhad183)
Supplement: Web_Material_uhad183 [file web_material_uhad183.zip › Table S5 The total statisics of SNP and Indel number between C.speciosa Hap1 and 2.txt]

chr	SNP_number	InDel_number	Variants_number
hap2_LG01	395255	54848	450103
hap2_LG02	218458	32384	250842
hap2_LG03	418778	60025	478803
hap2_LG04	288353	42306	330659
hap2_LG05	607114	83382	690496
hap2_LG06	179978	26145	206123
hap2_LG07	211067	31612	242679
hap2_LG08	290335	44563	334898
hap2_LG09	446629	61197	507826
hap2_LG10	457397	62136	519533
hap2_LG11	557322	77577	634899
hap2_LG12	363790	52335	416125
hap2_LG13	580332	79691	660023
hap2_LG14	237829	31831	269660
hap2_LG15	596540	90911	687451
hap2_LG16	596814	82101	678915
hap2_LG17	526460	74057	600517
total	6972451	987101	7959552
