# Supplementary material for: A telomere-to-telomere reference genome provides genetic insight into the pentacyclic triterpenoid biosynthesis in Chaenomeles speciosa
Source: Hortic Res. 2023 Sep 14;10(10):uhad183. doi: 10.1093/hr/uhad183 (PMC10623406; doi:10.1093/hr/uhad183)
Supplement: Web_Material_uhad183 [file web_material_uhad183.zip › Table S6 The total statistics of chromosome structure variation between C.speciosa Hap1 and 2.txt]

ref_chr	SV_type	total_number	mean_size	total_size	max_size	min_size
hap2_LG01	contraction	2	9955.5	19911	19659	252
hap2_LG01	deletion	352	18330.4204545455	6452308	99453	58
hap2_LG01	duplication	14	2140.35714285714	29965	7942	324
hap2_LG01	insertion	424	18683.554245283	7921827	99961	90
hap2_LG01	inversion	5	26195.6	130978	54025	13548
hap2_LG01	transloc	10	255548.7	2555487	718251	24608
hap2_LG02	contraction	8	379.875	3039	1095	50
hap2_LG02	deletion	417	10287.4004796163	4289846	95910	69
hap2_LG02	duplication	31	1423.32258064516	44123	9586	77
hap2_LG02	insertion	516	12285.8197674419	6339483	97330	56
hap2_LG02	inversion	8	30286.5	242292	85144	2914
hap2_LG02	transloc	8	362506.25	2900050	823309	14409
hap2_LG03	contraction	3	793.333333333333	2380	2110	67
hap2_LG03	deletion	235	18191.6808510638	4275045	96363	69
hap2_LG03	duplication	16	1577.625	25242	10039	75
hap2_LG03	insertion	241	22627.3029045643	5453180	99554	108
hap2_LG03	inversion	7	86355.7142857143	604490	369068	5988
hap2_LG03	transloc	2	244769	489538	262025	227513
hap2_LG04	contraction	9	6635.66666666667	59721	57203	52
hap2_LG04	deletion	287	14991.8327526132	4302656	98247	72
hap2_LG04	duplication	8	1101.5	8812	2943	50
hap2_LG04	insertion	346	15170.2023121387	5248890	95451	79
hap2_LG04	inversion	3	33750.3333333333	101251	41759	26452
hap2_LG04	transloc	12	348783.25	4185399	920423	12471
hap2_LG05	contraction	1	25093	25093	25093	25093
hap2_LG05	deletion	331	26753.5377643505	8855421	98813	104
hap2_LG05	duplication	4	3711	14844	7638	320
hap2_LG05	insertion	365	29779.9698630137	10869689	99368	88
hap2_LG05	inversion	1	19996	19996	19996	19996
hap2_LG05	transloc	1	457221	457221	457221	457221
hap2_LG06	contraction	11	1035.09090909091	11386	3743	51
hap2_LG06	deletion	292	10238.5171232877	2989647	84341	66
hap2_LG06	duplication	16	1093.125	17490	2526	73
hap2_LG06	insertion	364	11186.9340659341	4072044	86926	54
hap2_LG06	inversion	2	34531.5	69063	66070	2993
hap2_LG06	transloc	8	257178.75	2057430	736017	10349
hap2_LG07	contraction	12	1458.66666666667	17504	4314	51
hap2_LG07	deletion	371	11908.5336927224	4418066	87776	67
hap2_LG07	duplication	21	605.571428571429	12717	2838	51
hap2_LG07	insertion	457	11852.829321663	5416743	94616	54
hap2_LG07	transloc	7	181525.428571429	1270678	472047	14611
hap2_LG08	contraction	9	2808.55555555556	25277	16619	75
hap2_LG08	deletion	270	18524.9518518519	5001737	98596	67
hap2_LG08	duplication	13	1123.69230769231	14608	7755	66
hap2_LG08	insertion	326	18741.1411042945	6109612	99163	57
hap2_LG08	inversion	4	45741.75	182967	67553	9497
hap2_LG08	transloc	9	356123.333333333	3205110	771030	44213
hap2_LG09	contraction	2	17499.5	34999	28780	6219
hap2_LG09	deletion	188	26829.4095744681	5043929	99383	87
hap2_LG09	duplication	5	510.2	2551	1434	165
hap2_LG09	insertion	255	27567.3333333333	7029670	98899	56
hap2_LG09	inversion	3	87481.3333333333	262444	127522	43030
hap2_LG09	transloc	17	331168.470588235	5629864	749720	11342
hap2_LG10	contraction	5	471.6	2358	1066	67
hap2_LG10	deletion	341	18753.3548387097	6394894	97651	55
hap2_LG10	duplication	5	650.6	3253	1618	88
hap2_LG10	insertion	347	20074.674351585	6965912	98746	88
hap2_LG10	inversion	3	33744.3333333333	101233	97957	1057
hap2_LG10	transloc	2	155199	310398	276601	33797
hap2_LG11	deletion	229	28137.4017467249	6443465	95355	99
hap2_LG11	duplication	8	2245.875	17967	9233	157
hap2_LG11	insertion	314	27804.6337579618	8730655	93796	63
hap2_LG11	inversion	6	90847.8333333333	545087	189159	50105
hap2_LG11	transloc	10	400748.1	4007481	788991	52251
hap2_LG12	contraction	1	5700	5700	5700	5700
hap2_LG12	deletion	243	20550.8930041152	4993867	98270	64
hap2_LG12	duplication	10	1049.3	10493	3789	119
hap2_LG12	insertion	293	18636.0921501706	5460375	91840	63
hap2_LG12	inversion	9	62190.4444444444	559714	186295	9879
hap2_LG12	transloc	3	323810.333333333	971431	754780	79547
hap2_LG13	contraction	1	8234	8234	8234	8234
hap2_LG13	deletion	136	35655.1985294118	4849107	99659	78
hap2_LG13	duplication	2	3654.5	7309	5574	1735
hap2_LG13	insertion	174	34811.7988505747	6057253	98739	64
hap2_LG13	inversion	2	25584	51168	38514	12654
hap2_LG13	transloc	4	254195.25	1016781	746270	10596
hap2_LG14	deletion	103	21122.6601941748	2175634	97945	64
hap2_LG14	duplication	4	1585.5	6342	4782	142
hap2_LG14	insertion	126	20019.3888888889	2522443	99058	61
hap2_LG14	inversion	2	21599.5	43199	29463	13736
hap2_LG14	transloc	4	388404.25	1553617	769254	24862
hap2_LG15	contraction	9	431.333333333333	3882	853	162
hap2_LG15	deletion	501	17783.4530938124	8909510	99293	66
hap2_LG15	duplication	24	1447.04166666667	34729	4152	64
hap2_LG15	insertion	567	18426.7566137566	10447971	99871	76
hap2_LG15	inversion	6	42083.5	252501	65822	11997
hap2_LG15	transloc	19	430036.631578947	8170696	988688	10970
hap2_LG16	deletion	140	40136.7571428571	5619146	98737	62
hap2_LG16	duplication	2	4641	9282	7114	2168
hap2_LG16	insertion	170	38189.2823529412	6492178	98148	82
hap2_LG16	inversion	3	62727.6666666667	188183	97296	4943
hap2_LG16	transloc	3	384186	1152558	914631	13365
hap2_LG17	deletion	151	34811.1986754967	5256491	99071	95
hap2_LG17	duplication	1	3380	3380	3380	3380
hap2_LG17	insertion	176	31231.3409090909	5496716	99367	104
hap2_LG17	inversion	6	73955.8333333333	443735	138161	28740
hap2_LG17	transloc	6	162938.833333333	977633	488606	12063
