# Supplementary material for: A telomere-to-telomere reference genome provides genetic insight into the pentacyclic triterpenoid biosynthesis in Chaenomeles speciosa
Source: Hortic Res. 2023 Sep 14;10(10):uhad183. doi: 10.1093/hr/uhad183 (PMC10623406; doi:10.1093/hr/uhad183)
Supplement: Web_Material_uhad183 [file web_material_uhad183.zip › Table S7 The specific statistics of chromosome structure variation between C.speciosa Hap1 and 2.txt]

SV_type	total_number	mean_size	total_size	max_size	min_size
contraction	73	3006.6301369863	219484	57203	50
deletion	4587	19679.6967516896	90270769	99659	55
duplication	184	1429.92934782609	263107	10039	50
insertion	5461	20259.0443142282	110634641	99961	54
inversion	70	54261.4428571429	3798301	369068	1057
transloc	125	327290.976	40911372	988688	10349
