# Supplementary material for: A telomere-to-telomere reference genome provides genetic insight into the pentacyclic triterpenoid biosynthesis in Chaenomeles speciosa
Source: Hortic Res. 2023 Sep 14;10(10):uhad183. doi: 10.1093/hr/uhad183 (PMC10623406; doi:10.1093/hr/uhad183)
Supplement: Web_Material_uhad183 [file web_material_uhad183.zip › Table S8 Functional annotation of Hap1-specific genes .txt]

gene_ID	swiss_prot_annottation	Voltage_CLC	GO_BP	GO_CC	GO_MF	KO_ID	KO_name	ko_ID:ko_name	nr_annotation	TrEMBL_annotation	KOG_ID	KOG_description	KOG_cluster_code	KOG_cluster_description
Csp_hap1_LG01_00001.1		NA	NA	NA	NA	NA	NA	NA	PREDICTED: uncharacterized protein LOC108174407 [Malus domestica]	Aminotransferase-like mobile domain containing protein OS=Trema orientalis OX=63057 GN=TorRG33x02_335120 PE=4 SV=1	NA	NA	NA	NA
Csp_hap1_LG01_00005.1		HhH-GPD	base-excision repair(GO:0006284)			NA	NA	NA	PREDICTED: uncharacterized protein LOC103448172 [Malus domestica]	Uncharacterized protein OS=Prunus yedoensis var. nudiflora OX=2094558 GN=Pyn_06162 PE=4 SV=1	NA	NA	NA	NA
Csp_hap1_LG01_00011.1		NA	NA	NA	NA	NA	NA	NA	PREDICTED: chromatin structure-remodeling complex protein SYD-like [Malus domestica]	Uncharacterized protein OS=Prunus persica OX=3760 GN=PRUPE_ppa002239mg PE=4 SV=1	NA	NA	NA	NA
Csp_hap1_LG01_00012.1		NA	NA	NA	NA	NA	NA	NA			NA	NA	NA	NA
Csp_hap1_LG01_00016.1		NA	NA	NA	NA	NA	NA	NA	PREDICTED: uncharacterized protein LOC103438279 [Malus domestica]		NA	NA	NA	NA
Csp_hap1_LG01_00017.1		NA	NA	NA	NA	NA	NA	NA			NA	NA	NA	NA
Csp_hap1_LG01_00018.1		NA	NA	NA	NA	NA	NA	NA	PREDICTED: uncharacterized protein LOC103431555 [Malus domestica]	Uncharacterized protein OS=Prunus persica OX=3760 GN=PRUPE_ppa027215mg PE=4 SV=1	NA	NA	NA	NA
Csp_hap1_LG01_00023.1	Myb-related protein 308 OS=Antirrhinum majus OX=4151 GN=MYB308 PE=2 SV=1	NA	NA	NA	NA	NA	NA	NA	PREDICTED: calcium load-activated calcium channel [Pyrus x bretschneideri]		KOG0048	Transcription factor, Myb superfamily	[K]	Transcription
Csp_hap1_LG01_00027.1		NA	NA	NA	NA	NA	NA	NA	PREDICTED: uncharacterized protein LOC103954099 isoform X2 [Pyrus x bretschneideri]	uncharacterized protein LOC108996216 OS=Juglans regia OX=51240 GN=LOC108996216 PE=4 SV=1	NA	NA	NA	NA
Csp_hap1_LG01_00042.1		NA	NA	NA	NA	K15340	DNA cross-link repair 1A protein	NA:NA	PREDICTED: 5&apos; exonuclease Apollo [Pyrus x bretschneideri]	Uncharacterized protein OS=Fagus sylvatica OX=28930 GN=FSB_LOCUS25464 PE=4 SV=1	NA	NA	NA	NA
Csp_hap1_LG01_00043.1		NA	NA	NA	NA	K15340	DNA cross-link repair 1A protein	NA:NA	PREDICTED: 5&apos; exonuclease Apollo [Pyrus x bretschneideri]	Uncharacterized protein OS=Fagus sylvatica OX=28930 GN=FSB_LOCUS25464 PE=4 SV=1	NA	NA	NA	NA
Csp_hap1_LG01_00044.1		DRMBL	NA	NA	NA	K15340	DNA cross-link repair 1A protein	NA:NA	PREDICTED: 5&apos; exonuclease Apollo [Pyrus x bretschneideri]	Putative metallo-beta-lactamase OS=Rosa chinensis OX=74649 GN=RchiOBHm_Chr2g0120831 PE=4 SV=1	KOG1361	Predicted hydrolase involved in interstrand cross-link repair	[L]	Replication, recombination and repair
Csp_hap1_LG01_00050.1	Chromatin assembly factor 1 subunit FAS2 OS=Arabidopsis thaliana OX=3702 GN=FAS2 PE=1 SV=1	WD40			protein binding(GO:0005515)	NA	NA	NA	chromatin assembly factor 1 subunit FAS2 [Prunus persica]	Uncharacterized protein OS=Prunus persica OX=3760 GN=PRUPE_6G159400 PE=4 SV=1	KOG1009	Chromatin assembly complex 1 subunit B/CAC2 (contains WD40 repeats)	[L]	Replication, recombination and repair
Csp_hap1_LG01_00050.1	Chromatin assembly factor 1 subunit FAS2 OS=Arabidopsis thaliana OX=3702 GN=FAS2 PE=1 SV=1	WD40			protein binding(GO:0005515)	NA	NA	NA	chromatin assembly factor 1 subunit FAS2 [Prunus persica]	Uncharacterized protein OS=Prunus persica OX=3760 GN=PRUPE_6G159400 PE=4 SV=1	KOG1009	Chromatin assembly complex 1 subunit B/CAC2 (contains WD40 repeats)	[L]	Replication, recombination and repair
Csp_hap1_LG01_00050.1	Chromatin assembly factor 1 subunit FAS2 OS=Arabidopsis thaliana OX=3702 GN=FAS2 PE=1 SV=1	WD40			protein binding(GO:0005515)	NA	NA	NA	chromatin assembly factor 1 subunit FAS2 [Prunus persica]	Uncharacterized protein OS=Prunus persica OX=3760 GN=PRUPE_6G159400 PE=4 SV=1	KOG1009	Chromatin assembly complex 1 subunit B/CAC2 (contains WD40 repeats)	[L]	Replication, recombination and repair
Csp_hap1_LG01_00050.1	Chromatin assembly factor 1 subunit FAS2 OS=Arabidopsis thaliana OX=3702 GN=FAS2 PE=1 SV=1	WD40			protein binding(GO:0005515)	NA	NA	NA	chromatin assembly factor 1 subunit FAS2 [Prunus persica]	Uncharacterized protein OS=Prunus persica OX=3760 GN=PRUPE_6G159400 PE=4 SV=1	KOG1009	Chromatin assembly complex 1 subunit B/CAC2 (contains WD40 repeats)	[L]	Replication, recombination and repair
Csp_hap1_LG01_00058.1		NA	NA	NA	NA	NA	NA	NA	PREDICTED: uncharacterized protein LOC108868272 [Pyrus x bretschneideri]	Putative polyprotein (Retrotransposon protein) OS=Malus domestica OX=3750 PE=4 SV=1	NA	NA	NA	NA
Csp_hap1_LG01_00059.1		zf-RVT	NA	NA	NA	NA	NA	NA	PREDICTED: uncharacterized protein LOC103414509 [Malus domestica]	Uncharacterized protein (Fragment) OS=Prunus persica OX=3760 GN=PRUPE_ppa017266mg PE=4 SV=1	KOG1075	FOG: Reverse transcriptase	[R]	General function prediction only
Csp_hap1_LG01_00060.1		NA	NA	NA	NA	NA	NA	NA	PREDICTED: probable polygalacturonase [Pyrus x bretschneideri]	Uncharacterized protein OS=Prunus persica OX=3760 GN=PRUPE_4G271300 PE=3 SV=1	NA	NA	NA	NA
Csp_hap1_LG01_00061.1	60S ribosomal protein L4-1 OS=Arabidopsis thaliana OX=3702 GN=RPL4A PE=1 SV=1	Ribos_L4_asso_C	NA	NA	NA	NA	NA	NA			KOG1475	Ribosomal protein RPL1/RPL2/RL4L4	[A]	RNA processing and modification
Csp_hap1_LG01_00063.1		NA	NA	NA	NA	K00627	pyruvate dehydrogenase E2 component (dihydrolipoamide acetyltransferase)	ko00010:Glycolysis / Gluconeogenesis|ko00020:Citrate cycle (TCA cycle)|ko00620:Pyruvate metabolism|ko01200:Carbon metabolism	PREDICTED: dihydrolipoyllysine-residue acetyltransferase component 4 of pyruvate dehydrogenase complex, chloroplastic [Malus domestica]	Dihydrolipoamide acetyltransferase component of pyruvate dehydrogenase complex OS=Rosa chinensis OX=74649 GN=RchiOBHm_Chr4g0435441 PE=3 SV=1	NA	NA	NA	NA
Csp_hap1_LG01_00071.1		NA	NA	NA	NA	K00873	pyruvate kinase	ko00010:Glycolysis / Gluconeogenesis|ko00230:Purine metabolism|ko00620:Pyruvate metabolism|ko01200:Carbon metabolism|ko01230:Biosynthesis of amino acids|ko04922:Glucagon signaling pathway	PREDICTED: aldehyde dehydrogenase family 2 member C4-like [Malus domestica]		NA	NA	NA	NA
Csp_hap1_LG01_00078.1		NA	NA	NA	NA	NA	NA	NA			NA	NA	NA	NA
Csp_hap1_LG01_00079.1		NA	NA	NA	NA	NA	NA	NA			NA	NA	NA	NA
Csp_hap1_LG01_00112.1		PMD	NA	NA	NA	NA	NA	NA	PREDICTED: uncharacterized protein LOC108174407 [Malus domestica]	Aminotransferase-like mobile domain containing protein OS=Trema orientalis OX=63057 GN=TorRG33x02_335120 PE=4 SV=1	NA	NA	NA	NA
Csp_hap1_LG01_00117.1	WD repeat domain-containing protein 83 OS=Homo sapiens OX=9606 GN=WDR83 PE=1 SV=1	WD40			protein binding(GO:0005515)	NA	NA	NA	PREDICTED: WD repeat domain-containing protein 83 [Malus domestica]	WD repeat domain-containing protein 83 OS=Prunus yedoensis var. nudiflora OX=2094558 GN=Pyn_34843 PE=4 SV=1	KOG0316	Conserved WD40 repeat-containing protein	[S]	Function unknown
Csp_hap1_LG01_00117.1	WD repeat domain-containing protein 83 OS=Homo sapiens OX=9606 GN=WDR83 PE=1 SV=1	WD40			protein binding(GO:0005515)	NA	NA	NA	PREDICTED: WD repeat domain-containing protein 83 [Malus domestica]	WD repeat domain-containing protein 83 OS=Prunus yedoensis var. nudiflora OX=2094558 GN=Pyn_34843 PE=4 SV=1	KOG0316	Conserved WD40 repeat-containing protein	[S]	Function unknown
Csp_hap1_LG01_00117.1	WD repeat domain-containing protein 83 OS=Homo sapiens OX=9606 GN=WDR83 PE=1 SV=1	WD40			protein binding(GO:0005515)	NA	NA	NA	PREDICTED: WD repeat domain-containing protein 83 [Malus domestica]	WD repeat domain-containing protein 83 OS=Prunus yedoensis var. nudiflora OX=2094558 GN=Pyn_34843 PE=4 SV=1	KOG0316	Conserved WD40 repeat-containing protein	[S]	Function unknown
Csp_hap1_LG01_00117.1	WD repeat domain-containing protein 83 OS=Homo sapiens OX=9606 GN=WDR83 PE=1 SV=1	WD40			protein binding(GO:0005515)	NA	NA	NA	PREDICTED: WD repeat domain-containing protein 83 [Malus domestica]	WD repeat domain-containing protein 83 OS=Prunus yedoensis var. nudiflora OX=2094558 GN=Pyn_34843 PE=4 SV=1	KOG0316	Conserved WD40 repeat-containing protein	[S]	Function unknown
Csp_hap1_LG01_00117.1	WD repeat domain-containing protein 83 OS=Homo sapiens OX=9606 GN=WDR83 PE=1 SV=1	WD40			protein binding(GO:0005515)	NA	NA	NA	PREDICTED: WD repeat domain-containing protein 83 [Malus domestica]	WD repeat domain-containing protein 83 OS=Prunus yedoensis var. nudiflora OX=2094558 GN=Pyn_34843 PE=4 SV=1	KOG0316	Conserved WD40 repeat-containing protein	[S]	Function unknown
Csp_hap1_LG01_00127.1		NA	NA	NA	NA	K10406	kinesin family member C2/C3	NA:NA	PREDICTED: carboxy-terminal kinesin 2-like isoform X1 [Malus domestica]		NA	NA	NA	NA
Csp_hap1_LG01_00131.1		NA	NA	NA	NA	NA	NA	NA	PREDICTED: uncharacterized protein LOC108172827 [Malus domestica]		NA	NA	NA	NA
Csp_hap1_LG01_00140.1		NA	NA	NA	NA	NA	NA	NA	PREDICTED: chromatin structure-remodeling complex protein SYD-like [Malus domestica]	Uncharacterized protein OS=Prunus persica OX=3760 GN=PRUPE_ppa002239mg PE=4 SV=1	NA	NA	NA	NA
Csp_hap1_LG01_00141.1		NA	NA	NA	NA	NA	NA	NA			NA	NA	NA	NA
Csp_hap1_LG01_00262.1		NA	NA	NA	NA	NA	NA	NA			NA	NA	NA	NA
Csp_hap1_LG01_00267.1		NA	NA	NA	NA	NA	NA	NA	PREDICTED: aldehyde dehydrogenase family 2 member C4-like [Malus domestica]		NA	NA	NA	NA
Csp_hap1_LG01_00278.1		NA	NA	NA	NA	NA	NA	NA	PREDICTED: LOW QUALITY PROTEIN: aconitate hydratase, cytoplasmic-like [Malus domestica]		NA	NA	NA	NA
Csp_hap1_LG01_00306.1		NA	NA	NA	NA	NA	NA	NA			NA	NA	NA	NA
Csp_hap1_LG01_00351.1		NA	NA	NA	NA	NA	NA	NA	PREDICTED: uncharacterized protein LOC103436148 isoform X1 [Malus domestica]		NA	NA	NA	NA
Csp_hap1_LG01_00376.1		NA	NA	NA	NA	NA	NA	NA			NA	NA	NA	NA
Csp_hap1_LG01_00402.1		NA	NA	NA	NA	NA	NA	NA			NA	NA	NA	NA
Csp_hap1_LG01_00403.1		NA	NA	NA	NA	NA	NA	NA			NA	NA	NA	NA
Csp_hap1_LG01_00405.1		NA	NA	NA	NA	NA	NA	NA	PREDICTED: uncharacterized protein LOC103439668 [Malus domestica]	Uncharacterized protein OS=Prunus yedoensis var. nudiflora OX=2094558 GN=Pyn_13128 PE=4 SV=1	NA	NA	NA	NA
Csp_hap1_LG01_00423.1		NA	NA	NA	NA	NA	NA	NA	PREDICTED: acyltransferase-like protein At3g26840, chloroplastic [Malus domestica]	Uncharacterized protein OS=Manihot esculenta OX=3983 GN=MANES_04G090600 PE=4 SV=1	NA	NA	NA	NA
Csp_hap1_LG01_00457.1		NA	NA	NA	NA	NA	NA	NA			NA	NA	NA	NA
Csp_hap1_LG01_00463.1		NA	NA	NA	NA	NA	NA	NA	PREDICTED: uncharacterized protein LOC103930213 [Pyrus x bretschneideri]		NA	NA	NA	NA
Csp_hap1_LG01_00466.1		NA	NA	NA	NA	NA	NA	NA			NA	NA	NA	NA
Csp_hap1_LG01_00490.1		RVT_1	NA	NA	NA	NA	NA	NA	uncharacterized protein LOC112199393 [Rosa chinensis]	Uncharacterized protein OS=Prunus persica OX=3760 GN=PRUPE_ppa022115mg PE=4 SV=1	KOG1075	FOG: Reverse transcriptase	[R]	General function prediction only
Csp_hap1_LG01_00507.1		NA	NA	NA	NA	K15425	serine/threonine-protein phosphatase 4 regulatory subunit 2	NA:NA	PREDICTED: serine/threonine-protein phosphatase 4 regulatory subunit 2-B-like [Pyrus x bretschneideri]	Serine/threonine-protein phosphatase 4 regulatory subunit 2-A OS=Prunus yedoensis var. nudiflora OX=2094558 GN=Pyn_13339 PE=4 SV=1	NA	NA	NA	NA
Csp_hap1_LG01_00511.1		NA	NA	NA	NA	NA	NA	NA			NA	NA	NA	NA
Csp_hap1_LG01_00512.1		NA	NA	NA	NA	NA	NA	NA			NA	NA	NA	NA
Csp_hap1_LG01_00563.1	(+)-neomenthol dehydrogenase OS=Arabidopsis thaliana OX=3702 GN=SDR1 PE=1 SV=1	adh_short	NA	NA	NA	NA	NA	NA	PREDICTED: short-chain dehydrogenase/reductase 2b-like [Malus domestica]	Uncharacterized protein OS=Prunus persica OX=3760 GN=PRUPE_1G171500 PE=3 SV=1	KOG1208	Dehydrogenases with different specificities (related to short-chain alcohol dehydrogenases)	[Q]	Secondary metabolites biosynthesis, transport and catabolism
Csp_hap1_LG01_00571.1		LRRNT_2	NA	NA	NA	NA	NA	NA	PREDICTED: probable LRR receptor-like serine/threonine-protein kinase At1g34110 [Malus domestica]	Uncharacterized protein OS=Prunus persica OX=3760 GN=PRUPE_2G078100 PE=4 SV=1	NA	NA	NA	NA
Csp_hap1_LG01_00584.1		NA	NA	NA	NA	NA	NA	NA	PREDICTED: uncharacterized protein LOC108174075 [Malus domestica]	Uncharacterized protein OS=Fagus sylvatica OX=28930 GN=FSB_LOCUS44441 PE=4 SV=1	KOG0017	FOG: Transposon-encoded proteins with TYA, reverse transcriptase, integrase domains in various combinations	[R]	General function prediction only
Csp_hap1_LG01_00646.1		NA	NA	NA	NA	NA	NA	NA			NA	NA	NA	NA
Csp_hap1_LG01_00656.1		NA	NA	NA	NA	NA	NA	NA			NA	NA	NA	NA
Csp_hap1_LG01_00700.1	Retrovirus-related Pol polyprotein from transposon RE1 OS=Arabidopsis thaliana OX=3702 GN=RE1 PE=2 SV=1	NA	NA	NA	NA	NA	NA	NA	PREDICTED: uncharacterized protein LOC108868214 [Pyrus x bretschneideri]	Uncharacterized protein OS=Fagus sylvatica OX=28930 GN=FSB_LOCUS11837 PE=4 SV=1	KOG0017	FOG: Transposon-encoded proteins with TYA, reverse transcriptase, integrase domains in various combinations	[R]	General function prediction only
Csp_hap1_LG01_00704.1	Pentatricopeptide repeat-containing protein At3g61520, mitochondrial OS=Arabidopsis thaliana OX=3702 GN=At3g61520 PE=2 SV=1	PPR_1	NA	NA	NA	NA	NA	NA	PREDICTED: pentatricopeptide repeat-containing protein At3g61520, mitochondrial-like [Malus domestica]	Uncharacterized protein OS=Prunus persica OX=3760 GN=PRUPE_2G177500 PE=4 SV=1	KOG4197	FOG: PPR repeat	[R]	General function prediction only
Csp_hap1_LG01_00704.1	Pentatricopeptide repeat-containing protein At3g61520, mitochondrial OS=Arabidopsis thaliana OX=3702 GN=At3g61520 PE=2 SV=1	PPR_2	NA	NA	NA	NA	NA	NA	PREDICTED: pentatricopeptide repeat-containing protein At3g61520, mitochondrial-like [Malus domestica]	Uncharacterized protein OS=Prunus persica OX=3760 GN=PRUPE_2G177500 PE=4 SV=1	KOG4197	FOG: PPR repeat	[R]	General function prediction only
Csp_hap1_LG01_00704.1	Pentatricopeptide repeat-containing protein At3g61520, mitochondrial OS=Arabidopsis thaliana OX=3702 GN=At3g61520 PE=2 SV=1	PPR_2	NA	NA	NA	NA	NA	NA	PREDICTED: pentatricopeptide repeat-containing protein At3g61520, mitochondrial-like [Malus domestica]	Uncharacterized protein OS=Prunus persica OX=3760 GN=PRUPE_2G177500 PE=4 SV=1	KOG4197	FOG: PPR repeat	[R]	General function prediction only
Csp_hap1_LG01_00704.1	Pentatricopeptide repeat-containing protein At3g61520, mitochondrial OS=Arabidopsis thaliana OX=3702 GN=At3g61520 PE=2 SV=1	PPR	NA	NA	NA	NA	NA	NA	PREDICTED: pentatricopeptide repeat-containing protein At3g61520, mitochondrial-like [Malus domestica]	Uncharacterized protein OS=Prunus persica OX=3760 GN=PRUPE_2G177500 PE=4 SV=1	KOG4197	FOG: PPR repeat	[R]	General function prediction only
Csp_hap1_LG01_00704.1	Pentatricopeptide repeat-containing protein At3g61520, mitochondrial OS=Arabidopsis thaliana OX=3702 GN=At3g61520 PE=2 SV=1	PPR_1	NA	NA	NA	NA	NA	NA	PREDICTED: pentatricopeptide repeat-containing protein At3g61520, mitochondrial-like [Malus domestica]	Uncharacterized protein OS=Prunus persica OX=3760 GN=PRUPE_2G177500 PE=4 SV=1	KOG4197	FOG: PPR repeat	[R]	General function prediction only
Csp_hap1_LG01_00704.1	Pentatricopeptide repeat-containing protein At3g61520, mitochondrial OS=Arabidopsis thaliana OX=3702 GN=At3g61520 PE=2 SV=1	PPR_2	NA	NA	NA	NA	NA	NA	PREDICTED: pentatricopeptide repeat-containing protein At3g61520, mitochondrial-like [Malus domestica]	Uncharacterized protein OS=Prunus persica OX=3760 GN=PRUPE_2G177500 PE=4 SV=1	KOG4197	FOG: PPR repeat	[R]	General function prediction only
Csp_hap1_LG01_00704.1	Pentatricopeptide repeat-containing protein At3g61520, mitochondrial OS=Arabidopsis thaliana OX=3702 GN=At3g61520 PE=2 SV=1	PPR	NA	NA	NA	NA	NA	NA	PREDICTED: pentatricopeptide repeat-containing protein At3g61520, mitochondrial-like [Malus domestica]	Uncharacterized protein OS=Prunus persica OX=3760 GN=PRUPE_2G177500 PE=4 SV=1	KOG4197	FOG: PPR repeat	[R]	General function prediction only
Csp_hap1_LG01_00704.1	Pentatricopeptide repeat-containing protein At3g61520, mitochondrial OS=Arabidopsis thaliana OX=3702 GN=At3g61520 PE=2 SV=1	PPR_2	NA	NA	NA	NA	NA	NA	PREDICTED: pentatricopeptide repeat-containing protein At3g61520, mitochondrial-like [Malus domestica]	Uncharacterized protein OS=Prunus persica OX=3760 GN=PRUPE_2G177500 PE=4 SV=1	KOG4197	FOG: PPR repeat	[R]	General function prediction only
Csp_hap1_LG01_00783.1		NA	NA	NA	NA	NA	NA	NA			NA	NA	NA	NA
Csp_hap1_LG01_00810.1	Pyridoxine/pyridoxamine 5&apos;-phosphate oxidase 2 OS=Arabidopsis thaliana OX=3702 GN=PPOX2 PE=1 SV=2	Pyridox_oxase_2			FMN binding(GO:0010181)	K00275	pyridoxamine 5'-phosphate oxidase	ko00750:Vitamin B6 metabolism	PREDICTED: pyridoxine/pyridoxamine 5&apos;-phosphate oxidase 2 [Pyrus x bretschneideri]	Pyridoxine/pyridoxamine 5-phosphate oxidase 2 isoform X1 OS=Prunus yedoensis var. nudiflora OX=2094558 GN=Pyn_38242 PE=4 SV=1	KOG4558	Uncharacterized conserved protein	[S]	Function unknown
Csp_hap1_LG01_00815.1		NA	NA	NA	NA	NA	NA	NA			NA	NA	NA	NA
Csp_hap1_LG01_00877.1		NA	NA	NA	NA	NA	NA	NA			NA	NA	NA	NA
Csp_hap1_LG01_00879.1	Caffeic acid 3-O-methyltransferase OS=Rosa chinensis OX=74649 GN=COMT1 PE=2 SV=1	Dimerisation			protein dimerization activity(GO:0046983)	K13066	caffeic acid 3-O-methyltransferase	ko00940:Phenylpropanoid biosynthesis	caffeic acid O-methyltransferase [Rosa chinensis var. spontanea]	Caffeic acid O-methyltransferase OS=Rosa chinensis var. spontanea OX=197613 GN=RcOMT2 PE=2 SV=1	KOG3178	Hydroxyindole-O-methyltransferase and related SAM-dependent methyltransferases	[R]	General function prediction only
Csp_hap1_LG01_00890.1	Anthranilate N-methyltransferase OS=Ruta graveolens OX=37565 PE=1 SV=1	Methyltransf_2			O-methyltransferase activity(GO:0008171)	K13066	caffeic acid 3-O-methyltransferase	ko00940:Phenylpropanoid biosynthesis	PREDICTED: anthranilate N-methyltransferase-like [Pyrus x bretschneideri]	O-methyltransferase 2 OS=Malus domestica OX=3750 GN=OMT2 PE=2 SV=1	KOG3178	Hydroxyindole-O-methyltransferase and related SAM-dependent methyltransferases	[R]	General function prediction only
Csp_hap1_LG01_00898.1		NA	NA	NA	NA	NA	NA	NA			NA	NA	NA	NA
Csp_hap1_LG01_00911.1		NA	NA	NA	NA	NA	NA	NA			NA	NA	NA	NA
Csp_hap1_LG01_00912.1		NA	NA	NA	NA	NA	NA	NA	PREDICTED: uncharacterized protein LOC103946658 [Pyrus x bretschneideri]	Uncharacterized protein OS=Fagus sylvatica OX=28930 GN=FSB_LOCUS36531 PE=4 SV=1	NA	NA	NA	NA
Csp_hap1_LG01_00920.1		PPR_2	NA	NA	NA	NA	NA	NA	pentatricopeptide repeat-containing protein At4g01570 [Olea europaea var. sylvestris]	Uncharacterized protein OS=Erythranthe guttata OX=4155 GN=MIMGU_mgv1a001778mg PE=4 SV=1	NA	NA	NA	NA
Csp_hap1_LG01_00920.1		PPR_1	NA	NA	NA	NA	NA	NA	pentatricopeptide repeat-containing protein At4g01570 [Olea europaea var. sylvestris]	Uncharacterized protein OS=Erythranthe guttata OX=4155 GN=MIMGU_mgv1a001778mg PE=4 SV=1	NA	NA	NA	NA
Csp_hap1_LG01_00933.1		NA	NA	NA	NA	NA	NA	NA			NA	NA	NA	NA
Csp_hap1_LG01_00974.1		NA	NA	NA	NA	NA	NA	NA	PREDICTED: uncharacterized protein LOC103401277 [Malus domestica]	Uncharacterized protein OS=Fagus sylvatica OX=28930 GN=FSB_LOCUS34381 PE=4 SV=1	KOG1075	FOG: Reverse transcriptase	[R]	General function prediction only
Csp_hap1_LG01_01017.1		NA	NA	NA	NA	NA	NA	NA	WPP domain-associated protein [Prunus avium]	Uncharacterized protein OS=Prunus persica OX=3760 GN=PRUPE_2G214000 PE=4 SV=1	NA	NA	NA	NA
Csp_hap1_LG01_01035.1	(+)-neomenthol dehydrogenase OS=Arabidopsis thaliana OX=3702 GN=SDR1 PE=1 SV=1	adh_short	NA	NA	NA	NA	NA	NA	PREDICTED: (+)-neomenthol dehydrogenase-like isoform X1 [Malus domestica]	Uncharacterized protein OS=Prunus persica OX=3760 GN=PRUPE_2G162200 PE=3 SV=1	KOG1208	Dehydrogenases with different specificities (related to short-chain alcohol dehydrogenases)	[Q]	Secondary metabolites biosynthesis, transport and catabolism
Csp_hap1_LG01_01088.1		NA	NA	NA	NA	NA	NA	NA			NA	NA	NA	NA
Csp_hap1_LG01_01126.1	Pentatricopeptide repeat-containing protein At3g06430, chloroplastic OS=Arabidopsis thaliana OX=3702 GN=EMB2750 PE=2 SV=1	PPR	NA	NA	NA	NA	NA	NA	PREDICTED: pentatricopeptide repeat-containing protein At3g06430, chloroplastic-like [Pyrus x bretschneideri]	Uncharacterized protein OS=Prunus persica OX=3760 GN=PRUPE_1G106700 PE=4 SV=1	KOG4197	FOG: PPR repeat	[R]	General function prediction only
Csp_hap1_LG01_01126.1	Pentatricopeptide repeat-containing protein At3g06430, chloroplastic OS=Arabidopsis thaliana OX=3702 GN=EMB2750 PE=2 SV=1	PPR	NA	NA	NA	NA	NA	NA	PREDICTED: pentatricopeptide repeat-containing protein At3g06430, chloroplastic-like [Pyrus x bretschneideri]	Uncharacterized protein OS=Prunus persica OX=3760 GN=PRUPE_1G106700 PE=4 SV=1	KOG4197	FOG: PPR repeat	[R]	General function prediction only
Csp_hap1_LG01_01126.1	Pentatricopeptide repeat-containing protein At3g06430, chloroplastic OS=Arabidopsis thaliana OX=3702 GN=EMB2750 PE=2 SV=1	Thaumatin	NA	NA	NA	NA	NA	NA	PREDICTED: pentatricopeptide repeat-containing protein At3g06430, chloroplastic-like [Pyrus x bretschneideri]	Uncharacterized protein OS=Prunus persica OX=3760 GN=PRUPE_1G106700 PE=4 SV=1	KOG4197	FOG: PPR repeat	[R]	General function prediction only
Csp_hap1_LG01_01169.1	Major pollen allergen Ole e 10 OS=Olea europaea OX=4146 PE=1 SV=1	X8	NA	NA	NA	NA	NA	NA	PREDICTED: LOW QUALITY PROTEIN: glucan endo-1,3-beta-glucosidase-like [Malus domestica]	Endo-1,3-beta-glucanase OS=Pyrus pyrifolia OX=3767 PE=2 SV=1	NA	NA	NA	NA
Csp_hap1_LG01_01172.1		NA	NA	NA	NA	NA	NA	NA			NA	NA	NA	NA
Csp_hap1_LG01_01237.1		NA	NA	NA	NA	NA	NA	NA			NA	NA	NA	NA
Csp_hap1_LG01_01271.1	Probable signal peptidase complex subunit 2 OS=Arabidopsis thaliana OX=3702 GN=At2g39960 PE=2 SV=1	NA	NA	NA	NA	NA	NA	NA	putative signal peptidase complex subunit 2 [Prunus yedoensis var. nudiflora]	Putative signal peptidase complex subunit 2 OS=Prunus yedoensis var. nudiflora OX=2094558 GN=Pyn_14854 PE=4 SV=1	NA	NA	NA	NA
Csp_hap1_LG01_01332.1		NA	NA	NA	NA	NA	NA	NA			NA	NA	NA	NA
Csp_hap1_LG01_01362.1	Probable leucine-rich repeat receptor-like protein kinase IMK3 OS=Arabidopsis thaliana OX=3702 GN=IMK3 PE=1 SV=1	LRR_8	protein phosphorylation(GO:0006468)		protein kinase activity(GO:0004672)| protein binding(GO:0005515)	NA	NA	NA	PREDICTED: probable leucine-rich repeat receptor-like protein kinase IMK3 [Malus domestica]	Uncharacterized protein OS=Prunus yedoensis var. nudiflora OX=2094558 GN=Pyn_10690 PE=4 SV=1	NA	NA	NA	NA
Csp_hap1_LG01_01362.1	Probable leucine-rich repeat receptor-like protein kinase IMK3 OS=Arabidopsis thaliana OX=3702 GN=IMK3 PE=1 SV=1	Pkinase_Tyr	protein phosphorylation(GO:0006468)		protein kinase activity(GO:0004672)| protein binding(GO:0005515)	NA	NA	NA	PREDICTED: probable leucine-rich repeat receptor-like protein kinase IMK3 [Malus domestica]	Uncharacterized protein OS=Prunus yedoensis var. nudiflora OX=2094558 GN=Pyn_10690 PE=4 SV=1	NA	NA	NA	NA
Csp_hap1_LG01_01362.1	Probable leucine-rich repeat receptor-like protein kinase IMK3 OS=Arabidopsis thaliana OX=3702 GN=IMK3 PE=1 SV=1	LRR_8	protein phosphorylation(GO:0006468)		protein kinase activity(GO:0004672)| protein binding(GO:0005515)	NA	NA	NA	PREDICTED: probable leucine-rich repeat receptor-like protein kinase IMK3 [Malus domestica]	Uncharacterized protein OS=Prunus yedoensis var. nudiflora OX=2094558 GN=Pyn_10690 PE=4 SV=1	NA	NA	NA	NA
Csp_hap1_LG01_01362.1	Probable leucine-rich repeat receptor-like protein kinase IMK3 OS=Arabidopsis thaliana OX=3702 GN=IMK3 PE=1 SV=1	LRR_8	protein phosphorylation(GO:0006468)		protein kinase activity(GO:0004672)| protein binding(GO:0005515)	NA	NA	NA	PREDICTED: probable leucine-rich repeat receptor-like protein kinase IMK3 [Malus domestica]	Uncharacterized protein OS=Prunus yedoensis var. nudiflora OX=2094558 GN=Pyn_10690 PE=4 SV=1	NA	NA	NA	NA
Csp_hap1_LG01_01397.1	Macro domain-containing protein VPA0103 OS=Vibrio parahaemolyticus serotype O3:K6 (strain RIMD 2210633) OX=223926 GN=VPA0103 PE=4 SV=1	Macro	NA	NA	NA	NA	NA	NA	PREDICTED: macro domain-containing protein VPA0103 [Malus domestica]	Uncharacterized protein OS=Prunus persica OX=3760 GN=PRUPE_2G262000 PE=4 SV=1	KOG2633	Hismacro and SEC14 domain-containing proteins	[K]	Transcription
Csp_hap1_LG01_01400.1		NA	NA	NA	NA	NA	NA	NA			NA	NA	NA	NA
Csp_hap1_LG01_01407.1		LRRNT_2			protein binding(GO:0005515)	NA	NA	NA	HB06p [Malus floribunda]	HB06p OS=Malus floribunda OX=138912 PE=4 SV=1	NA	NA	NA	NA
Csp_hap1_LG01_01407.1		LRR_8			protein binding(GO:0005515)	NA	NA	NA	HB06p [Malus floribunda]	HB06p OS=Malus floribunda OX=138912 PE=4 SV=1	NA	NA	NA	NA
Csp_hap1_LG01_01414.1		NA	NA	NA	NA	NA	NA	NA			NA	NA	NA	NA
Csp_hap1_LG01_01434.1		NA	NA	NA	NA	K08176	MFS transporter, PHS family, inorganic phosphate transporter	NA:NA	PREDICTED: inorganic phosphate transporter 1-1-like [Malus domestica]	Uncharacterized protein OS=Prunus persica OX=3760 GN=PRUPE_2G266200 PE=4 SV=1	NA	NA	NA	NA
Csp_hap1_LG01_01497.1	PLAT domain-containing protein 1 OS=Arabidopsis thaliana OX=3702 GN=PLAT1 PE=1 SV=1	ATS3	NA	NA	NA	NA	NA	NA	PREDICTED: lipoxygenase homology domain-containing protein 1-like [Malus domestica]	Lipoxygenase homology domain-containing protein 1-like OS=Prunus yedoensis var. nudiflora OX=2094558 GN=Pyn_31235 PE=4 SV=1	NA	NA	NA	NA
Csp_hap1_LG01_01565.1		NA	NA	NA	NA	NA	NA	NA			NA	NA	NA	NA
Csp_hap1_LG01_01577.1	Cytochrome P450 704C1 OS=Pinus taeda OX=3352 GN=CYP704C1 PE=2 SV=1	NA	NA	NA	NA	NA	NA	NA	PREDICTED: cytochrome P450 704C1-like [Pyrus x bretschneideri]	Uncharacterized protein OS=Aquilegia coerulea OX=218851 GN=AQUCO_01300545v1 PE=4 SV=1	KOG0157	Cytochrome P450 CYP4/CYP19/CYP26 subfamilies	[I]	Lipid transport and metabolism
Csp_hap1_LG01_01684.1	Cytochrome P450 89A9 OS=Arabidopsis thaliana OX=3702 GN=CYP89A9 PE=2 SV=1	p450	oxidation-reduction process(GO:0055114)		heme binding(GO:0020037)| oxidoreductase activity, acting on paired donors, with incorporation or reduction of molecular oxygen(GO:0016705)| iron ion binding(GO:0005506)	NA	NA	NA	PREDICTED: cytochrome P450 89A2-like [Malus domestica]	Uncharacterized protein OS=Prunus persica OX=3760 GN=PRUPE_2G296600 PE=3 SV=1	KOG0156	Cytochrome P450 CYP2 subfamily	[Q]	Secondary metabolites biosynthesis, transport and catabolism
Csp_hap1_LG01_01722.1		NA	NA	NA	NA	NA	NA	NA			NA	NA	NA	NA
Csp_hap1_LG01_01727.1		DUF295	NA	NA	NA	NA	NA	NA	PREDICTED: F-box protein SKIP23-like [Pyrus x bretschneideri]	F-box protein SKIP23-like OS=Prunus yedoensis var. nudiflora OX=2094558 GN=Pyn_23383 PE=4 SV=1	NA	NA	NA	NA
Csp_hap1_LG01_01837.1	Protein yippee-like At4g27740 OS=Arabidopsis thaliana OX=3702 GN=At4g27740 PE=3 SV=1	Yippee-Mis18	NA	NA	NA	NA	NA	NA	PREDICTED: protein yippee-like At4g27740 [Malus domestica]	Protein yippee-like OS=Prunus persica OX=3760 GN=PRUPE_5G198400 PE=3 SV=1	KOG3399	Predicted Yippee-type zinc-binding protein	[R]	General function prediction only
Csp_hap1_LG02_00015.1	Inositol 1,3,4-trisphosphate 5/6-kinase 4 OS=Arabidopsis thaliana OX=3702 GN=ITPK4 PE=1 SV=2	NA	NA	NA	NA	NA	NA	NA	PREDICTED: inositol 1,3,4-trisphosphate 5/6-kinase 4 [Fragaria vesca subsp. vesca]	Uncharacterized protein OS=Prunus persica OX=3760 GN=PRUPE_7G270000 PE=4 SV=1	NA	NA	NA	NA
Csp_hap1_LG02_00021.1		NA	NA	NA	NA	NA	NA	NA			NA	NA	NA	NA
Csp_hap1_LG02_00124.1	RNA polymerase II C-terminal domain phosphatase-like 4 OS=Arabidopsis thaliana OX=3702 GN=CPL4 PE=1 SV=1	NA	NA	NA	NA	NA	NA	NA	PREDICTED: RNA polymerase II C-terminal domain phosphatase-like 4, partial [Malus domestica]	Uncharacterized protein OS=Rosa chinensis OX=74649 GN=RchiOBHm_Chr2g0085821 PE=4 SV=1	KOG0323	TFIIF-interacting CTD phosphatases, including NLI-interacting factor	[K]	Transcription
Csp_hap1_LG02_00133.1	FIP1[V]-like protein OS=Arabidopsis thaliana OX=3702 GN=FIPS5 PE=1 SV=1	NA	NA	NA	NA	NA	NA	NA	PREDICTED: LOW QUALITY PROTEIN: FIP1[V]-like protein [Pyrus x bretschneideri]	Uncharacterized protein OS=Prunus persica OX=3760 GN=PRUPE_7G260100 PE=4 SV=1	KOG1049	Polyadenylation factor I complex, subunit FIP1	[A]	RNA processing and modification
Csp_hap1_LG02_00237.1		NA	NA	NA	NA	NA	NA	NA			NA	NA	NA	NA
Csp_hap1_LG02_00252.1		NA	NA	NA	NA	NA	NA	NA	PREDICTED: cucumber peeling cupredoxin-like [Malus domestica]		NA	NA	NA	NA
Csp_hap1_LG02_00261.1		NA	NA	NA	NA	NA	NA	NA			NA	NA	NA	NA
Csp_hap1_LG02_00311.1		NA	NA	NA	NA	NA	NA	NA			NA	NA	NA	NA
Csp_hap1_LG02_00340.1		NA	NA	NA	NA	NA	NA	NA	uncharacterized protein LOC18771757 [Prunus persica]	Uncharacterized protein OS=Prunus persica OX=3760 GN=PRUPE_7G233100 PE=4 SV=1	NA	NA	NA	NA
Csp_hap1_LG02_00364.1	Disease resistance protein RPS4B OS=Arabidopsis thaliana OX=3702 GN=RPS4B PE=1 SV=1	NA	NA	NA	NA	NA	NA	NA	PREDICTED: TMV resistance protein N-like [Malus domestica]	NBS-LRR protein OS=Malus domestica OX=3750 GN=Vr2-A PE=4 SV=1	NA	NA	NA	NA
Csp_hap1_LG02_00377.1	Disease resistance protein ADR2 OS=Arabidopsis thaliana OX=3702 GN=ADR2 PE=2 SV=1	NA	NA	NA	NA	NA	NA	NA	PREDICTED: uncharacterized protein LOC103426713 [Malus domestica]	NBS-LRR protein OS=Malus domestica OX=3750 GN=Vr2-A PE=4 SV=1	NA	NA	NA	NA
Csp_hap1_LG02_00439.1		NA	NA	NA	NA	NA	NA	NA	PREDICTED: nudix hydrolase 20, chloroplastic-like [Malus domestica]	Uncharacterized protein OS=Citrus clementina OX=85681 GN=CICLE_v10008608mg PE=4 SV=1	NA	NA	NA	NA
Csp_hap1_LG02_00450.1		NA	NA	NA	NA	NA	NA	NA			NA	NA	NA	NA
Csp_hap1_LG02_00510.1	MDIS1-interacting receptor like kinase 1 OS=Arabidopsis thaliana OX=3702 GN=MIK1 PE=1 SV=1	Pkinase	protein phosphorylation(GO:0006468)		protein binding(GO:0005515)| ATP binding(GO:0005524)| protein kinase activity(GO:0004672)	NA	NA	NA	PREDICTED: LOW QUALITY PROTEIN: receptor-like protein kinase 5 [Malus domestica]	Uncharacterized protein OS=Prunus persica OX=3760 GN=PRUPE_7G219100 PE=3 SV=1	NA	NA	NA	NA
Csp_hap1_LG02_00510.1	MDIS1-interacting receptor like kinase 1 OS=Arabidopsis thaliana OX=3702 GN=MIK1 PE=1 SV=1	LRR_8	protein phosphorylation(GO:0006468)		protein binding(GO:0005515)| ATP binding(GO:0005524)| protein kinase activity(GO:0004672)	NA	NA	NA	PREDICTED: LOW QUALITY PROTEIN: receptor-like protein kinase 5 [Malus domestica]	Uncharacterized protein OS=Prunus persica OX=3760 GN=PRUPE_7G219100 PE=3 SV=1	NA	NA	NA	NA
Csp_hap1_LG02_00511.1		NA	NA	NA	NA	NA	NA	NA	PREDICTED: receptor-like protein kinase HSL1 [Malus domestica]	Uncharacterized protein OS=Brassica rapa subsp. pekinensis OX=51351 PE=3 SV=1	NA	NA	NA	NA
Csp_hap1_LG02_00512.1		NA	NA	NA	NA	NA	NA	NA			NA	NA	NA	NA
Csp_hap1_LG02_00578.1		NA	NA	NA	NA	NA	NA	NA			NA	NA	NA	NA
Csp_hap1_LG02_00609.1	Receptor-like serine/threonine-protein kinase ALE2 OS=Arabidopsis thaliana OX=3702 GN=ALE2 PE=1 SV=1	Pkinase_Tyr	protein phosphorylation(GO:0006468)		protein kinase activity(GO:0004672)	NA	NA	NA	PREDICTED: receptor-like serine/threonine-protein kinase ALE2 [Malus domestica]	Uncharacterized protein OS=Prunus persica OX=3760 GN=PRUPE_7G209300 PE=4 SV=1	KOG1187	Serine/threonine protein kinase	[T]	Signal transduction mechanisms
Csp_hap1_LG02_00612.1	Pathogen-associated molecular patterns-induced protein A70 OS=Arabidopsis thaliana OX=3702 GN=A70 PE=1 SV=1	DUF761	NA	NA	NA	NA	NA	NA	PREDICTED: uncharacterized protein LOC103951864 [Pyrus x bretschneideri]	Uncharacterized protein OS=Prunus yedoensis var. nudiflora OX=2094558 GN=Pyn_08290 PE=4 SV=1	NA	NA	NA	NA
Csp_hap1_LG02_00652.1		NA	NA	NA	NA	NA	NA	NA			NA	NA	NA	NA
Csp_hap1_LG02_00755.1		NA	NA	NA	NA	NA	NA	NA	PREDICTED: TMV resistance protein N-like [Malus domestica]	HD domain class transcription factor OS=Malus domestica OX=3750 GN=HD17 PE=2 SV=1	NA	NA	NA	NA
Csp_hap1_LG02_00767.1		NA	NA	NA	NA	NA	NA	NA	PREDICTED: uncharacterized protein LOC103407008 [Malus domestica]	RBR-type E3 ubiquitin transferase OS=Prunus persica OX=3760 GN=PRUPE_7G191400 PE=3 SV=1	KOG1812	Predicted E3 ubiquitin ligase	[O]	Posttranslational modification, protein turnover, chaperones
Csp_hap1_LG02_00842.1	High mobility group B protein 3 OS=Arabidopsis thaliana OX=3702 GN=HMGB3 PE=1 SV=1	HMG_box	NA	NA	NA	NA	NA	NA	PREDICTED: high mobility group B protein 3-like [Malus domestica]	Uncharacterized protein OS=Prunus persica OX=3760 GN=PRUPE_ppa011596mg PE=4 SV=1	KOG0381	HMG box-containing protein	[R]	General function prediction only
Csp_hap1_LG02_00894.1		NA	NA	NA	NA	NA	NA	NA	PREDICTED: uncharacterized protein LOC103414509 [Malus domestica]	Uncharacterized protein OS=Prunus persica OX=3760 GN=PRUPE_8G025100 PE=4 SV=1	NA	NA	NA	NA
Csp_hap1_LG02_00931.1	Protein transport protein SEC23 OS=Chaetomium globosum (strain ATCC 6205 / CBS 148.51 / DSM 1962 / NBRC 6347 / NRRL 1970) OX=306901 GN=SEC23 PE=3 SV=1	zf-Sec23_Sec24	intracellular protein transport(GO:0006886)| ER to Golgi vesicle-mediated transport(GO:0006888)	COPII vesicle coat(GO:0030127)	zinc ion binding(GO:0008270)	K14006	protein transport protein SEC23	ko04141:Protein processing in endoplasmic reticulum	PREDICTED: protein transport protein SEC23 [Malus domestica]	Protein transport protein SEC23 OS=Rosa chinensis OX=74649 GN=RchiOBHm_Chr1g0341181 PE=3 SV=1	KOG1986	Vesicle coat complex COPII, subunit SEC23	[U]	Intracellular trafficking, secretion, and vesicular transport
Csp_hap1_LG02_00938.1		NA	NA	NA	NA	NA	NA	NA			NA	NA	NA	NA
Csp_hap1_LG02_01021.1	Retrovirus-related Pol polyprotein from transposon TNT 1-94 OS=Nicotiana tabacum OX=4097 PE=2 SV=1	NA	NA	NA	NA	NA	NA	NA	PREDICTED: uncharacterized mitochondrial protein AtMg00810-like [Malus domestica]	Uncharacterized protein OS=Fagus sylvatica OX=28930 GN=FSB_LOCUS50263 PE=4 SV=1	KOG0017	FOG: Transposon-encoded proteins with TYA, reverse transcriptase, integrase domains in various combinations	[R]	General function prediction only
Csp_hap1_LG02_01033.1	60S ribosomal protein L22-3 OS=Arabidopsis thaliana OX=3702 GN=RPL22C PE=2 SV=1	Ribosomal_L22e	translation(GO:0006412)	ribosome(GO:0005840)| intracellular(GO:0005622)	structural constituent of ribosome(GO:0003735)	K02891	large subunit ribosomal protein L22e	ko03010:Ribosome	60S ribosomal protein L22-3 [Prunus persica]	Uncharacterized protein OS=Prunus persica OX=3760 GN=PRUPE_2G144300 PE=4 SV=1	KOG3434	60S ribosomal protein L22	[J]	Translation, ribosomal structure and biogenesis
Csp_hap1_LG02_01166.1		NA	NA	NA	NA	NA	NA	NA	PREDICTED: uncharacterized protein LOC103947482 [Pyrus x bretschneideri]	Uncharacterized protein OS=Prunus yedoensis var. nudiflora OX=2094558 GN=Pyn_02215 PE=4 SV=1	NA	NA	NA	NA
Csp_hap1_LG02_01250.1		NA	NA	NA	NA	NA	NA	NA			NA	NA	NA	NA
Csp_hap1_LG02_01258.1		NA	NA	NA	NA	NA	NA	NA			NA	NA	NA	NA
Csp_hap1_LG02_01269.1		NA	NA	NA	NA	NA	NA	NA			NA	NA	NA	NA
Csp_hap1_LG02_01282.1	Uncharacterized mitochondrial protein AtMg01250 OS=Arabidopsis thaliana OX=3702 GN=AtMg01250 PE=4 SV=1	RVT_1	NA	NA	NA	NA	NA	NA	uncharacterized protein LOC110757915 [Prunus avium]	Uncharacterized protein OS=Fagus sylvatica OX=28930 GN=FSB_LOCUS59177 PE=4 SV=1	KOG1075	FOG: Reverse transcriptase	[R]	General function prediction only
Csp_hap1_LG02_01341.1		NA	NA	NA	NA	NA	NA	NA			NA	NA	NA	NA
Csp_hap1_LG02_01360.1		NA	NA	NA	NA	NA	NA	NA			NA	NA	NA	NA
Csp_hap1_LG02_01616.1	Cytochrome P450 704C1 OS=Pinus taeda OX=3352 GN=CYP704C1 PE=2 SV=1	p450	oxidation-reduction process(GO:0055114)		heme binding(GO:0020037)| iron ion binding(GO:0005506)| oxidoreductase activity, acting on paired donors, with incorporation or reduction of molecular oxygen(GO:0016705)	NA	NA	NA	PREDICTED: cytochrome P450 704C1-like [Malus domestica]	Uncharacterized protein OS=Prunus persica OX=3760 GN=PRUPE_2G148500 PE=3 SV=1	KOG0157	Cytochrome P450 CYP4/CYP19/CYP26 subfamilies	[I]	Lipid transport and metabolism
Csp_hap1_LG02_01690.1		NA	NA	NA	NA	NA	NA	NA			NA	NA	NA	NA
Csp_hap1_LG02_01697.1		NA	NA	NA	NA	NA	NA	NA			NA	NA	NA	NA
Csp_hap1_LG02_01711.1		NA	NA	NA	NA	NA	NA	NA			NA	NA	NA	NA
Csp_hap1_LG02_01727.1		NA	NA	NA	NA	NA	NA	NA	PREDICTED: uncharacterized protein LOC103936034 [Pyrus x bretschneideri]	Uncharacterized protein OS=Prunus persica OX=3760 GN=PRUPE_2G243200 PE=4 SV=1	NA	NA	NA	NA
Csp_hap1_LG02_01742.1		NA	NA	NA	NA	NA	NA	NA			NA	NA	NA	NA
Csp_hap1_LG02_01743.1		NA	NA	NA	NA	NA	NA	NA			NA	NA	NA	NA
Csp_hap1_LG02_01747.1		NA	NA	NA	NA	NA	NA	NA	PREDICTED: LOW QUALITY PROTEIN: topless-related protein 1-like [Malus domestica]	Putative retrotransposon protein OS=Malus domestica OX=3750 PE=4 SV=1	NA	NA	NA	NA
Csp_hap1_LG02_01760.1		NA	NA	NA	NA	NA	NA	NA			NA	NA	NA	NA
Csp_hap1_LG02_01771.1	Retrovirus-related Pol polyprotein from transposon TNT 1-94 OS=Nicotiana tabacum OX=4097 PE=2 SV=1	RVT_2	NA	NA	NA	NA	NA	NA	putative RNA-directed DNA polymerase [Rosa chinensis]	Putative RNA-directed DNA polymerase OS=Rosa chinensis OX=74649 GN=RchiOBHm_Chr2g0166521 PE=4 SV=1	KOG0017	FOG: Transposon-encoded proteins with TYA, reverse transcriptase, integrase domains in various combinations	[R]	General function prediction only
Csp_hap1_LG02_01788.1		NA	NA	NA	NA	NA	NA	NA			NA	NA	NA	NA
Csp_hap1_LG02_01801.1		NA	NA	NA	NA	NA	NA	NA			NA	NA	NA	NA
Csp_hap1_LG02_01805.1		RVT_3			nucleic acid binding(GO:0003676)| RNA-DNA hybrid ribonuclease activity(GO:0004523)	NA	NA	NA	PREDICTED: uncharacterized protein LOC103941496 [Pyrus x bretschneideri]		NA	NA	NA	NA
Csp_hap1_LG02_01822.1	Subtilisin-like protease SBT2.3 OS=Arabidopsis thaliana OX=3702 GN=SBT2.3 PE=2 SV=1	Peptidase_S8	proteolysis(GO:0006508)		serine-type endopeptidase activity(GO:0004252)	NA	NA	NA	PREDICTED: subtilisin-like protease SBT2.2 isoform X1 [Malus domestica]	Uncharacterized protein OS=Prunus persica OX=3760 GN=PRUPE_4G102800 PE=3 SV=1	NA	NA	NA	NA
Csp_hap1_LG02_01825.1		NA	NA	NA	NA	NA	NA	NA	PREDICTED: uncharacterized protein LOC103401073 [Malus domestica]		KOG0017	FOG: Transposon-encoded proteins with TYA, reverse transcriptase, integrase domains in various combinations	[R]	General function prediction only
Csp_hap1_LG02_01868.1	FCS-Like Zinc finger 3 OS=Arabidopsis thaliana OX=3702 GN=FLZ3 PE=1 SV=1	zf-FLZ	NA	NA	NA	NA	NA	NA	PREDICTED: uncharacterized protein LOC103960230 [Pyrus x bretschneideri]	Uncharacterized protein OS=Prunus persica OX=3760 GN=PRUPE_2G118400 PE=4 SV=1	NA	NA	NA	NA
Csp_hap1_LG02_01869.1		NA	NA	NA	NA	NA	NA	NA	PREDICTED: probable beta-1,4-xylosyltransferase IRX10 isoform X1 [Malus domestica]	Uncharacterized protein OS=Prunus persica OX=3760 GN=PRUPE_8G017900 PE=4 SV=1	NA	NA	NA	NA
Csp_hap1_LG02_01870.1	Pyrophosphate-energized vacuolar membrane proton pump OS=Vigna radiata var. radiata OX=3916 PE=1 SV=4	RVT_1	NA	NA	NA	NA	NA	NA	PREDICTED: uncharacterized protein LOC103401277 [Malus domestica]	Uncharacterized protein OS=Fagus sylvatica OX=28930 GN=FSB_LOCUS7109 PE=4 SV=1	KOG1075	FOG: Reverse transcriptase	[R]	General function prediction only
Csp_hap1_LG02_01890.1		NA	NA	NA	NA	NA	NA	NA			NA	NA	NA	NA
Csp_hap1_LG02_01921.1		NA	NA	NA	NA	NA	NA	NA	PREDICTED: uncharacterized protein LOC108169827 [Malus domestica]		NA	NA	NA	NA
Csp_hap1_LG02_01922.1	Retrovirus-related Pol polyprotein from transposon RE1 OS=Arabidopsis thaliana OX=3702 GN=RE1 PE=2 SV=1	RVT_2	NA	NA	NA	NA	NA	NA	PREDICTED: uncharacterized mitochondrial protein AtMg00810-like [Malus domestica]	Uncharacterized protein OS=Fagus sylvatica OX=28930 GN=FSB_LOCUS25980 PE=4 SV=1	KOG0017	FOG: Transposon-encoded proteins with TYA, reverse transcriptase, integrase domains in various combinations	[R]	General function prediction only
Csp_hap1_LG02_01924.1		Chromo	NA	NA	NA	NA	NA	NA	PREDICTED: uncharacterized protein LOC103337735 [Prunus mume]	uncharacterized protein LOC107793286 OS=Nicotiana tabacum OX=4097 GN=LOC107793286 PE=4 SV=1	KOG0017	FOG: Transposon-encoded proteins with TYA, reverse transcriptase, integrase domains in various combinations	[R]	General function prediction only
Csp_hap1_LG02_01932.1		NA	NA	NA	NA	NA	NA	NA			NA	NA	NA	NA
Csp_hap1_LG02_01974.1		NA	NA	NA	NA	NA	NA	NA			NA	NA	NA	NA
Csp_hap1_LG02_02030.1		NA	NA	NA	NA	NA	NA	NA	PREDICTED: transcriptional activator DEMETER-like [Pyrus x bretschneideri]	Uncharacterized protein OS=Prunus persica OX=3760 GN=PRUPE_7G005000 PE=4 SV=1	NA	NA	NA	NA
Csp_hap1_LG02_02031.1		NA	NA	NA	NA	NA	NA	NA			NA	NA	NA	NA
Csp_hap1_LG02_02033.1		GUB_WAK_bind			polysaccharide binding(GO:0030247)	NA	NA	NA	PREDICTED: uncharacterized protein LOC103331245 [Prunus mume]	Uncharacterized protein OS=Prunus persica OX=3760 GN=PRUPE_2G087800 PE=4 SV=1	NA	NA	NA	NA
Csp_hap1_LG02_02076.1		NA	NA	NA	NA	NA	NA	NA			NA	NA	NA	NA
Csp_hap1_LG02_02106.1		NA	NA	NA	NA	K17422	large subunit ribosomal protein L41	NA:NA	hypothetical protein EUGRSUZ_F00376, partial [Eucalyptus grandis]	39S ribosomal protein L41-A, mitochondrial-like OS=Juglans regia OX=51240 GN=LOC108989041 PE=4 SV=1	KOG4756	Mitochondrial ribosomal protein L27	[J]	Translation, ribosomal structure and biogenesis
Csp_hap1_LG02_02132.1		Glyco_hydro_3_C	carbohydrate metabolic process(GO:0005975)		hydrolase activity, hydrolyzing O-glycosyl compounds(GO:0004553)	NA	NA	NA	PREDICTED: beta-glucosidase BoGH3B-like isoform X1 [Malus domestica]	Uncharacterized protein OS=Prunus persica OX=3760 GN=PRUPE_2G065700 PE=4 SV=1	NA	NA	NA	NA
Csp_hap1_LG02_02136.1	Sucrose-phosphatase 1 OS=Nicotiana tabacum OX=4097 GN=SPP1 PE=2 SV=1	S6PP	sucrose biosynthetic process(GO:0005986)		sucrose-phosphate phosphatase activity(GO:0050307)	K07024	sucrose-6-phosphatase	NA:NA	PREDICTED: sucrose-phosphatase 1-like isoform X2 [Malus domestica]	Sucrose phosphate phosphatase OS=Malus domestica OX=3750 PE=2 SV=1	NA	NA	NA	NA
Csp_hap1_LG02_02136.1	Sucrose-phosphatase 1 OS=Nicotiana tabacum OX=4097 GN=SPP1 PE=2 SV=1	S6PP_C	sucrose biosynthetic process(GO:0005986)		sucrose-phosphate phosphatase activity(GO:0050307)	K07024	sucrose-6-phosphatase	NA:NA	PREDICTED: sucrose-phosphatase 1-like isoform X2 [Malus domestica]	Sucrose phosphate phosphatase OS=Malus domestica OX=3750 PE=2 SV=1	NA	NA	NA	NA
Csp_hap1_LG02_02137.1		Glyco_hydro_3_C	carbohydrate metabolic process(GO:0005975)		hydrolase activity, hydrolyzing O-glycosyl compounds(GO:0004553)	K05349	beta-glucosidase	ko00460:Cyanoamino acid metabolism|ko00500:Starch and sucrose metabolism|ko00940:Phenylpropanoid biosynthesis	PREDICTED: beta-glucosidase BoGH3B-like isoform X1 [Malus domestica]	Uncharacterized protein OS=Prunus persica OX=3760 GN=PRUPE_2G065700 PE=4 SV=1	NA	NA	NA	NA
Csp_hap1_LG02_02137.1		Glyco_hydro_3	carbohydrate metabolic process(GO:0005975)		hydrolase activity, hydrolyzing O-glycosyl compounds(GO:0004553)	K05349	beta-glucosidase	ko00460:Cyanoamino acid metabolism|ko00500:Starch and sucrose metabolism|ko00940:Phenylpropanoid biosynthesis	PREDICTED: beta-glucosidase BoGH3B-like isoform X1 [Malus domestica]	Uncharacterized protein OS=Prunus persica OX=3760 GN=PRUPE_2G065700 PE=4 SV=1	NA	NA	NA	NA
Csp_hap1_LG02_02140.1		Glyco_hydro_3_C	carbohydrate metabolic process(GO:0005975)		hydrolase activity, hydrolyzing O-glycosyl compounds(GO:0004553)	NA	NA	NA	PREDICTED: beta-glucosidase BoGH3B-like isoform X1 [Malus domestica]	Uncharacterized protein OS=Prunus persica OX=3760 GN=PRUPE_2G065700 PE=4 SV=1	NA	NA	NA	NA
Csp_hap1_LG02_02141.1	Disease resistance protein RPS4B OS=Arabidopsis thaliana OX=3702 GN=RPS4B PE=1 SV=1	NA	NA	NA	NA	NA	NA	NA	PREDICTED: protein SUPPRESSOR OF npr1-1, CONSTITUTIVE 1-like [Pyrus x bretschneideri]	Uncharacterized protein OS=Citrus unshiu OX=55188 GN=CUMW_084690 PE=4 SV=1	NA	NA	NA	NA
Csp_hap1_LG02_02142.1	TMV resistance protein N OS=Nicotiana glutinosa OX=35889 GN=N PE=1 SV=1	TIR	signal transduction(GO:0007165)		protein binding(GO:0005515)	NA	NA	NA	PREDICTED: TMV resistance protein N-like, partial [Pyrus x bretschneideri]	Putative TIR domain, winged helix-turn-helix DNA-binding domain-containing protein OS=Rosa chinensis OX=74649 GN=RchiOBHm_Chr1g0375921 PE=4 SV=1	NA	NA	NA	NA
Csp_hap1_LG02_02146.1	Probable sucrose-phosphatase 2 OS=Arabidopsis thaliana OX=3702 GN=SPP2 PE=2 SV=2	S6PP_C	sucrose biosynthetic process(GO:0005986)		sucrose-phosphate phosphatase activity(GO:0050307)	K07024	sucrose-6-phosphatase	NA:NA	PREDICTED: sucrose-phosphatase 1-like isoform X1 [Pyrus x bretschneideri]	Uncharacterized protein OS=Prunus persica OX=3760 GN=PRUPE_5G001900 PE=4 SV=1	NA	NA	NA	NA
Csp_hap1_LG02_02146.1	Probable sucrose-phosphatase 2 OS=Arabidopsis thaliana OX=3702 GN=SPP2 PE=2 SV=2	S6PP	sucrose biosynthetic process(GO:0005986)		sucrose-phosphate phosphatase activity(GO:0050307)	K07024	sucrose-6-phosphatase	NA:NA	PREDICTED: sucrose-phosphatase 1-like isoform X1 [Pyrus x bretschneideri]	Uncharacterized protein OS=Prunus persica OX=3760 GN=PRUPE_5G001900 PE=4 SV=1	NA	NA	NA	NA
Csp_hap1_LG02_02147.1		Glyco_hydro_3_C	carbohydrate metabolic process(GO:0005975)		hydrolase activity, hydrolyzing O-glycosyl compounds(GO:0004553)	NA	NA	NA	PREDICTED: beta-glucosidase BoGH3B-like [Malus domestica]	Uncharacterized protein OS=Prunus persica OX=3760 GN=PRUPE_2G065700 PE=4 SV=1	NA	NA	NA	NA
Csp_hap1_LG02_02228.1		NA	NA	NA	NA	NA	NA	NA			NA	NA	NA	NA
Csp_hap1_LG02_02274.1		NA	NA	NA	NA	NA	NA	NA			NA	NA	NA	NA
Csp_hap1_LG02_02288.1		NA	NA	NA	NA	NA	NA	NA			NA	NA	NA	NA
Csp_hap1_LG02_02309.1		NA	NA	NA	NA	NA	NA	NA			NA	NA	NA	NA
Csp_hap1_LG02_02384.1		NA	NA	NA	NA	NA	NA	NA	PREDICTED: repetitive proline-rich cell wall protein 2 [Pyrus x bretschneideri]	Proline-rich protein 4-like OS=Prunus yedoensis var. nudiflora OX=2094558 GN=Pyn_35284 PE=4 SV=1	NA	NA	NA	NA
Csp_hap1_LG02_02440.1	40S ribosomal protein S2-4 OS=Arabidopsis thaliana OX=3702 GN=RPS2D PE=2 SV=1	NA	NA	NA	NA	K02981	small subunit ribosomal protein S2e	ko03010:Ribosome	PREDICTED: 40S ribosomal protein S2-4-like [Malus domestica]	Ribosomal protein S5 family protein isoform 1 OS=Theobroma cacao OX=3641 GN=TCM_040724 PE=3 SV=1	KOG0877	40S ribosomal protein S2/30S ribosomal protein S5	[J]	Translation, ribosomal structure and biogenesis
Csp_hap1_LG02_02478.1		NA	NA	NA	NA	NA	NA	NA			NA	NA	NA	NA
Csp_hap1_LG02_02488.1		NA	NA	NA	NA	NA	NA	NA	NBS-LRR-like protein, partial [Malus baccata]	NBS-LRR-like protein (Fragment) OS=Malus baccata OX=106549 PE=4 SV=1	NA	NA	NA	NA
Csp_hap1_LG02_02601.1		NA	NA	NA	NA	NA	NA	NA			NA	NA	NA	NA
Csp_hap1_LG02_02605.1		NA	NA	NA	NA	NA	NA	NA	PREDICTED: uncharacterized protein LOC103408701 isoform X2 [Malus domestica]		NA	NA	NA	NA
Csp_hap1_LG02_02606.1		PMD	NA	NA	NA	NA	NA	NA	PREDICTED: uncharacterized protein LOC108174535 [Malus domestica]	Uncharacterized protein OS=Prunus yedoensis var. nudiflora OX=2094558 GN=Pyn_08971 PE=4 SV=1	NA	NA	NA	NA
Csp_hap1_LG03_00013.1		NA	NA	NA	NA	NA	NA	NA			NA	NA	NA	NA
Csp_hap1_LG03_00033.1		NA	NA	NA	NA	K13095	splicing factor 1	NA:NA	T2.13 [Malus x robusta]	T2.13 protein OS=Malus x robusta OX=1184610 GN=T2.13 PE=4 SV=1	KOG0119	Splicing factor 1/branch point binding protein (RRM superfamily)	[A]	RNA processing and modification
Csp_hap1_LG03_00100.1	Retrovirus-related Pol polyprotein from transposon TNT 1-94 OS=Nicotiana tabacum OX=4097 PE=2 SV=1	RVT_2	NA	NA	NA	NA	NA	NA	hypothetical protein VITISV_029441 [Vitis vinifera]	Uncharacterized protein OS=Fagus sylvatica OX=28930 GN=FSB_LOCUS24121 PE=4 SV=1	KOG0017	FOG: Transposon-encoded proteins with TYA, reverse transcriptase, integrase domains in various combinations	[R]	General function prediction only
Csp_hap1_LG03_00110.1	G-type lectin S-receptor-like serine/threonine-protein kinase LECRK4 OS=Oryza sativa subsp. indica OX=39946 GN=LECRK4 PE=3 SV=1	Pkinase	protein phosphorylation(GO:0006468)		protein kinase activity(GO:0004672)| ATP binding(GO:0005524)	NA	NA	NA	PREDICTED: G-type lectin S-receptor-like serine/threonine-protein kinase LECRK3 [Pyrus x bretschneideri]	G-type lectin S-receptor-like serine/threonine-protein kinase RLK1 OS=Prunus yedoensis var. nudiflora OX=2094558 GN=Pyn_29525 PE=4 SV=1	NA	NA	NA	NA
Csp_hap1_LG03_00114.1	G-type lectin S-receptor-like serine/threonine-protein kinase LECRK2 OS=Oryza sativa subsp. indica OX=39946 GN=LECRK2 PE=2 SV=1	NA	NA	NA	NA	NA	NA	NA	PREDICTED: G-type lectin S-receptor-like serine/threonine-protein kinase LECRK2 [Pyrus x bretschneideri]	G-type lectin S-receptor-like serine/threonine-protein kinase LECRK3 OS=Prunus yedoensis var. nudiflora OX=2094558 GN=Pyn_29507 PE=4 SV=1	NA	NA	NA	NA
Csp_hap1_LG03_00124.1	60S ribosomal protein L31 OS=Nicotiana glutinosa OX=35889 GN=RPL31 PE=2 SV=1	Ribosomal_L31e	translation(GO:0006412)	ribosome(GO:0005840)	structural constituent of ribosome(GO:0003735)	K02910	large subunit ribosomal protein L31e	ko03010:Ribosome	PREDICTED: 60S ribosomal protein L31-like [Juglans regia]	60S ribosomal protein L31 OS=Dendrobium catenatum OX=906689 GN=RPL31 PE=4 SV=1	KOG0893	60S ribosomal protein L31	[J]	Translation, ribosomal structure and biogenesis
Csp_hap1_LG03_00177.1	60S ribosomal protein L17 OS=Zea mays OX=4577 GN=RPL17 PE=2 SV=1	DUF4371	translation(GO:0006412)	ribosome(GO:0005840)	structural constituent of ribosome(GO:0003735)	NA	NA	NA	PREDICTED: fidgetin-like protein 1 [Malus domestica]	Fidgetin-like protein 1 OS=Prunus yedoensis var. nudiflora OX=2094558 GN=Pyn_35416 PE=3 SV=1	KOG3353	60S ribosomal protein L22	[J]	Translation, ribosomal structure and biogenesis
Csp_hap1_LG03_00177.1	60S ribosomal protein L17 OS=Zea mays OX=4577 GN=RPL17 PE=2 SV=1	Ribosomal_L22	translation(GO:0006412)	ribosome(GO:0005840)	structural constituent of ribosome(GO:0003735)	NA	NA	NA	PREDICTED: fidgetin-like protein 1 [Malus domestica]	Fidgetin-like protein 1 OS=Prunus yedoensis var. nudiflora OX=2094558 GN=Pyn_35416 PE=3 SV=1	KOG3353	60S ribosomal protein L22	[J]	Translation, ribosomal structure and biogenesis
Csp_hap1_LG03_00195.1	Mediator of RNA polymerase II transcription subunit 15a OS=Arabidopsis thaliana OX=3702 GN=MED15A PE=1 SV=1	KIX_2	NA	NA	NA	NA	NA	NA	PREDICTED: uncharacterized protein LOC103940355 [Pyrus x bretschneideri]	mediator of RNA polymerase II transcription subunit 15a-like OS=Cicer arietinum OX=3827 GN=LOC101506124 PE=4 SV=1	NA	NA	NA	NA
Csp_hap1_LG03_00195.1	Mediator of RNA polymerase II transcription subunit 15a OS=Arabidopsis thaliana OX=3702 GN=MED15A PE=1 SV=1	KIX_2	NA	NA	NA	NA	NA	NA	PREDICTED: uncharacterized protein LOC103940355 [Pyrus x bretschneideri]	mediator of RNA polymerase II transcription subunit 15a-like OS=Cicer arietinum OX=3827 GN=LOC101506124 PE=4 SV=1	NA	NA	NA	NA
Csp_hap1_LG03_00195.1	Mediator of RNA polymerase II transcription subunit 15a OS=Arabidopsis thaliana OX=3702 GN=MED15A PE=1 SV=1	KIX_2	NA	NA	NA	NA	NA	NA	PREDICTED: uncharacterized protein LOC103940355 [Pyrus x bretschneideri]	mediator of RNA polymerase II transcription subunit 15a-like OS=Cicer arietinum OX=3827 GN=LOC101506124 PE=4 SV=1	NA	NA	NA	NA
Csp_hap1_LG03_00196.1	Protein POLLENLESS 3-LIKE 2 OS=Arabidopsis thaliana OX=3702 GN=At3g51280 PE=2 SV=1	NA	NA	NA	NA	NA	NA	NA	PREDICTED: uncharacterized protein LOC103446173 [Malus domestica]	Uncharacterized protein OS=Prunus persica OX=3760 GN=PRUPE_4G091600 PE=4 SV=1	NA	NA	NA	NA
Csp_hap1_LG03_00199.1		DUF247	NA	NA	NA	NA	NA	NA	UPF0481 protein [Prunus yedoensis var. nudiflora]	UPF0481 protein OS=Prunus yedoensis var. nudiflora OX=2094558 GN=Pyn_23536 PE=4 SV=1	NA	NA	NA	NA
Csp_hap1_LG03_00200.1	Mediator of RNA polymerase II transcription subunit 15a OS=Arabidopsis thaliana OX=3702 GN=MED15A PE=1 SV=1	KIX_2	NA	NA	NA	K14972	PAX-interacting protein 1	NA:NA	PREDICTED: mediator of RNA polymerase II transcription subunit 15a [Pyrus x bretschneideri]	Uncharacterized protein OS=Prunus persica OX=3760 GN=PRUPE_6G027500 PE=4 SV=1	NA	NA	NA	NA
Csp_hap1_LG03_00204.1		NA	NA	NA	NA	NA	NA	NA	PREDICTED: prostatic spermine-binding protein-like [Malus domestica]		NA	NA	NA	NA
Csp_hap1_LG03_00217.1		NA	NA	NA	NA	NA	NA	NA			NA	NA	NA	NA
Csp_hap1_LG03_00232.1		HMA	metal ion transport(GO:0030001)		metal ion binding(GO:0046872)	NA	NA	NA	PREDICTED: uncharacterized protein LOC103931496 [Pyrus x bretschneideri]	Heavy metal-associated isoprenylated plant protein 47 OS=Prunus yedoensis var. nudiflora OX=2094558 GN=Pyn_32276 PE=4 SV=1	NA	NA	NA	NA
Csp_hap1_LG03_00241.1		NA	NA	NA	NA	NA	NA	NA	PREDICTED: major oleosin NAP-II [Pyrus x bretschneideri]		NA	NA	NA	NA
Csp_hap1_LG03_00271.1	ABC transporter C family member 10 OS=Arabidopsis thaliana OX=3702 GN=ABCC10 PE=2 SV=2	ABC_tran			ATPase activity(GO:0016887)| ATP binding(GO:0005524)	NA	NA	NA	PREDICTED: ABC transporter C family member 10-like [Fragaria vesca subsp. vesca]	Uncharacterized protein OS=Prunus persica OX=3760 GN=PRUPE_ppa022836mg PE=4 SV=1	KOG0054	Multidrug resistance-associated protein/mitoxantrone resistance protein, ABC superfamily	[Q]	Secondary metabolites biosynthesis, transport and catabolism
Csp_hap1_LG03_00294.1	FH protein interacting protein FIP2 OS=Arabidopsis thaliana OX=3702 GN=FIP2 PE=1 SV=1	Pentapeptide	protein homooligomerization(GO:0051260)			NA	NA	NA	PREDICTED: FH protein interacting protein FIP2-like [Pyrus x bretschneideri]	FH protein interacting protein FIP2-like OS=Gossypium hirsutum OX=3635 GN=LOC107940406 PE=4 SV=1	KOG1665	AFH1-interacting protein FIP2, contains BTB/POZ domain and pentapeptide repeats	[R]	General function prediction only
Csp_hap1_LG03_00294.1	FH protein interacting protein FIP2 OS=Arabidopsis thaliana OX=3702 GN=FIP2 PE=1 SV=1	BTB_2	protein homooligomerization(GO:0051260)			NA	NA	NA	PREDICTED: FH protein interacting protein FIP2-like [Pyrus x bretschneideri]	FH protein interacting protein FIP2-like OS=Gossypium hirsutum OX=3635 GN=LOC107940406 PE=4 SV=1	KOG1665	AFH1-interacting protein FIP2, contains BTB/POZ domain and pentapeptide repeats	[R]	General function prediction only
Csp_hap1_LG03_00294.1	FH protein interacting protein FIP2 OS=Arabidopsis thaliana OX=3702 GN=FIP2 PE=1 SV=1	Pentapeptide	protein homooligomerization(GO:0051260)			NA	NA	NA	PREDICTED: FH protein interacting protein FIP2-like [Pyrus x bretschneideri]	FH protein interacting protein FIP2-like OS=Gossypium hirsutum OX=3635 GN=LOC107940406 PE=4 SV=1	KOG1665	AFH1-interacting protein FIP2, contains BTB/POZ domain and pentapeptide repeats	[R]	General function prediction only
Csp_hap1_LG03_00303.1	Putative B3 domain-containing protein At5g58280 OS=Arabidopsis thaliana OX=3702 GN=At5g58280 PE=3 SV=1	B3	electron transport chain(GO:0022900)	respiratory chain(GO:0070469)| mitochondrial inner membrane(GO:0005743)	DNA binding(GO:0003677)	NA	NA	NA	PREDICTED: putative B3 domain-containing protein At5g58280 isoform X2 [Pyrus x bretschneideri]	Uncharacterized protein OS=Prunus persica OX=3760 GN=PRUPE_6G038900 PE=4 SV=1	NA	NA	NA	NA
Csp_hap1_LG03_00303.1	Putative B3 domain-containing protein At5g58280 OS=Arabidopsis thaliana OX=3702 GN=At5g58280 PE=3 SV=1	Cyt_b-c1_8	electron transport chain(GO:0022900)	respiratory chain(GO:0070469)| mitochondrial inner membrane(GO:0005743)	DNA binding(GO:0003677)	NA	NA	NA	PREDICTED: putative B3 domain-containing protein At5g58280 isoform X2 [Pyrus x bretschneideri]	Uncharacterized protein OS=Prunus persica OX=3760 GN=PRUPE_6G038900 PE=4 SV=1	NA	NA	NA	NA
Csp_hap1_LG03_00305.1	Putative disease resistance protein RGA4 OS=Solanum bulbocastanum OX=147425 GN=RGA4 PE=2 SV=1	NB-ARC			ADP binding(GO:0043531)	NA	NA	NA	PREDICTED: putative disease resistance protein RGA3 [Pyrus x bretschneideri]	Uncharacterized protein (Fragment) OS=Prunus persica OX=3760 GN=PRUPE_1G011000 PE=4 SV=1	KOG4658	Apoptotic ATPase	[T]	Signal transduction mechanisms
Csp_hap1_LG03_00306.1		NA	NA	NA	NA	NA	NA	NA	PREDICTED: putative disease resistance protein RGA1 [Malus domestica]	Putative leucine-rich repeat domain, L domain-containing protein OS=Rosa chinensis OX=74649 GN=RchiOBHm_Chr4g0414441 PE=4 SV=1	NA	NA	NA	NA
Csp_hap1_LG03_00307.1	Putative disease resistance protein RGA1 OS=Solanum bulbocastanum OX=147425 GN=RGA1 PE=2 SV=2	NA	NA	NA	NA	NA	NA	NA	PREDICTED: putative disease resistance protein RGA1 [Pyrus x bretschneideri]	Uncharacterized protein OS=Prunus persica OX=3760 GN=PRUPE_1G163700 PE=4 SV=1	NA	NA	NA	NA
Csp_hap1_LG03_00312.1		NA	NA	NA	NA	NA	NA	NA	PREDICTED: putative disease resistance protein RGA4 isoform X1 [Pyrus x bretschneideri]	Uncharacterized protein (Fragment) OS=Prunus persica OX=3760 GN=PRUPE_ppa014755mg PE=4 SV=1	NA	NA	NA	NA
Csp_hap1_LG03_00325.1	Trans-cinnamate 4-monooxygenase OS=Pisum sativum OX=3888 GN=CYP73A9 PE=2 SV=2	p450	oxidation-reduction process(GO:0055114)		heme binding(GO:0020037)| iron ion binding(GO:0005506)| oxidoreductase activity, acting on paired donors, with incorporation or reduction of molecular oxygen(GO:0016705)	NA	NA	NA	PREDICTED: trans-cinnamate 4-monooxygenase-like [Malus domestica]	Cinnamic acid 4-hydroxylase-like protein OS=Pyrus x bretschneideri OX=225117 PE=2 SV=1	KOG0156	Cytochrome P450 CYP2 subfamily	[Q]	Secondary metabolites biosynthesis, transport and catabolism
Csp_hap1_LG03_00337.1		NA	NA	NA	NA	NA	NA	NA	PREDICTED: uncharacterized protein LOC103418064 isoform X2 [Malus domestica]		NA	NA	NA	NA
Csp_hap1_LG03_00338.1		NA	NA	NA	NA	NA	NA	NA	PREDICTED: putative disease resistance protein RGA4 isoform X1 [Pyrus x bretschneideri]	Putative P-loop containing nucleoside triphosphate hydrolase, leucine-rich repeat domain, L OS=Rosa chinensis OX=74649 GN=RchiOBHm_Chr1g0317871 PE=3 SV=1	NA	NA	NA	NA
Csp_hap1_LG03_00340.1	40S ribosomal protein S26 OS=Oryza sativa subsp. japonica OX=39947 GN=RPS26 PE=2 SV=2	Sod_Fe_N	superoxide metabolic process(GO:0006801)| oxidation-reduction process(GO:0055114)| translation(GO:0006412)	ribosome(GO:0005840)| intracellular(GO:0005622)	metal ion binding(GO:0046872)| structural constituent of ribosome(GO:0003735)| superoxide dismutase activity(GO:0004784)	K02976	small subunit ribosomal protein S26e	ko03010:Ribosome	LOW QUALITY PROTEIN: Sod_Fe_N domain-containing protein/Ribosomal_S26e domain-containing protein/Sod_Fe_C domain-containing protein [Cephalotus follicularis]	Sod_Fe_N domain-containing protein/Ribosomal_S26e domain-containing protein/Sod_Fe_C domain-containing protein OS=Cephalotus follicularis OX=3775 GN=CFOL_v3_06016 PE=4 SV=1	KOG1768	40s ribosomal protein S26	[J]	Translation, ribosomal structure and biogenesis
Csp_hap1_LG03_00340.1	40S ribosomal protein S26 OS=Oryza sativa subsp. japonica OX=39947 GN=RPS26 PE=2 SV=2	Ribosomal_S26e	superoxide metabolic process(GO:0006801)| oxidation-reduction process(GO:0055114)| translation(GO:0006412)	ribosome(GO:0005840)| intracellular(GO:0005622)	metal ion binding(GO:0046872)| structural constituent of ribosome(GO:0003735)| superoxide dismutase activity(GO:0004784)	K02976	small subunit ribosomal protein S26e	ko03010:Ribosome	LOW QUALITY PROTEIN: Sod_Fe_N domain-containing protein/Ribosomal_S26e domain-containing protein/Sod_Fe_C domain-containing protein [Cephalotus follicularis]	Sod_Fe_N domain-containing protein/Ribosomal_S26e domain-containing protein/Sod_Fe_C domain-containing protein OS=Cephalotus follicularis OX=3775 GN=CFOL_v3_06016 PE=4 SV=1	KOG1768	40s ribosomal protein S26	[J]	Translation, ribosomal structure and biogenesis
Csp_hap1_LG03_00340.1	40S ribosomal protein S26 OS=Oryza sativa subsp. japonica OX=39947 GN=RPS26 PE=2 SV=2	Sod_Fe_C	superoxide metabolic process(GO:0006801)| oxidation-reduction process(GO:0055114)| translation(GO:0006412)	ribosome(GO:0005840)| intracellular(GO:0005622)	metal ion binding(GO:0046872)| structural constituent of ribosome(GO:0003735)| superoxide dismutase activity(GO:0004784)	K02976	small subunit ribosomal protein S26e	ko03010:Ribosome	LOW QUALITY PROTEIN: Sod_Fe_N domain-containing protein/Ribosomal_S26e domain-containing protein/Sod_Fe_C domain-containing protein [Cephalotus follicularis]	Sod_Fe_N domain-containing protein/Ribosomal_S26e domain-containing protein/Sod_Fe_C domain-containing protein OS=Cephalotus follicularis OX=3775 GN=CFOL_v3_06016 PE=4 SV=1	KOG1768	40s ribosomal protein S26	[J]	Translation, ribosomal structure and biogenesis
Csp_hap1_LG03_00347.1		NA	NA	NA	NA	NA	NA	NA	PREDICTED: putative disease resistance protein RGA3 [Malus domestica]	Uncharacterized protein (Fragment) OS=Prunus persica OX=3760 GN=PRUPE_ppa025442mg PE=4 SV=1	NA	NA	NA	NA
Csp_hap1_LG03_00359.1		NA	NA	NA	NA	NA	NA	NA	PREDICTED: uncharacterized protein LOC108866564 [Pyrus x bretschneideri]		NA	NA	NA	NA
Csp_hap1_LG03_00365.1		NA	NA	NA	NA	NA	NA	NA	PREDICTED: sperm-associated antigen 1-like [Pyrus x bretschneideri]	Uncharacterized protein OS=Prunus persica OX=3760 GN=PRUPE_5G242200 PE=4 SV=1	NA	NA	NA	NA
Csp_hap1_LG03_00374.1	Heavy metal-associated isoprenylated plant protein 36 OS=Arabidopsis thaliana OX=3702 GN=HIPP36 PE=2 SV=1	HMA	metal ion transport(GO:0030001)		metal ion binding(GO:0046872)	NA	NA	NA	PREDICTED: uncharacterized protein LOC103450909 [Malus domestica]	Uncharacterized protein OS=Prunus persica OX=3760 GN=PRUPE_6G321400 PE=4 SV=1	KOG1603	Copper chaperone	[P]	Inorganic ion transport and metabolism
Csp_hap1_LG03_00389.1		NA	NA	NA	NA	NA	NA	NA			NA	NA	NA	NA
Csp_hap1_LG03_00400.1		NA	NA	NA	NA	NA	NA	NA	PREDICTED: uncharacterized protein LOC103431555 [Malus domestica]		NA	NA	NA	NA
Csp_hap1_LG03_00401.1		NA	NA	NA	NA	NA	NA	NA			NA	NA	NA	NA
Csp_hap1_LG03_00402.1		NA	NA	NA	NA	NA	NA	NA	PREDICTED: uncharacterized protein LOC108172530 [Malus domestica]		NA	NA	NA	NA
Csp_hap1_LG03_00407.1		NA	NA	NA	NA	NA	NA	NA	PREDICTED: intracellular protein transport protein USO1-like isoform X1 [Pyrus x bretschneideri]		NA	NA	NA	NA
Csp_hap1_LG03_00408.1		NA	NA	NA	NA	NA	NA	NA			NA	NA	NA	NA
Csp_hap1_LG03_00410.1		NA	NA	NA	NA	NA	NA	NA			NA	NA	NA	NA
Csp_hap1_LG03_00415.1	Gamma-interferon-responsive lysosomal thiol protein OS=Arabidopsis thaliana OX=3702 GN=GILT PE=2 SV=1	GILT	NA	NA	NA	K08059	interferon, gamma-inducible protein 30	ko04612:Antigen processing and presentation	PREDICTED: gamma-interferon-inducible lysosomal thiol reductase-like isoform X1 [Pyrus x bretschneideri]	Uncharacterized protein OS=Prunus persica OX=3760 GN=PRUPE_6G051500 PE=4 SV=1	KOG3160	Gamma-interferon inducible lysosomal thiol reductase	[O]	Posttranslational modification, protein turnover, chaperones
Csp_hap1_LG03_00419.1	Zinc finger BED domain-containing protein RICESLEEPER 2 OS=Oryza sativa subsp. japonica OX=39947 GN=Os03g0733400 PE=2 SV=1	DUF4413			DNA binding(GO:0003677)	NA	NA	NA	zinc finger BED domain-containing protein RICESLEEPER 2 [Prunus persica]	Uncharacterized protein OS=Prunus persica OX=3760 GN=PRUPE_ppa018034mg PE=4 SV=1	KOG1121	Tam3-transposase (Ac family)	[L]	Replication, recombination and repair
Csp_hap1_LG03_00420.1	Chaperonin 60 subunit beta 2, chloroplastic OS=Arabidopsis thaliana OX=3702 GN=CPN60B2 PE=1 SV=1	Cpn60_TCP1			ATP binding(GO:0005524)	NA	NA	NA	PREDICTED: uncharacterized protein LOC103402979 isoform X2 [Malus domestica]	Uncharacterized protein OS=Prunus yedoensis var. nudiflora OX=2094558 GN=Pyn_22352 PE=4 SV=1	KOG2772	Transaldolase	[G]	Carbohydrate transport and metabolism
Csp_hap1_LG03_00430.1	Receptor-like protein kinase FERONIA OS=Arabidopsis thaliana OX=3702 GN=FER PE=1 SV=1	NA	NA	NA	NA	NA	NA	NA	PREDICTED: receptor-like protein kinase FERONIA [Malus domestica]	Uncharacterized protein OS=Rosa chinensis OX=74649 GN=RchiOBHm_Chr7g0211011 PE=4 SV=1	KOG1187	Serine/threonine protein kinase	[T]	Signal transduction mechanisms
Csp_hap1_LG03_00434.1		NA	NA	NA	NA	NA	NA	NA			NA	NA	NA	NA
Csp_hap1_LG03_00436.1		NA	NA	NA	NA	NA	NA	NA			NA	NA	NA	NA
Csp_hap1_LG03_00450.1		MULE	NA	NA	NA	NA	NA	NA	PREDICTED: protein FAR1-RELATED SEQUENCE 5-like [Malus domestica]	Protein FAR1-related sequence 5-like OS=Trifolium pratense OX=57577 GN=L195_g027684 PE=4 SV=1	NA	NA	NA	NA
Csp_hap1_LG03_00454.1	Gibberellin 2-beta-dioxygenase 8 OS=Arabidopsis thaliana OX=3702 GN=GA2OX8 PE=1 SV=2	2OG-FeII_Oxy	oxidation-reduction process(GO:0055114)		oxidoreductase activity(GO:0016491)	NA	NA	NA	PREDICTED: gibberellin 2-beta-dioxygenase 8-like [Pyrus x bretschneideri]	Uncharacterized protein OS=Prunus persica OX=3760 GN=PRUPE_6G055300 PE=3 SV=1	KOG0143	Iron/ascorbate family oxidoreductases	[R]	General function prediction only
Csp_hap1_LG03_00455.1	Gibberellin 3-beta-dioxygenase 1 OS=Pisum sativum OX=3888 GN=LE PE=1 SV=1	DIOX_N	NA	NA	NA	NA	NA	NA	PREDICTED: gibberellin 2-beta-dioxygenase 8-like [Pyrus x bretschneideri]	Gibberellin 2-beta-dioxygenase 8 OS=Prunus yedoensis var. nudiflora OX=2094558 GN=Pyn_02306 PE=3 SV=1	KOG0143	Iron/ascorbate family oxidoreductases	[R]	General function prediction only
Csp_hap1_LG03_00458.1		NA	NA	NA	NA	NA	NA	NA	PREDICTED: putative disease resistance protein RGA3 [Malus domestica]	Uncharacterized protein OS=Prunus persica OX=3760 GN=PRUPE_4G284800 PE=3 SV=1	NA	NA	NA	NA
Csp_hap1_LG03_00459.1	SelT-like protein OS=Arabidopsis thaliana OX=3702 GN=At3g47300 PE=2 SV=2	Rdx			ADP binding(GO:0043531)	NA	NA	NA	PREDICTED: putative disease resistance protein RGA3, partial [Pyrus x bretschneideri]	Uncharacterized protein OS=Prunus persica OX=3760 GN=PRUPE_4G284000 PE=3 SV=1	KOG3286	Selenoprotein T	[R]	General function prediction only
Csp_hap1_LG03_00459.1	SelT-like protein OS=Arabidopsis thaliana OX=3702 GN=At3g47300 PE=2 SV=2	NB-ARC			ADP binding(GO:0043531)	NA	NA	NA	PREDICTED: putative disease resistance protein RGA3, partial [Pyrus x bretschneideri]	Uncharacterized protein OS=Prunus persica OX=3760 GN=PRUPE_4G284000 PE=3 SV=1	KOG3286	Selenoprotein T	[R]	General function prediction only
Csp_hap1_LG03_00469.1	Phosphoinositide phospholipase C 2 OS=Arabidopsis thaliana OX=3702 GN=PLC2 PE=1 SV=1	C2	intracellular signal transduction(GO:0035556)| lipid metabolic process(GO:0006629)| signal transduction(GO:0007165)		phosphatidylinositol phospholipase C activity(GO:0004435)	K05857	phosphatidylinositol phospholipase C, delta	ko00562:Inositol phosphate metabolism|ko04020:Calcium signaling pathway|ko04070:Phosphatidylinositol signaling system|ko04919:Thyroid hormone signaling pathway	PREDICTED: phosphoinositide phospholipase C 2-like [Pyrus x bretschneideri]	Phosphoinositide phospholipase C OS=Prunus yedoensis var. nudiflora OX=2094558 GN=Pyn_02295 PE=4 SV=1	KOG0169	Phosphoinositide-specific phospholipase C	[T]	Signal transduction mechanisms
Csp_hap1_LG03_00469.1	Phosphoinositide phospholipase C 2 OS=Arabidopsis thaliana OX=3702 GN=PLC2 PE=1 SV=1	EF-hand_like	intracellular signal transduction(GO:0035556)| lipid metabolic process(GO:0006629)| signal transduction(GO:0007165)		phosphatidylinositol phospholipase C activity(GO:0004435)	K05857	phosphatidylinositol phospholipase C, delta	ko00562:Inositol phosphate metabolism|ko04020:Calcium signaling pathway|ko04070:Phosphatidylinositol signaling system|ko04919:Thyroid hormone signaling pathway	PREDICTED: phosphoinositide phospholipase C 2-like [Pyrus x bretschneideri]	Phosphoinositide phospholipase C OS=Prunus yedoensis var. nudiflora OX=2094558 GN=Pyn_02295 PE=4 SV=1	KOG0169	Phosphoinositide-specific phospholipase C	[T]	Signal transduction mechanisms
Csp_hap1_LG03_00469.1	Phosphoinositide phospholipase C 2 OS=Arabidopsis thaliana OX=3702 GN=PLC2 PE=1 SV=1	PI-PLC-Y	intracellular signal transduction(GO:0035556)| lipid metabolic process(GO:0006629)| signal transduction(GO:0007165)		phosphatidylinositol phospholipase C activity(GO:0004435)	K05857	phosphatidylinositol phospholipase C, delta	ko00562:Inositol phosphate metabolism|ko04020:Calcium signaling pathway|ko04070:Phosphatidylinositol signaling system|ko04919:Thyroid hormone signaling pathway	PREDICTED: phosphoinositide phospholipase C 2-like [Pyrus x bretschneideri]	Phosphoinositide phospholipase C OS=Prunus yedoensis var. nudiflora OX=2094558 GN=Pyn_02295 PE=4 SV=1	KOG0169	Phosphoinositide-specific phospholipase C	[T]	Signal transduction mechanisms
Csp_hap1_LG03_00480.1	Inositol 3-kinase OS=Arabidopsis thaliana OX=3702 GN=At5g58730 PE=2 SV=1	CS	NA	NA	NA	K19517	1D-myo-inositol 3-kinase	ko00562:Inositol phosphate metabolism	PREDICTED: inositol 3-kinase-like [Pyrus x bretschneideri]	Uncharacterized protein OS=Prunus persica OX=3760 GN=PRUPE_6G057500 PE=4 SV=1	KOG2265	Nuclear distribution protein NUDC	[T]	Signal transduction mechanisms
Csp_hap1_LG03_00480.1	Inositol 3-kinase OS=Arabidopsis thaliana OX=3702 GN=At5g58730 PE=2 SV=1	PfkB	NA	NA	NA	K19517	1D-myo-inositol 3-kinase	ko00562:Inositol phosphate metabolism	PREDICTED: inositol 3-kinase-like [Pyrus x bretschneideri]	Uncharacterized protein OS=Prunus persica OX=3760 GN=PRUPE_6G057500 PE=4 SV=1	KOG2265	Nuclear distribution protein NUDC	[T]	Signal transduction mechanisms
Csp_hap1_LG03_00500.1	RNA polymerase II C-terminal domain phosphatase-like 1 OS=Arabidopsis thaliana OX=3702 GN=CPL1 PE=1 SV=1	PP2C			catalytic activity(GO:0003824)	K18998	RNA polymerase II C-terminal domain phosphatase-like 1/2	NA:NA	PREDICTED: RNA polymerase II C-terminal domain phosphatase-like 1 [Prunus mume]	Uncharacterized protein OS=Prunus persica OX=3760 GN=PRUPE_4G043500 PE=4 SV=1	KOG0323	TFIIF-interacting CTD phosphatases, including NLI-interacting factor	[K]	Transcription
Csp_hap1_LG03_00509.1		NA	NA	NA	NA	NA	NA	NA			NA	NA	NA	NA
Csp_hap1_LG03_00518.1		NA	NA	NA	NA	NA	NA	NA	PREDICTED: cardiomyopathy-associated protein 5 [Pyrus x bretschneideri]	Uncharacterized protein OS=Prunus persica OX=3760 GN=PRUPE_6G060900 PE=4 SV=1	NA	NA	NA	NA
Csp_hap1_LG03_00530.1	Probable galactinol--sucrose galactosyltransferase 6 OS=Arabidopsis thaliana OX=3702 GN=RFS6 PE=2 SV=2	Raffinose_syn	NA	NA	NA	K06617	raffinose synthase	ko00052:Galactose metabolism	PREDICTED: probable galactinol--sucrose galactosyltransferase 6 isoform X1 [Pyrus x bretschneideri]	Uncharacterized protein OS=Punica granatum OX=22663 GN=CRG98_021987 PE=4 SV=1	NA	NA	NA	NA
Csp_hap1_LG03_00538.1	Transcription factor MYB80 OS=Arabidopsis thaliana OX=3702 GN=MYB80 PE=1 SV=1	NA	NA	NA	NA	NA	NA	NA	PREDICTED: transcription factor MYB80-like [Malus domestica]	Transcription repressor MYB4 OS=Prunus yedoensis var. nudiflora OX=2094558 GN=Pyn_32258 PE=4 SV=1	KOG0048	Transcription factor, Myb superfamily	[K]	Transcription
Csp_hap1_LG03_00544.1		DUF674	NA	NA	NA	NA	NA	NA	PREDICTED: uncharacterized protein LOC103963248 [Pyrus x bretschneideri]	Uncharacterized protein OS=Prunus persica OX=3760 GN=PRUPE_ppa019509mg PE=4 SV=1	NA	NA	NA	NA
Csp_hap1_LG03_00550.1		NA	NA	NA	NA	NA	NA	NA			NA	NA	NA	NA
Csp_hap1_LG03_00553.1	Serine/threonine-protein kinase BSK5 OS=Arabidopsis thaliana OX=3702 GN=BSK5 PE=1 SV=1	NA	NA	NA	NA	NA	NA	NA	PREDICTED: probable serine/threonine-protein kinase At5g41260 [Malus domestica]	Putative serine/threonine-protein kinase BSK3 OS=Prunus yedoensis var. nudiflora OX=2094558 GN=Pyn_35512 PE=4 SV=1	NA	NA	NA	NA
Csp_hap1_LG03_00561.1	17.6 kDa class I heat shock protein OS=Glycine max OX=3847 GN=HSP17.6-L PE=3 SV=1	HSP20	NA	NA	NA	NA	NA	NA	PREDICTED: uncharacterized protein LOC103419363 [Malus domestica]	Uncharacterized protein OS=Citrus clementina OX=85681 GN=CICLE_v10017601mg PE=4 SV=1	NA	NA	NA	NA
Csp_hap1_LG03_00561.1	17.6 kDa class I heat shock protein OS=Glycine max OX=3847 GN=HSP17.6-L PE=3 SV=1	DUF4371	NA	NA	NA	NA	NA	NA	PREDICTED: uncharacterized protein LOC103419363 [Malus domestica]	Uncharacterized protein OS=Citrus clementina OX=85681 GN=CICLE_v10017601mg PE=4 SV=1	NA	NA	NA	NA
Csp_hap1_LG03_00575.1	Subtilisin-like protease SBT4.3 OS=Arabidopsis thaliana OX=3702 GN=SBT4.3 PE=3 SV=1	Peptidase_S8	proteolysis(GO:0006508)		serine-type endopeptidase activity(GO:0004252)	NA	NA	NA	PREDICTED: subtilisin-like protease SBT4.4 [Pyrus x bretschneideri]	Putative cucumisin OS=Rosa chinensis OX=74649 GN=RchiOBHm_Chr5g0066891 PE=4 SV=1	NA	NA	NA	NA
Csp_hap1_LG03_00633.1		zf-met	NA	NA	NA	NA	NA	NA	PREDICTED: uncharacterized protein LOC103420812 [Malus domestica]	Uncharacterized protein OS=Prunus persica OX=3760 GN=PRUPE_6G075200 PE=4 SV=1	NA	NA	NA	NA
Csp_hap1_LG03_00640.1		NA	NA	NA	NA	NA	NA	NA			NA	NA	NA	NA
Csp_hap1_LG03_00711.1	Licodione synthase OS=Glycyrrhiza echinata OX=46348 GN=CYP93B1 PE=1 SV=2	p450	oxidation-reduction process(GO:0055114)		oxidoreductase activity, acting on paired donors, with incorporation or reduction of molecular oxygen(GO:0016705)| iron ion binding(GO:0005506)| heme binding(GO:0020037)	NA	NA	NA	PREDICTED: LOW QUALITY PROTEIN: licodione synthase-like [Pyrus x bretschneideri]	Uncharacterized protein OS=Prunus persica OX=3760 GN=PRUPE_6G086200 PE=3 SV=1	KOG0156	Cytochrome P450 CYP2 subfamily	[Q]	Secondary metabolites biosynthesis, transport and catabolism
Csp_hap1_LG03_00723.1		NA	NA	NA	NA	NA	NA	NA	PREDICTED: uncharacterized protein LOC108169454 [Malus domestica]	Uncharacterized protein OS=Fagus sylvatica OX=28930 GN=FSB_LOCUS46623 PE=4 SV=1	NA	NA	NA	NA
Csp_hap1_LG03_00739.1	Putative WUSCHEL-related homeobox 2 OS=Oryza sativa subsp. indica OX=39946 GN=WOX2 PE=3 SV=1	Homeobox			DNA binding(GO:0003677)	NA	NA	NA	PREDICTED: WUSCHEL-related homeobox 3-like [Malus domestica]	Putative transcription factor Homobox-WOX family OS=Rosa chinensis OX=74649 GN=RchiOBHm_Chr5g0062001 PE=4 SV=1	NA	NA	NA	NA
Csp_hap1_LG03_00743.1		NA	NA	NA	NA	NA	NA	NA	PREDICTED: oleosin GRP-17-like [Pyrus x bretschneideri]	Uncharacterized protein OS=Prunus persica OX=3760 GN=PRUPE_6G089500 PE=4 SV=1	NA	NA	NA	NA
Csp_hap1_LG03_00772.1		NA	NA	NA	NA	NA	NA	NA			NA	NA	NA	NA
Csp_hap1_LG03_00806.1		NA	NA	NA	NA	NA	NA	NA			NA	NA	NA	NA
Csp_hap1_LG03_00826.1		NA	NA	NA	NA	NA	NA	NA	PREDICTED: protein DCL, chloroplastic [Pyrus x bretschneideri]	Uncharacterized protein OS=Prunus persica OX=3760 GN=PRUPE_1G434700 PE=4 SV=1	NA	NA	NA	NA
Csp_hap1_LG03_00847.1	Chaperonin 60 subunit beta 3, chloroplastic OS=Arabidopsis thaliana OX=3702 GN=CPN60B3 PE=1 SV=1	Cpn60_TCP1			ATP binding(GO:0005524)	NA	NA	NA	PREDICTED: uncharacterized protein LOC103402979 isoform X2 [Malus domestica]	Uncharacterized protein OS=Prunus yedoensis var. nudiflora OX=2094558 GN=Pyn_22352 PE=4 SV=1	KOG0356	Mitochondrial chaperonin, Cpn60/Hsp60p	[O]	Posttranslational modification, protein turnover, chaperones
Csp_hap1_LG03_00855.1	Uncharacterized mitochondrial protein AtMg01250 OS=Arabidopsis thaliana OX=3702 GN=AtMg01250 PE=4 SV=1	RVT_1	NA	NA	NA	NA	NA	NA	PREDICTED: uncharacterized protein LOC108173334 [Malus domestica]	Uncharacterized protein OS=Fagus sylvatica OX=28930 GN=FSB_LOCUS49538 PE=4 SV=1	KOG1075	FOG: Reverse transcriptase	[R]	General function prediction only
Csp_hap1_LG03_00864.1		DUF4216	NA	NA	NA	NA	NA	NA	PREDICTED: uncharacterized protein LOC103453394 [Malus domestica]	Uncharacterized protein OS=Prunus persica OX=3760 GN=PRUPE_ppa016108mg PE=4 SV=1	NA	NA	NA	NA
Csp_hap1_LG03_00907.1		NA	NA	NA	NA	NA	NA	NA			NA	NA	NA	NA
Csp_hap1_LG03_00909.1		NA	NA	NA	NA	NA	NA	NA			NA	NA	NA	NA
Csp_hap1_LG03_00943.1		NA	NA	NA	NA	NA	NA	NA			NA	NA	NA	NA
Csp_hap1_LG03_00954.1	Protein argonaute MEL1 OS=Oryza sativa subsp. japonica OX=39947 GN=MEL1 PE=2 SV=1	ArgoL1	NA	NA	NA	NA	NA	NA	PREDICTED: protein argonaute 5-like isoform X1 [Malus domestica]	Uncharacterized protein OS=Prunus persica OX=3760 GN=PRUPE_6G115400 PE=3 SV=1	KOG1041	Translation initiation factor 2C (eIF-2C) and related proteins	[J]	Translation, ribosomal structure and biogenesis
Csp_hap1_LG03_00954.1	Protein argonaute MEL1 OS=Oryza sativa subsp. japonica OX=39947 GN=MEL1 PE=2 SV=1	ArgoN	NA	NA	NA	NA	NA	NA	PREDICTED: protein argonaute 5-like isoform X1 [Malus domestica]	Uncharacterized protein OS=Prunus persica OX=3760 GN=PRUPE_6G115400 PE=3 SV=1	KOG1041	Translation initiation factor 2C (eIF-2C) and related proteins	[J]	Translation, ribosomal structure and biogenesis
Csp_hap1_LG03_01048.1	Guanine nucleotide-binding protein subunit beta-like protein OS=Medicago sativa OX=3879 GN=GB1 PE=2 SV=1	WD40			protein binding(GO:0005515)	NA	NA	NA	PREDICTED: LOW QUALITY PROTEIN: guanine nucleotide-binding protein subunit beta-like protein [Malus domestica]	Activated C kinase 1 receptor OS=Eriobotrya japonica OX=32224 GN=RACK1 PE=2 SV=1	KOG0279	G protein beta subunit-like protein	[T]	Signal transduction mechanisms
Csp_hap1_LG03_01048.1	Guanine nucleotide-binding protein subunit beta-like protein OS=Medicago sativa OX=3879 GN=GB1 PE=2 SV=1	WD40			protein binding(GO:0005515)	NA	NA	NA	PREDICTED: LOW QUALITY PROTEIN: guanine nucleotide-binding protein subunit beta-like protein [Malus domestica]	Activated C kinase 1 receptor OS=Eriobotrya japonica OX=32224 GN=RACK1 PE=2 SV=1	KOG0279	G protein beta subunit-like protein	[T]	Signal transduction mechanisms
Csp_hap1_LG03_01065.1		NA	NA	NA	NA	NA	NA	NA	PREDICTED: uncharacterized protein LOC103958625 [Pyrus x bretschneideri]	Uncharacterized protein OS=Aquilegia coerulea OX=218851 GN=AQUCO_00500632v1 PE=4 SV=1	NA	NA	NA	NA
Csp_hap1_LG03_01070.1	Retrovirus-related Pol polyprotein from transposon TNT 1-94 OS=Nicotiana tabacum OX=4097 PE=2 SV=1	RVT_2	NA	NA	NA	NA	NA	NA	putative RNA-directed DNA polymerase [Rosa chinensis]	Putative RNA-directed DNA polymerase OS=Rosa chinensis OX=74649 GN=RchiOBHm_Chr5g0040291 PE=4 SV=1	KOG0017	FOG: Transposon-encoded proteins with TYA, reverse transcriptase, integrase domains in various combinations	[R]	General function prediction only
Csp_hap1_LG03_01072.1		NA	NA	NA	NA	NA	NA	NA	uncharacterized protein LOC110764646 [Prunus avium]		NA	NA	NA	NA
Csp_hap1_LG03_01079.1		NA	NA	NA	NA	NA	NA	NA			NA	NA	NA	NA
Csp_hap1_LG03_01106.1		NA	NA	NA	NA	NA	NA	NA			NA	NA	NA	NA
Csp_hap1_LG03_01126.1		NA	NA	NA	NA	NA	NA	NA			NA	NA	NA	NA
Csp_hap1_LG03_01132.1		NA	NA	NA	NA	K09528	DnaJ homolog subfamily C member 8	NA:NA	PREDICTED: LOW QUALITY PROTEIN: J domain-containing protein spf31-like [Malus domestica]	Putative dnaJ domain-containing protein OS=Helianthus annuus OX=4232 GN=HannXRQ_Chr13g0420191 PE=4 SV=1	NA	NA	NA	NA
Csp_hap1_LG03_01140.1		NA	NA	NA	NA	NA	NA	NA			NA	NA	NA	NA
Csp_hap1_LG03_01146.1		NA	NA	NA	NA	NA	NA	NA			NA	NA	NA	NA
Csp_hap1_LG03_01160.1		Glyco_hydro_3_C	carbohydrate metabolic process(GO:0005975)		hydrolase activity, hydrolyzing O-glycosyl compounds(GO:0004553)	NA	NA	NA	PREDICTED: beta-glucosidase BoGH3B-like [Malus domestica]	Uncharacterized protein OS=Prunus persica OX=3760 GN=PRUPE_6G150800 PE=4 SV=1	NA	NA	NA	NA
Csp_hap1_LG03_01169.1		NA	NA	NA	NA	NA	NA	NA	PREDICTED: uncharacterized protein LOC108172211 [Malus domestica]	Uncharacterized protein OS=Rosa chinensis OX=74649 GN=RchiOBHm_Chr2g0166051 PE=4 SV=1	NA	NA	NA	NA
Csp_hap1_LG03_01197.1		NA	NA	NA	NA	NA	NA	NA			NA	NA	NA	NA
Csp_hap1_LG03_01219.1		NA	NA	NA	NA	NA	NA	NA			NA	NA	NA	NA
Csp_hap1_LG03_01225.1		Transposase_21	NA	NA	NA	NA	NA	NA	PREDICTED: uncharacterized protein LOC103942981 [Pyrus x bretschneideri]	Uncharacterized protein OS=Rosa chinensis OX=74649 GN=RchiOBHm_Chr7g0184931 PE=4 SV=1	NA	NA	NA	NA
Csp_hap1_LG03_01230.1		RVT_1	NA	NA	NA	NA	NA	NA	uncharacterized protein LOC112203389 [Rosa chinensis]	Uncharacterized protein (Fragment) OS=Prunus persica OX=3760 GN=PRUPE_ppa026776mg PE=4 SV=1	KOG1075	FOG: Reverse transcriptase	[R]	General function prediction only
Csp_hap1_LG03_01231.1		NA	NA	NA	NA	NA	NA	NA			NA	NA	NA	NA
Csp_hap1_LG03_01237.1		NA	NA	NA	NA	NA	NA	NA	PREDICTED: uncharacterized protein LOC103954180 [Pyrus x bretschneideri]		NA	NA	NA	NA
Csp_hap1_LG03_01249.1		NA	NA	NA	NA	NA	NA	NA			NA	NA	NA	NA
Csp_hap1_LG03_01256.1		NA	NA	NA	NA	NA	NA	NA			NA	NA	NA	NA
Csp_hap1_LG03_01263.1		NA	NA	NA	NA	NA	NA	NA			NA	NA	NA	NA
Csp_hap1_LG03_01267.1		NA	NA	NA	NA	NA	NA	NA	PREDICTED: uncharacterized protein LOC103437473 [Malus domestica]	Uncharacterized protein OS=Acetobacter malorum OX=178901 GN=AmDm5_1575 PE=4 SV=1	NA	NA	NA	NA
Csp_hap1_LG03_01287.1		NA	NA	NA	NA	NA	NA	NA			NA	NA	NA	NA
Csp_hap1_LG03_01292.1		NA	NA	NA	NA	NA	NA	NA			NA	NA	NA	NA
Csp_hap1_LG03_01328.1		NA	NA	NA	NA	NA	NA	NA			NA	NA	NA	NA
Csp_hap1_LG03_01335.1		NA	NA	NA	NA	NA	NA	NA			NA	NA	NA	NA
Csp_hap1_LG03_01360.1		NA	NA	NA	NA	NA	NA	NA			NA	NA	NA	NA
Csp_hap1_LG03_01384.1		NA	NA	NA	NA	K01177	beta-amylase	ko00500:Starch and sucrose metabolism	PREDICTED: uncharacterized protein LOC103436018 [Malus domestica]	Beta-amylase OS=Prunus persica OX=3760 GN=PRUPE_4G243300 PE=3 SV=1	NA	NA	NA	NA
Csp_hap1_LG03_01392.1	Copper-transporting ATPase HMA4 OS=Oryza sativa subsp. japonica OX=39947 GN=HMA4 PE=1 SV=1	NA	NA	NA	NA	NA	NA	NA	PREDICTED: probable copper-transporting ATPase HMA5 [Nelumbo nucifera]	probable copper-transporting ATPase HMA5 OS=Nelumbo nucifera OX=4432 GN=LOC104597452 PE=3 SV=1	NA	NA	NA	NA
Csp_hap1_LG03_01393.1		NA	NA	NA	NA	NA	NA	NA			NA	NA	NA	NA
Csp_hap1_LG03_01410.1		NA	NA	NA	NA	NA	NA	NA			NA	NA	NA	NA
Csp_hap1_LG03_01447.1		NA	NA	NA	NA	NA	NA	NA			NA	NA	NA	NA
Csp_hap1_LG03_01452.1		NA	NA	NA	NA	NA	NA	NA			NA	NA	NA	NA
Csp_hap1_LG03_01484.1		NA	NA	NA	NA	NA	NA	NA	PREDICTED: probable long-chain-alcohol O-fatty-acyltransferase 5 [Pyrus x bretschneideri]	Putative long-chain-alcohol O-fatty-acyltransferase 5 OS=Prunus yedoensis var. nudiflora OX=2094558 GN=Pyn_19633 PE=4 SV=1	NA	NA	NA	NA
Csp_hap1_LG03_01508.1		NA	NA	NA	NA	NA	NA	NA	PREDICTED: uncharacterized protein LOC103439668 [Malus domestica]	Uncharacterized protein OS=Prunus yedoensis var. nudiflora OX=2094558 GN=Pyn_13128 PE=4 SV=1	KOG2661	Peptidase family M48	[O]	Posttranslational modification, protein turnover, chaperones
Csp_hap1_LG03_01601.1		NA	NA	NA	NA	NA	NA	NA			NA	NA	NA	NA
Csp_hap1_LG03_01605.1		MULE	NA	NA	NA	NA	NA	NA	PREDICTED: uncharacterized protein LOC103413088 [Malus domestica]	Putative PB1 domain, transposase, MuDR, plant, Zinc finger, SWIM-type, MULE transposase OS=Rosa chinensis OX=74649 GN=RchiOBHm_Chr5g0042901 PE=4 SV=1	NA	NA	NA	NA
Csp_hap1_LG03_01720.1		NA	NA	NA	NA	NA	NA	NA	PREDICTED: uncharacterized protein LOC108172579 [Malus domestica]	Putative RNA-directed DNA polymerase OS=Rosa chinensis OX=74649 GN=RchiOBHm_Chr1g0313671 PE=4 SV=1	NA	NA	NA	NA
Csp_hap1_LG03_01791.1	Translation initiation factor IF-1, chloroplastic OS=Daucus carota OX=4039 GN=infA PE=3 SV=1	eIF-1a	translational initiation(GO:0006413)		translation initiation factor activity(GO:0003743)| RNA binding(GO:0003723)	K02518	translation initiation factor IF-1	NA:NA	PREDICTED: uncharacterized protein LOC103947620 [Pyrus x bretschneideri]	Uncharacterized protein OS=Prunus persica OX=3760 GN=PRUPE_ppa011787mg PE=3 SV=1	NA	NA	NA	NA
Csp_hap1_LG03_01797.1		NA	NA	NA	NA	NA	NA	NA			NA	NA	NA	NA
Csp_hap1_LG03_01809.1		NA	NA	NA	NA	NA	NA	NA			NA	NA	NA	NA
Csp_hap1_LG03_01810.1		NA	NA	NA	NA	NA	NA	NA	PREDICTED: uncharacterized protein LOC103954189 [Pyrus x bretschneideri]		NA	NA	NA	NA
Csp_hap1_LG03_01856.1		NA	NA	NA	NA	NA	NA	NA			NA	NA	NA	NA
Csp_hap1_LG03_01857.1		NA	NA	NA	NA	NA	NA	NA			NA	NA	NA	NA
Csp_hap1_LG03_01881.1		Retrotran_gag_2	DNA integration(GO:0015074)			NA	NA	NA	PREDICTED: putative disease resistance RPP13-like protein 1 [Malus domestica]	Putative RNA-directed DNA polymerase OS=Rosa chinensis OX=74649 GN=RchiOBHm_Chr1g0368461 PE=4 SV=1	KOG0017	FOG: Transposon-encoded proteins with TYA, reverse transcriptase, integrase domains in various combinations	[R]	General function prediction only
Csp_hap1_LG03_01881.1		rve	DNA integration(GO:0015074)			NA	NA	NA	PREDICTED: putative disease resistance RPP13-like protein 1 [Malus domestica]	Putative RNA-directed DNA polymerase OS=Rosa chinensis OX=74649 GN=RchiOBHm_Chr1g0368461 PE=4 SV=1	KOG0017	FOG: Transposon-encoded proteins with TYA, reverse transcriptase, integrase domains in various combinations	[R]	General function prediction only
Csp_hap1_LG03_01891.1		NA	NA	NA	NA	NA	NA	NA	hypothetical protein CICLE_v10010285mg, partial [Citrus clementina]	Uncharacterized protein (Fragment) OS=Citrus clementina OX=85681 GN=CICLE_v10010285mg PE=4 SV=1	KOG0017	FOG: Transposon-encoded proteins with TYA, reverse transcriptase, integrase domains in various combinations	[R]	General function prediction only
Csp_hap1_LG03_01894.1	Multiple organellar RNA editing factor 8, chloroplastic/mitochondrial OS=Arabidopsis thaliana OX=3702 GN=MORF8 PE=1 SV=1	NA	NA	NA	NA	NA	NA	NA	PREDICTED: multiple organellar RNA editing factor 8, chloroplastic/mitochondrial-like, partial [Malus domestica]	Uncharacterized protein OS=Prunus persica OX=3760 GN=PRUPE_4G168400 PE=4 SV=1	NA	NA	NA	NA
Csp_hap1_LG03_01945.1	Probable LRR receptor-like serine/threonine-protein kinase At1g53430 OS=Arabidopsis thaliana OX=3702 GN=At1g53430 PE=1 SV=1	Malectin			protein binding(GO:0005515)	NA	NA	NA	PREDICTED: probable LRR receptor-like serine/threonine-protein kinase At1g53440 [Malus domestica]	Uncharacterized protein OS=Prunus persica OX=3760 GN=PRUPE_ppa000854mg PE=4 SV=1	NA	NA	NA	NA
Csp_hap1_LG03_01945.1	Probable LRR receptor-like serine/threonine-protein kinase At1g53430 OS=Arabidopsis thaliana OX=3702 GN=At1g53430 PE=1 SV=1	LRR_1			protein binding(GO:0005515)	NA	NA	NA	PREDICTED: probable LRR receptor-like serine/threonine-protein kinase At1g53440 [Malus domestica]	Uncharacterized protein OS=Prunus persica OX=3760 GN=PRUPE_ppa000854mg PE=4 SV=1	NA	NA	NA	NA
Csp_hap1_LG03_01945.1	Probable LRR receptor-like serine/threonine-protein kinase At1g53430 OS=Arabidopsis thaliana OX=3702 GN=At1g53430 PE=1 SV=1	LRR_1			protein binding(GO:0005515)	NA	NA	NA	PREDICTED: probable LRR receptor-like serine/threonine-protein kinase At1g53440 [Malus domestica]	Uncharacterized protein OS=Prunus persica OX=3760 GN=PRUPE_ppa000854mg PE=4 SV=1	NA	NA	NA	NA
Csp_hap1_LG03_01978.1		NA	NA	NA	NA	NA	NA	NA			NA	NA	NA	NA
Csp_hap1_LG03_02072.1		NA	NA	NA	NA	NA	NA	NA			NA	NA	NA	NA
Csp_hap1_LG03_02214.1	Chaperonin 60 subunit beta 3, chloroplastic OS=Arabidopsis thaliana OX=3702 GN=CPN60B3 PE=1 SV=1	Cpn60_TCP1			ATP binding(GO:0005524)	NA	NA	NA	PREDICTED: uncharacterized protein LOC103402979 isoform X2 [Malus domestica]	Uncharacterized protein OS=Prunus yedoensis var. nudiflora OX=2094558 GN=Pyn_22352 PE=4 SV=1	KOG0356	Mitochondrial chaperonin, Cpn60/Hsp60p	[O]	Posttranslational modification, protein turnover, chaperones
Csp_hap1_LG03_02271.1		NA	NA	NA	NA	NA	NA	NA			NA	NA	NA	NA
Csp_hap1_LG03_02312.1		NA	NA	NA	NA	NA	NA	NA			NA	NA	NA	NA
Csp_hap1_LG04_00038.1	Probable cyclic nucleotide-gated ion channel 5 OS=Arabidopsis thaliana OX=3702 GN=CNGC5 PE=2 SV=1	NA	NA	NA	NA	K05391	cyclic nucleotide gated channel, plant	ko04626:Plant-pathogen interaction	PREDICTED: cyclic nucleotide-gated ion channel 1-like isoform X1 [Malus domestica]	Putative cGMP-dependent kinase OS=Rosa chinensis OX=74649 GN=RchiOBHm_Chr1g0381821 PE=4 SV=1	KOG0498	K+-channel ERG and related proteins, contain PAS/PAC sensor domain	[T]	Signal transduction mechanisms
Csp_hap1_LG04_00089.1		DUF3883	NA	NA	NA	NA	NA	NA	PREDICTED: uncharacterized protein LOC103409374 [Malus domestica]	Uncharacterized protein OS=Prunus persica OX=3760 GN=PRUPE_ppa000076mg PE=4 SV=1	NA	NA	NA	NA
Csp_hap1_LG04_00093.1		Agglutinin	NA	NA	NA	NA	NA	NA	PREDICTED: uncharacterized protein LOC103933202 [Pyrus x bretschneideri]		NA	NA	NA	NA
Csp_hap1_LG04_00127.1		NA	NA	NA	NA	NA	NA	NA			NA	NA	NA	NA
Csp_hap1_LG04_00139.1		NA	NA	NA	NA	NA	NA	NA			NA	NA	NA	NA
Csp_hap1_LG04_00144.1		Hydrolase_4	NA	NA	NA	K01054	acylglycerol lipase	ko00561:Glycerolipid metabolism|ko04723:Retrograde endocannabinoid signaling|ko04923:Regulation of lipolysis in adipocytes	PREDICTED: monoglyceride lipase-like [Malus domestica]	Monoglyceride lipase OS=Prunus yedoensis var. nudiflora OX=2094558 GN=Pyn_20381 PE=4 SV=1	KOG1455	Lysophospholipase	[I]	Lipid transport and metabolism
Csp_hap1_LG04_00160.1		PPR_2	NA	NA	NA	K17964	leucine-rich PPR motif-containing protein, mitochondrial	NA:NA	PREDICTED: pentatricopeptide repeat-containing protein At1g63330-like [Pyrus x bretschneideri]	Pentatricopeptide repeat-containing protein OS=Prunus yedoensis var. nudiflora OX=2094558 GN=Pyn_34923 PE=4 SV=1	NA	NA	NA	NA
Csp_hap1_LG04_00160.1		PPR_2	NA	NA	NA	K17964	leucine-rich PPR motif-containing protein, mitochondrial	NA:NA	PREDICTED: pentatricopeptide repeat-containing protein At1g63330-like [Pyrus x bretschneideri]	Pentatricopeptide repeat-containing protein OS=Prunus yedoensis var. nudiflora OX=2094558 GN=Pyn_34923 PE=4 SV=1	NA	NA	NA	NA
Csp_hap1_LG04_00160.1		PPR_1	NA	NA	NA	K17964	leucine-rich PPR motif-containing protein, mitochondrial	NA:NA	PREDICTED: pentatricopeptide repeat-containing protein At1g63330-like [Pyrus x bretschneideri]	Pentatricopeptide repeat-containing protein OS=Prunus yedoensis var. nudiflora OX=2094558 GN=Pyn_34923 PE=4 SV=1	NA	NA	NA	NA
Csp_hap1_LG04_00160.1		PPR_2	NA	NA	NA	K17964	leucine-rich PPR motif-containing protein, mitochondrial	NA:NA	PREDICTED: pentatricopeptide repeat-containing protein At1g63330-like [Pyrus x bretschneideri]	Pentatricopeptide repeat-containing protein OS=Prunus yedoensis var. nudiflora OX=2094558 GN=Pyn_34923 PE=4 SV=1	NA	NA	NA	NA
Csp_hap1_LG04_00160.1		PPR_2	NA	NA	NA	K17964	leucine-rich PPR motif-containing protein, mitochondrial	NA:NA	PREDICTED: pentatricopeptide repeat-containing protein At1g63330-like [Pyrus x bretschneideri]	Pentatricopeptide repeat-containing protein OS=Prunus yedoensis var. nudiflora OX=2094558 GN=Pyn_34923 PE=4 SV=1	NA	NA	NA	NA
Csp_hap1_LG04_00204.1		NA	NA	NA	NA	NA	NA	NA			NA	NA	NA	NA
Csp_hap1_LG04_00248.1	UDP-glycosyltransferase 92A1 OS=Arabidopsis thaliana OX=3702 GN=UGT92A1 PE=2 SV=1	UDPGT			transferase activity, transferring hexosyl groups(GO:0016758)	NA	NA	NA	PREDICTED: UDP-glycosyltransferase 92A1-like [Malus domestica]	Glycosyltransferase (Fragment) OS=Prunus persica OX=3760 GN=PRUPE_ppa015738mg PE=3 SV=1	KOG1192	UDP-glucuronosyl and UDP-glucosyl transferase	[C]	Energy production and conversion
Csp_hap1_LG04_00252.1		NA	NA	NA	NA	NA	NA	NA	uncharacterized protein LOC107419642 [Ziziphus jujuba]	Integrase, catalytic core OS=Corchorus capsularis OX=210143 GN=CCACVL1_19554 PE=4 SV=1	KOG0017	FOG: Transposon-encoded proteins with TYA, reverse transcriptase, integrase domains in various combinations	[R]	General function prediction only
Csp_hap1_LG04_00255.1		NA	NA	NA	NA	NA	NA	NA	uncharacterized protein LOC107419642 [Ziziphus jujuba]	Uncharacterized protein OS=Arabidopsis halleri OX=81970 GN=11M19.13 PE=4 SV=1	KOG0017	FOG: Transposon-encoded proteins with TYA, reverse transcriptase, integrase domains in various combinations	[R]	General function prediction only
Csp_hap1_LG04_00275.1		NA	NA	NA	NA	NA	NA	NA	PREDICTED: INO80 complex subunit D-like [Malus domestica]	Uncharacterized protein OS=Prunus persica OX=3760 GN=PRUPE_1G186800 PE=4 SV=1	NA	NA	NA	NA
Csp_hap1_LG04_00333.1	Cytochrome P450 82A3 OS=Glycine max OX=3847 GN=CYP82A3 PE=2 SV=1	p450	oxidation-reduction process(GO:0055114)		oxidoreductase activity, acting on paired donors, with incorporation or reduction of molecular oxygen(GO:0016705)| iron ion binding(GO:0005506)| heme binding(GO:0020037)	NA	NA	NA	PREDICTED: cytochrome P450 CYP82D47-like [Malus domestica]	Uncharacterized protein OS=Prunus persica OX=3760 GN=PRUPE_1G537400 PE=3 SV=1	KOG0156	Cytochrome P450 CYP2 subfamily	[Q]	Secondary metabolites biosynthesis, transport and catabolism
Csp_hap1_LG04_00336.1	Cytochrome P450 82A3 OS=Glycine max OX=3847 GN=CYP82A3 PE=2 SV=1	p450	oxidation-reduction process(GO:0055114)		heme binding(GO:0020037)| iron ion binding(GO:0005506)| oxidoreductase activity, acting on paired donors, with incorporation or reduction of molecular oxygen(GO:0016705)	NA	NA	NA	PREDICTED: cytochrome P450 CYP82D47-like [Malus domestica]	Uncharacterized protein OS=Prunus persica OX=3760 GN=PRUPE_1G537400 PE=3 SV=1	KOG0156	Cytochrome P450 CYP2 subfamily	[Q]	Secondary metabolites biosynthesis, transport and catabolism
Csp_hap1_LG04_00371.1	Sulfite reductase [ferredoxin], chloroplastic OS=Pisum sativum OX=3888 GN=SIR PE=1 SV=2	NA	NA	NA	NA	K00392	sulfite reductase (ferredoxin)	ko00920:Sulfur metabolism	sulfite reductase [Prunus yedoensis var. nudiflora]	Sulfite reductase OS=Prunus yedoensis var. nudiflora OX=2094558 GN=Pyn_20901 PE=4 SV=1	KOG0560	Sulfite reductase (ferredoxin)	[P]	Inorganic ion transport and metabolism
Csp_hap1_LG04_00373.1	Peptidyl-prolyl cis-trans isomerase FKBP12 OS=Vicia faba OX=3906 GN=FKBP12 PE=1 SV=1	FKBP_C	NA	NA	NA	K01802	peptidylprolyl isomerase	NA:NA	PREDICTED: peptidyl-prolyl cis-trans isomerase FKBP12 [Pyrus x bretschneideri]	FK506-binding protein OS=Malus domestica OX=3750 GN=FKBP12 PE=2 SV=1	KOG0544	FKBP-type peptidyl-prolyl cis-trans isomerase	[O]	Posttranslational modification, protein turnover, chaperones
Csp_hap1_LG04_00396.1		NA	NA	NA	NA	NA	NA	NA	PREDICTED: uncharacterized protein LOC108865810 [Pyrus x bretschneideri]	Uncharacterized protein OS=Fagus sylvatica OX=28930 GN=FSB_LOCUS36358 PE=4 SV=1	KOG1075	FOG: Reverse transcriptase	[R]	General function prediction only
Csp_hap1_LG04_00447.1		NA	NA	NA	NA	NA	NA	NA			NA	NA	NA	NA
Csp_hap1_LG04_00472.1		NA	NA	NA	NA	NA	NA	NA			NA	NA	NA	NA
Csp_hap1_LG04_00484.1		NA	NA	NA	NA	NA	NA	NA	PREDICTED: uncharacterized mitochondrial protein AtMg00310-like [Malus domestica]	Uncharacterized protein OS=Prunus persica OX=3760 GN=PRUPE_ppb015968mg PE=4 SV=1	NA	NA	NA	NA
Csp_hap1_LG04_00505.1	Probable 2-oxoglutarate-dependent dioxygenase DIN11 OS=Arabidopsis thaliana OX=3702 GN=DIN11 PE=2 SV=1	DIOX_N	NA	NA	NA	NA	NA	NA	PREDICTED: 1-aminocyclopropane-1-carboxylate oxidase-like isoform X1 [Malus domestica]	Uncharacterized protein OS=Prunus persica OX=3760 GN=PRUPE_5G064700 PE=3 SV=1	KOG0143	Iron/ascorbate family oxidoreductases	[R]	General function prediction only
Csp_hap1_LG04_00527.1		NA	NA	NA	NA	NA	NA	NA			NA	NA	NA	NA
Csp_hap1_LG04_00568.1		NA	NA	NA	NA	NA	NA	NA			NA	NA	NA	NA
Csp_hap1_LG04_00609.1		NA	NA	NA	NA	NA	NA	NA	PREDICTED: uncharacterized protein LOC105349435 [Fragaria vesca subsp. vesca]	Putative transcription factor interactor and regulator CCHC(Zn) family OS=Rosa chinensis OX=74649 GN=RchiOBHm_Chr6g0261721 PE=4 SV=1	KOG0017	FOG: Transposon-encoded proteins with TYA, reverse transcriptase, integrase domains in various combinations	[R]	General function prediction only
Csp_hap1_LG04_00612.1		NA	NA	NA	NA	NA	NA	NA			NA	NA	NA	NA
Csp_hap1_LG04_00653.1		NA	NA	NA	NA	NA	NA	NA			NA	NA	NA	NA
Csp_hap1_LG04_00731.1		Retrotran_gag_2	NA	NA	NA	NA	NA	NA	PREDICTED: uncharacterized protein LOC103406975 [Malus domestica]	Putative transcription factor interactor and regulator CCHC(Zn) family OS=Rosa chinensis OX=74649 GN=RchiOBHm_Chr5g0021461 PE=4 SV=1	KOG0017	FOG: Transposon-encoded proteins with TYA, reverse transcriptase, integrase domains in various combinations	[R]	General function prediction only
Csp_hap1_LG04_00751.1		NA	NA	NA	NA	NA	NA	NA			NA	NA	NA	NA
Csp_hap1_LG04_00799.1		NA	NA	NA	NA	NA	NA	NA			NA	NA	NA	NA
Csp_hap1_LG04_00841.1	NAC transcription factor 56 OS=Arabidopsis thaliana OX=3702 GN=NAC056 PE=2 SV=1	NAM	regulation of transcription, DNA-templated(GO:0006355)		DNA binding(GO:0003677)	NA	NA	NA	PREDICTED: NAC transcription factor 29-like [Malus domestica]	Uncharacterized protein OS=Prunus persica OX=3760 GN=PRUPE_6G238600 PE=4 SV=1	NA	NA	NA	NA
Csp_hap1_LG04_00847.1	Glyceraldehyde-3-phosphate dehydrogenase 3, cytosolic OS=Zea mays OX=4577 GN=GAPC3 PE=2 SV=1	NA	NA	NA	NA	K00134	glyceraldehyde 3-phosphate dehydrogenase	ko00010:Glycolysis / Gluconeogenesis|ko00710:Carbon fixation in photosynthetic organisms|ko01200:Carbon metabolism|ko01230:Biosynthesis of amino acids|ko04066:HIF-1 signaling pathway	glyceraldehyde-3-phosphate dehydrogenase, cytosolic-like [Olea europaea var. sylvestris]	Uncharacterized protein OS=Glycine max OX=3847 GN=100812138 PE=3 SV=1	KOG0657	Glyceraldehyde 3-phosphate dehydrogenase	[G]	Carbohydrate transport and metabolism
Csp_hap1_LG04_00848.1		NA	NA	NA	NA	NA	NA	NA	PREDICTED: uncharacterized protein LOC103454687 [Malus domestica]	Uncharacterized protein OS=Trifolium pratense OX=57577 GN=L195_g024508 PE=4 SV=1	NA	NA	NA	NA
Csp_hap1_LG04_00849.1		NA	NA	NA	NA	NA	NA	NA			NA	NA	NA	NA
Csp_hap1_LG04_00850.1		NA	NA	NA	NA	NA	NA	NA			NA	NA	NA	NA
Csp_hap1_LG04_00859.1	Protein RTF1 homolog OS=Arabidopsis thaliana OX=3702 GN=VIP5 PE=1 SV=1	Plus-3			DNA binding(GO:0003677)	NA	NA	NA	PREDICTED: protein RTF1 homolog [Malus domestica]	Uncharacterized protein OS=Solanum tuberosum OX=4113 GN=102602709 PE=4 SV=1	KOG2402	Paf1/RNA polymerase II complex, RTF1 component (involved in regulation of TATA box-binding protein)	[K]	Transcription
Csp_hap1_LG04_00860.1		NA	NA	NA	NA	NA	NA	NA	PREDICTED: BAG family molecular chaperone regulator 4-like [Pyrus x bretschneideri]	Uncharacterized protein OS=Prunus persica OX=3760 GN=PRUPE_6G281800 PE=4 SV=1	NA	NA	NA	NA
Csp_hap1_LG04_00862.1		NA	NA	NA	NA	NA	NA	NA	LOW QUALITY PROTEIN: serine/threonine-protein phosphatase 2A 65 kDa regulatory subunit A beta isoform-like [Quercus suber]	Uncharacterized protein OS=Hordeum vulgare subsp. vulgare OX=112509 PE=4 SV=1	NA	NA	NA	NA
Csp_hap1_LG04_00865.1		NA	NA	NA	NA	NA	NA	NA			NA	NA	NA	NA
Csp_hap1_LG04_00866.1	DEAD-box ATP-dependent RNA helicase 18 OS=Arabidopsis thaliana OX=3702 GN=RH18 PE=2 SV=1	DEAD			ATP binding(GO:0005524)| nucleic acid binding(GO:0003676)	K14809	ATP-dependent RNA helicase DDX55/SPB4	NA:NA	PREDICTED: DEAD-box ATP-dependent RNA helicase 18 [Malus domestica]	RNA helicase OS=Prunus yedoensis var. nudiflora OX=2094558 GN=Pyn_20250 PE=3 SV=1	KOG0345	ATP-dependent RNA helicase	[A]	RNA processing and modification
Csp_hap1_LG04_00882.1		NA	NA	NA	NA	NA	NA	NA			NA	NA	NA	NA
Csp_hap1_LG04_00922.1	Pentatricopeptide repeat-containing protein At2g37310 OS=Arabidopsis thaliana OX=3702 GN=PCMP-E49 PE=2 SV=1	PPR	NA	NA	NA	NA	NA	NA	PREDICTED: pentatricopeptide repeat-containing protein At2g37310 [Malus domestica]	Pentatricopeptide repeat-containing protein OS=Prunus yedoensis var. nudiflora OX=2094558 GN=Pyn_07027 PE=4 SV=1	KOG4197	FOG: PPR repeat	[R]	General function prediction only
Csp_hap1_LG04_00922.1	Pentatricopeptide repeat-containing protein At2g37310 OS=Arabidopsis thaliana OX=3702 GN=PCMP-E49 PE=2 SV=1	PPR	NA	NA	NA	NA	NA	NA	PREDICTED: pentatricopeptide repeat-containing protein At2g37310 [Malus domestica]	Pentatricopeptide repeat-containing protein OS=Prunus yedoensis var. nudiflora OX=2094558 GN=Pyn_07027 PE=4 SV=1	KOG4197	FOG: PPR repeat	[R]	General function prediction only
Csp_hap1_LG04_00922.1	Pentatricopeptide repeat-containing protein At2g37310 OS=Arabidopsis thaliana OX=3702 GN=PCMP-E49 PE=2 SV=1	PPR	NA	NA	NA	NA	NA	NA	PREDICTED: pentatricopeptide repeat-containing protein At2g37310 [Malus domestica]	Pentatricopeptide repeat-containing protein OS=Prunus yedoensis var. nudiflora OX=2094558 GN=Pyn_07027 PE=4 SV=1	KOG4197	FOG: PPR repeat	[R]	General function prediction only
Csp_hap1_LG04_00922.1	Pentatricopeptide repeat-containing protein At2g37310 OS=Arabidopsis thaliana OX=3702 GN=PCMP-E49 PE=2 SV=1	PPR	NA	NA	NA	NA	NA	NA	PREDICTED: pentatricopeptide repeat-containing protein At2g37310 [Malus domestica]	Pentatricopeptide repeat-containing protein OS=Prunus yedoensis var. nudiflora OX=2094558 GN=Pyn_07027 PE=4 SV=1	KOG4197	FOG: PPR repeat	[R]	General function prediction only
Csp_hap1_LG04_00925.1		NA	NA	NA	NA	K20195	vacuolar fusion protein MON1	NA:NA	PREDICTED: protein SAND-like [Malus domestica]	Vacuolar fusion protein MON1 homolog OS=Prunus yedoensis var. nudiflora OX=2094558 GN=Pyn_25586 PE=4 SV=1	NA	NA	NA	NA
Csp_hap1_LG04_00928.1		NA	NA	NA	NA	NA	NA	NA	PREDICTED: uncharacterized protein LOC103408361 [Malus domestica]	Uncharacterized protein (Fragment) OS=Prunus persica OX=3760 GN=PRUPE_6G245700 PE=3 SV=1	NA	NA	NA	NA
Csp_hap1_LG04_00942.1		NA	NA	NA	NA	NA	NA	NA	PREDICTED: uncharacterized protein LOC103944449 [Pyrus x bretschneideri]		NA	NA	NA	NA
Csp_hap1_LG04_00952.1		Ank_2	NA	NA	NA	NA	NA	NA	ankyrin repeat-containing protein At5g02620-like [Durio zibethinus]	Uncharacterized protein OS=Daucus carota subsp. sativus OX=79200 GN=DCAR_004102 PE=4 SV=1	NA	NA	NA	NA
Csp_hap1_LG04_00952.1		Ank_2	NA	NA	NA	NA	NA	NA	ankyrin repeat-containing protein At5g02620-like [Durio zibethinus]	Uncharacterized protein OS=Daucus carota subsp. sativus OX=79200 GN=DCAR_004102 PE=4 SV=1	NA	NA	NA	NA
Csp_hap1_LG04_00970.1		NA	NA	NA	NA	NA	NA	NA			NA	NA	NA	NA
Csp_hap1_LG04_00971.1		NA	NA	NA	NA	NA	NA	NA	PREDICTED: probable LRR receptor-like serine/threonine-protein kinase At3g47570 [Prunus mume]	Uncharacterized protein OS=Prunus persica OX=3760 GN=PRUPE_6G275100 PE=3 SV=1	NA	NA	NA	NA
Csp_hap1_LG04_00999.1		NA	NA	NA	NA	NA	NA	NA			NA	NA	NA	NA
Csp_hap1_LG04_01002.1		NA	NA	NA	NA	NA	NA	NA			NA	NA	NA	NA
Csp_hap1_LG04_01003.1		DUF4371	NA	NA	NA	NA	NA	NA	PREDICTED: zinc finger MYM-type protein 1-like [Pyrus x bretschneideri]	Putative transcription factor and/or regulators TTF-type(Zn) family OS=Rosa chinensis OX=74649 GN=RchiOBHm_Chr1g0380371 PE=4 SV=1	NA	NA	NA	NA
Csp_hap1_LG04_01018.1	40S ribosomal protein S10-1 OS=Oryza sativa subsp. japonica OX=39947 GN=RPS10-1 PE=2 SV=1	S10_plectin	NA	NA	NA	K02947	small subunit ribosomal protein S10e	ko03010:Ribosome	PREDICTED: 40S ribosomal protein S10-1-like [Malus domestica]	Uncharacterized protein OS=Prunus persica OX=3760 GN=PRUPE_1G534700 PE=4 SV=1	KOG3344	40s ribosomal protein s10	[J]	Translation, ribosomal structure and biogenesis
Csp_hap1_LG04_01064.1	Probable galacturonosyltransferase 10 OS=Arabidopsis thaliana OX=3702 GN=GAUT10 PE=2 SV=2	NA	NA	NA	NA	K13648	alpha-1,4-galacturonosyltransferase	ko00500:Starch and sucrose metabolism|ko00520:Amino sugar and nucleotide sugar metabolism	PREDICTED: probable galacturonosyltransferase 10 [Malus domestica]	Hexosyltransferase OS=Prunus persica OX=3760 GN=PRUPE_3G232100 PE=3 SV=1	NA	NA	NA	NA
Csp_hap1_LG04_01080.1		NA	NA	NA	NA	K15133	mediator of RNA polymerase II transcription subunit 17	ko04919:Thyroid hormone signaling pathway	mediator of RNA polymerase II transcription subunit 17-like isoform X1 [Quercus suber]	Mediator of RNA polymerase II transcription subunit 17 OS=Fagus sylvatica OX=28930 GN=MED17 PE=3 SV=1	NA	NA	NA	NA
Csp_hap1_LG04_01081.1		NA	NA	NA	NA	NA	NA	NA	PREDICTED: uncharacterized protein LOC103930936 [Pyrus x bretschneideri]	Uncharacterized protein OS=Prunus persica OX=3760 GN=PRUPE_6G259100 PE=4 SV=1	NA	NA	NA	NA
Csp_hap1_LG04_01090.1	L-type lectin-domain containing receptor kinase IV.1 OS=Arabidopsis thaliana OX=3702 GN=LECRK41 PE=2 SV=1	Pkinase	protein phosphorylation(GO:0006468)		ATP binding(GO:0005524)| protein kinase activity(GO:0004672)| carbohydrate binding(GO:0030246)	NA	NA	NA	PREDICTED: uncharacterized protein LOC101204442 [Cucumis sativus]	L-type lectin-domain containing receptor kinase IV.2 OS=Ananas comosus OX=4615 GN=ACMD2_17824 PE=4 SV=1	NA	NA	NA	NA
Csp_hap1_LG04_01090.1	L-type lectin-domain containing receptor kinase IV.1 OS=Arabidopsis thaliana OX=3702 GN=LECRK41 PE=2 SV=1	Lectin_legB	protein phosphorylation(GO:0006468)		ATP binding(GO:0005524)| protein kinase activity(GO:0004672)| carbohydrate binding(GO:0030246)	NA	NA	NA	PREDICTED: uncharacterized protein LOC101204442 [Cucumis sativus]	L-type lectin-domain containing receptor kinase IV.2 OS=Ananas comosus OX=4615 GN=ACMD2_17824 PE=4 SV=1	NA	NA	NA	NA
Csp_hap1_LG04_01090.1	L-type lectin-domain containing receptor kinase IV.1 OS=Arabidopsis thaliana OX=3702 GN=LECRK41 PE=2 SV=1	Pkinase	protein phosphorylation(GO:0006468)		ATP binding(GO:0005524)| protein kinase activity(GO:0004672)| carbohydrate binding(GO:0030246)	NA	NA	NA	PREDICTED: uncharacterized protein LOC101204442 [Cucumis sativus]	L-type lectin-domain containing receptor kinase IV.2 OS=Ananas comosus OX=4615 GN=ACMD2_17824 PE=4 SV=1	NA	NA	NA	NA
Csp_hap1_LG04_01090.1	L-type lectin-domain containing receptor kinase IV.1 OS=Arabidopsis thaliana OX=3702 GN=LECRK41 PE=2 SV=1	Lectin_legB	protein phosphorylation(GO:0006468)		ATP binding(GO:0005524)| protein kinase activity(GO:0004672)| carbohydrate binding(GO:0030246)	NA	NA	NA	PREDICTED: uncharacterized protein LOC101204442 [Cucumis sativus]	L-type lectin-domain containing receptor kinase IV.2 OS=Ananas comosus OX=4615 GN=ACMD2_17824 PE=4 SV=1	NA	NA	NA	NA
Csp_hap1_LG04_01093.1	Potassium channel AKT1 OS=Arabidopsis thaliana OX=3702 GN=AKT1 PE=1 SV=2	Ank_2	NA	NA	NA	NA	NA	NA	PREDICTED: potassium channel AKT1-like isoform X1 [Nicotiana tomentosiformis]	potassium channel AKT1-like isoform X1 OS=Nicotiana tabacum OX=4097 GN=LOC107814619 PE=4 SV=1	KOG0498	K+-channel ERG and related proteins, contain PAS/PAC sensor domain	[T]	Signal transduction mechanisms
Csp_hap1_LG04_01093.1	Potassium channel AKT1 OS=Arabidopsis thaliana OX=3702 GN=AKT1 PE=1 SV=2	Ank_4	NA	NA	NA	NA	NA	NA	PREDICTED: potassium channel AKT1-like isoform X1 [Nicotiana tomentosiformis]	potassium channel AKT1-like isoform X1 OS=Nicotiana tabacum OX=4097 GN=LOC107814619 PE=4 SV=1	KOG0498	K+-channel ERG and related proteins, contain PAS/PAC sensor domain	[T]	Signal transduction mechanisms
Csp_hap1_LG04_01095.1		NA	NA	NA	NA	K01988	lactosylceramide 4-alpha-galactosyltransferase	ko00603:Glycosphingolipid biosynthesis - globo series	PREDICTED: lactosylceramide 4-alpha-galactosyltransferase-like [Pyrus x bretschneideri]	Lactosylceramide 4-alpha-galactosyltransferase OS=Quercus suber OX=58331 GN=CFP56_27644 PE=4 SV=1	KOG1928	Alpha-1,4-N-acetylglucosaminyltransferase	[G]	Carbohydrate transport and metabolism
Csp_hap1_LG04_01097.1		NA	NA	NA	NA	NA	NA	NA			NA	NA	NA	NA
Csp_hap1_LG04_01099.1	UPF0481 protein At3g47200 OS=Arabidopsis thaliana OX=3702 GN=At3g47200 PE=2 SV=1	DUF247	NA	NA	NA	NA	NA	NA	PREDICTED: UPF0481 protein At3g47200-like [Pyrus x bretschneideri]	Uncharacterized protein OS=Prunus persica OX=3760 GN=PRUPE_6G274100 PE=4 SV=1	NA	NA	NA	NA
Csp_hap1_LG04_01100.1	DNA-directed RNA polymerases II, IV and V subunit 3 OS=Arabidopsis thaliana OX=3702 GN=NRPB3 PE=1 SV=1	NA	NA	NA	NA	NA	NA	NA	PREDICTED: uncharacterized protein LOC108174093 [Malus domestica]	Putative reverse transcriptase (RNA-dependent DNA polymerase) domain containing protein OS=Malus domestica OX=3750 PE=4 SV=1	KOG1522	RNA polymerase II, subunit POLR2C/RPB3	[K]	Transcription
Csp_hap1_LG04_01105.1		LRR_8			protein binding(GO:0005515)	NA	NA	NA	putative LRR receptor-like serine/threonine-protein kinase [Prunus yedoensis var. nudiflora]	Putative LRR receptor-like serine/threonine-protein kinase OS=Prunus yedoensis var. nudiflora OX=2094558 GN=Pyn_09539 PE=4 SV=1	NA	NA	NA	NA
Csp_hap1_LG04_01105.1		LRR_1			protein binding(GO:0005515)	NA	NA	NA	putative LRR receptor-like serine/threonine-protein kinase [Prunus yedoensis var. nudiflora]	Putative LRR receptor-like serine/threonine-protein kinase OS=Prunus yedoensis var. nudiflora OX=2094558 GN=Pyn_09539 PE=4 SV=1	NA	NA	NA	NA
Csp_hap1_LG04_01108.1		NA	NA	NA	NA	NA	NA	NA			NA	NA	NA	NA
Csp_hap1_LG04_01110.1		RVT_1	NA	NA	NA	NA	NA	NA	PREDICTED: uncharacterized protein LOC103455579 [Malus domestica]	Retrotransposon protein, putative, unclassified OS=Oryza sativa subsp. japonica OX=39947 GN=LOC_Os12g21910 PE=4 SV=1	KOG1075	FOG: Reverse transcriptase	[R]	General function prediction only
Csp_hap1_LG04_01126.1	Protein NRT1/ PTR FAMILY 8.1 OS=Arabidopsis thaliana OX=3702 GN=NPF8.1 PE=1 SV=1	NA	NA	NA	NA	K14638	solute carrier family 15 (peptide/histidine transporter), member 3/4	NA:NA	PREDICTED: uncharacterized protein LOC103949485 [Pyrus x bretschneideri]	Uncharacterized protein OS=Vitis vinifera OX=29760 GN=VIT_08s0007g01900 PE=3 SV=1	KOG1237	H+/oligopeptide symporter	[E]	Amino acid transport and metabolism
Csp_hap1_LG04_01129.1	Pentatricopeptide repeat-containing protein At3g09060 OS=Arabidopsis thaliana OX=3702 GN=At3g09060 PE=2 SV=1	PPR_2	NA	NA	NA	NA	NA	NA	PREDICTED: pentatricopeptide repeat-containing protein At3g09060-like [Malus domestica]	Pentatricopeptide repeat-containing protein OS=Prunus yedoensis var. nudiflora OX=2094558 GN=Pyn_36751 PE=4 SV=1	KOG4197	FOG: PPR repeat	[R]	General function prediction only
Csp_hap1_LG04_01129.1	Pentatricopeptide repeat-containing protein At3g09060 OS=Arabidopsis thaliana OX=3702 GN=At3g09060 PE=2 SV=1	PPR_2	NA	NA	NA	NA	NA	NA	PREDICTED: pentatricopeptide repeat-containing protein At3g09060-like [Malus domestica]	Pentatricopeptide repeat-containing protein OS=Prunus yedoensis var. nudiflora OX=2094558 GN=Pyn_36751 PE=4 SV=1	KOG4197	FOG: PPR repeat	[R]	General function prediction only
Csp_hap1_LG04_01129.1	Pentatricopeptide repeat-containing protein At3g09060 OS=Arabidopsis thaliana OX=3702 GN=At3g09060 PE=2 SV=1	PPR_2	NA	NA	NA	NA	NA	NA	PREDICTED: pentatricopeptide repeat-containing protein At3g09060-like [Malus domestica]	Pentatricopeptide repeat-containing protein OS=Prunus yedoensis var. nudiflora OX=2094558 GN=Pyn_36751 PE=4 SV=1	KOG4197	FOG: PPR repeat	[R]	General function prediction only
Csp_hap1_LG04_01129.1	Pentatricopeptide repeat-containing protein At3g09060 OS=Arabidopsis thaliana OX=3702 GN=At3g09060 PE=2 SV=1	PPR	NA	NA	NA	NA	NA	NA	PREDICTED: pentatricopeptide repeat-containing protein At3g09060-like [Malus domestica]	Pentatricopeptide repeat-containing protein OS=Prunus yedoensis var. nudiflora OX=2094558 GN=Pyn_36751 PE=4 SV=1	KOG4197	FOG: PPR repeat	[R]	General function prediction only
Csp_hap1_LG04_01131.1		NA	NA	NA	NA	NA	NA	NA			NA	NA	NA	NA
Csp_hap1_LG04_01149.1	Neutral ceramidase 1 OS=Arabidopsis thaliana OX=3702 GN=NCER1 PE=2 SV=1	Ceramidse_alk_C	NA	NA	NA	K12349	neutral ceramidase	ko00600:Sphingolipid metabolism|ko04071:Sphingolipid signaling pathway	PREDICTED: neutral ceramidase-like [Pyrus x bretschneideri]	Uncharacterized protein OS=Brassica oleracea var. oleracea OX=109376 PE=4 SV=1	KOG2232	Ceramidases	[T]	Signal transduction mechanisms
Csp_hap1_LG04_01149.1	Neutral ceramidase 1 OS=Arabidopsis thaliana OX=3702 GN=NCER1 PE=2 SV=1	Ceramidase_alk	NA	NA	NA	K12349	neutral ceramidase	ko00600:Sphingolipid metabolism|ko04071:Sphingolipid signaling pathway	PREDICTED: neutral ceramidase-like [Pyrus x bretschneideri]	Uncharacterized protein OS=Brassica oleracea var. oleracea OX=109376 PE=4 SV=1	KOG2232	Ceramidases	[T]	Signal transduction mechanisms
Csp_hap1_LG04_01149.1	Neutral ceramidase 1 OS=Arabidopsis thaliana OX=3702 GN=NCER1 PE=2 SV=1	Ceramidase_alk	NA	NA	NA	K12349	neutral ceramidase	ko00600:Sphingolipid metabolism|ko04071:Sphingolipid signaling pathway	PREDICTED: neutral ceramidase-like [Pyrus x bretschneideri]	Uncharacterized protein OS=Brassica oleracea var. oleracea OX=109376 PE=4 SV=1	KOG2232	Ceramidases	[T]	Signal transduction mechanisms
Csp_hap1_LG04_01167.1		RVT_3			RNA-DNA hybrid ribonuclease activity(GO:0004523)| nucleic acid binding(GO:0003676)	NA	NA	NA	hypothetical protein [Malus domestica]	Uncharacterized protein OS=Malus domestica OX=3750 PE=4 SV=1	NA	NA	NA	NA
Csp_hap1_LG04_01192.1		NA	NA	NA	NA	NA	NA	NA			NA	NA	NA	NA
Csp_hap1_LG04_01227.1		DBD_Tnp_Mut	NA	NA	NA	NA	NA	NA	hypothetical protein PRUPE_4G046500 [Prunus persica]	Uncharacterized protein (Fragment) OS=Prunus persica OX=3760 GN=PRUPE_ppa025235mg PE=4 SV=1	NA	NA	NA	NA
Csp_hap1_LG04_01230.1		NA	NA	NA	NA	NA	NA	NA			NA	NA	NA	NA
Csp_hap1_LG04_01239.1		NA	NA	NA	NA	NA	NA	NA	PREDICTED: uncharacterized protein LOC108171857 [Malus domestica]	Putative retrotransposon protein OS=Malus domestica OX=3750 PE=4 SV=1	KOG0017	FOG: Transposon-encoded proteins with TYA, reverse transcriptase, integrase domains in various combinations	[R]	General function prediction only
Csp_hap1_LG04_01242.1		LRR_1			protein binding(GO:0005515)	NA	NA	NA	PREDICTED: putative receptor-like protein kinase At3g47110 [Malus domestica]	Putative LRR receptor-like serine/threonine-protein kinase OS=Prunus yedoensis var. nudiflora OX=2094558 GN=Pyn_39302 PE=4 SV=1	NA	NA	NA	NA
Csp_hap1_LG04_01242.1		LRR_6			protein binding(GO:0005515)	NA	NA	NA	PREDICTED: putative receptor-like protein kinase At3g47110 [Malus domestica]	Putative LRR receptor-like serine/threonine-protein kinase OS=Prunus yedoensis var. nudiflora OX=2094558 GN=Pyn_39302 PE=4 SV=1	NA	NA	NA	NA
Csp_hap1_LG04_01243.1	Probable isoaspartyl peptidase/L-asparaginase 2 OS=Arabidopsis thaliana OX=3702 GN=At3g16150 PE=2 SV=2	Asparaginase_2			hydrolase activity(GO:0016787)	K13051	L-asparaginase / beta-aspartyl-peptidase	NA:NA	probable isoaspartyl peptidase/L-asparaginase 2 [Prunus persica]	Uncharacterized protein OS=Prunus persica OX=3760 GN=PRUPE_1G430400 PE=4 SV=1	KOG1592	Asparaginase	[E]	Amino acid transport and metabolism
Csp_hap1_LG04_01244.1		NA	NA	NA	NA	NA	NA	NA			NA	NA	NA	NA
Csp_hap1_LG04_01245.1	Receptor kinase-like protein Xa21 OS=Oryza sativa subsp. japonica OX=39947 GN=XA21 PE=1 SV=1	LRR_8			protein binding(GO:0005515)	NA	NA	NA	PREDICTED: probable LRR receptor-like serine/threonine-protein kinase At3g47570 [Malus domestica]	Uncharacterized protein OS=Prunus persica OX=3760 GN=PRUPE_6G248500 PE=3 SV=1	NA	NA	NA	NA
Csp_hap1_LG04_01245.1	Receptor kinase-like protein Xa21 OS=Oryza sativa subsp. japonica OX=39947 GN=XA21 PE=1 SV=1	LRR_8			protein binding(GO:0005515)	NA	NA	NA	PREDICTED: probable LRR receptor-like serine/threonine-protein kinase At3g47570 [Malus domestica]	Uncharacterized protein OS=Prunus persica OX=3760 GN=PRUPE_6G248500 PE=3 SV=1	NA	NA	NA	NA
Csp_hap1_LG04_01258.1		NA	NA	NA	NA	NA	NA	NA	PREDICTED: uncharacterized protein LOC103933713 [Pyrus x bretschneideri]	Putative transcription factor interactor and regulator CCHC(Zn) family OS=Rosa chinensis OX=74649 GN=RchiOBHm_Chr5g0005991 PE=4 SV=1	NA	NA	NA	NA
Csp_hap1_LG04_01259.1		NA	NA	NA	NA	NA	NA	NA	PREDICTED: trihelix transcription factor ASIL2-like [Pyrus x bretschneideri]	Uncharacterized protein (Fragment) OS=Prunus persica OX=3760 GN=PRUPE_2G121200 PE=4 SV=1	KOG4282	Transcription factor GT-2 and related proteins, contains trihelix DNA-binding/SANT domain	[K]	Transcription
Csp_hap1_LG04_01269.1	Serine/threonine-protein kinase CTR1 OS=Arabidopsis thaliana OX=3702 GN=CTR1 PE=1 SV=1	NA	NA	NA	NA	K14510	serine/threonine-protein kinase CTR1	ko04075:Plant hormone signal transduction	PREDICTED: serine/threonine-protein kinase CTR1-like isoform X1 [Pyrus x bretschneideri]	Ethylene control element variant OS=Malus domestica OX=3750 GN=CTR1 PE=2 SV=1	KOG0192	Tyrosine kinase specific for activated (GTP-bound) p21cdc42Hs	[T]	Signal transduction mechanisms
Csp_hap1_LG04_01274.1	Bifunctional monothiol glutaredoxin-S16, chloroplastic OS=Arabidopsis thaliana OX=3702 GN=GRXS16 PE=1 SV=2	NA	NA	NA	NA	NA	NA	NA	PREDICTED: LOW QUALITY PROTEIN: bifunctional monothiol glutaredoxin-S16, chloroplastic [Malus domestica]	Uncharacterized protein OS=Prunus persica OX=3760 GN=PRUPE_6G279600 PE=4 SV=1	KOG0911	Glutaredoxin-related protein	[O]	Posttranslational modification, protein turnover, chaperones
Csp_hap1_LG04_01287.1		NA	NA	NA	NA	NA	NA	NA			NA	NA	NA	NA
Csp_hap1_LG04_01308.1	Receptor-like protein 35 OS=Arabidopsis thaliana OX=3702 GN=RLP35 PE=3 SV=1	NA	NA	NA	NA	NA	NA	NA	receptor-like protein 12 [Prunus avium]	Receptor-like protein 12 OS=Prunus yedoensis var. nudiflora OX=2094558 GN=Pyn_21790 PE=4 SV=1	KOG0619	FOG: Leucine rich repeat	[R]	General function prediction only
Csp_hap1_LG04_01311.1		NA	NA	NA	NA	NA	NA	NA	hypothetical protein PRUPE_8G054400 [Prunus persica]	Uncharacterized protein OS=Prunus persica OX=3760 GN=PRUPE_ppa022349mg PE=4 SV=1	NA	NA	NA	NA
Csp_hap1_LG04_01312.1		LRR_1			protein binding(GO:0005515)	NA	NA	NA	PREDICTED: receptor-like protein 12 [Malus domestica]	Uncharacterized protein OS=Prunus persica OX=3760 GN=PRUPE_ppa015767mg PE=4 SV=1	NA	NA	NA	NA
Csp_hap1_LG04_01325.1		NA	NA	NA	NA	NA	NA	NA	uncharacterized protein LOC112163738 [Rosa chinensis]	Uncharacterized protein OS=Prunus persica OX=3760 GN=PRUPE_ppa016553mg PE=4 SV=1	KOG1075	FOG: Reverse transcriptase	[R]	General function prediction only
Csp_hap1_LG04_01329.1		NAF	signal transduction(GO:0007165)			K12761	carbon catabolite-derepressing protein kinase	ko04113:Meiosis - yeast	PREDICTED: CBL-interacting serine/threonine-protein kinase 11-like [Malus domestica]	Non-specific serine/threonine protein kinase OS=Malus domestica OX=3750 GN=CIPK07 PE=2 SV=1	NA	NA	NA	NA
Csp_hap1_LG04_01330.1		Malectin_like	NA	NA	NA	NA	NA	NA	PREDICTED: putative leucine-rich repeat receptor-like serine/threonine-protein kinase At2g14440 [Malus domestica]	Putative leucine-rich repeat receptor-like serine/threonine-protein kinase OS=Prunus yedoensis var. nudiflora OX=2094558 GN=Pyn_25361 PE=4 SV=1	KOG0619	FOG: Leucine rich repeat	[R]	General function prediction only
Csp_hap1_LG04_01333.1		CaM_binding			calmodulin binding(GO:0005516)	NA	NA	NA	PREDICTED: uncharacterized protein LOC103957650 isoform X1 [Pyrus x bretschneideri]	Uncharacterized protein OS=Manihot esculenta OX=3983 GN=MANES_04G164600 PE=4 SV=1	NA	NA	NA	NA
Csp_hap1_LG04_01336.1		NA	NA	NA	NA	NA	NA	NA			NA	NA	NA	NA
Csp_hap1_LG04_01337.1	Retinoblastoma-related protein OS=Populus trichocarpa OX=3694 GN=RBL901 PE=3 SV=1	NA	NA	NA	NA	NA	NA	NA	PREDICTED: probable copper-transporting ATPase HMA5 [Pyrus x bretschneideri]	Putative hydrolase OS=Rosa chinensis OX=74649 GN=RchiOBHm_Chr5g0053621 PE=3 SV=1	KOG1010	Rb (Retinoblastoma tumor suppressor)-related protein	[D]	Cell cycle control, cell division, chromosome partitioning
Csp_hap1_LG04_01340.1		NA	NA	NA	NA	NA	NA	NA	PREDICTED: uncharacterized protein LOC103954142 [Pyrus x bretschneideri]	Uncharacterized protein OS=Prunus persica OX=3760 GN=PRUPE_1G386100 PE=4 SV=1	NA	NA	NA	NA
Csp_hap1_LG04_01344.1		SAWADEE			chromatin binding(GO:0003682)	NA	NA	NA	PREDICTED: uncharacterized protein LOC103429631 [Malus domestica]	Uncharacterized protein OS=Prunus persica OX=3760 GN=PRUPE_3G196400 PE=4 SV=1	NA	NA	NA	NA
Csp_hap1_LG04_01345.1	12-oxophytodienoate reductase 7 OS=Oryza sativa subsp. japonica OX=39947 GN=OPR7 PE=2 SV=1	NA	NA	NA	NA	NA	NA	NA	receptor-like protein 12 [Prunus avium]	Uncharacterized protein OS=Fagus sylvatica OX=28930 GN=FSB_LOCUS646 PE=4 SV=1	NA	NA	NA	NA
Csp_hap1_LG04_01363.1		NA	NA	NA	NA	NA	NA	NA	PREDICTED: uncharacterized protein LOC103435368 isoform X2 [Malus domestica]		NA	NA	NA	NA
Csp_hap1_LG04_01364.1	Transmembrane 9 superfamily member 1 OS=Arabidopsis thaliana OX=3702 GN=TMN1 PE=1 SV=1	NA	NA	NA	NA	K17087	transmembrane 9 superfamily member 3	NA:NA	PREDICTED: uncharacterized protein LOC103938133 [Pyrus x bretschneideri]	Transmembrane 9 superfamily member OS=Prunus persica OX=3760 GN=PRUPE_1G573400 PE=3 SV=1	KOG1277	Endosomal membrane proteins, EMP70	[U]	Intracellular trafficking, secretion, and vesicular transport
Csp_hap1_LG04_01400.1		NA	NA	NA	NA	NA	NA	NA			NA	NA	NA	NA
Csp_hap1_LG04_01411.1	Pentatricopeptide repeat-containing protein At2g38420, mitochondrial OS=Arabidopsis thaliana OX=3702 GN=At2g38420 PE=2 SV=2	PPR_3	NA	NA	NA	NA	NA	NA	PREDICTED: pentatricopeptide repeat-containing protein At2g38420, mitochondrial-like [Malus domestica]	Uncharacterized protein OS=Prunus persica OX=3760 GN=PRUPE_6G287300 PE=4 SV=1	KOG4197	FOG: PPR repeat	[R]	General function prediction only
Csp_hap1_LG04_01411.1	Pentatricopeptide repeat-containing protein At2g38420, mitochondrial OS=Arabidopsis thaliana OX=3702 GN=At2g38420 PE=2 SV=2	PPR	NA	NA	NA	NA	NA	NA	PREDICTED: pentatricopeptide repeat-containing protein At2g38420, mitochondrial-like [Malus domestica]	Uncharacterized protein OS=Prunus persica OX=3760 GN=PRUPE_6G287300 PE=4 SV=1	KOG4197	FOG: PPR repeat	[R]	General function prediction only
Csp_hap1_LG04_01411.1	Pentatricopeptide repeat-containing protein At2g38420, mitochondrial OS=Arabidopsis thaliana OX=3702 GN=At2g38420 PE=2 SV=2	PPR_2	NA	NA	NA	NA	NA	NA	PREDICTED: pentatricopeptide repeat-containing protein At2g38420, mitochondrial-like [Malus domestica]	Uncharacterized protein OS=Prunus persica OX=3760 GN=PRUPE_6G287300 PE=4 SV=1	KOG4197	FOG: PPR repeat	[R]	General function prediction only
Csp_hap1_LG04_01411.1	Pentatricopeptide repeat-containing protein At2g38420, mitochondrial OS=Arabidopsis thaliana OX=3702 GN=At2g38420 PE=2 SV=2	PPR	NA	NA	NA	NA	NA	NA	PREDICTED: pentatricopeptide repeat-containing protein At2g38420, mitochondrial-like [Malus domestica]	Uncharacterized protein OS=Prunus persica OX=3760 GN=PRUPE_6G287300 PE=4 SV=1	KOG4197	FOG: PPR repeat	[R]	General function prediction only
Csp_hap1_LG04_01412.1	Protein LURP-one-related 15 OS=Arabidopsis thaliana OX=3702 GN=At5g01750 PE=1 SV=1	LOR	NA	NA	NA	NA	NA	NA	PREDICTED: protein LURP-one-related 10-like, partial [Pyrus x bretschneideri]	Putative tubby-like domain-containing protein OS=Rosa chinensis OX=74649 GN=RchiOBHm_Chr3g0461171 PE=4 SV=1	NA	NA	NA	NA
Csp_hap1_LG04_01413.1	Protein LURP-one-related 15 OS=Arabidopsis thaliana OX=3702 GN=At5g01750 PE=1 SV=1	LOR	NA	NA	NA	NA	NA	NA	PREDICTED: protein LURP-one-related 10-like [Malus domestica]	Putative tubby-like domain-containing protein OS=Rosa chinensis OX=74649 GN=RchiOBHm_Chr3g0461171 PE=4 SV=1	NA	NA	NA	NA
Csp_hap1_LG04_01422.1	Retrovirus-related Pol polyprotein from transposon RE2 OS=Arabidopsis thaliana OX=3702 GN=RE2 PE=4 SV=1	WRKY	regulation of transcription, DNA-templated(GO:0006355)		sequence-specific DNA binding(GO:0043565)| DNA-binding transcription factor activity(GO:0003700)	NA	NA	NA	PREDICTED: uncharacterized protein LOC108865606 [Pyrus x bretschneideri]	Putative RNA-directed DNA polymerase OS=Rosa chinensis OX=74649 GN=RchiOBHm_Chr4g0401001 PE=4 SV=1	KOG0017	FOG: Transposon-encoded proteins with TYA, reverse transcriptase, integrase domains in various combinations	[R]	General function prediction only
Csp_hap1_LG04_01422.1	Retrovirus-related Pol polyprotein from transposon RE2 OS=Arabidopsis thaliana OX=3702 GN=RE2 PE=4 SV=1	RVT_2	regulation of transcription, DNA-templated(GO:0006355)		sequence-specific DNA binding(GO:0043565)| DNA-binding transcription factor activity(GO:0003700)	NA	NA	NA	PREDICTED: uncharacterized protein LOC108865606 [Pyrus x bretschneideri]	Putative RNA-directed DNA polymerase OS=Rosa chinensis OX=74649 GN=RchiOBHm_Chr4g0401001 PE=4 SV=1	KOG0017	FOG: Transposon-encoded proteins with TYA, reverse transcriptase, integrase domains in various combinations	[R]	General function prediction only
Csp_hap1_LG04_01423.1		NA	NA	NA	NA	NA	NA	NA			NA	NA	NA	NA
Csp_hap1_LG04_01425.1		RVT_1	NA	NA	NA	NA	NA	NA	uncharacterized protein LOC112203389 [Rosa chinensis]	Uncharacterized protein OS=Prunus persica OX=3760 GN=PRUPE_ppa021798mg PE=4 SV=1	KOG1075	FOG: Reverse transcriptase	[R]	General function prediction only
Csp_hap1_LG04_01428.1		NA	NA	NA	NA	NA	NA	NA			NA	NA	NA	NA
Csp_hap1_LG04_01481.1	Serotonin N-acetyltransferase 1, chloroplastic OS=Oryza sativa subsp. japonica OX=39947 GN=SNAT1 PE=1 SV=1	Acetyltransf_1	NA	NA	NA	NA	NA	NA	hypothetical protein POPTR_T146300v3 [Populus trichocarpa]	Uncharacterized protein OS=Populus trichocarpa OX=3694 GN=POPTR_T146300v3 PE=4 SV=1	NA	NA	NA	NA
Csp_hap1_LG04_01495.1		DUF642	NA	NA	NA	NA	NA	NA	PREDICTED: uncharacterized protein LOC103951270 [Pyrus x bretschneideri]	Uncharacterized protein OS=Prunus persica OX=3760 GN=PRUPE_4G079800 PE=4 SV=1	NA	NA	NA	NA
Csp_hap1_LG04_01524.1		DUF1005	NA	NA	NA	NA	NA	NA	PREDICTED: uncharacterized protein LOC103402092 [Malus domestica]	Uncharacterized protein OS=Cuscuta australis OX=267555 GN=DM860_013174 PE=4 SV=1	NA	NA	NA	NA
Csp_hap1_LG04_01551.1	Aspartic proteinase A1 OS=Arabidopsis thaliana OX=3702 GN=APA1 PE=1 SV=1	SapB_1	lipid metabolic process(GO:0006629)			K08245	phytepsin	NA:NA	PREDICTED: aspartic proteinase-like [Malus domestica]	Uncharacterized protein OS=Prunus persica OX=3760 GN=PRUPE_6G304600 PE=3 SV=1	KOG1339	Aspartyl protease	[O]	Posttranslational modification, protein turnover, chaperones
Csp_hap1_LG04_01551.1	Aspartic proteinase A1 OS=Arabidopsis thaliana OX=3702 GN=APA1 PE=1 SV=1	Asp	lipid metabolic process(GO:0006629)			K08245	phytepsin	NA:NA	PREDICTED: aspartic proteinase-like [Malus domestica]	Uncharacterized protein OS=Prunus persica OX=3760 GN=PRUPE_6G304600 PE=3 SV=1	KOG1339	Aspartyl protease	[O]	Posttranslational modification, protein turnover, chaperones
Csp_hap1_LG04_01552.1		NA	NA	NA	NA	NA	NA	NA			NA	NA	NA	NA
Csp_hap1_LG04_01567.1		RVT_3			RNA-DNA hybrid ribonuclease activity(GO:0004523)| nucleic acid binding(GO:0003676)	NA	NA	NA	PREDICTED: uncharacterized protein LOC108865810 [Pyrus x bretschneideri]		NA	NA	NA	NA
Csp_hap1_LG04_01584.1	WAT1-related protein At1g09380 OS=Arabidopsis thaliana OX=3702 GN=At1g09380 PE=2 SV=1	EamA		integral component of membrane(GO:0016021)| membrane(GO:0016020)		NA	NA	NA	PREDICTED: LOW QUALITY PROTEIN: WAT1-related protein At1g09380-like [Malus domestica]	WAT1-related protein OS=Populus trichocarpa OX=3694 GN=POPTR_005G006600v3 PE=3 SV=1	NA	NA	NA	NA
Csp_hap1_LG04_01604.1		NA	NA	NA	NA	NA	NA	NA	PREDICTED: LOW QUALITY PROTEIN: bifunctional monothiol glutaredoxin-S16, chloroplastic [Malus domestica]	Uncharacterized protein OS=Prunus persica OX=3760 GN=PRUPE_6G279600 PE=4 SV=1	NA	NA	NA	NA
Csp_hap1_LG04_01607.1		NA	NA	NA	NA	NA	NA	NA	receptor like protein 30-like [Prunus avium]	Putative LRR receptor-like serine/threonine-protein kinase OS=Prunus yedoensis var. nudiflora OX=2094558 GN=Pyn_41144 PE=4 SV=1	NA	NA	NA	NA
Csp_hap1_LG04_01608.1	Xyloglucan endotransglucosylase/hydrolase protein A OS=Phaseolus angularis OX=3914 GN=XTHA PE=1 SV=1	Glyco_hydro_16	carbohydrate metabolic process(GO:0005975)		hydrolase activity, hydrolyzing O-glycosyl compounds(GO:0004553)	K08235	xyloglucan:xyloglucosyl transferase	NA:NA	probable xyloglucan endotransglucosylase/hydrolase protein B precursor [Malus domestica]	Xyloglucan endotransglucosylase/hydrolase OS=Pyrus pyrifolia OX=3767 PE=2 SV=1	NA	NA	NA	NA
Csp_hap1_LG04_01609.1		NA	NA	NA	NA	NA	NA	NA			NA	NA	NA	NA
Csp_hap1_LG04_01610.1		NA	NA	NA	NA	NA	NA	NA	uncharacterized protein LOC110747395 [Prunus avium]	Uncharacterized protein (Fragment) OS=Prunus persica OX=3760 GN=PRUPE_ppa017266mg PE=4 SV=1	NA	NA	NA	NA
Csp_hap1_LG04_01617.1		NA	NA	NA	NA	NA	NA	NA	PREDICTED: uncharacterized protein LOC103434072 [Malus domestica]	Uncharacterized protein OS=Prunus persica OX=3760 GN=PRUPE_ppa003740mg PE=4 SV=1	NA	NA	NA	NA
Csp_hap1_LG04_01618.1		RPAP3_C		Ino80 complex(GO:0031011)		NA	NA	NA	uncharacterized protein LOC110762880 [Prunus avium]	Uncharacterized protein OS=Prunus yedoensis var. nudiflora OX=2094558 GN=Pyn_37867 PE=4 SV=1	NA	NA	NA	NA
Csp_hap1_LG04_01618.1		PAPA-1		Ino80 complex(GO:0031011)		NA	NA	NA	uncharacterized protein LOC110762880 [Prunus avium]	Uncharacterized protein OS=Prunus yedoensis var. nudiflora OX=2094558 GN=Pyn_37867 PE=4 SV=1	NA	NA	NA	NA
Csp_hap1_LG04_01630.1	Histidine kinase CKI1 OS=Arabidopsis thaliana OX=3702 GN=CKI1 PE=1 SV=1	HisKA	signal transduction(GO:0007165)| phosphorelay signal transduction system(GO:0000160)		phosphorelay sensor kinase activity(GO:0000155)	NA	NA	NA	PREDICTED: histidine kinase CKI1-like [Pyrus x bretschneideri]	Histidine kinase CKI1 OS=Prunus yedoensis var. nudiflora OX=2094558 GN=Pyn_33168 PE=4 SV=1	KOG0519	Sensory transduction histidine kinase	[T]	Signal transduction mechanisms
Csp_hap1_LG04_01630.1	Histidine kinase CKI1 OS=Arabidopsis thaliana OX=3702 GN=CKI1 PE=1 SV=1	Response_reg	signal transduction(GO:0007165)| phosphorelay signal transduction system(GO:0000160)		phosphorelay sensor kinase activity(GO:0000155)	NA	NA	NA	PREDICTED: histidine kinase CKI1-like [Pyrus x bretschneideri]	Histidine kinase CKI1 OS=Prunus yedoensis var. nudiflora OX=2094558 GN=Pyn_33168 PE=4 SV=1	KOG0519	Sensory transduction histidine kinase	[T]	Signal transduction mechanisms
Csp_hap1_LG04_01630.1	Histidine kinase CKI1 OS=Arabidopsis thaliana OX=3702 GN=CKI1 PE=1 SV=1	HATPase_c	signal transduction(GO:0007165)| phosphorelay signal transduction system(GO:0000160)		phosphorelay sensor kinase activity(GO:0000155)	NA	NA	NA	PREDICTED: histidine kinase CKI1-like [Pyrus x bretschneideri]	Histidine kinase CKI1 OS=Prunus yedoensis var. nudiflora OX=2094558 GN=Pyn_33168 PE=4 SV=1	KOG0519	Sensory transduction histidine kinase	[T]	Signal transduction mechanisms
Csp_hap1_LG04_01647.1	Kinesin-like protein KIN-14G OS=Arabidopsis thaliana OX=3702 GN=KIN14G PE=1 SV=2	CH	microtubule-based movement(GO:0007018)		protein binding(GO:0005515)| microtubule motor activity(GO:0003777)| ATP binding(GO:0005524)| microtubule binding(GO:0008017)| catalytic activity(GO:0003824)	K10406	kinesin family member C2/C3	NA:NA	PREDICTED: kinesin-4-like [Malus domestica]	Uncharacterized protein OS=Prunus persica OX=3760 GN=PRUPE_6G316600 PE=3 SV=1	KOG0239	Kinesin (KAR3 subfamily)	[Z]	Cytoskeleton
Csp_hap1_LG04_01647.1	Kinesin-like protein KIN-14G OS=Arabidopsis thaliana OX=3702 GN=KIN14G PE=1 SV=2	PP2C	microtubule-based movement(GO:0007018)		protein binding(GO:0005515)| microtubule motor activity(GO:0003777)| ATP binding(GO:0005524)| microtubule binding(GO:0008017)| catalytic activity(GO:0003824)	K10406	kinesin family member C2/C3	NA:NA	PREDICTED: kinesin-4-like [Malus domestica]	Uncharacterized protein OS=Prunus persica OX=3760 GN=PRUPE_6G316600 PE=3 SV=1	KOG0239	Kinesin (KAR3 subfamily)	[Z]	Cytoskeleton
Csp_hap1_LG04_01647.1	Kinesin-like protein KIN-14G OS=Arabidopsis thaliana OX=3702 GN=KIN14G PE=1 SV=2	Kinesin	microtubule-based movement(GO:0007018)		protein binding(GO:0005515)| microtubule motor activity(GO:0003777)| ATP binding(GO:0005524)| microtubule binding(GO:0008017)| catalytic activity(GO:0003824)	K10406	kinesin family member C2/C3	NA:NA	PREDICTED: kinesin-4-like [Malus domestica]	Uncharacterized protein OS=Prunus persica OX=3760 GN=PRUPE_6G316600 PE=3 SV=1	KOG0239	Kinesin (KAR3 subfamily)	[Z]	Cytoskeleton
Csp_hap1_LG04_01655.1	ABC transporter G family member 11 OS=Arabidopsis thaliana OX=3702 GN=ABCG11 PE=1 SV=1	ABC_tran			ATP binding(GO:0005524)| ATPase activity(GO:0016887)	NA	NA	NA	PREDICTED: LOW QUALITY PROTEIN: ABC transporter G family member 11-like [Pyrus x bretschneideri]	ABC transporter G family member 11 OS=Prunus yedoensis var. nudiflora OX=2094558 GN=Pyn_35133 PE=4 SV=1	KOG0061	Transporter, ABC superfamily (Breast cancer resistance protein)	[Q]	Secondary metabolites biosynthesis, transport and catabolism
Csp_hap1_LG04_01657.1	ABC transporter G family member 11 OS=Arabidopsis thaliana OX=3702 GN=ABCG11 PE=1 SV=1	ABC2_membrane		membrane(GO:0016020)		NA	NA	NA	PREDICTED: ABC transporter G family member 11-like [Malus domestica]	Uncharacterized protein OS=Prunus persica OX=3760 GN=PRUPE_ppa002298mg PE=4 SV=1	KOG0061	Transporter, ABC superfamily (Breast cancer resistance protein)	[Q]	Secondary metabolites biosynthesis, transport and catabolism
Csp_hap1_LG04_01695.1	Lysine-specific demethylase JMJ25 OS=Arabidopsis thaliana OX=3702 GN=JMJ25 PE=1 SV=1	JmjC	NA	NA	NA	K15601	lysine-specific demethylase 3 [EC:1.14.11.-]	NA:NA	PREDICTED: LOW QUALITY PROTEIN: lysine-specific demethylase JMJ25 [Pyrus x bretschneideri]	Uncharacterized protein OS=Prunus persica OX=3760 GN=PRUPE_6G322900 PE=4 SV=1	KOG1356	Putative transcription factor 5qNCA, contains JmjC domain	[K]	Transcription
Csp_hap1_LG04_01708.1		NA	NA	NA	NA	NA	NA	NA	PREDICTED: uncharacterized protein LOC103932578 [Pyrus x bretschneideri]		NA	NA	NA	NA
Csp_hap1_LG04_01728.1	Serine/threonine-protein phosphatase 7 OS=Arabidopsis thaliana OX=3702 GN=PP7 PE=1 SV=1	NA	NA	NA	NA	NA	NA	NA	PREDICTED: serine/threonine-protein phosphatase 7 long form homolog isoform X1 [Pyrus x bretschneideri]	Serine/threonine-protein phosphatase OS=Prunus persica OX=3760 GN=PRUPE_5G201300 PE=3 SV=1	KOG0376	Serine-threonine phosphatase 2A, catalytic subunit	[R]	General function prediction only
Csp_hap1_LG04_01729.1	Serine/threonine-protein phosphatase 7 OS=Arabidopsis thaliana OX=3702 GN=PP7 PE=1 SV=1	NA	NA	NA	NA	NA	NA	NA	PREDICTED: serine/threonine-protein phosphatase 7 long form homolog isoform X1 [Malus domestica]	Serine/threonine-protein phosphatase OS=Prunus yedoensis var. nudiflora OX=2094558 GN=Pyn_25845 PE=3 SV=1	KOG0376	Serine-threonine phosphatase 2A, catalytic subunit	[R]	General function prediction only
Csp_hap1_LG04_01736.1		NA	NA	NA	NA	NA	NA	NA			NA	NA	NA	NA
Csp_hap1_LG04_01762.1		NA	NA	NA	NA	NA	NA	NA	PREDICTED: uncharacterized protein LOC108865637 [Pyrus x bretschneideri]		NA	NA	NA	NA
Csp_hap1_LG04_01767.1		NA	NA	NA	NA	NA	NA	NA	PREDICTED: uncharacterized protein LOC108865295 [Pyrus x bretschneideri]	Uncharacterized protein OS=Prunus yedoensis var. nudiflora OX=2094558 GN=Pyn_32838 PE=4 SV=1	KOG2938	Predicted inosine-uridine preferring nucleoside hydrolase	[F]	Nucleotide transport and metabolism
Csp_hap1_LG04_01779.1		Frigida	NA	NA	NA	NA	NA	NA	PREDICTED: golgin subfamily A member 6-like protein 22 [Malus domestica]	FRIGIDA-like protein OS=Prunus yedoensis var. nudiflora OX=2094558 GN=Pyn_34625 PE=3 SV=1	NA	NA	NA	NA
Csp_hap1_LG04_01779.1		Frigida	NA	NA	NA	NA	NA	NA	PREDICTED: golgin subfamily A member 6-like protein 22 [Malus domestica]	FRIGIDA-like protein OS=Prunus yedoensis var. nudiflora OX=2094558 GN=Pyn_34625 PE=3 SV=1	NA	NA	NA	NA
Csp_hap1_LG04_01780.1		NA	NA	NA	NA	NA	NA	NA	PREDICTED: centromere protein F-like [Pyrus x bretschneideri]		NA	NA	NA	NA
Csp_hap1_LG04_01782.1		NA	NA	NA	NA	NA	NA	NA	PREDICTED: golgin subfamily A member 6-like protein 22 [Malus domestica]		NA	NA	NA	NA
Csp_hap1_LG04_01784.1		NA	NA	NA	NA	NA	NA	NA			NA	NA	NA	NA
Csp_hap1_LG04_01791.1	Glucan endo-1,3-beta-glucosidase 14 OS=Arabidopsis thaliana OX=3702 GN=At2g27500 PE=2 SV=2	Glyco_hydro_17	carbohydrate metabolic process(GO:0005975)		hydrolase activity, hydrolyzing O-glycosyl compounds(GO:0004553)	NA	NA	NA	PREDICTED: probable glucan endo-1,3-beta-glucosidase BG1 [Malus domestica]	Glucan endo-1,3-beta-glucosidase OS=Actinidia chinensis var. chinensis OX=1590841 GN=CEY00_Acc30366 PE=3 SV=1	NA	NA	NA	NA
Csp_hap1_LG04_01808.1		NA	NA	NA	NA	NA	NA	NA			NA	NA	NA	NA
Csp_hap1_LG04_01809.1		NA	NA	NA	NA	NA	NA	NA			NA	NA	NA	NA
Csp_hap1_LG04_01835.1	Probable acyl-activating enzyme 17, peroxisomal OS=Arabidopsis thaliana OX=3702 GN=AAE17 PE=2 SV=1	NA	NA	NA	NA	NA	NA	NA	PREDICTED: probable acyl-activating enzyme 17, peroxisomal isoform X1 [Pyrus x bretschneideri]	Putative acyl-activating enzyme 17 peroxisomal isoform X2 OS=Prunus yedoensis var. nudiflora OX=2094558 GN=Pyn_21168 PE=4 SV=1	KOG1175	Acyl-CoA synthetase	[I]	Lipid transport and metabolism
Csp_hap1_LG04_01836.1	Probable acyl-activating enzyme 17, peroxisomal OS=Arabidopsis thaliana OX=3702 GN=AAE17 PE=2 SV=1	NA	NA	NA	NA	NA	NA	NA	PREDICTED: probable acyl-activating enzyme 17, peroxisomal [Malus domestica]	Putative acyl-activating enzyme 17 peroxisomal isoform X2 OS=Prunus yedoensis var. nudiflora OX=2094558 GN=Pyn_21168 PE=4 SV=1	NA	NA	NA	NA
Csp_hap1_LG04_01839.1		NA	NA	NA	NA	NA	NA	NA			NA	NA	NA	NA
Csp_hap1_LG04_01841.1	Putative FBD-associated F-box protein At5g56410 OS=Arabidopsis thaliana OX=3702 GN=At5g56410 PE=4 SV=1	NA	NA	NA	NA	NA	NA	NA	PREDICTED: F-box/FBD/LRR-repeat protein At4g26340-like [Malus domestica]	Putative leucine-rich repeat domain, L domain-containing protein OS=Rosa chinensis OX=74649 GN=RchiOBHm_Chr1g0354511 PE=4 SV=1	NA	NA	NA	NA
Csp_hap1_LG04_01853.1	Small nuclear ribonucleoprotein-associated protein B&apos; OS=Gallus gallus OX=9031 GN=SNRPB PE=2 SV=1	LSM	NA	NA	NA	NA	NA	NA	PREDICTED: small nuclear ribonucleoprotein-associated protein B-like [Malus domestica]	Small nuclear ribonucleoprotein-associated protein OS=Prunus persica OX=3760 GN=PRUPE_6G342400 PE=3 SV=1	KOG3168	U1 snRNP component	[K]	Transcription
Csp_hap1_LG04_01883.1		NA	NA	NA	NA	NA	NA	NA			NA	NA	NA	NA
Csp_hap1_LG04_01884.1		NA	NA	NA	NA	NA	NA	NA	PREDICTED: fasciclin-like arabinogalactan protein 19 [Malus domestica]		NA	NA	NA	NA
Csp_hap1_LG04_01903.1		NA	NA	NA	NA	NA	NA	NA	PREDICTED: uncharacterized protein LOC103961335 isoform X1 [Pyrus x bretschneideri]	Uncharacterized protein OS=Prunus yedoensis var. nudiflora OX=2094558 GN=Pyn_04277 PE=4 SV=1	NA	NA	NA	NA
Csp_hap1_LG04_01904.1		NA	NA	NA	NA	NA	NA	NA	PREDICTED: uncharacterized protein LOC103961329 [Pyrus x bretschneideri]	Uncharacterized protein OS=Prunus yedoensis var. nudiflora OX=2094558 GN=Pyn_03845 PE=4 SV=1	NA	NA	NA	NA
Csp_hap1_LG04_01905.1		NA	NA	NA	NA	NA	NA	NA			NA	NA	NA	NA
Csp_hap1_LG04_01906.1		NA	NA	NA	NA	NA	NA	NA			NA	NA	NA	NA
Csp_hap1_LG04_01907.1	Probable protein phosphatase 2C 22 OS=Arabidopsis thaliana OX=3702 GN=At2g25620 PE=1 SV=1	PP2C			catalytic activity(GO:0003824)	NA	NA	NA	PREDICTED: uncharacterized protein LOC103961335 isoform X1 [Pyrus x bretschneideri]	Uncharacterized protein OS=Prunus yedoensis var. nudiflora OX=2094558 GN=Pyn_24698 PE=3 SV=1	KOG0698	Serine/threonine protein phosphatase	[T]	Signal transduction mechanisms
Csp_hap1_LG04_01908.1		NA	NA	NA	NA	NA	NA	NA	PREDICTED: uncharacterized protein LOC103961329 [Pyrus x bretschneideri]	Uncharacterized protein OS=Prunus yedoensis var. nudiflora OX=2094558 GN=Pyn_33486 PE=4 SV=1	NA	NA	NA	NA
Csp_hap1_LG04_01909.1		DUF620	NA	NA	NA	NA	NA	NA	PREDICTED: uncharacterized protein LOC103954421 isoform X1 [Pyrus x bretschneideri]	Uncharacterized protein OS=Prunus persica OX=3760 GN=PRUPE_1G381000 PE=4 SV=1	NA	NA	NA	NA
Csp_hap1_LG04_01910.1	AT-hook motif nuclear-localized protein 14 OS=Arabidopsis thaliana OX=3702 GN=AHL14 PE=1 SV=1	NA	NA	NA	NA	NA	NA	NA	PREDICTED: AT-hook motif nuclear-localized protein 14-like [Pyrus x bretschneideri]	Uncharacterized protein OS=Prunus persica OX=3760 GN=PRUPE_6G347600 PE=4 SV=1	NA	NA	NA	NA
Csp_hap1_LG04_01953.1		NA	NA	NA	NA	NA	NA	NA	PREDICTED: uncharacterized protein LOC103440240 [Malus domestica]	Uncharacterized protein OS=Daucus carota subsp. sativus OX=79200 GN=DCAR_007723 PE=3 SV=1	NA	NA	NA	NA
Csp_hap1_LG04_01959.1		DUF313	NA	NA	NA	NA	NA	NA	B3 domain-containing protein [Prunus yedoensis var. nudiflora]	B3 domain-containing protein OS=Prunus yedoensis var. nudiflora OX=2094558 GN=Pyn_39608 PE=4 SV=1	NA	NA	NA	NA
Csp_hap1_LG04_01961.1	Protein ILITYHIA OS=Arabidopsis thaliana OX=3702 GN=ILA PE=1 SV=1	NA	NA	NA	NA	NA	NA	NA	PREDICTED: eIF-2-alpha kinase activator GCN1 isoform X2 [Malus domestica]	Putative translational activator Gcn1, TOG domain-containing protein OS=Rosa chinensis OX=74649 GN=RchiOBHm_Chr3g0449041 PE=4 SV=1	KOG1242	Protein containing adaptin N-terminal region	[J]	Translation, ribosomal structure and biogenesis
Csp_hap1_LG04_01967.1		NA	NA	NA	NA	NA	NA	NA	PREDICTED: glutamic acid-rich protein-like [Pyrus x bretschneideri]		NA	NA	NA	NA
Csp_hap1_LG04_01982.1		NA	NA	NA	NA	NA	NA	NA			NA	NA	NA	NA
Csp_hap1_LG04_01984.1	Cystinosin homolog OS=Arabidopsis thaliana OX=3702 GN=At5g40670 PE=2 SV=1	NA	NA	NA	NA	K12386	cystinosin	ko04142:Lysosome	PREDICTED: cystinosin homolog [Pyrus x bretschneideri]	Cystinosin like OS=Quercus suber OX=58331 GN=CFP56_25236 PE=4 SV=1	KOG3145	Cystine transporter Cystinosin	[E]	Amino acid transport and metabolism
Csp_hap1_LG04_01993.1		Rad60-SLD	NA	NA	NA	K12160	small ubiquitin-related modifier	ko03013:RNA transport	PREDICTED: small ubiquitin-related modifier-like [Fragaria vesca subsp. vesca]	Uncharacterized protein OS=Rosa chinensis OX=74649 GN=RchiOBHm_Chr6g0244451 PE=4 SV=1	KOG1769	Ubiquitin-like proteins	[O]	Posttranslational modification, protein turnover, chaperones
Csp_hap1_LG04_01995.1	Subtilisin-like protease SBT1.5 OS=Arabidopsis thaliana OX=3702 GN=SBT1.5 PE=2 SV=1	Peptidase_S8	proteolysis(GO:0006508)		serine-type endopeptidase activity(GO:0004252)	NA	NA	NA	PREDICTED: subtilisin-like protease SBT1.9 [Malus domestica]	Uncharacterized protein OS=Prunus persica OX=3760 GN=PRUPE_ppa001938mg PE=4 SV=1	NA	NA	NA	NA
Csp_hap1_LG04_02003.1	Putative receptor-like protein kinase At5g39000 OS=Arabidopsis thaliana OX=3702 GN=At5g39000 PE=3 SV=1	Pkinase_Tyr	protein phosphorylation(GO:0006468)		protein kinase activity(GO:0004672)	NA	NA	NA	PREDICTED: receptor-like protein kinase FERONIA [Pyrus x bretschneideri]	Putative serine/threonine kinase OS=Malus domestica OX=3750 PE=4 SV=1	KOG1187	Serine/threonine protein kinase	[T]	Signal transduction mechanisms
Csp_hap1_LG04_02005.1	Receptor-like protein kinase ANXUR2 OS=Arabidopsis thaliana OX=3702 GN=ANX2 PE=1 SV=1	Pkinase_Tyr	protein phosphorylation(GO:0006468)		protein kinase activity(GO:0004672)	NA	NA	NA	PREDICTED: receptor-like protein kinase FERONIA [Pyrus x bretschneideri]	Putative serine/threonine kinase OS=Malus domestica OX=3750 PE=4 SV=1	KOG1187	Serine/threonine protein kinase	[T]	Signal transduction mechanisms
Csp_hap1_LG04_02007.1	AT-hook motif nuclear-localized protein 2 OS=Arabidopsis thaliana OX=3702 GN=AHL2 PE=2 SV=1	NA	NA	NA	NA	NA	NA	NA	PREDICTED: AT-hook motif nuclear-localized protein 1-like [Pyrus x bretschneideri]	Putative PPC domain-containing protein OS=Rosa chinensis OX=74649 GN=RchiOBHm_Chr7g0201041 PE=4 SV=1	NA	NA	NA	NA
Csp_hap1_LG04_02013.1		NA	NA	NA	NA	NA	NA	NA	PREDICTED: uncharacterized protein LOC103419579 [Malus domestica]	Uncharacterized protein OS=Prunus yedoensis var. nudiflora OX=2094558 GN=Pyn_39912 PE=4 SV=1	NA	NA	NA	NA
Csp_hap1_LG04_02028.1		LRRNT_2			protein binding(GO:0005515)	NA	NA	NA	PREDICTED: LRR receptor-like serine/threonine-protein kinase GSO1 [Malus domestica]	Putative leucine-rich repeat receptor-like protein kinase OS=Prunus yedoensis var. nudiflora OX=2094558 GN=Pyn_01816 PE=4 SV=1	KOG0619	FOG: Leucine rich repeat	[R]	General function prediction only
Csp_hap1_LG04_02028.1		Self-incomp_S1			protein binding(GO:0005515)	NA	NA	NA	PREDICTED: LRR receptor-like serine/threonine-protein kinase GSO1 [Malus domestica]	Putative leucine-rich repeat receptor-like protein kinase OS=Prunus yedoensis var. nudiflora OX=2094558 GN=Pyn_01816 PE=4 SV=1	KOG0619	FOG: Leucine rich repeat	[R]	General function prediction only
Csp_hap1_LG04_02028.1		LRR_8			protein binding(GO:0005515)	NA	NA	NA	PREDICTED: LRR receptor-like serine/threonine-protein kinase GSO1 [Malus domestica]	Putative leucine-rich repeat receptor-like protein kinase OS=Prunus yedoensis var. nudiflora OX=2094558 GN=Pyn_01816 PE=4 SV=1	KOG0619	FOG: Leucine rich repeat	[R]	General function prediction only
Csp_hap1_LG04_02035.1		NA	NA	NA	NA	K07466	replication factor A1	ko03030:DNA replication|ko03420:Nucleotide excision repair|ko03430:Mismatch repair|ko03440:Homologous recombination|ko03460:Fanconi anemia pathway	PREDICTED: uncharacterized protein At4g28440-like [Malus domestica]	Uncharacterized protein OS=Prunus persica OX=3760 GN=PRUPE_4G174100 PE=4 SV=1	NA	NA	NA	NA
Csp_hap1_LG04_02070.1	60S ribosomal protein L38 OS=Arabidopsis thaliana OX=3702 GN=RPL38A PE=3 SV=1	Ribosomal_L38e	translation(GO:0006412)	intracellular(GO:0005622)| ribosome(GO:0005840)	structural constituent of ribosome(GO:0003735)	NA	NA	NA	PREDICTED: 60S ribosomal protein L38-like [Malus domestica]	Uncharacterized protein OS=Vitis vinifera OX=29760 GN=VIT_04s0023g00930 PE=3 SV=1	KOG3499	60S ribosomal protein L38	[J]	Translation, ribosomal structure and biogenesis
Csp_hap1_LG04_02075.1	Ycf20-like protein OS=Arabidopsis thaliana OX=3702 GN=At1g65420 PE=2 SV=2	NA	NA	NA	NA	NA	NA	NA	PREDICTED: ycf20-like protein isoform X1 [Malus domestica]	Ycf20-like protein OS=Prunus yedoensis var. nudiflora OX=2094558 GN=Pyn_36281 PE=4 SV=1	NA	NA	NA	NA
Csp_hap1_LG04_02089.1	Protein QUIRKY OS=Arabidopsis thaliana OX=3702 GN=QKY PE=2 SV=1	zf-A20			DNA binding(GO:0003677)| zinc ion binding(GO:0008270)	NA	NA	NA	PREDICTED: zinc finger A20 and AN1 domain-containing stress-associated protein 4 [Pyrus x bretschneideri]	Zinc finger A20 and AN1 domain-containing stress-associated protein 4 OS=Morus notabilis OX=981085 GN=L484_027449 PE=4 SV=1	NA	NA	NA	NA
Csp_hap1_LG05_00015.1		NA	NA	NA	NA	NA	NA	NA	PREDICTED: transcription factor FER-LIKE IRON DEFICIENCY-INDUCED TRANSCRIPTION FACTOR-like [Malus domestica]	Putative retrotransposon gag domain-containing protein OS=Rosa chinensis OX=74649 GN=RchiOBHm_Chr6g0263201 PE=4 SV=1	NA	NA	NA	NA
Csp_hap1_LG05_00038.1		NA	NA	NA	NA	NA	NA	NA	PREDICTED: uncharacterized protein LOC103933683 isoform X5 [Pyrus x bretschneideri]	Putative transposase tnp2 OS=Malus domestica OX=3750 PE=4 SV=1	NA	NA	NA	NA
Csp_hap1_LG05_00060.1		NA	NA	NA	NA	NA	NA	NA	hypothetical protein L484_012616 [Morus notabilis]	Uncharacterized protein OS=Quercus suber OX=58331 GN=CFP56_36617 PE=4 SV=1	NA	NA	NA	NA
Csp_hap1_LG05_00088.1		NA	NA	NA	NA	NA	NA	NA			NA	NA	NA	NA
Csp_hap1_LG05_00102.1		NA	NA	NA	NA	NA	NA	NA			NA	NA	NA	NA
Csp_hap1_LG05_00107.1	Glutathione hydrolase 1 OS=Arabidopsis thaliana OX=3702 GN=GGT1 PE=2 SV=1	G_glu_transpept	NA	NA	NA	K18592	gamma-glutamyltranspeptidase / glutathione hydrolase / leukotriene-C4 hydrolase	ko00430:Taurine and hypotaurine metabolism|ko00460:Cyanoamino acid metabolism|ko00480:Glutathione metabolism|ko00590:Arachidonic acid metabolism	PREDICTED: LOW QUALITY PROTEIN: putative inactive gamma-glutamyltranspeptidase 4 [Pyrus x bretschneideri]	Gamma-glutamyltranspeptidase 1 OS=Prunus yedoensis var. nudiflora OX=2094558 GN=Pyn_23797 PE=4 SV=1	KOG2410	Gamma-glutamyltransferase	[E]	Amino acid transport and metabolism
Csp_hap1_LG05_00112.1		Hus1	DNA damage checkpoint(GO:0000077)	checkpoint clamp complex(GO:0030896)		K10903	HUS1 checkpoint protein	NA:NA	PREDICTED: uncharacterized protein LOC103928914 [Pyrus x bretschneideri]	Checkpoint protein OS=Rosa chinensis OX=74649 GN=RchiOBHm_Chr2g0134931 PE=3 SV=1	KOG3999	Checkpoint 9-1-1 complex, HUS1 component	[L]	Replication, recombination and repair
Csp_hap1_LG05_00116.1		NA	NA	NA	NA	NA	NA	NA			NA	NA	NA	NA
Csp_hap1_LG05_00117.1		NA	NA	NA	NA	NA	NA	NA			NA	NA	NA	NA
Csp_hap1_LG05_00133.1		NA	NA	NA	NA	NA	NA	NA			NA	NA	NA	NA
Csp_hap1_LG05_00140.1		NA	NA	NA	NA	NA	NA	NA	PREDICTED: probable WRKY transcription factor 7 [Malus domestica]	WRKY disease resistance protein OS=Malus domestica OX=3750 PE=2 SV=1	NA	NA	NA	NA
Csp_hap1_LG05_00164.1	G-type lectin S-receptor-like serine/threonine-protein kinase LECRK4 OS=Oryza sativa subsp. indica OX=39946 GN=LECRK4 PE=3 SV=1	Pkinase	protein phosphorylation(GO:0006468)		ATP binding(GO:0005524)| protein kinase activity(GO:0004672)	NA	NA	NA	G-type lectin S-receptor-like serine/threonine-protein kinase LECRK1 [Prunus persica]	Uncharacterized protein OS=Prunus persica OX=3760 GN=PRUPE_8G024600 PE=4 SV=1	NA	NA	NA	NA
Csp_hap1_LG05_00191.1	Putative AC transposase OS=Zea mays OX=4577 PE=2 SV=2	Dimer_Tnp_hAT			protein dimerization activity(GO:0046983)	NA	NA	NA	PREDICTED: LOW QUALITY PROTEIN: probable leucine-rich repeat receptor-like serine/threonine-protein kinase At3g14840 [Pyrus x bretschneideri]	Putative transcription factor/ chromatin remodeling BED-type(Zn) family OS=Rosa chinensis OX=74649 GN=RchiOBHm_Chr1g0315421 PE=4 SV=1	KOG1121	Tam3-transposase (Ac family)	[L]	Replication, recombination and repair
Csp_hap1_LG05_00268.1	TMV resistance protein N OS=Nicotiana glutinosa OX=35889 GN=N PE=1 SV=1	NA	NA	NA	NA	NA	NA	NA	PREDICTED: TMV resistance protein N-like [Malus domestica]	Uncharacterized protein OS=Prunus persica OX=3760 GN=PRUPE_8G026800 PE=4 SV=1	NA	NA	NA	NA
Csp_hap1_LG05_00270.1		NA	NA	NA	NA	K01051	pectinesterase	ko00040:Pentose and glucuronate interconversions|ko00500:Starch and sucrose metabolism	PREDICTED: putative pectinesterase 63 [Prunus mume]	Putative pectinesterase 63 OS=Prunus yedoensis var. nudiflora OX=2094558 GN=Pyn_27137 PE=4 SV=1	NA	NA	NA	NA
Csp_hap1_LG05_00271.1	Disease resistance protein RML1B OS=Arabidopsis thaliana OX=3702 GN=RLM1B PE=2 SV=1	NA	NA	NA	NA	NA	NA	NA	PREDICTED: TMV resistance protein N-like [Pyrus x bretschneideri]	Uncharacterized protein OS=Prunus persica OX=3760 GN=PRUPE_8G027000 PE=3 SV=1	NA	NA	NA	NA
Csp_hap1_LG05_00308.1	Uncharacterized oxidoreductase At4g09670 OS=Arabidopsis thaliana OX=3702 GN=At4g09670 PE=1 SV=1	GFO_IDH_MocA			oxidoreductase activity(GO:0016491)	NA	NA	NA	PREDICTED: uncharacterized oxidoreductase At4g09670 [Pyrus x bretschneideri]	Uncharacterized protein OS=Prunus persica OX=3760 GN=PRUPE_ppa007805mg PE=4 SV=1	KOG2741	Dimeric dihydrodiol dehydrogenase	[Q]	Secondary metabolites biosynthesis, transport and catabolism
Csp_hap1_LG05_00310.1	Putative laccase-1 OS=Oryza sativa subsp. japonica OX=39947 GN=LAC1 PE=3 SV=1	Cu-oxidase_2	oxidation-reduction process(GO:0055114)		copper ion binding(GO:0005507)| oxidoreductase activity(GO:0016491)	K05909	laccase	NA:NA	PREDICTED: laccase-14-like [Malus domestica]	Laccase OS=Prunus yedoensis var. nudiflora OX=2094558 GN=Pyn_36356 PE=3 SV=1	KOG1263	Multicopper oxidases	[Q]	Secondary metabolites biosynthesis, transport and catabolism
Csp_hap1_LG05_00313.1		NA	NA	NA	NA	NA	NA	NA	PREDICTED: uncharacterized protein LOC103421853 [Malus domestica]		NA	NA	NA	NA
Csp_hap1_LG05_00349.1		NA	NA	NA	NA	NA	NA	NA			NA	NA	NA	NA
Csp_hap1_LG05_00367.1		NA	NA	NA	NA	NA	NA	NA			NA	NA	NA	NA
Csp_hap1_LG05_00369.1		Hyccin	NA	NA	NA	NA	NA	NA	PREDICTED: hyccin-like [Malus domestica]	Uncharacterized protein OS=Prunus persica OX=3760 GN=PRUPE_8G059200 PE=4 SV=1	KOG4688	Putative beta-catenin-Tcf/Lef signaling pathway component DRCTNNB1A	[T]	Signal transduction mechanisms
Csp_hap1_LG05_00370.1		NA	NA	NA	NA	NA	NA	NA			NA	NA	NA	NA
Csp_hap1_LG05_00373.1		NA	NA	NA	NA	NA	NA	NA	PREDICTED: uncharacterized protein LOC103404938 [Malus domestica]		NA	NA	NA	NA
Csp_hap1_LG05_00390.1	Tobamovirus multiplication protein 1 OS=Arabidopsis thaliana OX=3702 GN=TOM1 PE=1 SV=1	DUF1084	NA	NA	NA	NA	NA	NA	PREDICTED: tobamovirus multiplication protein 1-like [Malus domestica]	Tobamovirus multiplication protein 1 isoform X2 OS=Prunus yedoensis var. nudiflora OX=2094558 GN=Pyn_33592 PE=4 SV=1	NA	NA	NA	NA
Csp_hap1_LG05_00391.1	Calmodulin-binding transcription activator 2 OS=Arabidopsis thaliana OX=3702 GN=CAMTA2 PE=1 SV=1	NA	NA	NA	NA	NA	NA	NA	PREDICTED: calmodulin-binding transcription activator 2-like [Pyrus x bretschneideri]	Uncharacterized protein OS=Prunus persica OX=3760 GN=PRUPE_8G060300 PE=4 SV=1	KOG0520	Uncharacterized conserved protein, contains IPT/TIG domain	[S]	Function unknown
Csp_hap1_LG05_00442.1	Ubiquinol oxidase 4, chloroplastic/chromoplastic OS=Arabidopsis thaliana OX=3702 GN=AOX4 PE=1 SV=2	NA	NA	NA	NA	K17893	ubiquinol oxidase	NA:NA	PREDICTED: ubiquinol oxidase 4, chloroplastic/chromoplastic [Pyrus x bretschneideri]	Ubiquinol oxidase OS=Rosa chinensis OX=74649 GN=RchiOBHm_Chr5g0001781 PE=3 SV=1	NA	NA	NA	NA
Csp_hap1_LG05_00451.1		NA	NA	NA	NA	NA	NA	NA			NA	NA	NA	NA
Csp_hap1_LG05_00462.1		NA	NA	NA	NA	NA	NA	NA			NA	NA	NA	NA
Csp_hap1_LG05_00469.1	Microtubule-associated protein TORTIFOLIA1 OS=Arabidopsis thaliana OX=3702 GN=TOR1 PE=1 SV=2	NA	NA	NA	NA	NA	NA	NA	PREDICTED: microtubule-associated protein TORTIFOLIA1-like isoform X1 [Pyrus x bretschneideri]	Uncharacterized protein OS=Prunus persica OX=3760 GN=PRUPE_4G209400 PE=4 SV=1	NA	NA	NA	NA
Csp_hap1_LG05_00476.1		NA	NA	NA	NA	NA	NA	NA			NA	NA	NA	NA
Csp_hap1_LG05_00485.1		NA	NA	NA	NA	NA	NA	NA			NA	NA	NA	NA
Csp_hap1_LG05_00487.1		NA	NA	NA	NA	NA	NA	NA			NA	NA	NA	NA
Csp_hap1_LG05_00496.1		NA	NA	NA	NA	NA	NA	NA	PREDICTED: uncharacterized protein LOC104763239 [Camelina sativa]	Uncharacterized protein OS=Fagus sylvatica OX=28930 GN=FSB_LOCUS18930 PE=4 SV=1	KOG1075	FOG: Reverse transcriptase	[R]	General function prediction only
Csp_hap1_LG05_00497.1	Protein RADIALIS-like 4 OS=Arabidopsis thaliana OX=3702 GN=RL4 PE=2 SV=1	Myb_DNA-binding	NA	NA	NA	NA	NA	NA	PREDICTED: transcription factor DIVARICATA-like [Malus domestica]	Uncharacterized protein OS=Prunus persica OX=3760 GN=PRUPE_2G070600 PE=4 SV=1	KOG0724	Zuotin and related molecular chaperones (DnaJ superfamily), contains DNA-binding domains	[O]	Posttranslational modification, protein turnover, chaperones
Csp_hap1_LG05_00498.1		NA	NA	NA	NA	NA	NA	NA	PREDICTED: uncharacterized protein LOC108867156 [Pyrus x bretschneideri]		NA	NA	NA	NA
Csp_hap1_LG05_00538.1	Retrovirus-related Pol polyprotein from transposon RE2 OS=Arabidopsis thaliana OX=3702 GN=RE2 PE=4 SV=1	gag_pre-integrs	NA	NA	NA	NA	NA	NA	T4.5 [Malus x robusta]	T4.5 protein OS=Malus x robusta OX=1184610 GN=T4.5 PE=4 SV=1	KOG0017	FOG: Transposon-encoded proteins with TYA, reverse transcriptase, integrase domains in various combinations	[R]	General function prediction only
Csp_hap1_LG05_00551.1		NA	NA	NA	NA	NA	NA	NA	PREDICTED: transcriptional elongation regulator MINIYO-like [Malus domestica]		NA	NA	NA	NA
Csp_hap1_LG05_00552.1	Retrovirus-related Pol polyprotein from transposon RE1 OS=Arabidopsis thaliana OX=3702 GN=RE1 PE=2 SV=1	RVT_2	NA	NA	NA	NA	NA	NA	PREDICTED: LOW QUALITY PROTEIN: pentatricopeptide repeat-containing protein At3g62470, mitochondrial-like [Malus domestica]	T4.5 protein OS=Malus x robusta OX=1184610 GN=T4.5 PE=4 SV=1	KOG0017	FOG: Transposon-encoded proteins with TYA, reverse transcriptase, integrase domains in various combinations	[R]	General function prediction only
Csp_hap1_LG05_00565.1		NA	NA	NA	NA	NA	NA	NA			NA	NA	NA	NA
Csp_hap1_LG05_00581.1		NA	NA	NA	NA	NA	NA	NA	PREDICTED: uncharacterized protein LOC103951630 [Pyrus x bretschneideri]		KOG1075	FOG: Reverse transcriptase	[R]	General function prediction only
Csp_hap1_LG05_00588.1		NA	NA	NA	NA	NA	NA	NA			NA	NA	NA	NA
Csp_hap1_LG05_00593.1		NA	NA	NA	NA	NA	NA	NA			NA	NA	NA	NA
Csp_hap1_LG05_00602.1		NA	NA	NA	NA	NA	NA	NA			NA	NA	NA	NA
Csp_hap1_LG05_00648.1		NA	NA	NA	NA	NA	NA	NA			NA	NA	NA	NA
Csp_hap1_LG05_00666.1	Coatomer subunit beta-2 OS=Arabidopsis thaliana OX=3702 GN=At4g31490 PE=2 SV=2	Adaptin_N	vesicle-mediated transport(GO:0016192)| intracellular protein transport(GO:0006886)	membrane coat(GO:0030117)		NA	NA	NA	PREDICTED: uncharacterized protein LOC103402855 [Malus domestica]	Coatomer subunit beta OS=Rosa chinensis OX=74649 GN=RchiOBHm_Chr4g0411591 PE=4 SV=1	KOG1058	Vesicle coat complex COPI, beta subunit	[U]	Intracellular trafficking, secretion, and vesicular transport
Csp_hap1_LG05_00667.1		NA	NA	NA	NA	NA	NA	NA			NA	NA	NA	NA
Csp_hap1_LG05_00675.1		NA	NA	NA	NA	NA	NA	NA	PREDICTED: LOW QUALITY PROTEIN: DEAD-box ATP-dependent RNA helicase 7-like [Malus domestica]	Uncharacterized protein OS=Prunus persica OX=3760 GN=PRUPE_ppb022626mg PE=4 SV=1	NA	NA	NA	NA
Csp_hap1_LG05_00690.1		NA	NA	NA	NA	NA	NA	NA			NA	NA	NA	NA
Csp_hap1_LG05_00691.1		NA	NA	NA	NA	NA	NA	NA			NA	NA	NA	NA
Csp_hap1_LG05_00692.1		NA	NA	NA	NA	NA	NA	NA			NA	NA	NA	NA
Csp_hap1_LG05_00694.1		NA	NA	NA	NA	NA	NA	NA			NA	NA	NA	NA
Csp_hap1_LG05_00695.1		NA	NA	NA	NA	NA	NA	NA			NA	NA	NA	NA
Csp_hap1_LG05_00696.1		NA	NA	NA	NA	NA	NA	NA			NA	NA	NA	NA
Csp_hap1_LG05_00697.1		NA	NA	NA	NA	NA	NA	NA			NA	NA	NA	NA
Csp_hap1_LG05_00698.1		NA	NA	NA	NA	NA	NA	NA			NA	NA	NA	NA
Csp_hap1_LG05_00705.1		NA	NA	NA	NA	NA	NA	NA			NA	NA	NA	NA
Csp_hap1_LG05_00723.1		NA	NA	NA	NA	NA	NA	NA			NA	NA	NA	NA
Csp_hap1_LG05_00740.1		NA	NA	NA	NA	NA	NA	NA			NA	NA	NA	NA
Csp_hap1_LG05_00758.1		NA	NA	NA	NA	NA	NA	NA	PREDICTED: uncharacterized protein LOC103427350 [Malus domestica]		NA	NA	NA	NA
Csp_hap1_LG05_00766.1		NA	NA	NA	NA	NA	NA	NA	PREDICTED: uncharacterized protein LOC103427350 [Malus domestica]		NA	NA	NA	NA
Csp_hap1_LG05_00769.1	Transcriptional elongation regulator MINIYO OS=Arabidopsis thaliana OX=3702 GN=IYO PE=1 SV=1	NA	NA	NA	NA	NA	NA	NA	PREDICTED: transcriptional elongation regulator MINIYO [Pyrus x bretschneideri]	Transcriptional elongation regulator MINIYO OS=Prunus yedoensis var. nudiflora OX=2094558 GN=Pyn_13668 PE=4 SV=1	KOG4732	Uncharacterized conserved protein	[S]	Function unknown
Csp_hap1_LG05_00780.1		NA	NA	NA	NA	NA	NA	NA			NA	NA	NA	NA
Csp_hap1_LG05_00781.1		NA	NA	NA	NA	NA	NA	NA	PREDICTED: uncharacterized protein LOC103401707 [Malus domestica]		NA	NA	NA	NA
Csp_hap1_LG05_00798.1	Uncharacterized mitochondrial protein AtMg01250 OS=Arabidopsis thaliana OX=3702 GN=AtMg01250 PE=4 SV=1	RVT_1	NA	NA	NA	NA	NA	NA	PREDICTED: uncharacterized protein LOC103454030 [Malus domestica]	Uncharacterized protein (Fragment) OS=Prunus persica OX=3760 GN=PRUPE_ppa015748mg PE=4 SV=1	KOG1075	FOG: Reverse transcriptase	[R]	General function prediction only
Csp_hap1_LG05_00808.1		NA	NA	NA	NA	NA	NA	NA	PREDICTED: uncharacterized protein LOC103431555 [Malus domestica]		NA	NA	NA	NA
Csp_hap1_LG05_00817.1		NA	NA	NA	NA	NA	NA	NA	PREDICTED: uncharacterized protein LOC103454372 [Malus domestica]	Putative retrotransposon protein OS=Malus domestica OX=3750 PE=4 SV=1	NA	NA	NA	NA
Csp_hap1_LG05_00826.1		NA	NA	NA	NA	NA	NA	NA			NA	NA	NA	NA
Csp_hap1_LG05_00829.1		NA	NA	NA	NA	NA	NA	NA			NA	NA	NA	NA
Csp_hap1_LG05_00840.1	Uncharacterized mitochondrial protein AtMg01250 OS=Arabidopsis thaliana OX=3702 GN=AtMg01250 PE=4 SV=1	RVT_1	NA	NA	NA	NA	NA	NA	PREDICTED: uncharacterized protein LOC108173334 [Malus domestica]	Uncharacterized protein OS=Fagus sylvatica OX=28930 GN=FSB_LOCUS46996 PE=4 SV=1	KOG1075	FOG: Reverse transcriptase	[R]	General function prediction only
Csp_hap1_LG05_00873.1		NA	NA	NA	NA	NA	NA	NA			NA	NA	NA	NA
Csp_hap1_LG05_00880.1		NA	NA	NA	NA	NA	NA	NA			NA	NA	NA	NA
Csp_hap1_LG05_00881.1		NA	NA	NA	NA	NA	NA	NA			NA	NA	NA	NA
Csp_hap1_LG05_00883.1		NA	NA	NA	NA	NA	NA	NA			NA	NA	NA	NA
Csp_hap1_LG05_00888.1		NA	NA	NA	NA	NA	NA	NA			NA	NA	NA	NA
Csp_hap1_LG05_00917.1		NA	NA	NA	NA	NA	NA	NA			NA	NA	NA	NA
Csp_hap1_LG05_00920.1	Ethylene-responsive transcription factor CRF3 OS=Arabidopsis thaliana OX=3702 GN=CRF3 PE=1 SV=1	AP2	regulation of transcription, DNA-templated(GO:0006355)		DNA-binding transcription factor activity(GO:0003700)	NA	NA	NA	PREDICTED: pathogenesis-related genes transcriptional activator PTI6-like [Pyrus x bretschneideri]		NA	NA	NA	NA
Csp_hap1_LG05_00931.1		NA	NA	NA	NA	NA	NA	NA			NA	NA	NA	NA
Csp_hap1_LG05_00948.1	Probable magnesium transporter NIPA6 OS=Arabidopsis thaliana OX=3702 GN=At2g21120 PE=2 SV=1	Mg_trans_NIPA	magnesium ion transport(GO:0015693)	integral component of membrane(GO:0016021)	magnesium ion transmembrane transporter activity(GO:0015095)	NA	NA	NA	PREDICTED: probable magnesium transporter NIPA6 isoform X1 [Prunus mume]	Probable magnesium transporter OS=Rhizophora mucronata OX=61149 PE=3 SV=1	KOG2922	Uncharacterized conserved protein	[S]	Function unknown
Csp_hap1_LG05_00972.1		NA	NA	NA	NA	NA	NA	NA			NA	NA	NA	NA
Csp_hap1_LG05_00983.1		NA	NA	NA	NA	NA	NA	NA			NA	NA	NA	NA
Csp_hap1_LG05_00985.1		NA	NA	NA	NA	NA	NA	NA	uncharacterized protein LOC111372431 [Olea europaea var. sylvestris]	Uncharacterized protein OS=Fagus sylvatica OX=28930 GN=FSB_LOCUS59517 PE=4 SV=1	NA	NA	NA	NA
Csp_hap1_LG05_00986.1		NA	NA	NA	NA	NA	NA	NA			NA	NA	NA	NA
Csp_hap1_LG05_00988.1		NA	NA	NA	NA	NA	NA	NA			NA	NA	NA	NA
Csp_hap1_LG05_00993.1		NA	NA	NA	NA	NA	NA	NA	PREDICTED: uncharacterized protein LOC103442599 [Malus domestica]	Uncharacterized protein OS=Prunus persica OX=3760 GN=PRUPE_3G218000 PE=4 SV=1	NA	NA	NA	NA
Csp_hap1_LG05_01001.1		LRR_1			protein binding(GO:0005515)	NA	NA	NA	receptor protein-tyrosine kinase CEPR2-like isoform X2 [Durio zibethinus]	Receptor-like protein kinase HSL1 OS=Morus notabilis OX=981085 GN=L484_001082 PE=3 SV=1	NA	NA	NA	NA
Csp_hap1_LG05_01002.1	Non-functional pseudokinase ZED1 OS=Arabidopsis thaliana OX=3702 GN=ZED1 PE=1 SV=1	NA	NA	NA	NA	NA	NA	NA	PREDICTED: non-functional pseudokinase ZED1-like [Prunus mume]	Uncharacterized protein (Fragment) OS=Prunus persica OX=3760 GN=PRUPE_ppa025089mg PE=4 SV=1	KOG1187	Serine/threonine protein kinase	[T]	Signal transduction mechanisms
Csp_hap1_LG05_01009.1		NA	NA	NA	NA	NA	NA	NA	PREDICTED: uncharacterized protein LOC103432270 [Malus domestica]	Putative RNA-directed DNA polymerase OS=Rosa chinensis OX=74649 GN=RchiOBHm_Chr7g0236061 PE=4 SV=1	NA	NA	NA	NA
Csp_hap1_LG05_01010.1		NA	NA	NA	NA	K03255	protein TIF31	NA:NA	PREDICTED: protein TSS-like [Pyrus x bretschneideri]	Uncharacterized protein OS=Jatropha curcas OX=180498 GN=JCGZ_06108 PE=4 SV=1	NA	NA	NA	NA
Csp_hap1_LG05_01018.1		NA	NA	NA	NA	NA	NA	NA	PREDICTED: probable WRKY transcription factor 7 [Malus domestica]	WRKY transcription factor OS=Malus hupehensis OX=106556 PE=2 SV=1	NA	NA	NA	NA
Csp_hap1_LG05_01025.1	Subtilisin-like protease SBT2.1 OS=Arabidopsis thaliana OX=3702 GN=SBT2.1 PE=2 SV=1	NA	NA	NA	NA	NA	NA	NA	PREDICTED: subtilisin-like protease SBT2.2 [Pyrus x bretschneideri]	Uncharacterized protein OS=Prunus persica OX=3760 GN=PRUPE_4G102800 PE=3 SV=1	NA	NA	NA	NA
Csp_hap1_LG05_01040.1	Pathogenesis-related leaf protein 4 OS=Solanum lycopersicum OX=4081 PE=2 SV=1	CAP	NA	NA	NA	K13449	pathogenesis-related protein 1	ko04075:Plant hormone signal transduction|ko04626:Plant-pathogen interaction	PREDICTED: pathogenesis-related leaf protein 4-like [Pyrus x bretschneideri]	Pathogenesis-related leaf protein 4-like OS=Prunus yedoensis var. nudiflora OX=2094558 GN=Pyn_30233 PE=3 SV=1	KOG3017	Defense-related protein containing SCP domain	[S]	Function unknown
Csp_hap1_LG05_01041.1		NA	NA	NA	NA	NA	NA	NA			NA	NA	NA	NA
Csp_hap1_LG05_01042.1		Retrotrans_gag	NA	NA	NA	NA	NA	NA	PREDICTED: uncharacterized protein LOC108174080 [Malus domestica]	Putative retrotransposon gag domain-containing protein OS=Rosa chinensis OX=74649 GN=RchiOBHm_Chr6g0263201 PE=4 SV=1	NA	NA	NA	NA
Csp_hap1_LG05_01043.1		NA	NA	NA	NA	NA	NA	NA	PREDICTED: uncharacterized protein LOC103437035 [Malus domestica]	Uncharacterized protein OS=Prunus yedoensis var. nudiflora OX=2094558 GN=Pyn_01948 PE=4 SV=1	NA	NA	NA	NA
Csp_hap1_LG05_01045.1		RVT_1	NA	NA	NA	NA	NA	NA	uncharacterized protein LOC112016863 [Quercus suber]	Uncharacterized protein OS=Fagus sylvatica OX=28930 GN=FSB_LOCUS12465 PE=4 SV=1	KOG1075	FOG: Reverse transcriptase	[R]	General function prediction only
Csp_hap1_LG05_01046.1		NA	NA	NA	NA	NA	NA	NA	uncharacterized protein LOC112178325 [Rosa chinensis]	Uncharacterized protein (Fragment) OS=Prunus persica OX=3760 GN=PRUPE_ppa017155mg PE=4 SV=1	KOG1075	FOG: Reverse transcriptase	[R]	General function prediction only
Csp_hap1_LG05_01055.1		NA	NA	NA	NA	NA	NA	NA			NA	NA	NA	NA
Csp_hap1_LG05_01057.1		DUF4283	NA	NA	NA	NA	NA	NA	hypothetical protein PRUPE_7G053200, partial [Prunus persica]	Uncharacterized protein OS=Prunus persica OX=3760 GN=PRUPE_ppa022115mg PE=4 SV=1	NA	NA	NA	NA
Csp_hap1_LG05_01059.1		NA	NA	NA	NA	NA	NA	NA			NA	NA	NA	NA
Csp_hap1_LG05_01061.1		NA	NA	NA	NA	NA	NA	NA	PREDICTED: uncharacterized protein LOC103940074 [Pyrus x bretschneideri]		NA	NA	NA	NA
Csp_hap1_LG05_01074.1	Pyruvate kinase, cytosolic isozyme OS=Solanum tuberosum OX=4113 PE=2 SV=1	PK	glycolytic process(GO:0006096)		pyruvate kinase activity(GO:0004743)| magnesium ion binding(GO:0000287)| potassium ion binding(GO:0030955)	NA	NA	NA	PREDICTED: uncharacterized mitochondrial protein AtMg00810-like [Malus domestica]	Pyruvate kinase OS=Eriobotrya japonica OX=32224 GN=PK PE=2 SV=2	KOG2323	Pyruvate kinase	[G]	Carbohydrate transport and metabolism
Csp_hap1_LG05_01078.1		NA	NA	NA	NA	NA	NA	NA	PREDICTED: chromatin structure-remodeling complex protein SYD-like [Malus domestica]	Uncharacterized protein OS=Prunus persica OX=3760 GN=PRUPE_ppa002239mg PE=4 SV=1	NA	NA	NA	NA
Csp_hap1_LG05_01081.1		NA	NA	NA	NA	NA	NA	NA			NA	NA	NA	NA
Csp_hap1_LG05_01082.1		NA	NA	NA	NA	NA	NA	NA			NA	NA	NA	NA
Csp_hap1_LG05_01095.1		NA	NA	NA	NA	NA	NA	NA			NA	NA	NA	NA
Csp_hap1_LG05_01099.1	Ras-related protein RIC2 OS=Oryza sativa subsp. japonica OX=39947 GN=RIC2 PE=2 SV=2	Ras			GTPase activity(GO:0003924)| GTP binding(GO:0005525)	K07904	Ras-related protein Rab-11A	ko04144:Endocytosis|ko04961:Endocrine and other factor-regulated calcium reabsorption|ko04962:Vasopressin-regulated water reabsorption|ko04972:Pancreatic secretion	PREDICTED: ras-related protein RIC2 [Malus domestica]	Uncharacterized protein OS=Prunus persica OX=3760 GN=PRUPE_4G066500 PE=4 SV=1	KOG0087	GTPase Rab11/YPT3, small G protein superfamily	[U]	Intracellular trafficking, secretion, and vesicular transport
Csp_hap1_LG05_01106.1	Retrovirus-related Pol polyprotein from transposon RE1 OS=Arabidopsis thaliana OX=3702 GN=RE1 PE=2 SV=1	RVT_2	NA	NA	NA	NA	NA	NA	PREDICTED: LOW QUALITY PROTEIN: uncharacterized protein LOC107880879 [Prunus mume]	Putative RNA-directed DNA polymerase OS=Rosa chinensis OX=74649 GN=RchiOBHm_Chr4g0418881 PE=3 SV=1	KOG0017	FOG: Transposon-encoded proteins with TYA, reverse transcriptase, integrase domains in various combinations	[R]	General function prediction only
Csp_hap1_LG05_01107.1		NA	NA	NA	NA	NA	NA	NA	PREDICTED: uncharacterized protein LOC103445923 [Malus domestica]	Reverse transcriptase OS=Corchorus capsularis OX=210143 GN=CCACVL1_24294 PE=4 SV=1	KOG1075	FOG: Reverse transcriptase	[R]	General function prediction only
Csp_hap1_LG05_01109.1		NA	NA	NA	NA	NA	NA	NA	PREDICTED: LOW QUALITY PROTEIN: aquaporin-like [Malus domestica]		NA	NA	NA	NA
Csp_hap1_LG05_01110.1	COBRA-like protein 1 OS=Oryza sativa subsp. japonica OX=39947 GN=BC1L6 PE=2 SV=1	COBRA	cellulose microfibril organization(GO:0010215)| cell growth(GO:0016049)	anchored component of membrane(GO:0031225)		NA	NA	NA	PREDICTED: COBRA-like protein 1, partial [Malus domestica]	COBRA-like protein OS=Prunus persica OX=3760 GN=PRUPE_8G159300 PE=3 SV=1	NA	NA	NA	NA
Csp_hap1_LG05_01122.1		NA	NA	NA	NA	NA	NA	NA	PREDICTED: ankyrin-1 [Malus domestica]	Uncharacterized protein OS=Prunus persica OX=3760 GN=PRUPE_3G302900 PE=4 SV=1	NA	NA	NA	NA
Csp_hap1_LG05_01124.1		NA	NA	NA	NA	NA	NA	NA			NA	NA	NA	NA
Csp_hap1_LG05_01126.1		NA	NA	NA	NA	NA	NA	NA			NA	NA	NA	NA
Csp_hap1_LG05_01133.1		NA	NA	NA	NA	NA	NA	NA			NA	NA	NA	NA
Csp_hap1_LG05_01138.1	Probable amidase At4g34880 OS=Arabidopsis thaliana OX=3702 GN=At4g34880 PE=2 SV=1	NA	NA	NA	NA	K01426	amidase	ko00330:Arginine and proline metabolism|ko00360:Phenylalanine metabolism|ko00380:Tryptophan metabolism|ko00627:Aminobenzoate degradation|ko00643:Styrene degradation	PREDICTED: putative amidase C869.01 [Pyrus x bretschneideri]	Putative mandelamide amidase OS=Rosa chinensis OX=74649 GN=RchiOBHm_Chr6g0244621 PE=4 SV=1	KOG1211	Amidases	[J]	Translation, ribosomal structure and biogenesis
Csp_hap1_LG05_01140.1	Putative ribonuclease H protein At1g65750 OS=Arabidopsis thaliana OX=3702 GN=At1g65750 PE=3 SV=1	NA	NA	NA	NA	NA	NA	NA	uncharacterized protein LOC110750423 [Prunus avium]	Putative RNA-directed DNA polymerase OS=Rosa chinensis OX=74649 GN=RchiOBHm_Chr5g0053531 PE=4 SV=1	KOG1075	FOG: Reverse transcriptase	[R]	General function prediction only
Csp_hap1_LG05_01147.1		NA	NA	NA	NA	NA	NA	NA			NA	NA	NA	NA
Csp_hap1_LG05_01156.1		NA	NA	NA	NA	NA	NA	NA			NA	NA	NA	NA
Csp_hap1_LG05_01163.1		NA	NA	NA	NA	NA	NA	NA	PREDICTED: uncharacterized protein LOC103937501 [Pyrus x bretschneideri]	Uncharacterized protein OS=Vitis vinifera OX=29760 GN=VIT_08s0058g00850 PE=4 SV=1	KOG0017	FOG: Transposon-encoded proteins with TYA, reverse transcriptase, integrase domains in various combinations	[R]	General function prediction only
Csp_hap1_LG05_01169.1	Rhomboid-like protein 14, mitochondrial OS=Arabidopsis thaliana OX=3702 GN=RBL14 PE=2 SV=1	Rhomboid		integral component of membrane(GO:0016021)	serine-type endopeptidase activity(GO:0004252)	K09651	rhomboid domain-containing protein 1 [EC:3.4.21.-]	NA:NA	PREDICTED: rhomboid-like protein 14, mitochondrial [Malus domestica]	Uncharacterized protein OS=Prunus persica OX=3760 GN=PRUPE_1G209100 PE=4 SV=1	KOG2632	Rhomboid family proteins	[S]	Function unknown
Csp_hap1_LG05_01171.1		NA	NA	NA	NA	NA	NA	NA			NA	NA	NA	NA
Csp_hap1_LG05_01174.1		NA	NA	NA	NA	NA	NA	NA			NA	NA	NA	NA
Csp_hap1_LG05_01177.1		NA	NA	NA	NA	NA	NA	NA			NA	NA	NA	NA
Csp_hap1_LG05_01183.1		NA	NA	NA	NA	NA	NA	NA	PREDICTED: uncharacterized protein LOC103407864 [Malus domestica]	DNA-directed DNA polymerase OS=Handroanthus impetiginosus OX=429701 GN=CDL12_21798 PE=4 SV=1	KOG0017	FOG: Transposon-encoded proteins with TYA, reverse transcriptase, integrase domains in various combinations	[R]	General function prediction only
Csp_hap1_LG05_01185.1		NA	NA	NA	NA	NA	NA	NA	PREDICTED: aldehyde dehydrogenase family 2 member C4-like [Malus domestica]		NA	NA	NA	NA
Csp_hap1_LG05_01186.1		NA	NA	NA	NA	NA	NA	NA	PREDICTED: uncharacterized protein LOC103415845 [Malus domestica]		NA	NA	NA	NA
Csp_hap1_LG05_01191.1		NA	NA	NA	NA	NA	NA	NA			NA	NA	NA	NA
Csp_hap1_LG05_01194.1		NA	NA	NA	NA	NA	NA	NA	PREDICTED: uncharacterized mitochondrial protein AtMg00810-like [Gossypium hirsutum]	uncharacterized mitochondrial protein AtMg00810-like OS=Gossypium hirsutum OX=3635 GN=LOC107906712 PE=4 SV=1	NA	NA	NA	NA
Csp_hap1_LG05_01195.1	Retrovirus-related Pol polyprotein from transposon TNT 1-94 OS=Nicotiana tabacum OX=4097 PE=2 SV=1	Retrotran_gag_2	NA	NA	NA	NA	NA	NA	uncharacterized protein LOC112774349 [Arachis hypogaea]	Uncharacterized protein OS=Trifolium subterraneum OX=3900 GN=TSUD_404720 PE=4 SV=1	KOG0017	FOG: Transposon-encoded proteins with TYA, reverse transcriptase, integrase domains in various combinations	[R]	General function prediction only
Csp_hap1_LG05_01205.1	Poly [ADP-ribose] polymerase 1 OS=Arabidopsis thaliana OX=3702 GN=PARP1 PE=1 SV=2	NA	NA	NA	NA	K10798	poly [ADP-ribose] polymerase	ko03410:Base excision repair|ko04210:Apoptosis|ko04212:Longevity regulating pathway - worm|ko04214:Apoptosis - fly	PREDICTED: poly [ADP-ribose] polymerase 1-like isoform X1 [Pyrus x bretschneideri]	Poly [ADP-ribose] polymerase OS=Rosa chinensis OX=74649 GN=RchiOBHm_Chr6g0288861 PE=4 SV=1	KOG1037	NAD+ ADP-ribosyltransferase Parp, required for poly-ADP ribosylation of nuclear proteins	[O]	Posttranslational modification, protein turnover, chaperones
Csp_hap1_LG05_01209.1		NA	NA	NA	NA	NA	NA	NA	uncharacterized protein LOC112199393 [Rosa chinensis]		NA	NA	NA	NA
Csp_hap1_LG05_01220.1	Putative cyclic nucleotide-gated ion channel 13 OS=Arabidopsis thaliana OX=3702 GN=CNGC13 PE=3 SV=2	cNMP_binding	NA	NA	NA	K05391	cyclic nucleotide gated channel, plant	ko04626:Plant-pathogen interaction	PREDICTED: cyclic nucleotide-gated ion channel 1-like [Pyrus x bretschneideri]	Cyclic nucleotide-gated ion channel 1-like OS=Prunus yedoensis var. nudiflora OX=2094558 GN=Pyn_08363 PE=4 SV=1	KOG0498	K+-channel ERG and related proteins, contain PAS/PAC sensor domain	[T]	Signal transduction mechanisms
Csp_hap1_LG05_01222.1	Cyclic nucleotide-gated ion channel 18 OS=Arabidopsis thaliana OX=3702 GN=CNGC18 PE=1 SV=1	NA	NA	NA	NA	K05391	cyclic nucleotide gated channel, plant	ko04626:Plant-pathogen interaction	PREDICTED: cyclic nucleotide-gated ion channel 1-like isoform X1 [Malus domestica]	Cyclic nucleotide-gated channel 23 OS=Prunus persica OX=3760 GN=CNGC23 PE=2 SV=1	KOG0498	K+-channel ERG and related proteins, contain PAS/PAC sensor domain	[T]	Signal transduction mechanisms
Csp_hap1_LG05_01250.1	TMV resistance protein N OS=Nicotiana glutinosa OX=35889 GN=N PE=1 SV=1	TIR	signal transduction(GO:0007165)		protein binding(GO:0005515)	NA	NA	NA	PREDICTED: TMV resistance protein N-like isoform X4 [Pyrus x bretschneideri]	Uncharacterized protein OS=Prunus persica OX=3760 GN=PRUPE_6G152300 PE=4 SV=1	NA	NA	NA	NA
Csp_hap1_LG05_01251.1	Disease resistance protein RPP2A OS=Arabidopsis thaliana OX=3702 GN=RPP2A PE=2 SV=1	NA	NA	NA	NA	NA	NA	NA	PREDICTED: TMV resistance protein N-like [Malus domestica]	Uncharacterized protein OS=Prunus persica OX=3760 GN=PRUPE_2G060400 PE=4 SV=1	NA	NA	NA	NA
Csp_hap1_LG05_01253.1		NA	NA	NA	NA	NA	NA	NA			NA	NA	NA	NA
Csp_hap1_LG05_01259.1		NA	NA	NA	NA	NA	NA	NA			NA	NA	NA	NA
Csp_hap1_LG05_01261.1	Cycloartenol synthase OS=Cucurbita pepo OX=3663 GN=CPX PE=1 SV=1	DAHP_synth_2	aromatic amino acid family biosynthetic process(GO:0009073)		3-deoxy-7-phosphoheptulonate synthase activity(GO:0003849)	NA	NA	NA	PREDICTED: LOW QUALITY PROTEIN: cycloartenol synthase-like [Malus domestica]	Terpene cyclase/mutase family member OS=Prunus persica OX=3760 GN=PRUPE_3G026100 PE=3 SV=1	KOG0497	Oxidosqualene-lanosterol cyclase and related proteins	[I]	Lipid transport and metabolism
Csp_hap1_LG05_01262.1	SNF1-related protein kinase regulatory subunit gamma-1-like OS=Arabidopsis thaliana OX=3702 GN=CBSCBS2 PE=1 SV=1	CBS	NA	NA	NA	NA	NA	NA	SNF1-related protein kinase regulatory subunit gamma-1-like [Prunus persica]	Uncharacterized protein OS=Prunus persica OX=3760 GN=PRUPE_ppa027089mg PE=4 SV=1	KOG1764	5'-AMP-activated protein kinase, gamma subunit	[C]	Energy production and conversion
Csp_hap1_LG05_01264.1		NA	NA	NA	NA	K18740	exonuclease 3'-5' domain-containing protein 1	NA:NA	PREDICTED: uncharacterized protein LOC103929643 [Pyrus x bretschneideri]	Uncharacterized protein OS=Prunus persica OX=3760 GN=PRUPE_1G416100 PE=4 SV=1	KOG2405	Predicted 3'-5' exonuclease	[L]	Replication, recombination and repair
Csp_hap1_LG05_01265.1	SNF1-related protein kinase regulatory subunit gamma-1-like OS=Arabidopsis thaliana OX=3702 GN=CBSCBS2 PE=1 SV=1	DAHP_synth_2	aromatic amino acid family biosynthetic process(GO:0009073)		3-deoxy-7-phosphoheptulonate synthase activity(GO:0003849)	NA	NA	NA	SNF1-related protein kinase regulatory subunit gamma-1-like [Prunus persica]	Uncharacterized protein OS=Prunus persica OX=3760 GN=PRUPE_ppa027089mg PE=4 SV=1	KOG1764	5'-AMP-activated protein kinase, gamma subunit	[C]	Energy production and conversion
Csp_hap1_LG05_01265.1	SNF1-related protein kinase regulatory subunit gamma-1-like OS=Arabidopsis thaliana OX=3702 GN=CBSCBS2 PE=1 SV=1	ELMO_CED12	aromatic amino acid family biosynthetic process(GO:0009073)		3-deoxy-7-phosphoheptulonate synthase activity(GO:0003849)	NA	NA	NA	SNF1-related protein kinase regulatory subunit gamma-1-like [Prunus persica]	Uncharacterized protein OS=Prunus persica OX=3760 GN=PRUPE_ppa027089mg PE=4 SV=1	KOG1764	5'-AMP-activated protein kinase, gamma subunit	[C]	Energy production and conversion
Csp_hap1_LG05_01265.1	SNF1-related protein kinase regulatory subunit gamma-1-like OS=Arabidopsis thaliana OX=3702 GN=CBSCBS2 PE=1 SV=1	CBS	aromatic amino acid family biosynthetic process(GO:0009073)		3-deoxy-7-phosphoheptulonate synthase activity(GO:0003849)	NA	NA	NA	SNF1-related protein kinase regulatory subunit gamma-1-like [Prunus persica]	Uncharacterized protein OS=Prunus persica OX=3760 GN=PRUPE_ppa027089mg PE=4 SV=1	KOG1764	5'-AMP-activated protein kinase, gamma subunit	[C]	Energy production and conversion
Csp_hap1_LG05_01269.1	Arogenate dehydrogenase 1, chloroplastic OS=Arabidopsis thaliana OX=3702 GN=TYRAAT1 PE=1 SV=1	F420_oxidored	NA	NA	NA	K15227	arogenate dehydrogenase (NADP+), plant	ko00400:Phenylalanine, tyrosine and tryptophan biosynthesis|ko01230:Biosynthesis of amino acids	PREDICTED: arogenate dehydrogenase 1, chloroplastic [Pyrus x bretschneideri]	Arogenate dehydrogenase 1 chloroplastic OS=Prunus yedoensis var. nudiflora OX=2094558 GN=Pyn_10073 PE=4 SV=1	KOG2380	Prephenate dehydrogenase (NADP+)	[E]	Amino acid transport and metabolism
Csp_hap1_LG05_01270.1	SNF1-related protein kinase regulatory subunit gamma-1-like OS=Arabidopsis thaliana OX=3702 GN=CBSCBS2 PE=1 SV=1	CBS	NA	NA	NA	NA	NA	NA	SNF1-related protein kinase regulatory subunit gamma-1-like [Prunus persica]	Uncharacterized protein OS=Prunus persica OX=3760 GN=PRUPE_ppa027089mg PE=4 SV=1	KOG1764	5'-AMP-activated protein kinase, gamma subunit	[C]	Energy production and conversion
Csp_hap1_LG05_01272.1	SNF1-related protein kinase regulatory subunit gamma-1-like OS=Arabidopsis thaliana OX=3702 GN=CBSCBS2 PE=1 SV=1	CBS	NA	NA	NA	NA	NA	NA	PREDICTED: SNF1-related protein kinase regulatory subunit gamma-1-like [Prunus mume]	SNF1-related protein kinase regulatory subunit gamma-1-like OS=Prunus yedoensis var. nudiflora OX=2094558 GN=Pyn_37080 PE=4 SV=1	KOG1764	5'-AMP-activated protein kinase, gamma subunit	[C]	Energy production and conversion
Csp_hap1_LG05_01273.1		NA	NA	NA	NA	NA	NA	NA			NA	NA	NA	NA
Csp_hap1_LG05_01274.1	TMV resistance protein N OS=Nicotiana glutinosa OX=35889 GN=N PE=1 SV=1	TIR	signal transduction(GO:0007165)		protein binding(GO:0005515)	NA	NA	NA	PREDICTED: TMV resistance protein N-like [Malus domestica]	Uncharacterized protein OS=Prunus persica OX=3760 GN=PRUPE_6G152300 PE=4 SV=1	NA	NA	NA	NA
Csp_hap1_LG05_01275.1	Cycloartenol synthase OS=Cucurbita pepo OX=3663 GN=CPX PE=1 SV=1	DAHP_synth_2	aromatic amino acid family biosynthetic process(GO:0009073)		3-deoxy-7-phosphoheptulonate synthase activity(GO:0003849)	NA	NA	NA	PREDICTED: cycloartenol synthase-like [Malus domestica]	Terpene cyclase/mutase family member OS=Vitis vinifera OX=29760 GN=VIT_09s0054g01550 PE=3 SV=1	KOG0497	Oxidosqualene-lanosterol cyclase and related proteins	[I]	Lipid transport and metabolism
Csp_hap1_LG05_01289.1		NA	NA	NA	NA	NA	NA	NA			NA	NA	NA	NA
Csp_hap1_LG05_01290.1		NA	NA	NA	NA	NA	NA	NA			NA	NA	NA	NA
Csp_hap1_LG05_01304.1	Transmembrane emp24 domain-containing protein p24delta3 OS=Arabidopsis thaliana OX=3702 GN=At1g09580 PE=1 SV=1	EMP24_GP25L	NA	NA	NA	K20352	p24 family protein delta-1	NA:NA	PREDICTED: transmembrane emp24 domain-containing protein p24delta3-like [Malus domestica]	Uncharacterized protein OS=Prunus persica OX=3760 GN=PRUPE_1G568200 PE=3 SV=1	KOG1691	emp24/gp25L/p24 family of membrane trafficking proteins	[U]	Intracellular trafficking, secretion, and vesicular transport
Csp_hap1_LG05_01318.1		NA	NA	NA	NA	NA	NA	NA			NA	NA	NA	NA
Csp_hap1_LG05_01320.1		NA	NA	NA	NA	NA	NA	NA			NA	NA	NA	NA
Csp_hap1_LG05_01321.1		NA	NA	NA	NA	K02892	large subunit ribosomal protein L23	ko03010:Ribosome	PREDICTED: uncharacterized protein LOC103432780 [Malus domestica]	Uncharacterized protein OS=Prunus persica OX=3760 GN=PRUPE_ppa010946mg PE=4 SV=1	NA	NA	NA	NA
Csp_hap1_LG05_01327.1		DUF241	NA	NA	NA	NA	NA	NA	PREDICTED: uncharacterized protein LOC103445280 [Malus domestica]	Uncharacterized protein OS=Prunus persica OX=3760 GN=PRUPE_8G175200 PE=4 SV=1	NA	NA	NA	NA
Csp_hap1_LG05_01331.1	Putative lysine-specific demethylase JMJ16 OS=Arabidopsis thaliana OX=3702 GN=JMJ16 PE=2 SV=1	JmjC	NA	NA	NA	K11446	histone demethylase JARID1 [EC:1.14.11.-]	NA:NA	PREDICTED: lysine-specific demethylase 5B [Prunus mume]	Uncharacterized protein OS=Prunus persica OX=3760 GN=PRUPE_5G099000 PE=4 SV=1	KOG1246	DNA-binding protein jumonji/RBP2/SMCY, contains JmjC domain	[R]	General function prediction only
Csp_hap1_LG05_01334.1		PB1			protein binding(GO:0005515)	NA	NA	NA	PREDICTED: uncharacterized protein LOC103950622 [Pyrus x bretschneideri]	Uncharacterized protein OS=Prunus persica OX=3760 GN=PRUPE_ppa020379mg PE=4 SV=1	NA	NA	NA	NA
Csp_hap1_LG05_01340.1	TMV resistance protein N OS=Nicotiana glutinosa OX=35889 GN=N PE=1 SV=1	LRR_8			protein binding(GO:0005515)| ADP binding(GO:0043531)	NA	NA	NA	PREDICTED: TMV resistance protein N-like [Malus domestica]	Uncharacterized protein OS=Prunus persica OX=3760 GN=PRUPE_6G152300 PE=4 SV=1	NA	NA	NA	NA
Csp_hap1_LG05_01340.1	TMV resistance protein N OS=Nicotiana glutinosa OX=35889 GN=N PE=1 SV=1	NB-ARC			protein binding(GO:0005515)| ADP binding(GO:0043531)	NA	NA	NA	PREDICTED: TMV resistance protein N-like [Malus domestica]	Uncharacterized protein OS=Prunus persica OX=3760 GN=PRUPE_6G152300 PE=4 SV=1	NA	NA	NA	NA
Csp_hap1_LG05_01356.1		His_Phos_1	NA	NA	NA	NA	NA	NA	uncharacterized protein Pyn_08617 [Prunus yedoensis var. nudiflora]	Uncharacterized protein OS=Prunus yedoensis var. nudiflora OX=2094558 GN=Pyn_08617 PE=4 SV=1	NA	NA	NA	NA
Csp_hap1_LG05_01359.1		NA	NA	NA	NA	NA	NA	NA	uncharacterized protein LOC18767950 [Prunus persica]	Uncharacterized protein OS=Prunus persica OX=3760 GN=PRUPE_8G151600 PE=4 SV=1	NA	NA	NA	NA
Csp_hap1_LG05_01362.1		NA	NA	NA	NA	NA	NA	NA	PREDICTED: uncharacterized protein LOC103935781 isoform X1 [Pyrus x bretschneideri]	Uncharacterized protein OS=Zea mays OX=4577 PE=2 SV=1	NA	NA	NA	NA
Csp_hap1_LG05_01371.1	Protein ENHANCED PSEUDOMONAS SUSCEPTIBILTY 1 OS=Arabidopsis thaliana OX=3702 GN=EPS1 PE=2 SV=1	Transferase			transferase activity, transferring acyl groups other than amino-acyl groups(GO:0016747)	NA	NA	NA	PREDICTED: uncharacterized acetyltransferase At3g50280-like [Malus domestica]	Uncharacterized protein OS=Prunus persica OX=3760 GN=PRUPE_1G432500 PE=4 SV=1	NA	NA	NA	NA
Csp_hap1_LG05_01376.1	FACT complex subunit SSRP1 OS=Vicia faba OX=3906 GN=SSRP1 PE=2 SV=1	POB3_N	NA	NA	NA	K09272	structure-specific recognition protein 1	NA:NA	PREDICTED: FACT complex subunit SSRP1-like [Malus domestica]	FACT complex subunit SSRP1 OS=Morus notabilis OX=981085 GN=L484_001951 PE=3 SV=1	KOG0526	Nucleosome-binding factor SPN, POB3 subunit	[B]	Chromatin structure and dynamics
Csp_hap1_LG05_01389.1	Phosphoinositide phosphatase SAC8 OS=Arabidopsis thaliana OX=3702 GN=SAC8 PE=2 SV=1	Syja_N			phosphoric ester hydrolase activity(GO:0042578)	NA	NA	NA	PREDICTED: phosphoinositide phosphatase SAC8-like [Malus domestica]	Uncharacterized protein OS=Prunus persica OX=3760 GN=PRUPE_6G279500 PE=4 SV=1	KOG1889	Putative phosphoinositide phosphatase	[I]	Lipid transport and metabolism
Csp_hap1_LG05_01391.1		NA	NA	NA	NA	NA	NA	NA	PREDICTED: uncharacterized protein LOC108170124 [Malus domestica]	T4.5 protein OS=Malus x robusta OX=1184610 GN=T4.5 PE=4 SV=1	KOG0017	FOG: Transposon-encoded proteins with TYA, reverse transcriptase, integrase domains in various combinations	[R]	General function prediction only
Csp_hap1_LG05_01392.1		NA	NA	NA	NA	NA	NA	NA	PREDICTED: uncharacterized protein LOC103429614 [Malus domestica]	Putative RNA-directed DNA polymerase OS=Rosa chinensis OX=74649 GN=RchiOBHm_Chr3g0465981 PE=4 SV=1	NA	NA	NA	NA
Csp_hap1_LG05_01393.1		PP2C			catalytic activity(GO:0003824)	NA	NA	NA	PREDICTED: probable protein phosphatase 2C 27 [Malus domestica]	Uncharacterized protein OS=Prunus persica OX=3760 GN=PRUPE_8G119800 PE=4 SV=1	NA	NA	NA	NA
Csp_hap1_LG05_01422.1	U-box domain-containing protein 39 OS=Arabidopsis thaliana OX=3702 GN=PUB39 PE=2 SV=2	NA	NA	NA	NA	NA	NA	NA	PREDICTED: U-box domain-containing protein 38 [Malus domestica]	RING-type E3 ubiquitin transferase OS=Prunus yedoensis var. nudiflora OX=2094558 GN=Pyn_19239 PE=4 SV=1	NA	NA	NA	NA
Csp_hap1_LG05_01425.1		NA	NA	NA	NA	NA	NA	NA			NA	NA	NA	NA
Csp_hap1_LG05_01428.1		NA	NA	NA	NA	NA	NA	NA			NA	NA	NA	NA
Csp_hap1_LG05_01446.1		NA	NA	NA	NA	NA	NA	NA			NA	NA	NA	NA
Csp_hap1_LG05_01447.1	TMV resistance protein N OS=Nicotiana glutinosa OX=35889 GN=N PE=1 SV=1	NA	NA	NA	NA	NA	NA	NA	PREDICTED: disease resistance protein TAO1-like [Malus domestica]	Uncharacterized protein (Fragment) OS=Citrus sinensis OX=2711 GN=CISIN_1g039311mg PE=4 SV=1	NA	NA	NA	NA
Csp_hap1_LG05_01449.1	TMV resistance protein N OS=Nicotiana glutinosa OX=35889 GN=N PE=1 SV=1	NA	NA	NA	NA	NA	NA	NA	PREDICTED: disease resistance protein RRS1-like [Malus domestica]	Uncharacterized protein OS=Corchorus olitorius OX=93759 GN=COLO4_17385 PE=4 SV=1	NA	NA	NA	NA
Csp_hap1_LG05_01450.1		NA	NA	NA	NA	NA	NA	NA			NA	NA	NA	NA
Csp_hap1_LG05_01451.1	Protein SAR DEFICIENT 4 OS=Arabidopsis thaliana OX=3702 GN=SARD4 PE=1 SV=1	OCD_Mu_crystall	NA	NA	NA	NA	NA	NA	PREDICTED: delta(1)-pyrroline-2-carboxylate reductase [Malus domestica]	Uncharacterized protein OS=Prunus persica OX=3760 GN=PRUPE_2G302000 PE=4 SV=1	KOG3007	Mu-crystallin	[E]	Amino acid transport and metabolism
Csp_hap1_LG05_01452.1		NA	NA	NA	NA	NA	NA	NA			NA	NA	NA	NA
Csp_hap1_LG05_01453.1	Chloride channel protein CLC-e OS=Arabidopsis thaliana OX=3702 GN=CLC-E PE=2 SV=2	NA	NA	NA	NA	NA	NA	NA	PREDICTED: LOW QUALITY PROTEIN: chloride channel protein CLC-e-like [Malus domestica]	Chloride channel protein OS=Prunus yedoensis var. nudiflora OX=2094558 GN=Pyn_13572 PE=3 SV=1	KOG0475	Cl- channel CLC-3 and related proteins (CLC superfamily)	[P]	Inorganic ion transport and metabolism
Csp_hap1_LG05_01454.1		NA	NA	NA	NA	NA	NA	NA			NA	NA	NA	NA
Csp_hap1_LG05_01458.1	Protein SAR DEFICIENT 4 OS=Arabidopsis thaliana OX=3702 GN=SARD4 PE=1 SV=1	OCD_Mu_crystall	NA	NA	NA	NA	NA	NA	PREDICTED: delta(1)-pyrroline-2-carboxylate reductase [Malus domestica]	Uncharacterized protein OS=Prunus persica OX=3760 GN=PRUPE_2G302000 PE=4 SV=1	KOG3007	Mu-crystallin	[E]	Amino acid transport and metabolism
Csp_hap1_LG05_01460.1	Autophagy-related protein 18a OS=Arabidopsis thaliana OX=3702 GN=ATG18A PE=1 SV=1	NA	NA	NA	NA	NA	NA	NA	PREDICTED: autophagy-related protein 18a-like [Malus domestica]	Putative transcription factor WD40-like family OS=Rosa chinensis OX=74649 GN=RchiOBHm_Chr3g0455461 PE=4 SV=1	KOG2111	Uncharacterized conserved protein, contains WD40 repeats	[S]	Function unknown
Csp_hap1_LG05_01461.1		NA	NA	NA	NA	NA	NA	NA			NA	NA	NA	NA
Csp_hap1_LG05_01463.1	Tetraspanin-7 OS=Arabidopsis thaliana OX=3702 GN=TET7 PE=2 SV=1	NA	NA	NA	NA	NA	NA	NA	unnamed protein product, partial [Vitis vinifera]	Uncharacterized protein OS=Musa acuminata subsp. malaccensis OX=214687 PE=4 SV=1	NA	NA	NA	NA
Csp_hap1_LG05_01473.1		NA	NA	NA	NA	NA	NA	NA			NA	NA	NA	NA
Csp_hap1_LG05_01478.1		NA	NA	NA	NA	NA	NA	NA	PREDICTED: uncharacterized protein LOC103409248 [Malus domestica]	Uncharacterized protein OS=Prunus yedoensis var. nudiflora OX=2094558 GN=Pyn_13593 PE=3 SV=1	NA	NA	NA	NA
Csp_hap1_LG05_01482.1		NA	NA	NA	NA	K13459	disease resistance protein RPS2	ko04626:Plant-pathogen interaction	PREDICTED: probable disease resistance protein At4g27220 [Pyrus x bretschneideri]	Uncharacterized protein OS=Prunus yedoensis var. nudiflora OX=2094558 GN=Pyn_13593 PE=3 SV=1	NA	NA	NA	NA
Csp_hap1_LG05_01483.1		NA	NA	NA	NA	NA	NA	NA			NA	NA	NA	NA
Csp_hap1_LG05_01523.1	Two-pore potassium channel 2 OS=Arabidopsis thaliana OX=3702 GN=TPK2 PE=2 SV=1	Ion_trans_2	NA	NA	NA	K05389	potassium channel subfamily K, other eukaryote	NA:NA	PREDICTED: two-pore potassium channel 3-like [Nicotiana tabacum]	two-pore potassium channel 3-like OS=Nicotiana tabacum OX=4097 GN=LOC107773742 PE=4 SV=1	KOG1418	Tandem pore domain K+ channel	[P]	Inorganic ion transport and metabolism
Csp_hap1_LG05_01523.1	Two-pore potassium channel 2 OS=Arabidopsis thaliana OX=3702 GN=TPK2 PE=2 SV=1	Ion_trans_2	NA	NA	NA	K05389	potassium channel subfamily K, other eukaryote	NA:NA	PREDICTED: two-pore potassium channel 3-like [Nicotiana tabacum]	two-pore potassium channel 3-like OS=Nicotiana tabacum OX=4097 GN=LOC107773742 PE=4 SV=1	KOG1418	Tandem pore domain K+ channel	[P]	Inorganic ion transport and metabolism
Csp_hap1_LG05_01525.1		QLQ	regulation of transcription, DNA-templated(GO:0006355)	nucleus(GO:0005634)	ATP binding(GO:0005524)	NA	NA	NA	GRF domain class transcription factor [Malus domestica]	GRF domain class transcription factor OS=Malus domestica OX=3750 GN=GRF4 PE=2 SV=1	NA	NA	NA	NA
Csp_hap1_LG05_01528.1	BTB/POZ and MATH domain-containing protein 4 OS=Arabidopsis thaliana OX=3702 GN=BPM4 PE=1 SV=1	NA	NA	NA	NA	K10523	speckle-type POZ protein	ko04340:Hedgehog signaling pathway|ko04341:Hedgehog signaling pathway - fly	PREDICTED: BTB/POZ and MATH domain-containing protein 4-like [Malus domestica]	BTB-POZ and MATH domain 4 isoform 1 OS=Theobroma cacao OX=3641 GN=TCM_025844 PE=4 SV=1	KOG1987	Speckle-type POZ protein SPOP and related proteins with TRAF, MATH and BTB/POZ domains	[R]	General function prediction only
Csp_hap1_LG05_01533.1		NA	NA	NA	NA	NA	NA	NA	PREDICTED: uncharacterized protein LOC103961363 [Pyrus x bretschneideri]	Uncharacterized protein OS=Prunus persica OX=3760 GN=PRUPE_8G191100 PE=4 SV=1	NA	NA	NA	NA
Csp_hap1_LG05_01547.1	Protein NRT1/ PTR FAMILY 4.2 OS=Arabidopsis thaliana OX=3702 GN=NPF4.2 PE=2 SV=1	PTR2	transmembrane transport(GO:0055085)	membrane(GO:0016020)	transmembrane transporter activity(GO:0022857)	K14638	solute carrier family 15 (peptide/histidine transporter), member 3/4	NA:NA	PREDICTED: protein NRT1/ PTR FAMILY 4.2-like [Pyrus x bretschneideri]	Protein NRT1/ PTR FAMILY 4.2 isoform X1 OS=Prunus yedoensis var. nudiflora OX=2094558 GN=Pyn_20204 PE=4 SV=1	KOG1237	H+/oligopeptide symporter	[E]	Amino acid transport and metabolism
Csp_hap1_LG05_01549.1		NA	NA	NA	NA	NA	NA	NA			NA	NA	NA	NA
Csp_hap1_LG05_01576.1	Chloroplast envelope quinone oxidoreductase homolog OS=Arabidopsis thaliana OX=3702 GN=CEQORH PE=1 SV=1	ADH_N	oxidation-reduction process(GO:0055114)			NA	NA	NA	PREDICTED: putative quinone-oxidoreductase homolog, chloroplastic [Malus domestica]	Uncharacterized protein OS=Prunus persica OX=3760 GN=PRUPE_8G195800 PE=4 SV=1	KOG1198	Zinc-binding oxidoreductase	[R]	General function prediction only
Csp_hap1_LG05_01591.1		NA	NA	NA	NA	NA	NA	NA	PREDICTED: calmodulin-binding transcription activator 2-like [Malus domestica]	Uncharacterized protein OS=Prunus persica OX=3760 GN=PRUPE_8G060300 PE=4 SV=1	NA	NA	NA	NA
Csp_hap1_LG05_01623.1		NA	NA	NA	NA	NA	NA	NA			NA	NA	NA	NA
Csp_hap1_LG05_01630.1	Pentatricopeptide repeat-containing protein At5g48730, chloroplastic OS=Arabidopsis thaliana OX=3702 GN=At5g48730 PE=2 SV=2	PPR_2	NA	NA	NA	NA	NA	NA	PREDICTED: pentatricopeptide repeat-containing protein At5g48730, chloroplastic [Malus domestica]	Uncharacterized protein OS=Prunus persica OX=3760 GN=PRUPE_ppb003056mg PE=4 SV=1	KOG4197	FOG: PPR repeat	[R]	General function prediction only
Csp_hap1_LG05_01633.1		NA	NA	NA	NA	NA	NA	NA	PREDICTED: endoribonuclease Dicer homolog 3a-like [Pyrus x bretschneideri]	Endoribonuclease Dicer homolog 3a-like OS=Prunus yedoensis var. nudiflora OX=2094558 GN=Pyn_01343 PE=4 SV=1	NA	NA	NA	NA
Csp_hap1_LG05_01645.1		NA	NA	NA	NA	NA	NA	NA			NA	NA	NA	NA
Csp_hap1_LG05_01656.1	DEAD-box ATP-dependent RNA helicase 51 OS=Arabidopsis thaliana OX=3702 GN=RH51 PE=2 SV=1	DUF4217	NA	NA	NA	K13179	ATP-dependent RNA helicase DDX18/HAS1	NA:NA	PREDICTED: DEAD-box ATP-dependent RNA helicase 51 [Malus domestica]	RNA helicase OS=Gossypium raimondii OX=29730 GN=B456_001G064600 PE=3 SV=1	KOG0342	ATP-dependent RNA helicase pitchoune	[A]	RNA processing and modification
Csp_hap1_LG05_01657.1		NA	NA	NA	NA	NA	NA	NA			NA	NA	NA	NA
Csp_hap1_LG05_01664.1	Retrovirus-related Pol polyprotein from transposon RE2 OS=Arabidopsis thaliana OX=3702 GN=RE2 PE=4 SV=1	RVT_2	NA	NA	NA	NA	NA	NA	uncharacterized protein LOC110771896 [Prunus avium]	Putative RNA-directed DNA polymerase OS=Rosa chinensis OX=74649 GN=RchiOBHm_Chr4g0401001 PE=4 SV=1	KOG0017	FOG: Transposon-encoded proteins with TYA, reverse transcriptase, integrase domains in various combinations	[R]	General function prediction only
Csp_hap1_LG05_01665.1		NA	NA	NA	NA	NA	NA	NA			NA	NA	NA	NA
Csp_hap1_LG05_01668.1		NA	NA	NA	NA	NA	NA	NA			NA	NA	NA	NA
Csp_hap1_LG05_01669.1		NA	NA	NA	NA	NA	NA	NA	hypothetical protein [Malus domestica]	Uncharacterized protein OS=Malus domestica OX=3750 PE=4 SV=1	NA	NA	NA	NA
Csp_hap1_LG05_01671.1	Protein TOC75-3, chloroplastic OS=Arabidopsis thaliana OX=3702 GN=TOC75-3 PE=1 SV=1	NA	NA	NA	NA	NA	NA	NA	protein TOC75-3, chloroplastic-like [Rosa chinensis]	Putative chloroplast envelope protein translocase, IAP75 OS=Rosa chinensis OX=74649 GN=RchiOBHm_Chr7g0222311 PE=4 SV=1	NA	NA	NA	NA
Csp_hap1_LG05_01681.1		NA	NA	NA	NA	NA	NA	NA			NA	NA	NA	NA
Csp_hap1_LG05_01686.1		zf-HIT	NA	NA	NA	NA	NA	NA	PREDICTED: zinc finger HIT domain-containing protein 3 isoform X1 [Malus domestica]	Zinc finger HIT domain-containing protein 3 isoform X1 OS=Prunus yedoensis var. nudiflora OX=2094558 GN=Pyn_06990 PE=4 SV=1	NA	NA	NA	NA
Csp_hap1_LG05_01688.1		DUF4413			DNA binding(GO:0003677)	NA	NA	NA	PREDICTED: zinc finger BED domain-containing protein RICESLEEPER 2-like [Malus domestica]	Putative HAT dimerization domain, ribonuclease H-like domain, hAT-like transposase, RNase-H OS=Rosa chinensis OX=74649 GN=RchiOBHm_Chr7g0242101 PE=4 SV=1	NA	NA	NA	NA
Csp_hap1_LG05_01705.1	Uncharacterized protein At4g14100 OS=Arabidopsis thaliana OX=3702 GN=At4g14100 PE=2 SV=1	NA	NA	NA	NA	NA	NA	NA	PREDICTED: LOW QUALITY PROTEIN: uncharacterized protein At4g14100-like [Malus domestica]	Uncharacterized protein OS=Prunus persica OX=3760 GN=PRUPE_1G213400 PE=4 SV=1	NA	NA	NA	NA
Csp_hap1_LG05_01721.1	ABC transporter G family member 40 OS=Arabidopsis thaliana OX=3702 GN=ABCG40 PE=1 SV=1	ABC2_membrane		membrane(GO:0016020)		NA	NA	NA	PREDICTED: pleiotropic drug resistance protein 1-like [Pyrus x bretschneideri]	Pleiotropic drug resistance protein 1 OS=Prunus yedoensis var. nudiflora OX=2094558 GN=Pyn_26190 PE=3 SV=1	KOG0065	Pleiotropic drug resistance proteins (PDR1-15), ABC superfamily	[Q]	Secondary metabolites biosynthesis, transport and catabolism
Csp_hap1_LG05_01721.1	ABC transporter G family member 40 OS=Arabidopsis thaliana OX=3702 GN=ABCG40 PE=1 SV=1	PDR_assoc		membrane(GO:0016020)		NA	NA	NA	PREDICTED: pleiotropic drug resistance protein 1-like [Pyrus x bretschneideri]	Pleiotropic drug resistance protein 1 OS=Prunus yedoensis var. nudiflora OX=2094558 GN=Pyn_26190 PE=3 SV=1	KOG0065	Pleiotropic drug resistance proteins (PDR1-15), ABC superfamily	[Q]	Secondary metabolites biosynthesis, transport and catabolism
Csp_hap1_LG05_01726.1		NA	NA	NA	NA	NA	NA	NA			NA	NA	NA	NA
Csp_hap1_LG05_01744.1	Cellulose synthase A catalytic subunit 4 [UDP-forming] OS=Arabidopsis thaliana OX=3702 GN=CESA4 PE=1 SV=1	Cellulose_synt	cellulose biosynthetic process(GO:0030244)	membrane(GO:0016020)	cellulose synthase (UDP-forming) activity(GO:0016760)	K10999	cellulose synthase A	NA:NA	PREDICTED: cellulose synthase A catalytic subunit 4 [UDP-forming] [Pyrus x bretschneideri]	Cellulose synthase OS=Prunus persica OX=3760 GN=PRUPE_8G216900 PE=3 SV=1	NA	NA	NA	NA
Csp_hap1_LG05_01744.1	Cellulose synthase A catalytic subunit 4 [UDP-forming] OS=Arabidopsis thaliana OX=3702 GN=CESA4 PE=1 SV=1	Cellulose_synt	cellulose biosynthetic process(GO:0030244)	membrane(GO:0016020)	cellulose synthase (UDP-forming) activity(GO:0016760)	K10999	cellulose synthase A	NA:NA	PREDICTED: cellulose synthase A catalytic subunit 4 [UDP-forming] [Pyrus x bretschneideri]	Cellulose synthase OS=Prunus persica OX=3760 GN=PRUPE_8G216900 PE=3 SV=1	NA	NA	NA	NA
Csp_hap1_LG05_01748.1	Peptidyl serine alpha-galactosyltransferase OS=Arabidopsis thaliana OX=3702 GN=SERGT1 PE=2 SV=1	NA	NA	NA	NA	NA	NA	NA	PREDICTED: uncharacterized protein LOC103960998 [Pyrus x bretschneideri]	Uncharacterized protein OS=Prunus persica OX=3760 GN=PRUPE_3G298800 PE=4 SV=1	NA	NA	NA	NA
Csp_hap1_LG05_01752.1		NA	NA	NA	NA	NA	NA	NA			NA	NA	NA	NA
Csp_hap1_LG05_01756.1		NA	NA	NA	NA	NA	NA	NA	PREDICTED: endoplasmic reticulum metallopeptidase 1-like [Malus domestica]	Endoplasmic reticulum metallopeptidase 1 OS=Quercus suber OX=58331 GN=CFP56_71494 PE=4 SV=1	KOG2194	Aminopeptidases of the M20 family	[R]	General function prediction only
Csp_hap1_LG05_01760.1		NA	NA	NA	NA	NA	NA	NA	uncharacterized protein LOC112177760 [Rosa chinensis]	Uncharacterized protein OS=Fagus sylvatica OX=28930 GN=FSB_LOCUS21832 PE=4 SV=1	KOG1075	FOG: Reverse transcriptase	[R]	General function prediction only
Csp_hap1_LG05_01762.1		NA	NA	NA	NA	K13510	lysophosphatidylcholine acyltransferase / lyso-PAF acetyltransferase	ko00564:Glycerophospholipid metabolism|ko00565:Ether lipid metabolism	PREDICTED: lysophospholipid acyltransferase LPEAT1-like isoform X1 [Pyrus x bretschneideri]	Uncharacterized protein OS=Prunus persica OX=3760 GN=PRUPE_1G382400 PE=4 SV=1	NA	NA	NA	NA
Csp_hap1_LG05_01765.1		NA	NA	NA	NA	NA	NA	NA			NA	NA	NA	NA
Csp_hap1_LG05_01768.1		NA	NA	NA	NA	NA	NA	NA			NA	NA	NA	NA
Csp_hap1_LG05_01772.1		NA	NA	NA	NA	NA	NA	NA	uncharacterized protein LOC112177760 [Rosa chinensis]	Uncharacterized protein OS=Fagus sylvatica OX=28930 GN=FSB_LOCUS59303 PE=4 SV=1	KOG1075	FOG: Reverse transcriptase	[R]	General function prediction only
Csp_hap1_LG05_01773.1		NA	NA	NA	NA	NA	NA	NA			NA	NA	NA	NA
Csp_hap1_LG05_01777.1		NA	NA	NA	NA	NA	NA	NA			NA	NA	NA	NA
Csp_hap1_LG05_01786.1	MDIS1-interacting receptor like kinase 2 OS=Arabidopsis thaliana OX=3702 GN=MIK2 PE=1 SV=3	Pkinase	protein phosphorylation(GO:0006468)		protein binding(GO:0005515)| protein kinase activity(GO:0004672)| ATP binding(GO:0005524)	NA	NA	NA	PREDICTED: MDIS1-interacting receptor like kinase 2-like isoform X1 [Malus domestica]	Uncharacterized protein OS=Prunus persica OX=3760 GN=PRUPE_8G217400 PE=4 SV=1	NA	NA	NA	NA
Csp_hap1_LG05_01786.1	MDIS1-interacting receptor like kinase 2 OS=Arabidopsis thaliana OX=3702 GN=MIK2 PE=1 SV=3	CDT1_C	protein phosphorylation(GO:0006468)		protein binding(GO:0005515)| protein kinase activity(GO:0004672)| ATP binding(GO:0005524)	NA	NA	NA	PREDICTED: MDIS1-interacting receptor like kinase 2-like isoform X1 [Malus domestica]	Uncharacterized protein OS=Prunus persica OX=3760 GN=PRUPE_8G217400 PE=4 SV=1	NA	NA	NA	NA
Csp_hap1_LG05_01786.1	MDIS1-interacting receptor like kinase 2 OS=Arabidopsis thaliana OX=3702 GN=MIK2 PE=1 SV=3	LRR_8	protein phosphorylation(GO:0006468)		protein binding(GO:0005515)| protein kinase activity(GO:0004672)| ATP binding(GO:0005524)	NA	NA	NA	PREDICTED: MDIS1-interacting receptor like kinase 2-like isoform X1 [Malus domestica]	Uncharacterized protein OS=Prunus persica OX=3760 GN=PRUPE_8G217400 PE=4 SV=1	NA	NA	NA	NA
Csp_hap1_LG05_01786.1	MDIS1-interacting receptor like kinase 2 OS=Arabidopsis thaliana OX=3702 GN=MIK2 PE=1 SV=3	LRR_1	protein phosphorylation(GO:0006468)		protein binding(GO:0005515)| protein kinase activity(GO:0004672)| ATP binding(GO:0005524)	NA	NA	NA	PREDICTED: MDIS1-interacting receptor like kinase 2-like isoform X1 [Malus domestica]	Uncharacterized protein OS=Prunus persica OX=3760 GN=PRUPE_8G217400 PE=4 SV=1	NA	NA	NA	NA
Csp_hap1_LG05_01808.1	Polygalacturonase OS=Malus domestica OX=3750 PE=2 SV=1	Glyco_hydro_28	carbohydrate metabolic process(GO:0005975)		polygalacturonase activity(GO:0004650)	K01184	polygalacturonase	ko00040:Pentose and glucuronate interconversions|ko00500:Starch and sucrose metabolism	PREDICTED: polygalacturonase [Malus domestica]	Polygalacturonase 1 OS=Pyrus x bretschneideri OX=225117 GN=PG1 PE=2 SV=1	NA	NA	NA	NA
Csp_hap1_LG05_01973.1		NA	NA	NA	NA	NA	NA	NA			NA	NA	NA	NA
Csp_hap1_LG05_01981.1		NA	NA	NA	NA	NA	NA	NA			NA	NA	NA	NA
Csp_hap1_LG05_02003.1	G-type lectin S-receptor-like serine/threonine-protein kinase At4g27290 OS=Arabidopsis thaliana OX=3702 GN=At4g27290 PE=3 SV=4	Pkinase_Tyr	protein phosphorylation(GO:0006468)		protein kinase activity(GO:0004672)	NA	NA	NA	PREDICTED: LOW QUALITY PROTEIN: G-type lectin S-receptor-like serine/threonine-protein kinase At4g27290 [Malus domestica]	Uncharacterized protein OS=Prunus persica OX=3760 GN=PRUPE_ppa001761mg PE=4 SV=1	NA	NA	NA	NA
Csp_hap1_LG05_02008.1	Elongation factor 2 OS=Arabidopsis thaliana OX=3702 GN=LOS1 PE=1 SV=1	EFG_C			GTP binding(GO:0005525)	NA	NA	NA	PREDICTED: elongation factor 2-like [Malus domestica]	Uncharacterized protein OS=Daucus carota subsp. sativus OX=79200 GN=DCAR_009642 PE=4 SV=1	KOG0469	Elongation factor 2	[J]	Translation, ribosomal structure and biogenesis
Csp_hap1_LG05_02008.1	Elongation factor 2 OS=Arabidopsis thaliana OX=3702 GN=LOS1 PE=1 SV=1	EFG_IV			GTP binding(GO:0005525)	NA	NA	NA	PREDICTED: elongation factor 2-like [Malus domestica]	Uncharacterized protein OS=Daucus carota subsp. sativus OX=79200 GN=DCAR_009642 PE=4 SV=1	KOG0469	Elongation factor 2	[J]	Translation, ribosomal structure and biogenesis
Csp_hap1_LG05_02048.1	G-type lectin S-receptor-like serine/threonine-protein kinase CES101 OS=Arabidopsis thaliana OX=3702 GN=CES101 PE=2 SV=2	B_lectin	NA	NA	NA	NA	NA	NA	PREDICTED: G-type lectin S-receptor-like serine/threonine-protein kinase At1g67520 [Pyrus x bretschneideri]	Uncharacterized protein OS=Prunus yedoensis var. nudiflora OX=2094558 GN=Pyn_06446 PE=4 SV=1	NA	NA	NA	NA
Csp_hap1_LG05_02060.1		NA	NA	NA	NA	NA	NA	NA			NA	NA	NA	NA
Csp_hap1_LG05_02078.1		NA	NA	NA	NA	NA	NA	NA			NA	NA	NA	NA
Csp_hap1_LG05_02088.1		NA	NA	NA	NA	NA	NA	NA			NA	NA	NA	NA
Csp_hap1_LG05_02089.1	Zinc transporter 1 OS=Arabidopsis thaliana OX=3702 GN=ZIP1 PE=2 SV=1	Zip	transmembrane transport(GO:0055085)| metal ion transport(GO:0030001)	membrane(GO:0016020)	metal ion transmembrane transporter activity(GO:0046873)	K14709	solute carrier family 39 (zinc transporter), member 1/2/3	NA:NA	PREDICTED: LOW QUALITY PROTEIN: zinc transporter 1-like, partial [Pyrus x bretschneideri]	Zinc transporter 1-like OS=Prunus yedoensis var. nudiflora OX=2094558 GN=Pyn_40699 PE=3 SV=1	KOG1558	Fe2+/Zn2+ regulated transporter	[P]	Inorganic ion transport and metabolism
Csp_hap1_LG05_02143.1	LRR receptor-like serine/threonine-protein kinase GSO1 OS=Arabidopsis thaliana OX=3702 GN=GSO1 PE=1 SV=1	LRR_8	protein phosphorylation(GO:0006468)		protein kinase activity(GO:0004672)| ATP binding(GO:0005524)| protein binding(GO:0005515)	NA	NA	NA	PREDICTED: LRR receptor-like serine/threonine-protein kinase GSO1 [Pyrus x bretschneideri]	Uncharacterized protein OS=Prunus persica OX=3760 GN=PRUPE_ppa017621mg PE=3 SV=1	NA	NA	NA	NA
Csp_hap1_LG05_02143.1	LRR receptor-like serine/threonine-protein kinase GSO1 OS=Arabidopsis thaliana OX=3702 GN=GSO1 PE=1 SV=1	LRR_8	protein phosphorylation(GO:0006468)		protein kinase activity(GO:0004672)| ATP binding(GO:0005524)| protein binding(GO:0005515)	NA	NA	NA	PREDICTED: LRR receptor-like serine/threonine-protein kinase GSO1 [Pyrus x bretschneideri]	Uncharacterized protein OS=Prunus persica OX=3760 GN=PRUPE_ppa017621mg PE=3 SV=1	NA	NA	NA	NA
Csp_hap1_LG05_02143.1	LRR receptor-like serine/threonine-protein kinase GSO1 OS=Arabidopsis thaliana OX=3702 GN=GSO1 PE=1 SV=1	LRR_8	protein phosphorylation(GO:0006468)		protein kinase activity(GO:0004672)| ATP binding(GO:0005524)| protein binding(GO:0005515)	NA	NA	NA	PREDICTED: LRR receptor-like serine/threonine-protein kinase GSO1 [Pyrus x bretschneideri]	Uncharacterized protein OS=Prunus persica OX=3760 GN=PRUPE_ppa017621mg PE=3 SV=1	NA	NA	NA	NA
Csp_hap1_LG05_02143.1	LRR receptor-like serine/threonine-protein kinase GSO1 OS=Arabidopsis thaliana OX=3702 GN=GSO1 PE=1 SV=1	Pkinase	protein phosphorylation(GO:0006468)		protein kinase activity(GO:0004672)| ATP binding(GO:0005524)| protein binding(GO:0005515)	NA	NA	NA	PREDICTED: LRR receptor-like serine/threonine-protein kinase GSO1 [Pyrus x bretschneideri]	Uncharacterized protein OS=Prunus persica OX=3760 GN=PRUPE_ppa017621mg PE=3 SV=1	NA	NA	NA	NA
Csp_hap1_LG05_02143.1	LRR receptor-like serine/threonine-protein kinase GSO1 OS=Arabidopsis thaliana OX=3702 GN=GSO1 PE=1 SV=1	LRRNT_2	protein phosphorylation(GO:0006468)		protein kinase activity(GO:0004672)| ATP binding(GO:0005524)| protein binding(GO:0005515)	NA	NA	NA	PREDICTED: LRR receptor-like serine/threonine-protein kinase GSO1 [Pyrus x bretschneideri]	Uncharacterized protein OS=Prunus persica OX=3760 GN=PRUPE_ppa017621mg PE=3 SV=1	NA	NA	NA	NA
Csp_hap1_LG05_02238.1		LRR_8			protein binding(GO:0005515)	NA	NA	NA			NA	NA	NA	NA
Csp_hap1_LG05_02241.1		NA	NA	NA	NA	NA	NA	NA			NA	NA	NA	NA
Csp_hap1_LG05_02244.1	DNA damage-repair/toleration protein DRT100 OS=Arabidopsis thaliana OX=3702 GN=DRT100 PE=2 SV=2	LRR_6			protein binding(GO:0005515)	NA	NA	NA	DNA damage-repair/toleration protein DRT100 [Medicago truncatula]	DNA-damage-repair/toleration DRT100-like protein OS=Medicago truncatula OX=3880 GN=11421938 PE=4 SV=1	KOG0619	FOG: Leucine rich repeat	[R]	General function prediction only
Csp_hap1_LG05_02315.1		NA	NA	NA	NA	NA	NA	NA			NA	NA	NA	NA
Csp_hap1_LG05_02438.1	Uncharacterized protein At2g34460, chloroplastic OS=Arabidopsis thaliana OX=3702 GN=At2g34460 PE=1 SV=1	NAD_binding_10	NA	NA	NA	NA	NA	NA	uncharacterized protein At2g34460, chloroplastic [Prunus persica]	Uncharacterized protein OS=Prunus persica OX=3760 GN=PRUPE_ppa018331mg PE=4 SV=1	KOG1203	Predicted dehydrogenase	[G]	Carbohydrate transport and metabolism
Csp_hap1_LG05_02500.1	Probable LRR receptor-like serine/threonine-protein kinase At1g29720 OS=Arabidopsis thaliana OX=3702 GN=RFK1 PE=2 SV=3	NA	NA	NA	NA	NA	NA	NA	PREDICTED: probable LRR receptor-like serine/threonine-protein kinase At1g29720 [Malus domestica]	Uncharacterized protein OS=Prunus persica OX=3760 GN=PRUPE_4G069700 PE=4 SV=1	KOG1187	Serine/threonine protein kinase	[T]	Signal transduction mechanisms
Csp_hap1_LG05_02541.1		NA	NA	NA	NA	NA	NA	NA			NA	NA	NA	NA
Csp_hap1_LG05_02648.1		NA	NA	NA	NA	NA	NA	NA	PREDICTED: embryonic protein DC-8-like [Malus domestica]	Uncharacterized protein (Fragment) OS=Prunus persica OX=3760 GN=PRUPE_ppa025979mg PE=4 SV=1	NA	NA	NA	NA
Csp_hap1_LG05_02686.1		DUF3700	NA	NA	NA	NA	NA	NA	PREDICTED: stem-specific protein TSJT1-like [Malus domestica]	Uncharacterized protein OS=Prunus persica OX=3760 GN=PRUPE_4G044100 PE=4 SV=1	NA	NA	NA	NA
Csp_hap1_LG05_02694.1	Disease resistance protein ADR2 OS=Arabidopsis thaliana OX=3702 GN=ADR2 PE=2 SV=1	NA	NA	NA	NA	NA	NA	NA	PREDICTED: TMV resistance protein N-like [Malus domestica]	TIR-NBS-LRR disease resistance protein OS=Malus domestica OX=3750 GN=TNL-Rvi1-2R PE=4 SV=1	NA	NA	NA	NA
Csp_hap1_LG05_02695.1		NA	NA	NA	NA	NA	NA	NA	PREDICTED: uncharacterized protein LOC103968130 [Pyrus x bretschneideri]		NA	NA	NA	NA
Csp_hap1_LG05_02720.1		NA	NA	NA	NA	NA	NA	NA	PREDICTED: caffeoylshikimate esterase-like [Malus domestica]	Uncharacterized protein OS=Morus notabilis OX=981085 GN=L484_002466 PE=4 SV=1	NA	NA	NA	NA
Csp_hap1_LG05_02779.1	Copia protein OS=Drosophila melanogaster OX=7227 GN=GIP PE=1 SV=3	RVT_2	NA	NA	NA	NA	NA	NA	uncharacterized protein LOC109949718 [Prunus persica]	Uncharacterized protein OS=Fagus sylvatica OX=28930 GN=FSB_LOCUS8454 PE=4 SV=1	KOG0017	FOG: Transposon-encoded proteins with TYA, reverse transcriptase, integrase domains in various combinations	[R]	General function prediction only
Csp_hap1_LG05_02786.1		NA	NA	NA	NA	K04733	interleukin-1 receptor-associated kinase 4	ko04064:NF-kappa B signaling pathway|ko04620:Toll-like receptor signaling pathway|ko04722:Neurotrophin signaling pathway	PREDICTED: receptor-like serine/threonine-protein kinase SD1-6 [Pyrus x bretschneideri]	Uncharacterized protein OS=Prunus persica OX=3760 GN=PRUPE_ppa001842mg PE=4 SV=1	NA	NA	NA	NA
Csp_hap1_LG05_02803.1		NA	NA	NA	NA	NA	NA	NA			NA	NA	NA	NA
Csp_hap1_LG05_02859.1		Retrotran_gag_2	NA	NA	NA	NA	NA	NA	PREDICTED: uncharacterized protein LOC103440518 [Malus domestica]	Uncharacterized protein OS=Rosa chinensis OX=74649 GN=RchiOBHm_Chr5g0077241 PE=4 SV=1	NA	NA	NA	NA
Csp_hap1_LG05_02931.1	Short-chain dehydrogenase/reductase SDRA OS=Arabidopsis thaliana OX=3702 GN=SDRA PE=1 SV=1	adh_short_C2	NA	NA	NA	K11147	dehydrogenase/reductase SDR family member 4 [EC:1.1.-.-]	ko00830:Retinol metabolism|ko04146:Peroxisome	PREDICTED: tropinone reductase-like 3 [Malus domestica]	Uncharacterized protein OS=Prunus persica OX=3760 GN=PRUPE_4G012900 PE=4 SV=1	KOG0725	Reductases with broad range of substrate specificities	[R]	General function prediction only
Csp_hap1_LG05_02976.1		NA	NA	NA	NA	NA	NA	NA	PREDICTED: uncharacterized protein LOC103427780 [Malus domestica]	Uncharacterized protein OS=Prunus persica OX=3760 GN=PRUPE_4G006500 PE=4 SV=1	NA	NA	NA	NA
Csp_hap1_LG05_03000.1		NA	NA	NA	NA	NA	NA	NA	PREDICTED: uncharacterized protein LOC108867054 [Pyrus x bretschneideri]	Uncharacterized protein OS=Acetobacter malorum OX=178901 GN=AmDm5_1575 PE=4 SV=1	NA	NA	NA	NA
Csp_hap1_LG05_03001.1	Retrovirus-related Pol polyprotein from transposon RE1 OS=Arabidopsis thaliana OX=3702 GN=RE1 PE=2 SV=1	RVT_2	NA	NA	NA	NA	NA	NA	PREDICTED: uncharacterized protein LOC108868527 [Pyrus x bretschneideri]	Uncharacterized protein OS=Fagus sylvatica OX=28930 GN=FSB_LOCUS55704 PE=4 SV=1	KOG0017	FOG: Transposon-encoded proteins with TYA, reverse transcriptase, integrase domains in various combinations	[R]	General function prediction only
Csp_hap1_LG05_03002.1		NA	NA	NA	NA	NA	NA	NA			NA	NA	NA	NA
Csp_hap1_LG05_03013.1	Putative AC transposase OS=Zea mays OX=4577 PE=2 SV=2	Dimer_Tnp_hAT			protein dimerization activity(GO:0046983)	NA	NA	NA	PREDICTED: LOW QUALITY PROTEIN: probable leucine-rich repeat receptor-like serine/threonine-protein kinase At3g14840 [Pyrus x bretschneideri]	Putative transcription factor/ chromatin remodeling BED-type(Zn) family OS=Rosa chinensis OX=74649 GN=RchiOBHm_Chr1g0315421 PE=4 SV=1	KOG1121	Tam3-transposase (Ac family)	[L]	Replication, recombination and repair
Csp_hap1_LG05_03023.1		NA	NA	NA	NA	NA	NA	NA	PREDICTED: protein ENDOSPERM DEFECTIVE 1-like [Pyrus x bretschneideri]	Microtubule binding protein EDE1 OS=Eriobotrya japonica OX=32224 PE=2 SV=1	NA	NA	NA	NA
Csp_hap1_LG06_00043.1	Cinnamoyl-CoA reductase 1 OS=Arabidopsis thaliana OX=3702 GN=CCR1 PE=1 SV=1	Epimerase			coenzyme binding(GO:0050662)| catalytic activity(GO:0003824)	NA	NA	NA	PREDICTED: cinnamoyl-CoA reductase 1-like [Malus domestica]	Uncharacterized protein OS=Prunus persica OX=3760 GN=PRUPE_5G004900 PE=4 SV=1	KOG1502	Flavonol reductase/cinnamoyl-CoA reductase	[V]	Defense mechanisms
Csp_hap1_LG06_00076.1		Self-incomp_S1	NA	NA	NA	NA	NA	NA	uncharacterized protein LOC18778072 [Prunus persica]	Uncharacterized protein (Fragment) OS=Prunus persica OX=3760 GN=PRUPE_ppa022344mg PE=4 SV=1	NA	NA	NA	NA
Csp_hap1_LG06_00138.1		NA	NA	NA	NA	NA	NA	NA			NA	NA	NA	NA
Csp_hap1_LG06_00162.1		NA	NA	NA	NA	NA	NA	NA	PREDICTED: uncharacterized protein LOC108867198 [Pyrus x bretschneideri]		NA	NA	NA	NA
Csp_hap1_LG06_00166.1		NA	NA	NA	NA	NA	NA	NA			NA	NA	NA	NA
Csp_hap1_LG06_00183.1	ATP-dependent zinc metalloprotease FTSH, chloroplastic (Fragment) OS=Capsicum annuum OX=4072 GN=FTSH PE=2 SV=1	AAA			ATP binding(GO:0005524)	K03798	cell division protease FtsH [EC:3.4.24.-]	NA:NA	ATP-dependent zinc metalloprotease FTSH 1, chloroplastic isoform X2 [Brachypodium distachyon]	Uncharacterized protein OS=Brachypodium distachyon OX=15368 GN=100842727 PE=3 SV=1	KOG0731	AAA+-type ATPase containing the peptidase M41 domain	[O]	Posttranslational modification, protein turnover, chaperones
Csp_hap1_LG06_00193.1		NA	NA	NA	NA	NA	NA	NA			NA	NA	NA	NA
Csp_hap1_LG06_00235.1		NA	NA	NA	NA	NA	NA	NA	PREDICTED: uncharacterized protein LOC103431555 [Malus domestica]		NA	NA	NA	NA
Csp_hap1_LG06_00236.1		NA	NA	NA	NA	NA	NA	NA			NA	NA	NA	NA
Csp_hap1_LG06_00245.1		NA	NA	NA	NA	NA	NA	NA			NA	NA	NA	NA
Csp_hap1_LG06_00276.1		NA	NA	NA	NA	NA	NA	NA	PREDICTED: uncharacterized protein LOC103408473 [Malus domestica]	Uncharacterized protein OS=Acetobacter malorum OX=178901 GN=AmDm5_1575 PE=4 SV=1	NA	NA	NA	NA
Csp_hap1_LG06_00300.1		Retrotran_gag_3	NA	NA	NA	NA	NA	NA	PREDICTED: uncharacterized protein LOC103420404 [Malus domestica]	Uncharacterized protein OS=Acetobacter malorum OX=178901 GN=AmDm5_1575 PE=4 SV=1	KOG0017	FOG: Transposon-encoded proteins with TYA, reverse transcriptase, integrase domains in various combinations	[R]	General function prediction only
Csp_hap1_LG06_00302.1		NA	NA	NA	NA	NA	NA	NA	PREDICTED: pentatricopeptide repeat-containing protein At3g22470, mitochondrial-like [Pyrus x bretschneideri]		NA	NA	NA	NA
Csp_hap1_LG06_00305.1		NA	NA	NA	NA	NA	NA	NA	uncharacterized protein LOC112177990 [Rosa chinensis]	Putative Myb/SANT-like domain-containing protein OS=Rosa chinensis OX=74649 GN=RchiOBHm_Chr7g0199281 PE=4 SV=1	NA	NA	NA	NA
Csp_hap1_LG06_00349.1		NA	NA	NA	NA	NA	NA	NA			NA	NA	NA	NA
Csp_hap1_LG06_00380.1		NA	NA	NA	NA	NA	NA	NA			NA	NA	NA	NA
Csp_hap1_LG06_00384.1	Putative invertase inhibitor OS=Platanus acerifolia OX=140101 PE=1 SV=1	NA	NA	NA	NA	NA	NA	NA	PREDICTED: putative invertase inhibitor [Malus domestica]	Putative invertase inhibitor OS=Prunus yedoensis var. nudiflora OX=2094558 GN=Pyn_00134 PE=4 SV=1	NA	NA	NA	NA
Csp_hap1_LG06_00403.1		NA	NA	NA	NA	NA	NA	NA	PREDICTED: uncharacterized protein LOC103431555 [Malus domestica]		NA	NA	NA	NA
Csp_hap1_LG06_00420.1		NA	NA	NA	NA	NA	NA	NA			NA	NA	NA	NA
Csp_hap1_LG06_00469.1	Pro-Pol polyprotein OS=Feline foamy virus OX=53182 GN=pol PE=3 SV=1	rve	DNA integration(GO:0015074)			NA	NA	NA	Copia-like retrotransposon [Helianthus annuus]	Uncharacterized protein OS=Fagus sylvatica OX=28930 GN=FSB_LOCUS25108 PE=4 SV=1	KOG0017	FOG: Transposon-encoded proteins with TYA, reverse transcriptase, integrase domains in various combinations	[R]	General function prediction only
Csp_hap1_LG06_00470.1		NA	NA	NA	NA	NA	NA	NA	uncharacterized protein LOC112184325 [Rosa chinensis]	Uncharacterized protein OS=Fagus sylvatica OX=28930 GN=FSB_LOCUS46623 PE=4 SV=1	KOG0017	FOG: Transposon-encoded proteins with TYA, reverse transcriptase, integrase domains in various combinations	[R]	General function prediction only
Csp_hap1_LG06_00521.1		NA	NA	NA	NA	NA	NA	NA			NA	NA	NA	NA
Csp_hap1_LG06_00561.1	Uncharacterized mitochondrial protein AtMg01250 OS=Arabidopsis thaliana OX=3702 GN=AtMg01250 PE=4 SV=1	RVT_1	NA	NA	NA	NA	NA	NA	PREDICTED: uncharacterized protein LOC103445923 [Malus domestica]	Uncharacterized protein (Fragment) OS=Prunus persica OX=3760 GN=PRUPE_ppa016756mg PE=4 SV=1	KOG1075	FOG: Reverse transcriptase	[R]	General function prediction only
Csp_hap1_LG06_00564.1		NA	NA	NA	NA	NA	NA	NA			NA	NA	NA	NA
Csp_hap1_LG06_00590.1		RVT_3			nucleic acid binding(GO:0003676)| RNA-DNA hybrid ribonuclease activity(GO:0004523)	NA	NA	NA	PREDICTED: uncharacterized protein LOC108172102 [Malus domestica]		NA	NA	NA	NA
Csp_hap1_LG06_00591.1		NA	NA	NA	NA	NA	NA	NA			NA	NA	NA	NA
Csp_hap1_LG06_00626.1		NA	NA	NA	NA	NA	NA	NA			NA	NA	NA	NA
Csp_hap1_LG06_00634.1		DDE_Tnp_4	NA	NA	NA	NA	NA	NA	PREDICTED: uncharacterized protein LOC103962122 [Pyrus x bretschneideri]	Uncharacterized protein OS=Prunus persica OX=3760 GN=PRUPE_ppa017281mg PE=4 SV=1	KOG4585	Predicted transposase	[L]	Replication, recombination and repair
Csp_hap1_LG06_00646.1		NA	NA	NA	NA	NA	NA	NA			NA	NA	NA	NA
Csp_hap1_LG06_00647.1		NA	NA	NA	NA	NA	NA	NA			NA	NA	NA	NA
Csp_hap1_LG06_00659.1	Putative AC transposase OS=Zea mays OX=4577 PE=2 SV=2	Dimer_Tnp_hAT			protein dimerization activity(GO:0046983)	NA	NA	NA	PREDICTED: zinc finger BED domain-containing protein RICESLEEPER 2-like [Malus domestica]	Uncharacterized protein (Fragment) OS=Prunus persica OX=3760 GN=PRUPE_ppa020685mg PE=4 SV=1	KOG1121	Tam3-transposase (Ac family)	[L]	Replication, recombination and repair
Csp_hap1_LG06_00661.1		NA	NA	NA	NA	NA	NA	NA			NA	NA	NA	NA
Csp_hap1_LG06_00704.1		Retrotrans_gag	NA	NA	NA	NA	NA	NA	PREDICTED: uncharacterized protein LOC103441879 isoform X2 [Malus domestica]	Putative polyprotein (Retrotransposon protein) OS=Malus domestica OX=3750 PE=4 SV=1	NA	NA	NA	NA
Csp_hap1_LG06_00800.1		NA	NA	NA	NA	NA	NA	NA	PREDICTED: uncharacterized protein LOC108867655 [Pyrus x bretschneideri]	Uncharacterized protein (Fragment) OS=Vigna angularis var. angularis OX=157739 GN=Vigan.03G111900 PE=4 SV=1	KOG0017	FOG: Transposon-encoded proteins with TYA, reverse transcriptase, integrase domains in various combinations	[R]	General function prediction only
Csp_hap1_LG06_00803.1		NA	NA	NA	NA	NA	NA	NA	PREDICTED: uncharacterized mitochondrial protein AtMg00810-like [Malus domestica]	Retrovirus-related Pol polyprotein from transposon TNT 1-94 OS=Cajanus cajan OX=3821 GN=KK1_003440 PE=4 SV=1	KOG0017	FOG: Transposon-encoded proteins with TYA, reverse transcriptase, integrase domains in various combinations	[R]	General function prediction only
Csp_hap1_LG06_00819.1		NA	NA	NA	NA	NA	NA	NA	PREDICTED: cation-chloride cotransporter 1-like [Malus domestica]	Putative K/Cl co-transporter OS=Rosa chinensis OX=74649 GN=RchiOBHm_Chr5g0015611 PE=4 SV=1	KOG2082	K+/Cl- cotransporter KCC1 and related transporters	[P]	Inorganic ion transport and metabolism
Csp_hap1_LG06_00830.1	Serine racemase OS=Arabidopsis thaliana OX=3702 GN=SR PE=1 SV=1	NA	NA	NA	NA	K12235	serine racemase	ko00260:Glycine, serine and threonine metabolism	PREDICTED: serine racemase-like isoform X1 [Malus domestica]	Putative ammonia-lyase, Serine racemase OS=Rosa chinensis OX=74649 GN=RchiOBHm_Chr7g0198231 PE=4 SV=1	KOG1251	Serine racemase	[E]	Amino acid transport and metabolism
Csp_hap1_LG06_00835.1		NA	NA	NA	NA	NA	NA	NA			NA	NA	NA	NA
Csp_hap1_LG06_00837.1		NA	NA	NA	NA	NA	NA	NA			NA	NA	NA	NA
Csp_hap1_LG06_00850.1		RVT_3			RNA-DNA hybrid ribonuclease activity(GO:0004523)| nucleic acid binding(GO:0003676)	NA	NA	NA	PREDICTED: uncharacterized protein LOC108170597 [Malus domestica]	Uncharacterized protein OS=Prunus persica OX=3760 GN=PRUPE_2G133200 PE=4 SV=1	NA	NA	NA	NA
Csp_hap1_LG06_00851.1		NA	NA	NA	NA	NA	NA	NA			NA	NA	NA	NA
Csp_hap1_LG06_00854.1		NA	NA	NA	NA	NA	NA	NA			NA	NA	NA	NA
Csp_hap1_LG06_00884.1		NA	NA	NA	NA	NA	NA	NA			NA	NA	NA	NA
Csp_hap1_LG06_00896.1		NA	NA	NA	NA	NA	NA	NA	PREDICTED: zinc finger BED domain-containing protein RICESLEEPER 2-like [Malus domestica]		NA	NA	NA	NA
Csp_hap1_LG06_00999.1		NA	NA	NA	NA	NA	NA	NA	PREDICTED: LOW QUALITY PROTEIN: aconitate hydratase, cytoplasmic-like [Malus domestica]		NA	NA	NA	NA
Csp_hap1_LG06_01023.1		NA	NA	NA	NA	NA	NA	NA			NA	NA	NA	NA
Csp_hap1_LG06_01029.1		Retrotran_gag_2	NA	NA	NA	NA	NA	NA	PREDICTED: BTB/POZ domain-containing protein NPY2-like [Malus domestica]	Uncharacterized protein OS=Rosa chinensis OX=74649 GN=RchiOBHm_Chr7g0197111 PE=4 SV=1	NA	NA	NA	NA
Csp_hap1_LG06_01224.1		NA	NA	NA	NA	NA	NA	NA			NA	NA	NA	NA
Csp_hap1_LG06_01226.1		NA	NA	NA	NA	NA	NA	NA			NA	NA	NA	NA
Csp_hap1_LG06_01281.1	Nuclear pore complex protein NUP98A OS=Arabidopsis thaliana OX=3702 GN=NUP98A PE=1 SV=1	NA	NA	NA	NA	K14297	nuclear pore complex protein Nup98-Nup96	ko03013:RNA transport	PREDICTED: nuclear pore complex protein NUP98A-like [Pyrus x bretschneideri]	Uncharacterized protein OS=Prunus persica OX=3760 GN=PRUPE_5G136100 PE=4 SV=1	KOG0845	Nuclear pore complex, Nup98 component (sc Nup145/Nup100/Nup116)	[U]	Intracellular trafficking, secretion, and vesicular transport
Csp_hap1_LG06_01455.1		NA	NA	NA	NA	NA	NA	NA	PREDICTED: uncharacterized protein LOC103944449 [Pyrus x bretschneideri]		NA	NA	NA	NA
Csp_hap1_LG06_01498.1	DNA-damage-repair/toleration protein DRT111, chloroplastic OS=Arabidopsis thaliana OX=3702 GN=DRT111 PE=1 SV=2	NA	NA	NA	NA	K12840	splicing factor 45	ko03040:Spliceosome	LOW QUALITY PROTEIN: DNA-damage-repair/toleration protein DRT111, chloroplastic [Prunus avium]	DNA-damage-repair/toleration protein OS=Morus notabilis OX=981085 GN=L484_026016 PE=4 SV=1	KOG1996	mRNA splicing factor	[A]	RNA processing and modification
Csp_hap1_LG06_01502.1	Probable sodium/metabolite cotransporter BASS1, chloroplastic OS=Arabidopsis thaliana OX=3702 GN=BASS1 PE=2 SV=1	SBF		membrane(GO:0016020)	metal ion binding(GO:0046872)	K03453	bile acid:Na+ symporter, BASS family	NA:NA	PREDICTED: probable sodium/metabolite cotransporter BASS1, chloroplastic [Pyrus x bretschneideri]	Uncharacterized protein OS=Prunus persica OX=3760 GN=PRUPE_ppa010017mg PE=4 SV=1	KOG2718	Na+-bile acid cotransporter	[P]	Inorganic ion transport and metabolism
Csp_hap1_LG06_01502.1	Probable sodium/metabolite cotransporter BASS1, chloroplastic OS=Arabidopsis thaliana OX=3702 GN=BASS1 PE=2 SV=1	zf-CCCH		membrane(GO:0016020)	metal ion binding(GO:0046872)	K03453	bile acid:Na+ symporter, BASS family	NA:NA	PREDICTED: probable sodium/metabolite cotransporter BASS1, chloroplastic [Pyrus x bretschneideri]	Uncharacterized protein OS=Prunus persica OX=3760 GN=PRUPE_ppa010017mg PE=4 SV=1	KOG2718	Na+-bile acid cotransporter	[P]	Inorganic ion transport and metabolism
Csp_hap1_LG06_01522.1	Protein MHF2 homolog OS=Arabidopsis thaliana OX=3702 GN=MHF2 PE=3 SV=1	CENP-X	kinetochore assembly(GO:0051382)| DNA repair(GO:0006281)			K15360	centromere protein X	ko03460:Fanconi anemia pathway	PREDICTED: centromere protein X [Malus domestica]	Centromere protein X OS=Prunus yedoensis var. nudiflora OX=2094558 GN=Pyn_38175 PE=4 SV=1	NA	NA	NA	NA
Csp_hap1_LG06_01523.1	Leucine-rich repeat receptor-like serine/threonine/tyrosine-protein kinase SOBIR1 OS=Arabidopsis thaliana OX=3702 GN=SOBIR1 PE=1 SV=1	LRR_8	protein phosphorylation(GO:0006468)		ATP binding(GO:0005524)| protein kinase activity(GO:0004672)| protein binding(GO:0005515)	NA	NA	NA	PREDICTED: leucine-rich repeat receptor-like serine/threonine/tyrosine-protein kinase SOBIR1 [Malus domestica]	Uncharacterized protein OS=Prunus persica OX=3760 GN=PRUPE_5G161700 PE=4 SV=1	NA	NA	NA	NA
Csp_hap1_LG06_01523.1	Leucine-rich repeat receptor-like serine/threonine/tyrosine-protein kinase SOBIR1 OS=Arabidopsis thaliana OX=3702 GN=SOBIR1 PE=1 SV=1	Pkinase	protein phosphorylation(GO:0006468)		ATP binding(GO:0005524)| protein kinase activity(GO:0004672)| protein binding(GO:0005515)	NA	NA	NA	PREDICTED: leucine-rich repeat receptor-like serine/threonine/tyrosine-protein kinase SOBIR1 [Malus domestica]	Uncharacterized protein OS=Prunus persica OX=3760 GN=PRUPE_5G161700 PE=4 SV=1	NA	NA	NA	NA
Csp_hap1_LG06_01539.1		DUF1077			RNA-DNA hybrid ribonuclease activity(GO:0004523)| nucleic acid binding(GO:0003676)	NA	NA	NA	PREDICTED: uncharacterized protein LOC103951630 [Pyrus x bretschneideri]	Uncharacterized protein OS=Prunus persica OX=3760 GN=PRUPE_ppa021345mg PE=4 SV=1	KOG1075	FOG: Reverse transcriptase	[R]	General function prediction only
Csp_hap1_LG06_01539.1		zf-RVT			RNA-DNA hybrid ribonuclease activity(GO:0004523)| nucleic acid binding(GO:0003676)	NA	NA	NA	PREDICTED: uncharacterized protein LOC103951630 [Pyrus x bretschneideri]	Uncharacterized protein OS=Prunus persica OX=3760 GN=PRUPE_ppa021345mg PE=4 SV=1	KOG1075	FOG: Reverse transcriptase	[R]	General function prediction only
Csp_hap1_LG06_01539.1		RVT_3			RNA-DNA hybrid ribonuclease activity(GO:0004523)| nucleic acid binding(GO:0003676)	NA	NA	NA	PREDICTED: uncharacterized protein LOC103951630 [Pyrus x bretschneideri]	Uncharacterized protein OS=Prunus persica OX=3760 GN=PRUPE_ppa021345mg PE=4 SV=1	KOG1075	FOG: Reverse transcriptase	[R]	General function prediction only
Csp_hap1_LG06_01540.1	Protein HEAT-STRESS-ASSOCIATED 32 OS=Arabidopsis thaliana OX=3702 GN=HSA32 PE=2 SV=1	ComA	NA	NA	NA	NA	NA	NA	protein HEAT-STRESS-ASSOCIATED 32 [Prunus persica]	Uncharacterized protein OS=Prunus persica OX=3760 GN=PRUPE_ppa009599mg PE=4 SV=1	NA	NA	NA	NA
Csp_hap1_LG06_01544.1	Ras-related protein RABA1c OS=Arabidopsis thaliana OX=3702 GN=RABA1C PE=1 SV=1	Ras			GTPase activity(GO:0003924)| GTP binding(GO:0005525)	K07904	Ras-related protein Rab-11A	ko04144:Endocytosis|ko04961:Endocrine and other factor-regulated calcium reabsorption|ko04962:Vasopressin-regulated water reabsorption|ko04972:Pancreatic secretion	hypothetical protein GOBAR_AA40158 [Gossypium barbadense]	Uncharacterized protein OS=Gossypium barbadense OX=3634 GN=GOBAR_AA40158 PE=4 SV=1	KOG0087	GTPase Rab11/YPT3, small G protein superfamily	[U]	Intracellular trafficking, secretion, and vesicular transport
Csp_hap1_LG06_01545.1		NA	NA	NA	NA	NA	NA	NA	PREDICTED: uncharacterized protein LOC108169825 [Malus domestica]		NA	NA	NA	NA
Csp_hap1_LG06_01546.1		NA	NA	NA	NA	NA	NA	NA	PREDICTED: 7-deoxyloganetin glucosyltransferase-like [Malus domestica]		NA	NA	NA	NA
Csp_hap1_LG06_01551.1		DUF2828	NA	NA	NA	NA	NA	NA	PREDICTED: uncharacterized protein LOC103926803 [Pyrus x bretschneideri]	Uncharacterized protein OS=Prunus yedoensis var. nudiflora OX=2094558 GN=Pyn_22038 PE=4 SV=1	NA	NA	NA	NA
Csp_hap1_LG06_01551.1		DUF2828	NA	NA	NA	NA	NA	NA	PREDICTED: uncharacterized protein LOC103926803 [Pyrus x bretschneideri]	Uncharacterized protein OS=Prunus yedoensis var. nudiflora OX=2094558 GN=Pyn_22038 PE=4 SV=1	NA	NA	NA	NA
Csp_hap1_LG06_01572.1	DEAD-box ATP-dependent RNA helicase 30 OS=Arabidopsis thaliana OX=3702 GN=RH30 PE=1 SV=2	Helicase_C	NA	NA	NA	K12823	ATP-dependent RNA helicase DDX5/DBP2	ko03040:Spliceosome	PREDICTED: DEAD-box ATP-dependent RNA helicase 20 [Vitis vinifera]	Uncharacterized protein OS=Manihot esculenta OX=3983 GN=MANES_06G109500 PE=3 SV=1	KOG0331	ATP-dependent RNA helicase	[A]	RNA processing and modification
Csp_hap1_LG06_01576.1		DUF2828	NA	NA	NA	NA	NA	NA	PREDICTED: uncharacterized protein LOC103926803 [Pyrus x bretschneideri]	Uncharacterized protein OS=Prunus yedoensis var. nudiflora OX=2094558 GN=Pyn_22038 PE=4 SV=1	NA	NA	NA	NA
Csp_hap1_LG06_01576.1		DUF2828	NA	NA	NA	NA	NA	NA	PREDICTED: uncharacterized protein LOC103926803 [Pyrus x bretschneideri]	Uncharacterized protein OS=Prunus yedoensis var. nudiflora OX=2094558 GN=Pyn_22038 PE=4 SV=1	NA	NA	NA	NA
Csp_hap1_LG06_01601.1	Probable apyrase 7 OS=Arabidopsis thaliana OX=3702 GN=APY7 PE=2 SV=1	GDA1_CD39			hydrolase activity(GO:0016787)	NA	NA	NA	probable apyrase 7 [Prunus avium]	Uncharacterized protein OS=Prunus persica OX=3760 GN=PRUPE_5G170300 PE=3 SV=1	KOG1386	Nucleoside phosphatase	[F]	Nucleotide transport and metabolism
Csp_hap1_LG06_01615.1		NA	NA	NA	NA	NA	NA	NA			NA	NA	NA	NA
Csp_hap1_LG06_01674.1	Uncharacterized protein At2g39795, mitochondrial OS=Arabidopsis thaliana OX=3702 GN=At2g39795 PE=1 SV=1	MAM33		mitochondrial matrix(GO:0005759)		NA	NA	NA	PREDICTED: uncharacterized protein At2g39795, mitochondrial-like [Malus domestica]	Uncharacterized protein OS=Prunus persica OX=3760 GN=PRUPE_2G240700 PE=4 SV=1	KOG2536	MAM33, mitochondrial matrix glycoprotein	[C]	Energy production and conversion
Csp_hap1_LG06_01687.1	Pentatricopeptide repeat-containing protein At1g74900, mitochondrial OS=Arabidopsis thaliana OX=3702 GN=OTP43 PE=2 SV=1	PPR	NA	NA	NA	NA	NA	NA	PREDICTED: pentatricopeptide repeat-containing protein At1g74900, mitochondrial-like [Malus domestica]	Uncharacterized protein OS=Prunus persica OX=3760 GN=PRUPE_5G180100 PE=4 SV=1	KOG4197	FOG: PPR repeat	[R]	General function prediction only
Csp_hap1_LG06_01687.1	Pentatricopeptide repeat-containing protein At1g74900, mitochondrial OS=Arabidopsis thaliana OX=3702 GN=OTP43 PE=2 SV=1	PPR_2	NA	NA	NA	NA	NA	NA	PREDICTED: pentatricopeptide repeat-containing protein At1g74900, mitochondrial-like [Malus domestica]	Uncharacterized protein OS=Prunus persica OX=3760 GN=PRUPE_5G180100 PE=4 SV=1	KOG4197	FOG: PPR repeat	[R]	General function prediction only
Csp_hap1_LG06_01687.1	Pentatricopeptide repeat-containing protein At1g74900, mitochondrial OS=Arabidopsis thaliana OX=3702 GN=OTP43 PE=2 SV=1	PPR_1	NA	NA	NA	NA	NA	NA	PREDICTED: pentatricopeptide repeat-containing protein At1g74900, mitochondrial-like [Malus domestica]	Uncharacterized protein OS=Prunus persica OX=3760 GN=PRUPE_5G180100 PE=4 SV=1	KOG4197	FOG: PPR repeat	[R]	General function prediction only
Csp_hap1_LG06_01687.1	Pentatricopeptide repeat-containing protein At1g74900, mitochondrial OS=Arabidopsis thaliana OX=3702 GN=OTP43 PE=2 SV=1	PPR_2	NA	NA	NA	NA	NA	NA	PREDICTED: pentatricopeptide repeat-containing protein At1g74900, mitochondrial-like [Malus domestica]	Uncharacterized protein OS=Prunus persica OX=3760 GN=PRUPE_5G180100 PE=4 SV=1	KOG4197	FOG: PPR repeat	[R]	General function prediction only
Csp_hap1_LG06_01687.1	Pentatricopeptide repeat-containing protein At1g74900, mitochondrial OS=Arabidopsis thaliana OX=3702 GN=OTP43 PE=2 SV=1	PPR_2	NA	NA	NA	NA	NA	NA	PREDICTED: pentatricopeptide repeat-containing protein At1g74900, mitochondrial-like [Malus domestica]	Uncharacterized protein OS=Prunus persica OX=3760 GN=PRUPE_5G180100 PE=4 SV=1	KOG4197	FOG: PPR repeat	[R]	General function prediction only
Csp_hap1_LG06_01730.1		NA	NA	NA	NA	NA	NA	NA	PREDICTED: BAG family molecular chaperone regulator 6 isoform X1 [Malus domestica]		NA	NA	NA	NA
Csp_hap1_LG06_01811.1		NA	NA	NA	NA	K09286	EREBP-like factor	NA:NA	PREDICTED: ethylene-responsive transcription factor 5-like [Pyrus x bretschneideri]	AP2 domain class transcription factor OS=Malus domestica OX=3750 GN=AP2D8 PE=2 SV=1	NA	NA	NA	NA
Csp_hap1_LG06_01813.1	Heat shock 22 kDa protein, mitochondrial OS=Glycine max OX=3847 GN=HSP23.9 PE=2 SV=1	HSP20	NA	NA	NA	K13993	HSP20 family protein	ko04141:Protein processing in endoplasmic reticulum	PREDICTED: 23.6 kDa heat shock protein, mitochondrial-like [Pyrus x bretschneideri]	Uncharacterized protein OS=Populus trichocarpa OX=3694 GN=POPTR_003G109200v3 PE=3 SV=1	KOG0710	Molecular chaperone (small heat-shock protein Hsp26/Hsp42)	[O]	Posttranslational modification, protein turnover, chaperones
Csp_hap1_LG06_01837.1		DUF2828	NA	NA	NA	NA	NA	NA	PREDICTED: uncharacterized protein LOC103931394 [Pyrus x bretschneideri]	Uncharacterized protein OS=Prunus yedoensis var. nudiflora OX=2094558 GN=Pyn_36488 PE=4 SV=1	NA	NA	NA	NA
Csp_hap1_LG06_01838.1		DUF2828	NA	NA	NA	NA	NA	NA	PREDICTED: uncharacterized protein LOC103931394 [Pyrus x bretschneideri]	Uncharacterized protein OS=Prunus persica OX=3760 GN=PRUPE_5G159300 PE=4 SV=1	NA	NA	NA	NA
Csp_hap1_LG06_01906.1	F-box protein SKP2B OS=Arabidopsis thaliana OX=3702 GN=SKP2B PE=1 SV=1	NA	NA	NA	NA	K03875	F-box and leucine-rich repeat protein 1 (S-phase kinase-associated protein 2)	ko04068:FoxO signaling pathway|ko04110:Cell cycle|ko04120:Ubiquitin mediated proteolysis|ko04150:mTOR signaling pathway|ko05169:Epstein-Barr virus infection	PREDICTED: F-box protein SKP2B-like [Pyrus x bretschneideri]	Uncharacterized protein OS=Prunus persica OX=3760 GN=PRUPE_8G012800 PE=4 SV=1	KOG1947	Leucine rich repeat proteins, some proteins contain F-box	[R]	General function prediction only
Csp_hap1_LG06_01919.1		WD40			protein binding(GO:0005515)	K11274	chromosome transmission fidelity protein 4	NA:NA	PREDICTED: WD repeat and HMG-box DNA-binding protein 1-like [Pyrus x bretschneideri]	Uncharacterized protein OS=Prunus persica OX=3760 GN=PRUPE_5G211000 PE=4 SV=1	KOG1274	WD40 repeat protein	[R]	General function prediction only
Csp_hap1_LG06_01919.1		WD40			protein binding(GO:0005515)	K11274	chromosome transmission fidelity protein 4	NA:NA	PREDICTED: WD repeat and HMG-box DNA-binding protein 1-like [Pyrus x bretschneideri]	Uncharacterized protein OS=Prunus persica OX=3760 GN=PRUPE_5G211000 PE=4 SV=1	KOG1274	WD40 repeat protein	[R]	General function prediction only
Csp_hap1_LG06_01919.1		ANAPC4_WD40			protein binding(GO:0005515)	K11274	chromosome transmission fidelity protein 4	NA:NA	PREDICTED: WD repeat and HMG-box DNA-binding protein 1-like [Pyrus x bretschneideri]	Uncharacterized protein OS=Prunus persica OX=3760 GN=PRUPE_5G211000 PE=4 SV=1	KOG1274	WD40 repeat protein	[R]	General function prediction only
Csp_hap1_LG06_01971.1		NA	NA	NA	NA	NA	NA	NA	Uncharacterised protein [Chlamydia trachomatis]	Uncharacterized protein OS=Solanum lycopersicum OX=4081 PE=4 SV=1	NA	NA	NA	NA
Csp_hap1_LG06_02116.1	Farnesoic acid carboxyl-O-methyltransferase OS=Arabidopsis thaliana OX=3702 GN=FAMT PE=1 SV=1	zf-RanBP			methyltransferase activity(GO:0008168)	NA	NA	NA	PREDICTED: zinc finger protein VAR3, chloroplastic [Malus domestica]	Putative S-adenosylmethionine-dependent methyltransferase OS=Prunus yedoensis var. nudiflora OX=2094558 GN=Pyn_28934 PE=4 SV=1	KOG4198	RNA-binding Ran Zn-finger protein and related proteins	[R]	General function prediction only
Csp_hap1_LG06_02116.1	Farnesoic acid carboxyl-O-methyltransferase OS=Arabidopsis thaliana OX=3702 GN=FAMT PE=1 SV=1	zf-RanBP			methyltransferase activity(GO:0008168)	NA	NA	NA	PREDICTED: zinc finger protein VAR3, chloroplastic [Malus domestica]	Putative S-adenosylmethionine-dependent methyltransferase OS=Prunus yedoensis var. nudiflora OX=2094558 GN=Pyn_28934 PE=4 SV=1	KOG4198	RNA-binding Ran Zn-finger protein and related proteins	[R]	General function prediction only
Csp_hap1_LG06_02116.1	Farnesoic acid carboxyl-O-methyltransferase OS=Arabidopsis thaliana OX=3702 GN=FAMT PE=1 SV=1	zf-RanBP			methyltransferase activity(GO:0008168)	NA	NA	NA	PREDICTED: zinc finger protein VAR3, chloroplastic [Malus domestica]	Putative S-adenosylmethionine-dependent methyltransferase OS=Prunus yedoensis var. nudiflora OX=2094558 GN=Pyn_28934 PE=4 SV=1	KOG4198	RNA-binding Ran Zn-finger protein and related proteins	[R]	General function prediction only
Csp_hap1_LG06_02116.1	Farnesoic acid carboxyl-O-methyltransferase OS=Arabidopsis thaliana OX=3702 GN=FAMT PE=1 SV=1	zf-RanBP			methyltransferase activity(GO:0008168)	NA	NA	NA	PREDICTED: zinc finger protein VAR3, chloroplastic [Malus domestica]	Putative S-adenosylmethionine-dependent methyltransferase OS=Prunus yedoensis var. nudiflora OX=2094558 GN=Pyn_28934 PE=4 SV=1	KOG4198	RNA-binding Ran Zn-finger protein and related proteins	[R]	General function prediction only
Csp_hap1_LG06_02116.1	Farnesoic acid carboxyl-O-methyltransferase OS=Arabidopsis thaliana OX=3702 GN=FAMT PE=1 SV=1	Methyltransf_7			methyltransferase activity(GO:0008168)	NA	NA	NA	PREDICTED: zinc finger protein VAR3, chloroplastic [Malus domestica]	Putative S-adenosylmethionine-dependent methyltransferase OS=Prunus yedoensis var. nudiflora OX=2094558 GN=Pyn_28934 PE=4 SV=1	KOG4198	RNA-binding Ran Zn-finger protein and related proteins	[R]	General function prediction only
Csp_hap1_LG06_02116.1	Farnesoic acid carboxyl-O-methyltransferase OS=Arabidopsis thaliana OX=3702 GN=FAMT PE=1 SV=1	zf-RanBP			methyltransferase activity(GO:0008168)	NA	NA	NA	PREDICTED: zinc finger protein VAR3, chloroplastic [Malus domestica]	Putative S-adenosylmethionine-dependent methyltransferase OS=Prunus yedoensis var. nudiflora OX=2094558 GN=Pyn_28934 PE=4 SV=1	KOG4198	RNA-binding Ran Zn-finger protein and related proteins	[R]	General function prediction only
Csp_hap1_LG06_02133.1	Nudix hydrolase 17, mitochondrial OS=Arabidopsis thaliana OX=3702 GN=NUDT17 PE=2 SV=1	NUDIX			hydrolase activity(GO:0016787)	K07766	diphosphoinositol-polyphosphate diphosphatase	NA:NA	PREDICTED: nudix hydrolase 18, mitochondrial-like [Pyrus x bretschneideri]	Uncharacterized protein OS=Prunus persica OX=3760 GN=PRUPE_5G235900 PE=4 SV=1	KOG2839	Diadenosine and diphosphoinositol polyphosphate phosphohydrolase	[T]	Signal transduction mechanisms
Csp_hap1_LG06_02135.1	Potassium transporter 2 OS=Arabidopsis thaliana OX=3702 GN=POT2 PE=1 SV=2	K_trans	potassium ion transmembrane transport(GO:0071805)	membrane(GO:0016020)	potassium ion transmembrane transporter activity(GO:0015079)	K12236	transcriptional repressor NF-X1	NA:NA	PREDICTED: NF-X1-type zinc finger protein NFXL1 [Malus domestica]	Potassium transporter 2 isoform X2 OS=Prunus yedoensis var. nudiflora OX=2094558 GN=Pyn_28844 PE=4 SV=1	NA	NA	NA	NA
Csp_hap1_LG06_02135.1	Potassium transporter 2 OS=Arabidopsis thaliana OX=3702 GN=POT2 PE=1 SV=2	K_trans	potassium ion transmembrane transport(GO:0071805)	membrane(GO:0016020)	potassium ion transmembrane transporter activity(GO:0015079)	K12236	transcriptional repressor NF-X1	NA:NA	PREDICTED: NF-X1-type zinc finger protein NFXL1 [Malus domestica]	Potassium transporter 2 isoform X2 OS=Prunus yedoensis var. nudiflora OX=2094558 GN=Pyn_28844 PE=4 SV=1	NA	NA	NA	NA
Csp_hap1_LG06_02139.1		Agglutinin	NA	NA	NA	NA	NA	NA	PREDICTED: uncharacterized protein LOC103946987 [Pyrus x bretschneideri]	Natterin-3 like OS=Actinidia chinensis var. chinensis OX=1590841 GN=CEY00_Acc10740 PE=4 SV=1	NA	NA	NA	NA
Csp_hap1_LG06_02139.1		Agglutinin	NA	NA	NA	NA	NA	NA	PREDICTED: uncharacterized protein LOC103946987 [Pyrus x bretschneideri]	Natterin-3 like OS=Actinidia chinensis var. chinensis OX=1590841 GN=CEY00_Acc10740 PE=4 SV=1	NA	NA	NA	NA
Csp_hap1_LG06_02142.1		Agglutinin	NA	NA	NA	NA	NA	NA	PREDICTED: uncharacterized protein LOC103946987 [Pyrus x bretschneideri]	Uncharacterized protein OS=Prunus yedoensis var. nudiflora OX=2094558 GN=Pyn_21153 PE=4 SV=1	NA	NA	NA	NA
Csp_hap1_LG06_02145.1	Pentatricopeptide repeat-containing protein At5g16860 OS=Arabidopsis thaliana OX=3702 GN=PCMP-H92 PE=2 SV=1	DYW_deaminase			zinc ion binding(GO:0008270)	NA	NA	NA	PREDICTED: pentatricopeptide repeat-containing protein At5g16860 [Pyrus x bretschneideri]	Uncharacterized protein OS=Prunus persica OX=3760 GN=PRUPE_ppa002349mg PE=4 SV=1	KOG4197	FOG: PPR repeat	[R]	General function prediction only
Csp_hap1_LG06_02145.1	Pentatricopeptide repeat-containing protein At5g16860 OS=Arabidopsis thaliana OX=3702 GN=PCMP-H92 PE=2 SV=1	PPR			zinc ion binding(GO:0008270)	NA	NA	NA	PREDICTED: pentatricopeptide repeat-containing protein At5g16860 [Pyrus x bretschneideri]	Uncharacterized protein OS=Prunus persica OX=3760 GN=PRUPE_ppa002349mg PE=4 SV=1	KOG4197	FOG: PPR repeat	[R]	General function prediction only
Csp_hap1_LG06_02145.1	Pentatricopeptide repeat-containing protein At5g16860 OS=Arabidopsis thaliana OX=3702 GN=PCMP-H92 PE=2 SV=1	PPR			zinc ion binding(GO:0008270)	NA	NA	NA	PREDICTED: pentatricopeptide repeat-containing protein At5g16860 [Pyrus x bretschneideri]	Uncharacterized protein OS=Prunus persica OX=3760 GN=PRUPE_ppa002349mg PE=4 SV=1	KOG4197	FOG: PPR repeat	[R]	General function prediction only
Csp_hap1_LG06_02146.1		NA	NA	NA	NA	NA	NA	NA			NA	NA	NA	NA
Csp_hap1_LG06_02147.1	Protein indeterminate-domain 14 OS=Arabidopsis thaliana OX=3702 GN=IDD14 PE=1 SV=1	NA	NA	NA	NA	NA	NA	NA	PREDICTED: protein SHOOT GRAVITROPISM 5-like [Pyrus x bretschneideri]	C3HL domain class transcription factor OS=Malus domestica OX=3750 GN=C3HL11 PE=2 SV=1	KOG1721	FOG: Zn-finger	[R]	General function prediction only
Csp_hap1_LG07_00057.1		NA	NA	NA	NA	NA	NA	NA	PREDICTED: uncharacterized protein LOC103945857 [Pyrus x bretschneideri]	Uncharacterized protein OS=Prunus persica OX=3760 GN=PRUPE_ppa011500mg PE=4 SV=1	NA	NA	NA	NA
Csp_hap1_LG07_00114.1		NA	NA	NA	NA	NA	NA	NA			NA	NA	NA	NA
Csp_hap1_LG07_00125.1	Disease resistance protein RGA2 OS=Solanum bulbocastanum OX=147425 GN=RGA2 PE=1 SV=1	NA	NA	NA	NA	NA	NA	NA	PREDICTED: disease resistance protein RGA2-like [Malus domestica]	Putative CC-NBS-LRR resistance protein OS=Malus domestica OX=3750 GN=Md49N23_SdRGH2.030 PE=3 SV=1	NA	NA	NA	NA
Csp_hap1_LG07_00127.1	Cinnamoyl-CoA reductase 2 OS=Arabidopsis thaliana OX=3702 GN=CCR2 PE=1 SV=1	NA	NA	NA	NA	NA	NA	NA	PREDICTED: tetraketide alpha-pyrone reductase 1-like [Malus domestica]	Cinnamyl alcohol dehydrogenase 2 (Fragment) OS=Eriobotrya japonica OX=32224 GN=CAD2 PE=2 SV=1	KOG1502	Flavonol reductase/cinnamoyl-CoA reductase	[V]	Defense mechanisms
Csp_hap1_LG07_00149.1	Disease resistance protein RGA2 OS=Solanum bulbocastanum OX=147425 GN=RGA2 PE=1 SV=1	NA	NA	NA	NA	NA	NA	NA	PREDICTED: disease resistance protein RGA2-like [Pyrus x bretschneideri]	Putative CC-NBS-LRR resistance protein OS=Malus domestica OX=3750 GN=Md49N23_SdRGH3.050 PE=3 SV=1	KOG4658	Apoptotic ATPase	[T]	Signal transduction mechanisms
Csp_hap1_LG07_00195.1		LRR_8			protein binding(GO:0005515)	NA	NA	NA	PREDICTED: putative receptor-like protein kinase At3g47110 [Pyrus x bretschneideri]	Putative LRR receptor-like serine/threonine-protein kinase OS=Prunus yedoensis var. nudiflora OX=2094558 GN=Pyn_15832 PE=3 SV=1	NA	NA	NA	NA
Csp_hap1_LG07_00195.1		LRR_8			protein binding(GO:0005515)	NA	NA	NA	PREDICTED: putative receptor-like protein kinase At3g47110 [Pyrus x bretschneideri]	Putative LRR receptor-like serine/threonine-protein kinase OS=Prunus yedoensis var. nudiflora OX=2094558 GN=Pyn_15832 PE=3 SV=1	NA	NA	NA	NA
Csp_hap1_LG07_00195.1		LRR_8			protein binding(GO:0005515)	NA	NA	NA	PREDICTED: putative receptor-like protein kinase At3g47110 [Pyrus x bretschneideri]	Putative LRR receptor-like serine/threonine-protein kinase OS=Prunus yedoensis var. nudiflora OX=2094558 GN=Pyn_15832 PE=3 SV=1	NA	NA	NA	NA
Csp_hap1_LG07_00333.1		NA	NA	NA	NA	NA	NA	NA			NA	NA	NA	NA
Csp_hap1_LG07_00362.1		MULE	NA	NA	NA	NA	NA	NA	PREDICTED: protein FAR1-RELATED SEQUENCE 5-like [Malus domestica]	Uncharacterized protein OS=Prunus persica OX=3760 GN=PRUPE_5G053800 PE=4 SV=1	NA	NA	NA	NA
Csp_hap1_LG07_00373.1		NA	NA	NA	NA	NA	NA	NA			NA	NA	NA	NA
Csp_hap1_LG07_00443.1		NA	NA	NA	NA	NA	NA	NA			NA	NA	NA	NA
Csp_hap1_LG07_00467.1		NA	NA	NA	NA	NA	NA	NA			NA	NA	NA	NA
Csp_hap1_LG07_00487.1		TRAUB		nucleus(GO:0005634)		K14782	protein AATF/BFR2	NA:NA	PREDICTED: LOW QUALITY PROTEIN: protein AATF-like [Malus domestica]	Protein AATF isoform X2 OS=Prunus yedoensis var. nudiflora OX=2094558 GN=Pyn_34428 PE=4 SV=1	KOG2773	Apoptosis antagonizing transcription factor/protein transport protein	[U]	Intracellular trafficking, secretion, and vesicular transport
Csp_hap1_LG07_00488.1		NA	NA	NA	NA	NA	NA	NA	PREDICTED: uncharacterized protein LOC103932570 [Pyrus x bretschneideri]	Putative RNA-directed DNA polymerase OS=Rosa chinensis OX=74649 GN=RchiOBHm_Chr5g0016681 PE=4 SV=1	KOG1075	FOG: Reverse transcriptase	[R]	General function prediction only
Csp_hap1_LG07_00491.1	Uncharacterized mitochondrial protein AtMg01250 OS=Arabidopsis thaliana OX=3702 GN=AtMg01250 PE=4 SV=1	RVT_1	NA	NA	NA	NA	NA	NA	PREDICTED: uncharacterized protein LOC103932570 [Pyrus x bretschneideri]	Uncharacterized protein (Fragment) OS=Prunus persica OX=3760 GN=PRUPE_ppa022768mg PE=4 SV=1	KOG1075	FOG: Reverse transcriptase	[R]	General function prediction only
Csp_hap1_LG07_00493.1		NA	NA	NA	NA	NA	NA	NA			NA	NA	NA	NA
Csp_hap1_LG07_00600.1		NA	NA	NA	NA	NA	NA	NA			NA	NA	NA	NA
Csp_hap1_LG07_00602.1	Auxin response factor 8 OS=Oryza sativa subsp. japonica OX=39947 GN=ARF8 PE=2 SV=1	NA	NA	NA	NA	NA	NA	NA	PREDICTED: auxin response factor 18 [Malus domestica]	Auxin response factor OS=Prunus yedoensis var. nudiflora OX=2094558 GN=Pyn_25578 PE=3 SV=1	NA	NA	NA	NA
Csp_hap1_LG07_00627.1		NA	NA	NA	NA	NA	NA	NA			NA	NA	NA	NA
Csp_hap1_LG07_00651.1	Probable dolichyl pyrophosphate Glc1Man9GlcNAc2 alpha-1,3-glucosyltransferase OS=Arabidopsis thaliana OX=3702 GN=At2g44660 PE=2 SV=3	NA	NA	NA	NA	K03849	alpha-1,3-glucosyltransferase	ko00510:N-Glycan biosynthesis	putative dolichyl pyrophosphate Glc1Man9GlcNAc2 alpha-1 3-glucosyltransferase [Prunus yedoensis var. nudiflora]	Alpha-1,3-glucosyltransferase OS=Prunus yedoensis var. nudiflora OX=2094558 GN=Pyn_24451 PE=3 SV=1	NA	NA	NA	NA
Csp_hap1_LG07_00652.1	Probable disease resistance RPP8-like protein 2 OS=Arabidopsis thaliana OX=3702 GN=RPP8L2 PE=3 SV=1	NB-ARC			ADP binding(GO:0043531)	NA	NA	NA	PREDICTED: putative disease resistance protein At1g50180 isoform X2 [Malus domestica]	Uncharacterized protein OS=Prunus persica OX=3760 GN=PRUPE_ppa015185mg PE=3 SV=1	KOG4658	Apoptotic ATPase	[T]	Signal transduction mechanisms
Csp_hap1_LG07_00696.1		NA	NA	NA	NA	NA	NA	NA			NA	NA	NA	NA
Csp_hap1_LG07_00728.1		NA	NA	NA	NA	NA	NA	NA	PREDICTED: uncharacterized protein LOC103935806 isoform X2 [Pyrus x bretschneideri]		NA	NA	NA	NA
Csp_hap1_LG07_00740.1		NA	NA	NA	NA	NA	NA	NA	PREDICTED: uncharacterized protein LOC103433518 [Malus domestica]	Uncharacterized protein OS=Prunus persica OX=3760 GN=PRUPE_2G128200 PE=4 SV=1	NA	NA	NA	NA
Csp_hap1_LG07_00747.1		NA	NA	NA	NA	NA	NA	NA			NA	NA	NA	NA
Csp_hap1_LG07_00748.1		NA	NA	NA	NA	NA	NA	NA	PREDICTED: uncharacterized protein LOC103928288 [Pyrus x bretschneideri]	Uncharacterized protein OS=Prunus persica OX=3760 GN=PRUPE_2G128200 PE=4 SV=1	NA	NA	NA	NA
Csp_hap1_LG07_00791.1		NA	NA	NA	NA	NA	NA	NA	PREDICTED: uncharacterized protein LOC107881144 [Prunus mume]		NA	NA	NA	NA
Csp_hap1_LG07_00829.1		NA	NA	NA	NA	NA	NA	NA			NA	NA	NA	NA
Csp_hap1_LG07_00883.1	CBBY-like protein OS=Arabidopsis thaliana OX=3702 GN=CBBY PE=1 SV=1	NA	NA	NA	NA	NA	NA	NA	PREDICTED: haloacid dehalogenase-like hydrolase domain-containing protein At3g48420 [Malus domestica]	Uncharacterized protein OS=Prunus persica OX=3760 GN=PRUPE_5G159800 PE=4 SV=1	KOG2914	Predicted haloacid-halidohydrolase and related hydrolases	[R]	General function prediction only
Csp_hap1_LG07_00884.1		NA	NA	NA	NA	NA	NA	NA			NA	NA	NA	NA
Csp_hap1_LG07_00892.1		NA	NA	NA	NA	NA	NA	NA			NA	NA	NA	NA
Csp_hap1_LG07_00894.1		NA	NA	NA	NA	NA	NA	NA			NA	NA	NA	NA
Csp_hap1_LG07_00917.1		NA	NA	NA	NA	NA	NA	NA			NA	NA	NA	NA
Csp_hap1_LG07_00945.1		NA	NA	NA	NA	NA	NA	NA	PREDICTED: AT-hook motif nuclear-localized protein 2-like [Pyrus x bretschneideri]		NA	NA	NA	NA
Csp_hap1_LG07_00957.1		NA	NA	NA	NA	NA	NA	NA			NA	NA	NA	NA
Csp_hap1_LG07_00967.1	Probably inactive leucine-rich repeat receptor-like protein kinase At5g58150 OS=Arabidopsis thaliana OX=3702 GN=At5g58150 PE=2 SV=1	NA	NA	NA	NA	NA	NA	NA	PREDICTED: probable LRR receptor-like serine/threonine-protein kinase At2g24230 [Malus domestica]	Uncharacterized protein OS=Brassica rapa subsp. pekinensis OX=51351 PE=4 SV=1	NA	NA	NA	NA
Csp_hap1_LG07_00973.1		NA	NA	NA	NA	NA	NA	NA			NA	NA	NA	NA
Csp_hap1_LG07_00974.1		NA	NA	NA	NA	NA	NA	NA			NA	NA	NA	NA
Csp_hap1_LG07_00975.1		SWIM			zinc ion binding(GO:0008270)	NA	NA	NA	PREDICTED: uncharacterized protein LOC103928705 [Pyrus x bretschneideri]	Uncharacterized protein OS=Prunus yedoensis var. nudiflora OX=2094558 GN=Pyn_38759 PE=4 SV=1	NA	NA	NA	NA
Csp_hap1_LG07_00976.1		NA	NA	NA	NA	NA	NA	NA			NA	NA	NA	NA
Csp_hap1_LG07_01007.1		NA	NA	NA	NA	NA	NA	NA	PREDICTED: uncharacterized protein LOC103431555 [Malus domestica]		NA	NA	NA	NA
Csp_hap1_LG07_01017.1		NA	NA	NA	NA	NA	NA	NA			NA	NA	NA	NA
Csp_hap1_LG07_01054.1		RVT_3			RNA-DNA hybrid ribonuclease activity(GO:0004523)| nucleic acid binding(GO:0003676)	NA	NA	NA	PREDICTED: uncharacterized protein LOC103412027 [Malus domestica]		NA	NA	NA	NA
Csp_hap1_LG07_01084.1		NA	NA	NA	NA	NA	NA	NA			NA	NA	NA	NA
Csp_hap1_LG07_01085.1	Retrovirus-related Pol polyprotein from transposon RE1 OS=Arabidopsis thaliana OX=3702 GN=RE1 PE=2 SV=1	RVT_2	DNA integration(GO:0015074)			NA	NA	NA	PREDICTED: uncharacterized protein LOC103432662 [Malus domestica]	Uncharacterized protein OS=Acetobacter malorum OX=178901 GN=AmDm5_1575 PE=4 SV=1	KOG0017	FOG: Transposon-encoded proteins with TYA, reverse transcriptase, integrase domains in various combinations	[R]	General function prediction only
Csp_hap1_LG07_01085.1	Retrovirus-related Pol polyprotein from transposon RE1 OS=Arabidopsis thaliana OX=3702 GN=RE1 PE=2 SV=1	RVT_2	DNA integration(GO:0015074)			NA	NA	NA	PREDICTED: uncharacterized protein LOC103432662 [Malus domestica]	Uncharacterized protein OS=Acetobacter malorum OX=178901 GN=AmDm5_1575 PE=4 SV=1	KOG0017	FOG: Transposon-encoded proteins with TYA, reverse transcriptase, integrase domains in various combinations	[R]	General function prediction only
Csp_hap1_LG07_01085.1	Retrovirus-related Pol polyprotein from transposon RE1 OS=Arabidopsis thaliana OX=3702 GN=RE1 PE=2 SV=1	rve	DNA integration(GO:0015074)			NA	NA	NA	PREDICTED: uncharacterized protein LOC103432662 [Malus domestica]	Uncharacterized protein OS=Acetobacter malorum OX=178901 GN=AmDm5_1575 PE=4 SV=1	KOG0017	FOG: Transposon-encoded proteins with TYA, reverse transcriptase, integrase domains in various combinations	[R]	General function prediction only
Csp_hap1_LG07_01089.1		NA	NA	NA	NA	NA	NA	NA			NA	NA	NA	NA
Csp_hap1_LG07_01114.1		NA	NA	NA	NA	K00873	pyruvate kinase	ko00010:Glycolysis / Gluconeogenesis|ko00230:Purine metabolism|ko00620:Pyruvate metabolism|ko01200:Carbon metabolism|ko01230:Biosynthesis of amino acids|ko04922:Glucagon signaling pathway			NA	NA	NA	NA
Csp_hap1_LG07_01126.1		NA	NA	NA	NA	NA	NA	NA			NA	NA	NA	NA
Csp_hap1_LG07_01127.1		NA	NA	NA	NA	NA	NA	NA			NA	NA	NA	NA
Csp_hap1_LG07_01158.1	60S ribosomal protein L18-2 OS=Arabidopsis thaliana OX=3702 GN=RPL18B PE=1 SV=2	Ribosomal_L18	NA	NA	NA	K02883	large subunit ribosomal protein L18e	ko03010:Ribosome	BnaC03g34340D [Brassica napus]	BnaC03g34340D protein OS=Brassica napus OX=3708 GN=BnaC03g34340D PE=4 SV=1	KOG1714	60s ribosomal protein L18	[J]	Translation, ribosomal structure and biogenesis
Csp_hap1_LG07_01161.1		NA	NA	NA	NA	NA	NA	NA			NA	NA	NA	NA
Csp_hap1_LG07_01179.1		NA	NA	NA	NA	NA	NA	NA			NA	NA	NA	NA
Csp_hap1_LG07_01202.1		NA	NA	NA	NA	NA	NA	NA			NA	NA	NA	NA
Csp_hap1_LG07_01217.1		NA	NA	NA	NA	NA	NA	NA			NA	NA	NA	NA
Csp_hap1_LG07_01274.1		NA	NA	NA	NA	NA	NA	NA			NA	NA	NA	NA
Csp_hap1_LG07_01292.1		NA	NA	NA	NA	NA	NA	NA			NA	NA	NA	NA
Csp_hap1_LG07_01314.1	Ras-related protein RABA3 OS=Arabidopsis thaliana OX=3702 GN=RABA3 PE=2 SV=1	Ras			GTP binding(GO:0005525)| GTPase activity(GO:0003924)	K07904	Ras-related protein Rab-11A	ko04144:Endocytosis|ko04961:Endocrine and other factor-regulated calcium reabsorption|ko04962:Vasopressin-regulated water reabsorption|ko04972:Pancreatic secretion	PREDICTED: ras-related protein RABA3 [Malus domestica]	Ras-related protein RABA3 OS=Prunus yedoensis var. nudiflora OX=2094558 GN=Pyn_38259 PE=4 SV=1	KOG0087	GTPase Rab11/YPT3, small G protein superfamily	[U]	Intracellular trafficking, secretion, and vesicular transport
Csp_hap1_LG07_01341.1		NA	NA	NA	NA	NA	NA	NA			NA	NA	NA	NA
Csp_hap1_LG07_01390.1		NA	NA	NA	NA	NA	NA	NA			NA	NA	NA	NA
Csp_hap1_LG07_01406.1	Pentatricopeptide repeat-containing protein At3g46790, chloroplastic OS=Arabidopsis thaliana OX=3702 GN=CRR2 PE=2 SV=1	PPR			zinc ion binding(GO:0008270)	NA	NA	NA	PREDICTED: putative pentatricopeptide repeat-containing protein At3g49142 [Malus domestica]	Uncharacterized protein OS=Prunus persica OX=3760 GN=PRUPE_ppa002838mg PE=4 SV=1	KOG4197	FOG: PPR repeat	[R]	General function prediction only
Csp_hap1_LG07_01406.1	Pentatricopeptide repeat-containing protein At3g46790, chloroplastic OS=Arabidopsis thaliana OX=3702 GN=CRR2 PE=2 SV=1	PPR_2			zinc ion binding(GO:0008270)	NA	NA	NA	PREDICTED: putative pentatricopeptide repeat-containing protein At3g49142 [Malus domestica]	Uncharacterized protein OS=Prunus persica OX=3760 GN=PRUPE_ppa002838mg PE=4 SV=1	KOG4197	FOG: PPR repeat	[R]	General function prediction only
Csp_hap1_LG07_01406.1	Pentatricopeptide repeat-containing protein At3g46790, chloroplastic OS=Arabidopsis thaliana OX=3702 GN=CRR2 PE=2 SV=1	DYW_deaminase			zinc ion binding(GO:0008270)	NA	NA	NA	PREDICTED: putative pentatricopeptide repeat-containing protein At3g49142 [Malus domestica]	Uncharacterized protein OS=Prunus persica OX=3760 GN=PRUPE_ppa002838mg PE=4 SV=1	KOG4197	FOG: PPR repeat	[R]	General function prediction only
Csp_hap1_LG07_01406.1	Pentatricopeptide repeat-containing protein At3g46790, chloroplastic OS=Arabidopsis thaliana OX=3702 GN=CRR2 PE=2 SV=1	PPR_2			zinc ion binding(GO:0008270)	NA	NA	NA	PREDICTED: putative pentatricopeptide repeat-containing protein At3g49142 [Malus domestica]	Uncharacterized protein OS=Prunus persica OX=3760 GN=PRUPE_ppa002838mg PE=4 SV=1	KOG4197	FOG: PPR repeat	[R]	General function prediction only
Csp_hap1_LG07_01406.1	Pentatricopeptide repeat-containing protein At3g46790, chloroplastic OS=Arabidopsis thaliana OX=3702 GN=CRR2 PE=2 SV=1	PPR			zinc ion binding(GO:0008270)	NA	NA	NA	PREDICTED: putative pentatricopeptide repeat-containing protein At3g49142 [Malus domestica]	Uncharacterized protein OS=Prunus persica OX=3760 GN=PRUPE_ppa002838mg PE=4 SV=1	KOG4197	FOG: PPR repeat	[R]	General function prediction only
Csp_hap1_LG07_01474.1		NA	NA	NA	NA	NA	NA	NA	PREDICTED: uncharacterized protein LOC103448138 [Malus domestica]	Putative ribonuclease H OS=Rosa chinensis OX=74649 GN=RchiOBHm_Chr4g0404581 PE=4 SV=1	NA	NA	NA	NA
Csp_hap1_LG07_01499.1		NA	NA	NA	NA	NA	NA	NA			NA	NA	NA	NA
Csp_hap1_LG07_01568.1		NA	NA	NA	NA	NA	NA	NA			NA	NA	NA	NA
Csp_hap1_LG07_01603.1		NA	NA	NA	NA	NA	NA	NA			NA	NA	NA	NA
Csp_hap1_LG07_01760.1		NA	NA	NA	NA	NA	NA	NA			NA	NA	NA	NA
Csp_hap1_LG07_01777.1	Probable signal peptidase complex subunit 2 OS=Arabidopsis thaliana OX=3702 GN=At2g39960 PE=2 SV=1	NA	NA	NA	NA	K12947	signal peptidase complex subunit 2 [EC:3.4.-.-]	ko03060:Protein export	probable signal peptidase complex subunit 2 isoform X4 [Durio zibethinus]	Microsomal signal peptidase 25 kD subunit OS=Rhizophora mucronata OX=61149 PE=4 SV=1	NA	NA	NA	NA
Csp_hap1_LG07_01799.1		NA	NA	NA	NA	NA	NA	NA	PREDICTED: clathrin light chain 2-like [Malus domestica]	Clathrin light chain OS=Prunus persica OX=3760 GN=PRUPE_2G248500 PE=3 SV=1	NA	NA	NA	NA
Csp_hap1_LG07_01801.1		NA	NA	NA	NA	NA	NA	NA			NA	NA	NA	NA
Csp_hap1_LG07_01805.1		NA	NA	NA	NA	NA	NA	NA			NA	NA	NA	NA
Csp_hap1_LG07_01825.1		NA	NA	NA	NA	NA	NA	NA			NA	NA	NA	NA
Csp_hap1_LG07_01884.1		NA	NA	NA	NA	NA	NA	NA			NA	NA	NA	NA
Csp_hap1_LG07_01957.1		NA	NA	NA	NA	NA	NA	NA	PREDICTED: uncharacterized protein LOC103953703 [Pyrus x bretschneideri]		NA	NA	NA	NA
Csp_hap1_LG07_02011.1	Probable isoaspartyl peptidase/L-asparaginase 3 OS=Arabidopsis thaliana OX=3702 GN=At5g61540 PE=2 SV=1	Asparaginase_2			hydrolase activity(GO:0016787)	K01444	N4-(beta-N-acetylglucosaminyl)-L-asparaginase	ko00511:Other glycan degradation|ko04142:Lysosome	PREDICTED: probable isoaspartyl peptidase/L-asparaginase 3 isoform X1 [Malus domestica]	Uncharacterized protein OS=Prunus persica OX=3760 GN=PRUPE_2G273700 PE=4 SV=1	KOG1593	Asparaginase	[E]	Amino acid transport and metabolism
Csp_hap1_LG07_02089.1		NA	NA	NA	NA	NA	NA	NA	PREDICTED: uncharacterized protein LOC108866529 [Pyrus x bretschneideri]		NA	NA	NA	NA
Csp_hap1_LG07_02094.1	Disease resistance protein RRS1 OS=Arabidopsis thaliana OX=3702 GN=RRS1 PE=1 SV=1	LRR_3	NA	NA	NA	NA	NA	NA	PREDICTED: TMV resistance protein N-like [Malus domestica]	TIR-NBS-LRR type disease resistance protein OS=Malus domestica OX=3750 PE=2 SV=1	NA	NA	NA	NA
Csp_hap1_LG07_02095.1	TMV resistance protein N OS=Nicotiana glutinosa OX=35889 GN=N PE=1 SV=1	LRR_3			ADP binding(GO:0043531)	NA	NA	NA	PREDICTED: TMV resistance protein N-like [Pyrus x bretschneideri]	TIR-NBS-LRR type disease resistance protein OS=Malus domestica OX=3750 PE=2 SV=1	NA	NA	NA	NA
Csp_hap1_LG07_02095.1	TMV resistance protein N OS=Nicotiana glutinosa OX=35889 GN=N PE=1 SV=1	LRR_3			ADP binding(GO:0043531)	NA	NA	NA	PREDICTED: TMV resistance protein N-like [Pyrus x bretschneideri]	TIR-NBS-LRR type disease resistance protein OS=Malus domestica OX=3750 PE=2 SV=1	NA	NA	NA	NA
Csp_hap1_LG07_02095.1	TMV resistance protein N OS=Nicotiana glutinosa OX=35889 GN=N PE=1 SV=1	NB-ARC			ADP binding(GO:0043531)	NA	NA	NA	PREDICTED: TMV resistance protein N-like [Pyrus x bretschneideri]	TIR-NBS-LRR type disease resistance protein OS=Malus domestica OX=3750 PE=2 SV=1	NA	NA	NA	NA
Csp_hap1_LG07_02185.1		NA	NA	NA	NA	NA	NA	NA		Uncharacterized protein OS=Rhizophora mucronata OX=61149 PE=4 SV=1	NA	NA	NA	NA
Csp_hap1_LG07_02188.1		NA	NA	NA	NA	NA	NA	NA		Uncharacterized protein OS=Rhizophora mucronata OX=61149 PE=4 SV=1	NA	NA	NA	NA
Csp_hap1_LG07_02352.1	Cyclic nucleotide-gated ion channel 1 OS=Arabidopsis thaliana OX=3702 GN=CNGC1 PE=1 SV=1	Ion_trans	ion transport(GO:0006811)| transmembrane transport(GO:0055085)	membrane(GO:0016020)	ion channel activity(GO:0005216)	K05391	cyclic nucleotide gated channel, plant	ko04626:Plant-pathogen interaction	PREDICTED: cyclic nucleotide-gated ion channel 1-like [Pyrus x bretschneideri]	Cyclic nucleotide-gated channel 23 OS=Prunus persica OX=3760 GN=CNGC23 PE=2 SV=1	KOG0498	K+-channel ERG and related proteins, contain PAS/PAC sensor domain	[T]	Signal transduction mechanisms
Csp_hap1_LG08_00011.1		NA	NA	NA	NA	NA	NA	NA			NA	NA	NA	NA
Csp_hap1_LG08_00062.1	Pentatricopeptide repeat-containing protein At1g20300, mitochondrial OS=Arabidopsis thaliana OX=3702 GN=At1g20300 PE=2 SV=1	PPR_3	NA	NA	NA	NA	NA	NA	hypothetical protein DCAR_030106 [Daucus carota subsp. sativus]	Uncharacterized protein OS=Daucus carota subsp. sativus OX=79200 GN=DCAR_030106 PE=4 SV=1	KOG4197	FOG: PPR repeat	[R]	General function prediction only
Csp_hap1_LG08_00062.1	Pentatricopeptide repeat-containing protein At1g20300, mitochondrial OS=Arabidopsis thaliana OX=3702 GN=At1g20300 PE=2 SV=1	PPR_3	NA	NA	NA	NA	NA	NA	hypothetical protein DCAR_030106 [Daucus carota subsp. sativus]	Uncharacterized protein OS=Daucus carota subsp. sativus OX=79200 GN=DCAR_030106 PE=4 SV=1	KOG4197	FOG: PPR repeat	[R]	General function prediction only
Csp_hap1_LG08_00062.1	Pentatricopeptide repeat-containing protein At1g20300, mitochondrial OS=Arabidopsis thaliana OX=3702 GN=At1g20300 PE=2 SV=1	PPR_2	NA	NA	NA	NA	NA	NA	hypothetical protein DCAR_030106 [Daucus carota subsp. sativus]	Uncharacterized protein OS=Daucus carota subsp. sativus OX=79200 GN=DCAR_030106 PE=4 SV=1	KOG4197	FOG: PPR repeat	[R]	General function prediction only
Csp_hap1_LG08_00062.1	Pentatricopeptide repeat-containing protein At1g20300, mitochondrial OS=Arabidopsis thaliana OX=3702 GN=At1g20300 PE=2 SV=1	PPR	NA	NA	NA	NA	NA	NA	hypothetical protein DCAR_030106 [Daucus carota subsp. sativus]	Uncharacterized protein OS=Daucus carota subsp. sativus OX=79200 GN=DCAR_030106 PE=4 SV=1	KOG4197	FOG: PPR repeat	[R]	General function prediction only
Csp_hap1_LG08_00081.1		NA	NA	NA	NA	NA	NA	NA	PREDICTED: uncharacterized protein LOC103927582 [Pyrus x bretschneideri]		NA	NA	NA	NA
Csp_hap1_LG08_00138.1		NA	NA	NA	NA	NA	NA	NA	hypothetical protein Pyn_11585 [Prunus yedoensis var. nudiflora]	Uncharacterized protein OS=Prunus yedoensis var. nudiflora OX=2094558 GN=Pyn_11585 PE=4 SV=1	NA	NA	NA	NA
Csp_hap1_LG08_00206.1		NA	NA	NA	NA	NA	NA	NA			NA	NA	NA	NA
Csp_hap1_LG08_00291.1		NA	NA	NA	NA	NA	NA	NA			NA	NA	NA	NA
Csp_hap1_LG08_00329.1		NA	NA	NA	NA	NA	NA	NA			NA	NA	NA	NA
Csp_hap1_LG08_00360.1	L-type lectin-domain containing receptor kinase IX.1 OS=Arabidopsis thaliana OX=3702 GN=LECRK91 PE=1 SV=1	Pkinase	protein phosphorylation(GO:0006468)		carbohydrate binding(GO:0030246)| ATP binding(GO:0005524)| protein kinase activity(GO:0004672)	NA	NA	NA	PREDICTED: L-type lectin-domain containing receptor kinase IX.1-like [Pyrus x bretschneideri]	Uncharacterized protein OS=Prunus yedoensis var. nudiflora OX=2094558 GN=Pyn_08685 PE=4 SV=1	NA	NA	NA	NA
Csp_hap1_LG08_00360.1	L-type lectin-domain containing receptor kinase IX.1 OS=Arabidopsis thaliana OX=3702 GN=LECRK91 PE=1 SV=1	Lectin_legB	protein phosphorylation(GO:0006468)		carbohydrate binding(GO:0030246)| ATP binding(GO:0005524)| protein kinase activity(GO:0004672)	NA	NA	NA	PREDICTED: L-type lectin-domain containing receptor kinase IX.1-like [Pyrus x bretschneideri]	Uncharacterized protein OS=Prunus yedoensis var. nudiflora OX=2094558 GN=Pyn_08685 PE=4 SV=1	NA	NA	NA	NA
Csp_hap1_LG08_00425.1		NA	NA	NA	NA	NA	NA	NA			NA	NA	NA	NA
Csp_hap1_LG08_00427.1		NA	NA	NA	NA	NA	NA	NA			NA	NA	NA	NA
Csp_hap1_LG08_00437.1		NA	NA	NA	NA	NA	NA	NA			NA	NA	NA	NA
Csp_hap1_LG08_00473.1		PPR	NA	NA	NA	NA	NA	NA	PREDICTED: pentatricopeptide repeat-containing protein At1g62720-like [Malus domestica]	Pentatricopeptide repeat-containing protein OS=Prunus yedoensis var. nudiflora OX=2094558 GN=Pyn_02586 PE=4 SV=1	NA	NA	NA	NA
Csp_hap1_LG08_00473.1		PPR_2	NA	NA	NA	NA	NA	NA	PREDICTED: pentatricopeptide repeat-containing protein At1g62720-like [Malus domestica]	Pentatricopeptide repeat-containing protein OS=Prunus yedoensis var. nudiflora OX=2094558 GN=Pyn_02586 PE=4 SV=1	NA	NA	NA	NA
Csp_hap1_LG08_00473.1		PPR_2	NA	NA	NA	NA	NA	NA	PREDICTED: pentatricopeptide repeat-containing protein At1g62720-like [Malus domestica]	Pentatricopeptide repeat-containing protein OS=Prunus yedoensis var. nudiflora OX=2094558 GN=Pyn_02586 PE=4 SV=1	NA	NA	NA	NA
Csp_hap1_LG08_00473.1		PPR_1	NA	NA	NA	NA	NA	NA	PREDICTED: pentatricopeptide repeat-containing protein At1g62720-like [Malus domestica]	Pentatricopeptide repeat-containing protein OS=Prunus yedoensis var. nudiflora OX=2094558 GN=Pyn_02586 PE=4 SV=1	NA	NA	NA	NA
Csp_hap1_LG08_00473.1		PPR	NA	NA	NA	NA	NA	NA	PREDICTED: pentatricopeptide repeat-containing protein At1g62720-like [Malus domestica]	Pentatricopeptide repeat-containing protein OS=Prunus yedoensis var. nudiflora OX=2094558 GN=Pyn_02586 PE=4 SV=1	NA	NA	NA	NA
Csp_hap1_LG08_00545.1		NA	NA	NA	NA	NA	NA	NA	PREDICTED: common plant regulatory factor 1-like [Malus domestica]		NA	NA	NA	NA
Csp_hap1_LG08_00549.1		NA	NA	NA	NA	NA	NA	NA	PREDICTED: uncharacterized protein LOC103963990 [Pyrus x bretschneideri]		NA	NA	NA	NA
Csp_hap1_LG08_00603.1		NA	NA	NA	NA	NA	NA	NA			NA	NA	NA	NA
Csp_hap1_LG08_00606.1		NA	NA	NA	NA	NA	NA	NA	GPCR kinase [Parasponia andersonii]	GPCR kinase OS=Parasponia andersonii OX=3476 GN=PanWU01x14_031000 PE=3 SV=1	NA	NA	NA	NA
Csp_hap1_LG08_00663.1	Retrovirus-related Pol polyprotein from transposon RE1 OS=Arabidopsis thaliana OX=3702 GN=RE1 PE=2 SV=1	RVT_2	NA	NA	NA	K04392	Ras-related C3 botulinum toxin substrate 1	ko04010:MAPK signaling pathway|ko04013:MAPK signaling pathway - fly|ko04014:Ras signaling pathway|ko04015:Rap1 signaling pathway|ko04024:cAMP signaling pathway|ko04062:Chemokine signaling pathway|ko04071:Sphingolipid signaling pathway|ko04145:Phagosome|ko04151:PI3K-Akt signaling pathway|ko04310:Wnt signaling pathway|ko04360:Axon guidance|ko04370:VEGF signaling pathway|ko04380:Osteoclast different…	hypothetical protein VITISV_027576 [Vitis vinifera]	Uncharacterized protein OS=Vitis vinifera OX=29760 GN=VITISV_027576 PE=4 SV=1	KOG0017	FOG: Transposon-encoded proteins with TYA, reverse transcriptase, integrase domains in various combinations	[R]	General function prediction only
Csp_hap1_LG08_00680.1		NA	NA	NA	NA	NA	NA	NA			NA	NA	NA	NA
Csp_hap1_LG08_00688.1		NA	NA	NA	NA	NA	NA	NA			NA	NA	NA	NA
Csp_hap1_LG08_00732.1	Retrovirus-related Pol polyprotein from transposon RE2 OS=Arabidopsis thaliana OX=3702 GN=RE2 PE=4 SV=1	Retrotran_gag_2	NA	NA	NA	NA	NA	NA	uncharacterized protein LOC110773602, partial [Prunus avium]	Retrotransposon polyprotein OS=Rosa rugosa OX=74645 PE=4 SV=1	KOG0017	FOG: Transposon-encoded proteins with TYA, reverse transcriptase, integrase domains in various combinations	[R]	General function prediction only
Csp_hap1_LG08_00732.1	Retrovirus-related Pol polyprotein from transposon RE2 OS=Arabidopsis thaliana OX=3702 GN=RE2 PE=4 SV=1	RVT_2	NA	NA	NA	NA	NA	NA	uncharacterized protein LOC110773602, partial [Prunus avium]	Retrotransposon polyprotein OS=Rosa rugosa OX=74645 PE=4 SV=1	KOG0017	FOG: Transposon-encoded proteins with TYA, reverse transcriptase, integrase domains in various combinations	[R]	General function prediction only
Csp_hap1_LG08_00851.1	Putative pentatricopeptide repeat-containing protein At3g15130 OS=Arabidopsis thaliana OX=3702 GN=PCMP-H86 PE=3 SV=1	DYW_deaminase			zinc ion binding(GO:0008270)	NA	NA	NA	PREDICTED: putative pentatricopeptide repeat-containing protein At3g15130 [Pyrus x bretschneideri]	Putative tetratricopeptide-like helical domain, DYW domain-containing protein OS=Rosa chinensis OX=74649 GN=RchiOBHm_Chr6g0305571 PE=4 SV=1	KOG4197	FOG: PPR repeat	[R]	General function prediction only
Csp_hap1_LG08_00852.1	Putative pentatricopeptide repeat-containing protein At3g15130 OS=Arabidopsis thaliana OX=3702 GN=PCMP-H86 PE=3 SV=1	DYW_deaminase			zinc ion binding(GO:0008270)	NA	NA	NA	PREDICTED: putative pentatricopeptide repeat-containing protein At3g15130 [Pyrus x bretschneideri]	Uncharacterized protein OS=Prunus persica OX=3760 GN=PRUPE_1G454500 PE=4 SV=1	KOG4197	FOG: PPR repeat	[R]	General function prediction only
Csp_hap1_LG08_00859.1		NA	NA	NA	NA	NA	NA	NA			NA	NA	NA	NA
Csp_hap1_LG08_00929.1		RVT_2	NA	NA	NA	NA	NA	NA	PREDICTED: uncharacterized protein LOC103430548 [Malus domestica]	Reverse transcriptase (Fragment) OS=Malus domestica OX=3750 PE=4 SV=1	KOG0017	FOG: Transposon-encoded proteins with TYA, reverse transcriptase, integrase domains in various combinations	[R]	General function prediction only
Csp_hap1_LG08_00940.1	Endonuclease V OS=Aquifex aeolicus (strain VF5) OX=224324 GN=nfi PE=3 SV=3	Endonuclease_5	DNA repair(GO:0006281)		endonuclease activity(GO:0004519)	NA	NA	NA	PREDICTED: endonuclease V [Pyrus x bretschneideri]	Uncharacterized protein OS=Prunus persica OX=3760 GN=PRUPE_1G463600 PE=3 SV=1	KOG4417	Predicted endonuclease	[R]	General function prediction only
Csp_hap1_LG08_00940.1	Endonuclease V OS=Aquifex aeolicus (strain VF5) OX=224324 GN=nfi PE=3 SV=3	Endonuclease_5	DNA repair(GO:0006281)		endonuclease activity(GO:0004519)	NA	NA	NA	PREDICTED: endonuclease V [Pyrus x bretschneideri]	Uncharacterized protein OS=Prunus persica OX=3760 GN=PRUPE_1G463600 PE=3 SV=1	KOG4417	Predicted endonuclease	[R]	General function prediction only
Csp_hap1_LG08_00959.1		NA	NA	NA	NA	NA	NA	NA	PREDICTED: uncharacterized protein LOC103453722 [Malus domestica]	Uncharacterized protein OS=Ananas comosus OX=4615 GN=ACMD2_04605 PE=4 SV=1	NA	NA	NA	NA
Csp_hap1_LG08_00973.1		NA	NA	NA	NA	NA	NA	NA			NA	NA	NA	NA
Csp_hap1_LG08_00994.1		NA	NA	NA	NA	NA	NA	NA	PREDICTED: uncharacterized protein LOC103450738 [Malus domestica]	Uncharacterized protein OS=Corchorus capsularis OX=210143 GN=CCACVL1_05942 PE=4 SV=1	KOG1906	DNA polymerase sigma	[L]	Replication, recombination and repair
Csp_hap1_LG08_01000.1		NA	NA	NA	NA	NA	NA	NA			NA	NA	NA	NA
Csp_hap1_LG08_01013.1		NA	NA	NA	NA	NA	NA	NA			NA	NA	NA	NA
Csp_hap1_LG08_01031.1		NA	NA	NA	NA	NA	NA	NA	PREDICTED: uncharacterized protein LOC103946821 [Pyrus x bretschneideri]	Uncharacterized protein OS=Prunus yedoensis var. nudiflora OX=2094558 GN=Pyn_15714 PE=4 SV=1	NA	NA	NA	NA
Csp_hap1_LG08_01038.1	DNA gyrase subunit A, chloroplastic/mitochondrial OS=Nicotiana benthamiana OX=4100 GN=GYRA PE=2 SV=1	DNA_topoisoIV	DNA topological change(GO:0006265)		DNA topoisomerase type II (ATP-hydrolyzing) activity(GO:0003918)| DNA binding(GO:0003677)| ATP binding(GO:0005524)	NA	NA	NA	PREDICTED: DNA gyrase subunit A, chloroplastic/mitochondrial-like [Malus domestica]	Uncharacterized protein OS=Prunus persica OX=3760 GN=PRUPE_2G060900 PE=4 SV=1	KOG0355	DNA topoisomerase type II	[B]	Chromatin structure and dynamics
Csp_hap1_LG08_01069.1		NA	NA	NA	NA	NA	NA	NA	PREDICTED: uncharacterized protein LOC103412511 [Malus domestica]	Putative aspartic peptidase domain-containing protein OS=Rosa chinensis OX=74649 GN=RchiOBHm_Chr6g0263211 PE=4 SV=1	NA	NA	NA	NA
Csp_hap1_LG08_01075.1		NA	NA	NA	NA	K02109	F-type H+-transporting ATPase subunit b	ko00190:Oxidative phosphorylation|ko00195:Photosynthesis	hypothetical protein AMTR_s00046p00093500 [Amborella trichopoda]	Uncharacterized protein OS=Amborella trichopoda OX=13333 GN=AMTR_s00046p00093500 PE=3 SV=1	NA	NA	NA	NA
Csp_hap1_LG08_01079.1		NA	NA	NA	NA	NA	NA	NA			NA	NA	NA	NA
Csp_hap1_LG08_01085.1		DUF4218	NA	NA	NA	NA	NA	NA	PREDICTED: uncharacterized protein LOC103453394 [Malus domestica]	uncharacterized protein LOC109022055 OS=Juglans regia OX=51240 GN=LOC109022055 PE=4 SV=1	NA	NA	NA	NA
Csp_hap1_LG08_01089.1		NA	NA	NA	NA	NA	NA	NA	PREDICTED: uncharacterized protein LOC103456208 [Malus domestica]	Uncharacterized protein OS=Prunus persica OX=3760 GN=PRUPE_1G481300 PE=4 SV=1	NA	NA	NA	NA
Csp_hap1_LG08_01115.1		NA	NA	NA	NA	NA	NA	NA	PREDICTED: uncharacterized protein LOC108174054 [Malus domestica]	Uncharacterized protein OS=Prunus persica OX=3760 GN=PRUPE_ppb000945mg PE=4 SV=1	NA	NA	NA	NA
Csp_hap1_LG08_01118.1		NA	NA	NA	NA	NA	NA	NA			NA	NA	NA	NA
Csp_hap1_LG08_01119.1	Retrovirus-related Pol polyprotein from transposon RE1 OS=Arabidopsis thaliana OX=3702 GN=RE1 PE=2 SV=1	RVT_2	NA	NA	NA	NA	NA	NA	putative RNA-directed DNA polymerase [Rosa chinensis]	Putative RNA-directed DNA polymerase OS=Rosa chinensis OX=74649 GN=RchiOBHm_Chr1g0347991 PE=4 SV=1	KOG0017	FOG: Transposon-encoded proteins with TYA, reverse transcriptase, integrase domains in various combinations	[R]	General function prediction only
Csp_hap1_LG08_01123.1		NA	NA	NA	NA	NA	NA	NA			NA	NA	NA	NA
Csp_hap1_LG08_01128.1		NA	NA	NA	NA	NA	NA	NA			NA	NA	NA	NA
Csp_hap1_LG08_01137.1		NA	NA	NA	NA	NA	NA	NA			NA	NA	NA	NA
Csp_hap1_LG08_01161.1	Universal stress protein PHOS34 OS=Arabidopsis thaliana OX=3702 GN=PHOS34 PE=1 SV=1	Nodulin-like	NA	NA	NA	K06700	proteasome inhibitor subunit 1 (PI31)	ko03050:Proteasome	PREDICTED: probable proteasome inhibitor [Pyrus x bretschneideri]	Uncharacterized protein OS=Prunus persica OX=3760 GN=PRUPE_6G304800 PE=4 SV=1	NA	NA	NA	NA
Csp_hap1_LG08_01161.1	Universal stress protein PHOS34 OS=Arabidopsis thaliana OX=3702 GN=PHOS34 PE=1 SV=1	PI31_Prot_N	NA	NA	NA	K06700	proteasome inhibitor subunit 1 (PI31)	ko03050:Proteasome	PREDICTED: probable proteasome inhibitor [Pyrus x bretschneideri]	Uncharacterized protein OS=Prunus persica OX=3760 GN=PRUPE_6G304800 PE=4 SV=1	NA	NA	NA	NA
Csp_hap1_LG08_01165.1	Wall-associated receptor kinase-like 14 OS=Arabidopsis thaliana OX=3702 GN=WAKL14 PE=2 SV=2	NA	NA	NA	NA	K04733	interleukin-1 receptor-associated kinase 4	ko04064:NF-kappa B signaling pathway|ko04620:Toll-like receptor signaling pathway|ko04722:Neurotrophin signaling pathway	PREDICTED: wall-associated receptor kinase-like 14 [Malus domestica]	Uncharacterized protein OS=Prunus persica OX=3760 GN=PRUPE_1G386400 PE=4 SV=1	KOG1187	Serine/threonine protein kinase	[T]	Signal transduction mechanisms
Csp_hap1_LG08_01175.1		NA	NA	NA	NA	NA	NA	NA			NA	NA	NA	NA
Csp_hap1_LG08_01178.1		NA	NA	NA	NA	NA	NA	NA			NA	NA	NA	NA
Csp_hap1_LG08_01179.1		NA	NA	NA	NA	NA	NA	NA			NA	NA	NA	NA
Csp_hap1_LG08_01191.1		NA	NA	NA	NA	NA	NA	NA			NA	NA	NA	NA
Csp_hap1_LG08_01371.1		NA	NA	NA	NA	NA	NA	NA			NA	NA	NA	NA
Csp_hap1_LG08_01380.1	Serine/arginine-rich splicing factor SC35 OS=Arabidopsis thaliana OX=3702 GN=SC35 PE=1 SV=1	LRR_8			protein binding(GO:0005515)	K12891	splicing factor, arginine/serine-rich 2	ko03040:Spliceosome	PREDICTED: serine/arginine-rich splicing factor SC35-like [Malus domestica]	Uncharacterized protein OS=Prunus persica OX=3760 GN=PRUPE_1G516100 PE=4 SV=1	KOG4207	Predicted splicing factor, SR protein superfamily	[A]	RNA processing and modification
Csp_hap1_LG08_01380.1	Serine/arginine-rich splicing factor SC35 OS=Arabidopsis thaliana OX=3702 GN=SC35 PE=1 SV=1	LRR_8			protein binding(GO:0005515)	K12891	splicing factor, arginine/serine-rich 2	ko03040:Spliceosome	PREDICTED: serine/arginine-rich splicing factor SC35-like [Malus domestica]	Uncharacterized protein OS=Prunus persica OX=3760 GN=PRUPE_1G516100 PE=4 SV=1	KOG4207	Predicted splicing factor, SR protein superfamily	[A]	RNA processing and modification
Csp_hap1_LG08_01380.1	Serine/arginine-rich splicing factor SC35 OS=Arabidopsis thaliana OX=3702 GN=SC35 PE=1 SV=1	LRR_8			protein binding(GO:0005515)	K12891	splicing factor, arginine/serine-rich 2	ko03040:Spliceosome	PREDICTED: serine/arginine-rich splicing factor SC35-like [Malus domestica]	Uncharacterized protein OS=Prunus persica OX=3760 GN=PRUPE_1G516100 PE=4 SV=1	KOG4207	Predicted splicing factor, SR protein superfamily	[A]	RNA processing and modification
Csp_hap1_LG08_01402.1		NA	NA	NA	NA	NA	NA	NA			NA	NA	NA	NA
Csp_hap1_LG08_01409.1		Retrotran_gag_2	NA	NA	NA	NA	NA	NA	PREDICTED: uncharacterized protein LOC103334478 [Prunus mume]	Uncharacterized protein OS=Prunus persica OX=3760 GN=PRUPE_ppa009842mg PE=4 SV=1	NA	NA	NA	NA
Csp_hap1_LG08_01411.1	Putative AC transposase OS=Zea mays OX=4577 PE=2 SV=2	Dimer_Tnp_hAT			protein dimerization activity(GO:0046983)	NA	NA	NA	PREDICTED: uncharacterized protein LOC103958960 [Pyrus x bretschneideri]	Putative HAT dimerization domain, ribonuclease H-like domain, hAT-like transposase, RNase-H OS=Rosa chinensis OX=74649 GN=RchiOBHm_Chr5g0007101 PE=4 SV=1	KOG1121	Tam3-transposase (Ac family)	[L]	Replication, recombination and repair
Csp_hap1_LG08_01461.1	Protein DETOXIFICATION 27 OS=Arabidopsis thaliana OX=3702 GN=DTX27 PE=2 SV=1	NA	NA	NA	NA	K03327	multidrug resistance protein, MATE family	NA:NA	PREDICTED: protein DETOXIFICATION 27-like [Prunus mume]	Protein DETOXIFICATION OS=Prunus persica OX=3760 GN=PRUPE_ppa016334mg PE=3 SV=1	KOG1347	Uncharacterized membrane protein, predicted efflux pump	[R]	General function prediction only
Csp_hap1_LG08_01468.1		Retrotran_gag_2	NA	NA	NA	NA	NA	NA	PREDICTED: uncharacterized protein LOC103961415 [Pyrus x bretschneideri]	Uncharacterized protein OS=Prunus persica OX=3760 GN=PRUPE_ppb022626mg PE=4 SV=1	NA	NA	NA	NA
Csp_hap1_LG08_01486.1		NA	NA	NA	NA	NA	NA	NA	PREDICTED: uncharacterized protein LOC108173542 [Malus domestica]		NA	NA	NA	NA
Csp_hap1_LG08_01528.1	MADS-box protein SVP OS=Arabidopsis thaliana OX=3702 GN=SVP PE=1 SV=1	SRF-TF			protein dimerization activity(GO:0046983)| DNA binding(GO:0003677)	NA	NA	NA	PREDICTED: MADS-box protein SVP-like [Malus domestica]	MADS1 OS=Prunus avium OX=42229 GN=MADS1 PE=2 SV=1	KOG0014	MADS box transcription factor	[K]	Transcription
Csp_hap1_LG08_01574.1	TMV resistance protein N OS=Nicotiana glutinosa OX=35889 GN=N PE=1 SV=1	TIR	signal transduction(GO:0007165)		protein binding(GO:0005515)| ADP binding(GO:0043531)	NA	NA	NA	TMV resistance protein N-like isoform X2 [Prunus avium]	Putative winged helix-turn-helix DNA-binding domain, toll-like receptor OS=Rosa chinensis OX=74649 GN=RchiOBHm_Chr4g0412381 PE=4 SV=1	NA	NA	NA	NA
Csp_hap1_LG08_01574.1	TMV resistance protein N OS=Nicotiana glutinosa OX=35889 GN=N PE=1 SV=1	NB-ARC	signal transduction(GO:0007165)		protein binding(GO:0005515)| ADP binding(GO:0043531)	NA	NA	NA	TMV resistance protein N-like isoform X2 [Prunus avium]	Putative winged helix-turn-helix DNA-binding domain, toll-like receptor OS=Rosa chinensis OX=74649 GN=RchiOBHm_Chr4g0412381 PE=4 SV=1	NA	NA	NA	NA
Csp_hap1_LG08_01706.1	Protein SODIUM POTASSIUM ROOT DEFECTIVE 2 OS=Arabidopsis thaliana OX=3702 GN=NAKR2 PE=2 SV=1	HMA	metal ion transport(GO:0030001)		metal ion binding(GO:0046872)	NA	NA	NA	PREDICTED: uncharacterized protein LOC103967999 [Pyrus x bretschneideri]	Putative heavy metal-associated domain, HMA OS=Rosa chinensis OX=74649 GN=RchiOBHm_Chr7g0226171 PE=4 SV=1	KOG1603	Copper chaperone	[P]	Inorganic ion transport and metabolism
Csp_hap1_LG08_01785.1		NA	NA	NA	NA	NA	NA	NA			NA	NA	NA	NA
Csp_hap1_LG08_01801.1		PPR_1	NA	NA	NA	NA	NA	NA	hypothetical protein CQW23_12001 [Capsicum baccatum]	Uncharacterized protein OS=Capsicum baccatum OX=33114 GN=CQW23_12001 PE=4 SV=1	NA	NA	NA	NA
Csp_hap1_LG08_01801.1		PPR	NA	NA	NA	NA	NA	NA	hypothetical protein CQW23_12001 [Capsicum baccatum]	Uncharacterized protein OS=Capsicum baccatum OX=33114 GN=CQW23_12001 PE=4 SV=1	NA	NA	NA	NA
Csp_hap1_LG08_01816.1		NA	NA	NA	NA	K16075	magnesium transporter	NA:NA	PREDICTED: magnesium transporter MRS2-4-like [Pyrus x bretschneideri]	Putative Mg2+ transporter protein, CorA-like/Zinc transport protein ZntB OS=Rosa chinensis OX=74649 GN=RchiOBHm_Chr1g0372101 PE=4 SV=1	NA	NA	NA	NA
Csp_hap1_LG08_01847.1	Retrovirus-related Pol polyprotein from transposon opus OS=Drosophila melanogaster OX=7227 GN=pol PE=3 SV=1	RVT_3	DNA integration(GO:0015074)		nucleic acid binding(GO:0003676)| RNA-DNA hybrid ribonuclease activity(GO:0004523)	NA	NA	NA	PREDICTED: uncharacterized protein LOC103441507 [Malus domestica]	Similar to Arabidopsis thaliana chromosome II BAC F26H6 OS=Oryza sativa subsp. japonica OX=39947 PE=4 SV=1	KOG0017	FOG: Transposon-encoded proteins with TYA, reverse transcriptase, integrase domains in various combinations	[R]	General function prediction only
Csp_hap1_LG08_01847.1	Retrovirus-related Pol polyprotein from transposon opus OS=Drosophila melanogaster OX=7227 GN=pol PE=3 SV=1	rve	DNA integration(GO:0015074)		nucleic acid binding(GO:0003676)| RNA-DNA hybrid ribonuclease activity(GO:0004523)	NA	NA	NA	PREDICTED: uncharacterized protein LOC103441507 [Malus domestica]	Similar to Arabidopsis thaliana chromosome II BAC F26H6 OS=Oryza sativa subsp. japonica OX=39947 PE=4 SV=1	KOG0017	FOG: Transposon-encoded proteins with TYA, reverse transcriptase, integrase domains in various combinations	[R]	General function prediction only
Csp_hap1_LG08_01848.1	Retrovirus-related Pol polyprotein from transposon opus OS=Drosophila melanogaster OX=7227 GN=pol PE=3 SV=1	RVT_3	DNA integration(GO:0015074)		nucleic acid binding(GO:0003676)| RNA-DNA hybrid ribonuclease activity(GO:0004523)	NA	NA	NA	PREDICTED: uncharacterized protein LOC103441507 [Malus domestica]	Similar to Arabidopsis thaliana chromosome II BAC F26H6 OS=Oryza sativa subsp. japonica OX=39947 PE=4 SV=1	KOG0017	FOG: Transposon-encoded proteins with TYA, reverse transcriptase, integrase domains in various combinations	[R]	General function prediction only
Csp_hap1_LG08_01848.1	Retrovirus-related Pol polyprotein from transposon opus OS=Drosophila melanogaster OX=7227 GN=pol PE=3 SV=1	rve	DNA integration(GO:0015074)		nucleic acid binding(GO:0003676)| RNA-DNA hybrid ribonuclease activity(GO:0004523)	NA	NA	NA	PREDICTED: uncharacterized protein LOC103441507 [Malus domestica]	Similar to Arabidopsis thaliana chromosome II BAC F26H6 OS=Oryza sativa subsp. japonica OX=39947 PE=4 SV=1	KOG0017	FOG: Transposon-encoded proteins with TYA, reverse transcriptase, integrase domains in various combinations	[R]	General function prediction only
Csp_hap1_LG08_01864.1		NA	NA	NA	NA	NA	NA	NA	PREDICTED: uncharacterized protein LOC108169635 [Malus domestica]	Uncharacterized protein OS=Prunus persica OX=3760 GN=PRUPE_4G260900 PE=3 SV=1	NA	NA	NA	NA
Csp_hap1_LG08_01906.1	Serine/threonine-protein kinase-like protein At3g51990 OS=Arabidopsis thaliana OX=3702 GN=At3g51990 PE=2 SV=1	Pkinase	protein phosphorylation(GO:0006468)		protein kinase activity(GO:0004672)| ATP binding(GO:0005524)	NA	NA	NA	PREDICTED: serine/threonine-protein kinase-like protein At3g51990 [Pyrus x bretschneideri]	Uncharacterized protein OS=Prunus persica OX=3760 GN=PRUPE_2G024700 PE=3 SV=1	KOG1187	Serine/threonine protein kinase	[T]	Signal transduction mechanisms
Csp_hap1_LG08_01931.1		NA	NA	NA	NA	NA	NA	NA			NA	NA	NA	NA
Csp_hap1_LG09_00002.1		NA	NA	NA	NA	NA	NA	NA			NA	NA	NA	NA
Csp_hap1_LG09_00189.1		LRR_4	NA	NA	NA	NA	NA	NA	PREDICTED: TMV resistance protein N-like [Pyrus x bretschneideri]	Uncharacterized protein OS=Prunus persica OX=3760 GN=PRUPE_3G292400 PE=4 SV=1	NA	NA	NA	NA
Csp_hap1_LG09_00189.1		Suc_Fer-like	NA	NA	NA	NA	NA	NA	PREDICTED: TMV resistance protein N-like [Pyrus x bretschneideri]	Uncharacterized protein OS=Prunus persica OX=3760 GN=PRUPE_3G292400 PE=4 SV=1	NA	NA	NA	NA
Csp_hap1_LG09_00295.1		NA	NA	NA	NA	NA	NA	NA	uncharacterized protein LOC112171402 [Rosa chinensis]		NA	NA	NA	NA
Csp_hap1_LG09_00338.1	Probable auxin efflux carrier component 8 OS=Oryza sativa subsp. japonica OX=39947 GN=PIN8 PE=2 SV=2	Mem_trans	transmembrane transport(GO:0055085)	integral component of membrane(GO:0016021)		K13947	auxin efflux carrier family	NA:NA	PREDICTED: auxin efflux carrier component 8 [Pyrus x bretschneideri]	Auxin efflux carrier component OS=Prunus persica OX=3760 GN=PRUPE_3G271700 PE=3 SV=1	NA	NA	NA	NA
Csp_hap1_LG09_00428.1		NA	NA	NA	NA	NA	NA	NA	PREDICTED: uncharacterized protein LOC103411187 isoform X1 [Malus domestica]	Uncharacterized protein OS=Prunus yedoensis var. nudiflora OX=2094558 GN=Pyn_15173 PE=4 SV=1	NA	NA	NA	NA
Csp_hap1_LG09_00429.1		NA	NA	NA	NA	NA	NA	NA	hypothetical protein Pyn_15167 [Prunus yedoensis var. nudiflora]	Uncharacterized protein OS=Prunus yedoensis var. nudiflora OX=2094558 GN=Pyn_15167 PE=4 SV=1	NA	NA	NA	NA
Csp_hap1_LG09_00430.1		NA	NA	NA	NA	NA	NA	NA	PREDICTED: uncharacterized protein LOC103411187 isoform X1 [Malus domestica]	Uncharacterized protein OS=Prunus yedoensis var. nudiflora OX=2094558 GN=Pyn_08541 PE=4 SV=1	NA	NA	NA	NA
Csp_hap1_LG09_00435.1		NA	NA	NA	NA	NA	NA	NA			NA	NA	NA	NA
Csp_hap1_LG09_00438.1		NA	NA	NA	NA	NA	NA	NA			NA	NA	NA	NA
Csp_hap1_LG09_00513.1		NA	NA	NA	NA	NA	NA	NA			NA	NA	NA	NA
Csp_hap1_LG09_00693.1		zf-RING_2	NA	NA	NA	NA	NA	NA	uncharacterized protein LOC112179033 [Rosa chinensis]	Putative transcription factor C2H2 family OS=Rosa chinensis OX=74649 GN=RchiOBHm_Chr7g0236181 PE=4 SV=1	KOG4628	Predicted E3 ubiquitin ligase	[O]	Posttranslational modification, protein turnover, chaperones
Csp_hap1_LG09_00732.1		NA	NA	NA	NA	NA	NA	NA			NA	NA	NA	NA
Csp_hap1_LG09_00734.1		NA	NA	NA	NA	K04733	interleukin-1 receptor-associated kinase 4	ko04064:NF-kappa B signaling pathway|ko04620:Toll-like receptor signaling pathway|ko04722:Neurotrophin signaling pathway	PREDICTED: receptor-like protein kinase FERONIA [Pyrus x bretschneideri]	MRLK13 (Fragment) OS=Malus domestica OX=3750 GN=MRLK13 PE=2 SV=1	NA	NA	NA	NA
Csp_hap1_LG09_00755.1		NA	NA	NA	NA	NA	NA	NA			NA	NA	NA	NA
Csp_hap1_LG09_00791.1		NA	NA	NA	NA	NA	NA	NA	PREDICTED: uncharacterized protein LOC103936240 [Pyrus x bretschneideri]	Uncharacterized protein OS=Fagus sylvatica OX=28930 GN=FSB_LOCUS32504 PE=4 SV=1	KOG1075	FOG: Reverse transcriptase	[R]	General function prediction only
Csp_hap1_LG09_00795.1	Glutamate receptor 3.4 OS=Arabidopsis thaliana OX=3702 GN=GLR3.4 PE=2 SV=2	NA	NA	NA	NA	K05387	glutamate receptor, ionotropic, plant	NA:NA	PREDICTED: glutamate receptor 3.4-like [Pyrus x bretschneideri]	Glutamate receptor 3.4 OS=Prunus yedoensis var. nudiflora OX=2094558 GN=Pyn_22055 PE=4 SV=1	KOG1052	Glutamate-gated kainate-type ion channel receptor subunit GluR5 and related subunits	[T]	Signal transduction mechanisms
Csp_hap1_LG09_00796.1		NA	NA	NA	NA	K03754	translation initiation factor eIF-2B subunit beta	ko03013:RNA transport	translation initiation factor eIF-2B subunit beta [Rosa chinensis]	Uncharacterized protein OS=Rosa chinensis OX=74649 GN=RchiOBHm_Chr1g0322021 PE=3 SV=1	KOG1465	Translation initiation factor 2B, beta subunit (eIF-2Bbeta/GCD7)	[J]	Translation, ribosomal structure and biogenesis
Csp_hap1_LG09_00798.1		NA	NA	NA	NA	NA	NA	NA	PREDICTED: uncharacterized protein LOC103936240 [Pyrus x bretschneideri]	Uncharacterized protein OS=Fagus sylvatica OX=28930 GN=FSB_LOCUS32504 PE=4 SV=1	KOG1075	FOG: Reverse transcriptase	[R]	General function prediction only
Csp_hap1_LG09_00802.1	Glutamate receptor 3.4 OS=Arabidopsis thaliana OX=3702 GN=GLR3.4 PE=2 SV=2	NA	NA	NA	NA	K05387	glutamate receptor, ionotropic, plant	NA:NA	PREDICTED: glutamate receptor 3.4-like [Pyrus x bretschneideri]	Glutamate receptor 3.4 OS=Prunus yedoensis var. nudiflora OX=2094558 GN=Pyn_22055 PE=4 SV=1	KOG1052	Glutamate-gated kainate-type ion channel receptor subunit GluR5 and related subunits	[T]	Signal transduction mechanisms
Csp_hap1_LG09_00803.1		NA	NA	NA	NA	K03754	translation initiation factor eIF-2B subunit beta	ko03013:RNA transport	translation initiation factor eIF-2B subunit beta [Rosa chinensis]	Uncharacterized protein OS=Rosa chinensis OX=74649 GN=RchiOBHm_Chr1g0322021 PE=3 SV=1	KOG1465	Translation initiation factor 2B, beta subunit (eIF-2Bbeta/GCD7)	[J]	Translation, ribosomal structure and biogenesis
Csp_hap1_LG09_00817.1		NA	NA	NA	NA	NA	NA	NA	hypothetical protein Pyn_00462 [Prunus yedoensis var. nudiflora]	Uncharacterized protein OS=Prunus yedoensis var. nudiflora OX=2094558 GN=Pyn_00462 PE=4 SV=1	NA	NA	NA	NA
Csp_hap1_LG09_00831.1		NA	NA	NA	NA	NA	NA	NA	PREDICTED: uncharacterized protein LOC103415926 [Malus domestica]	Uncharacterized protein OS=Fagus sylvatica OX=28930 GN=FSB_LOCUS59020 PE=4 SV=1	NA	NA	NA	NA
Csp_hap1_LG09_00842.1		RVT_3			nucleic acid binding(GO:0003676)| RNA-DNA hybrid ribonuclease activity(GO:0004523)	NA	NA	NA			NA	NA	NA	NA
Csp_hap1_LG09_00849.1	Dirigent protein 9 OS=Arabidopsis thaliana OX=3702 GN=DIR9 PE=2 SV=1	Dirigent	NA	NA	NA	NA	NA	NA	PREDICTED: dirigent protein 1-like [Malus domestica]	Dirigent protein OS=Prunus persica OX=3760 GN=PRUPE_3G215100 PE=3 SV=1	NA	NA	NA	NA
Csp_hap1_LG09_00877.1		NA	NA	NA	NA	NA	NA	NA			NA	NA	NA	NA
Csp_hap1_LG09_00905.1	Transcription initiation factor TFIID subunit 6 OS=Arabidopsis thaliana OX=3702 GN=TAF6 PE=1 SV=1	NA	NA	NA	NA	K03131	transcription initiation factor TFIID subunit 6	ko03022:Basal transcription factors	PREDICTED: transcription initiation factor TFIID subunit 6-like isoform X2 [Pyrus x bretschneideri]	Transcription initiation factor TFIID subunit 6 OS=Prunus yedoensis var. nudiflora OX=2094558 GN=Pyn_07332 PE=4 SV=1	KOG2549	Transcription initiation factor TFIID, subunit TAF6 (also component of histone acetyltransferase SAGA)	[K]	Transcription
Csp_hap1_LG09_00908.1		NA	NA	NA	NA	NA	NA	NA	PREDICTED: uncharacterized protein LOC103953479 [Pyrus x bretschneideri]	Uncharacterized protein OS=Prunus persica OX=3760 GN=PRUPE_7G168800 PE=4 SV=1	NA	NA	NA	NA
Csp_hap1_LG09_00916.1	Protein GAMETE EXPRESSED 1 OS=Arabidopsis thaliana OX=3702 GN=GEX1 PE=1 SV=1	NA	NA	NA	NA	NA	NA	NA	PREDICTED: protein GAMETE EXPRESSED 1-like [Malus domestica]	Uncharacterized protein OS=Fagus sylvatica OX=28930 GN=FSB_LOCUS31740 PE=4 SV=1	NA	NA	NA	NA
Csp_hap1_LG09_00959.1		NA	NA	NA	NA	NA	NA	NA			NA	NA	NA	NA
Csp_hap1_LG09_00962.1	Receptor-like protein 7 OS=Arabidopsis thaliana OX=3702 GN=RLP7 PE=3 SV=2	LRRNT_2			protein binding(GO:0005515)	NA	NA	NA	PREDICTED: receptor like protein 30-like [Pyrus x bretschneideri]	Uncharacterized protein (Fragment) OS=Prunus persica OX=3760 GN=PRUPE_ppa020501mg PE=4 SV=1	KOG0619	FOG: Leucine rich repeat	[R]	General function prediction only
Csp_hap1_LG09_00962.1	Receptor-like protein 7 OS=Arabidopsis thaliana OX=3702 GN=RLP7 PE=3 SV=2	LRR_1			protein binding(GO:0005515)	NA	NA	NA	PREDICTED: receptor like protein 30-like [Pyrus x bretschneideri]	Uncharacterized protein (Fragment) OS=Prunus persica OX=3760 GN=PRUPE_ppa020501mg PE=4 SV=1	KOG0619	FOG: Leucine rich repeat	[R]	General function prediction only
Csp_hap1_LG09_00962.1	Receptor-like protein 7 OS=Arabidopsis thaliana OX=3702 GN=RLP7 PE=3 SV=2	LRR_8			protein binding(GO:0005515)	NA	NA	NA	PREDICTED: receptor like protein 30-like [Pyrus x bretschneideri]	Uncharacterized protein (Fragment) OS=Prunus persica OX=3760 GN=PRUPE_ppa020501mg PE=4 SV=1	KOG0619	FOG: Leucine rich repeat	[R]	General function prediction only
Csp_hap1_LG09_00964.1		NA	NA	NA	NA	K12589	exosome complex component RRP42	ko03018:RNA degradation	exosome complex component RRP42-like [Prunus yedoensis var. nudiflora]	Exosome complex component RRP42-like OS=Prunus yedoensis var. nudiflora OX=2094558 GN=Pyn_26358 PE=4 SV=1	KOG1612	Exosomal 3'-5' exoribonuclease complex, subunit Rrp42	[J]	Translation, ribosomal structure and biogenesis
Csp_hap1_LG09_00965.1	Receptor-like protein 6 OS=Arabidopsis thaliana OX=3702 GN=RLP6 PE=3 SV=1	LRRNT_2			protein binding(GO:0005515)	NA	NA	NA	PREDICTED: receptor-like protein 12 [Malus domestica]	Uncharacterized protein (Fragment) OS=Prunus persica OX=3760 GN=PRUPE_ppa020501mg PE=4 SV=1	KOG0619	FOG: Leucine rich repeat	[R]	General function prediction only
Csp_hap1_LG09_00965.1	Receptor-like protein 6 OS=Arabidopsis thaliana OX=3702 GN=RLP6 PE=3 SV=1	LRR_8			protein binding(GO:0005515)	NA	NA	NA	PREDICTED: receptor-like protein 12 [Malus domestica]	Uncharacterized protein (Fragment) OS=Prunus persica OX=3760 GN=PRUPE_ppa020501mg PE=4 SV=1	KOG0619	FOG: Leucine rich repeat	[R]	General function prediction only
Csp_hap1_LG09_00965.1	Receptor-like protein 6 OS=Arabidopsis thaliana OX=3702 GN=RLP6 PE=3 SV=1	LRR_1			protein binding(GO:0005515)	NA	NA	NA	PREDICTED: receptor-like protein 12 [Malus domestica]	Uncharacterized protein (Fragment) OS=Prunus persica OX=3760 GN=PRUPE_ppa020501mg PE=4 SV=1	KOG0619	FOG: Leucine rich repeat	[R]	General function prediction only
Csp_hap1_LG09_00965.1	Receptor-like protein 6 OS=Arabidopsis thaliana OX=3702 GN=RLP6 PE=3 SV=1	LRR_1			protein binding(GO:0005515)	NA	NA	NA	PREDICTED: receptor-like protein 12 [Malus domestica]	Uncharacterized protein (Fragment) OS=Prunus persica OX=3760 GN=PRUPE_ppa020501mg PE=4 SV=1	KOG0619	FOG: Leucine rich repeat	[R]	General function prediction only
Csp_hap1_LG09_00966.1		NA	NA	NA	NA	NA	NA	NA			NA	NA	NA	NA
Csp_hap1_LG09_00967.1		NA	NA	NA	NA	NA	NA	NA			NA	NA	NA	NA
Csp_hap1_LG09_00983.1		NA	NA	NA	NA	NA	NA	NA	PREDICTED: putative F-box protein At3g58860 [Pyrus x bretschneideri]	Putative F-box domain, leucine-rich repeat domain, L domain-containing protein OS=Rosa chinensis OX=74649 GN=RchiOBHm_Chr2g0113181 PE=4 SV=1	NA	NA	NA	NA
Csp_hap1_LG09_00992.1		NA	NA	NA	NA	NA	NA	NA			NA	NA	NA	NA
Csp_hap1_LG09_01044.1	7-deoxyloganetin glucosyltransferase OS=Gardenia jasminoides OX=114476 GN=UGT85A24 PE=1 SV=1	NA	NA	NA	NA	NA	NA	NA	PREDICTED: 7-deoxyloganetin glucosyltransferase-like [Pyrus x bretschneideri]	Glycosyltransferase OS=Prunus yedoensis var. nudiflora OX=2094558 GN=Pyn_38384 PE=3 SV=1	NA	NA	NA	NA
Csp_hap1_LG09_01051.1		NA	NA	NA	NA	NA	NA	NA			NA	NA	NA	NA
Csp_hap1_LG09_01073.1		NA	NA	NA	NA	NA	NA	NA			NA	NA	NA	NA
Csp_hap1_LG09_01085.1		NA	NA	NA	NA	NA	NA	NA			NA	NA	NA	NA
Csp_hap1_LG09_01086.1		NA	NA	NA	NA	NA	NA	NA			NA	NA	NA	NA
Csp_hap1_LG09_01087.1	7-deoxyloganetin glucosyltransferase OS=Gardenia jasminoides OX=114476 GN=UGT85A24 PE=1 SV=1	NA	NA	NA	NA	NA	NA	NA	PREDICTED: 7-deoxyloganetin glucosyltransferase-like [Pyrus x bretschneideri]	Glycosyltransferase OS=Rosa chinensis OX=74649 GN=RchiOBHm_Chr2g0154021 PE=3 SV=1	KOG1192	UDP-glucuronosyl and UDP-glucosyl transferase	[C]	Energy production and conversion
Csp_hap1_LG09_01093.1		NA	NA	NA	NA	NA	NA	NA			NA	NA	NA	NA
Csp_hap1_LG09_01109.1	Wall-associated receptor kinase 2 OS=Arabidopsis thaliana OX=3702 GN=WAK2 PE=1 SV=1	NA	NA	NA	NA	NA	NA	NA	PREDICTED: wall-associated receptor kinase-like 22 [Prunus mume]	Uncharacterized protein OS=Prunus persica OX=3760 GN=PRUPE_3G180500 PE=4 SV=1	NA	NA	NA	NA
Csp_hap1_LG09_01123.1		NA	NA	NA	NA	K12580	CCR4-NOT transcription complex subunit 3	ko03018:RNA degradation	PREDICTED: general negative regulator of transcription subunit 3-like [Pyrus x bretschneideri]	CCR4-NOT transcription complex subunit 3 isoform X1 OS=Prunus yedoensis var. nudiflora OX=2094558 GN=Pyn_21475 PE=4 SV=1	KOG2150	CCR4-NOT transcriptional regulation complex, NOT5 subunit	[K]	Transcription
Csp_hap1_LG09_01137.1		NA	NA	NA	NA	NA	NA	NA	PREDICTED: putative methyltransferase NSUN6 [Malus domestica]	Uncharacterized protein OS=Prunus persica OX=3760 GN=PRUPE_ppa003621mg PE=3 SV=1	KOG1122	tRNA and rRNA cytosine-C5-methylase (nucleolar protein NOL1/NOP2)	[A]	RNA processing and modification
Csp_hap1_LG09_01145.1		NA	NA	NA	NA	NA	NA	NA	PREDICTED: TMV resistance protein N-like isoform X1 [Malus domestica]		NA	NA	NA	NA
Csp_hap1_LG09_01150.1		NA	NA	NA	NA	NA	NA	NA			NA	NA	NA	NA
Csp_hap1_LG09_01151.1	Phosphopantetheine adenylyltransferase OS=Arabidopsis thaliana OX=3702 GN=COAD PE=1 SV=1	NA	NA	NA	NA	K02201	pantetheine-phosphate adenylyltransferase	ko00770:Pantothenate and CoA biosynthesis	PREDICTED: phosphopantetheine adenylyltransferase-like isoform X1 [Pyrus x bretschneideri]	Uncharacterized protein OS=Prunus yedoensis var. nudiflora OX=2094558 GN=Pyn_01085 PE=4 SV=1	KOG3351	Predicted nucleotidyltransferase	[R]	General function prediction only
Csp_hap1_LG09_01167.1	Leucine aminopeptidase OS=Arabidopsis thaliana OX=3702 GN=LKHA4 PE=2 SV=1	Peptidase_M1			metallopeptidase activity(GO:0008237)| zinc ion binding(GO:0008270)	NA	NA	NA	PREDICTED: leukotriene A-4 hydrolase homolog [Malus domestica]	Uncharacterized protein OS=Prunus persica OX=3760 GN=PRUPE_ppa003396mg PE=4 SV=1	KOG1047	Bifunctional leukotriene A4 hydrolase/aminopeptidase LTA4H	[E]	Amino acid transport and metabolism
Csp_hap1_LG09_01173.1	Probable ribose-5-phosphate isomerase 3, chloroplastic OS=Arabidopsis thaliana OX=3702 GN=RPI3 PE=1 SV=1	Rib_5-P_isom_A	pentose-phosphate shunt, non-oxidative branch(GO:0009052)		ribose-5-phosphate isomerase activity(GO:0004751)	K01807	ribose 5-phosphate isomerase A	ko00030:Pentose phosphate pathway|ko00710:Carbon fixation in photosynthetic organisms|ko01200:Carbon metabolism|ko01230:Biosynthesis of amino acids	probable ribose-5-phosphate isomerase 3, chloroplastic [Prunus persica]	Uncharacterized protein OS=Prunus persica OX=3760 GN=PRUPE_6G341500 PE=3 SV=1	KOG3075	Ribose 5-phosphate isomerase	[G]	Carbohydrate transport and metabolism
Csp_hap1_LG09_01183.1	Probable leucine-rich repeat receptor-like protein kinase At1g35710 OS=Arabidopsis thaliana OX=3702 GN=At1g35710 PE=1 SV=1	LRR_8	protein phosphorylation(GO:0006468)		protein kinase activity(GO:0004672)| ATP binding(GO:0005524)| protein binding(GO:0005515)	NA	NA	NA	PREDICTED: MDIS1-interacting receptor like kinase 2 isoform X1 [Malus domestica]	Uncharacterized protein OS=Prunus persica OX=3760 GN=PRUPE_3G171300 PE=4 SV=1	KOG2961	Predicted hydrolase (HAD superfamily)	[R]	General function prediction only
Csp_hap1_LG09_01183.1	Probable leucine-rich repeat receptor-like protein kinase At1g35710 OS=Arabidopsis thaliana OX=3702 GN=At1g35710 PE=1 SV=1	PGP_phosphatase	protein phosphorylation(GO:0006468)		protein kinase activity(GO:0004672)| ATP binding(GO:0005524)| protein binding(GO:0005515)	NA	NA	NA	PREDICTED: MDIS1-interacting receptor like kinase 2 isoform X1 [Malus domestica]	Uncharacterized protein OS=Prunus persica OX=3760 GN=PRUPE_3G171300 PE=4 SV=1	KOG2961	Predicted hydrolase (HAD superfamily)	[R]	General function prediction only
Csp_hap1_LG09_01183.1	Probable leucine-rich repeat receptor-like protein kinase At1g35710 OS=Arabidopsis thaliana OX=3702 GN=At1g35710 PE=1 SV=1	Pkinase	protein phosphorylation(GO:0006468)		protein kinase activity(GO:0004672)| ATP binding(GO:0005524)| protein binding(GO:0005515)	NA	NA	NA	PREDICTED: MDIS1-interacting receptor like kinase 2 isoform X1 [Malus domestica]	Uncharacterized protein OS=Prunus persica OX=3760 GN=PRUPE_3G171300 PE=4 SV=1	KOG2961	Predicted hydrolase (HAD superfamily)	[R]	General function prediction only
Csp_hap1_LG09_01183.1	Probable leucine-rich repeat receptor-like protein kinase At1g35710 OS=Arabidopsis thaliana OX=3702 GN=At1g35710 PE=1 SV=1	LRR_8	protein phosphorylation(GO:0006468)		protein kinase activity(GO:0004672)| ATP binding(GO:0005524)| protein binding(GO:0005515)	NA	NA	NA	PREDICTED: MDIS1-interacting receptor like kinase 2 isoform X1 [Malus domestica]	Uncharacterized protein OS=Prunus persica OX=3760 GN=PRUPE_3G171300 PE=4 SV=1	KOG2961	Predicted hydrolase (HAD superfamily)	[R]	General function prediction only
Csp_hap1_LG09_01185.1		NA	NA	NA	NA	NA	NA	NA			NA	NA	NA	NA
Csp_hap1_LG09_01187.1		NA	NA	NA	NA	NA	NA	NA	PREDICTED: uncharacterized protein LOC103452367 [Malus domestica]	Uncharacterized protein OS=Cephalotus follicularis OX=3775 GN=CFOL_v3_31588 PE=4 SV=1	NA	NA	NA	NA
Csp_hap1_LG09_01195.1		NA	NA	NA	NA	NA	NA	NA			NA	NA	NA	NA
Csp_hap1_LG09_01227.1		NA	NA	NA	NA	NA	NA	NA			NA	NA	NA	NA
Csp_hap1_LG09_01228.1	Trihelix transcription factor ASIL2 OS=Arabidopsis thaliana OX=3702 GN=ASIL2 PE=1 SV=1	Myb_DNA-bind_4	NA	NA	NA	NA	NA	NA	PREDICTED: trihelix transcription factor ASIL2-like [Malus domestica]	Uncharacterized protein OS=Prunus persica OX=3760 GN=PRUPE_2G253200 PE=4 SV=1	KOG4282	Transcription factor GT-2 and related proteins, contains trihelix DNA-binding/SANT domain	[K]	Transcription
Csp_hap1_LG09_01229.1	Transcription initiation factor TFIID subunit 15 OS=Arabidopsis thaliana OX=3702 GN=TAF15 PE=1 SV=1	NA	NA	NA	NA	NA	NA	NA	PREDICTED: transcription initiation factor TFIID subunit 15 [Malus domestica]	Uncharacterized protein OS=Prunus persica OX=3760 GN=PRUPE_1G345000 PE=4 SV=1	KOG1995	Conserved Zn-finger protein	[R]	General function prediction only
Csp_hap1_LG09_01251.1	Calcium-transporting ATPase 9, plasma membrane-type OS=Arabidopsis thaliana OX=3702 GN=ACA9 PE=2 SV=2	E1-E2_ATPase	NA	NA	NA	K01537	P-type Ca2+ transporter type 2C	NA:NA	PREDICTED: calcium-transporting ATPase 9, plasma membrane-type-like isoform X2 [Pyrus x bretschneideri]	Calcium-transporting ATPase 9, plasma membrane-type OS=Glycine soja OX=3848 GN=glysoja_024894 PE=3 SV=1	KOG0204	Calcium transporting ATPase	[P]	Inorganic ion transport and metabolism
Csp_hap1_LG09_01251.1	Calcium-transporting ATPase 9, plasma membrane-type OS=Arabidopsis thaliana OX=3702 GN=ACA9 PE=2 SV=2	Cation_ATPase	NA	NA	NA	K01537	P-type Ca2+ transporter type 2C	NA:NA	PREDICTED: calcium-transporting ATPase 9, plasma membrane-type-like isoform X2 [Pyrus x bretschneideri]	Calcium-transporting ATPase 9, plasma membrane-type OS=Glycine soja OX=3848 GN=glysoja_024894 PE=3 SV=1	KOG0204	Calcium transporting ATPase	[P]	Inorganic ion transport and metabolism
Csp_hap1_LG09_01256.1		NA	NA	NA	NA	NA	NA	NA			NA	NA	NA	NA
Csp_hap1_LG09_01271.1	F-box/kelch-repeat protein At1g51550 OS=Arabidopsis thaliana OX=3702 GN=At1g51550 PE=2 SV=1	NA	NA	NA	NA	NA	NA	NA	PREDICTED: F-box/kelch-repeat protein At1g51550-like, partial [Malus domestica]	Uncharacterized protein OS=Prunus persica OX=3760 GN=PRUPE_ppa005848mg PE=4 SV=1	KOG0379	Kelch repeat-containing proteins	[R]	General function prediction only
Csp_hap1_LG09_01276.1	F-box/kelch-repeat protein At1g51550 OS=Arabidopsis thaliana OX=3702 GN=At1g51550 PE=2 SV=1	NA	NA	NA	NA	NA	NA	NA	PREDICTED: F-box/kelch-repeat protein At1g51550-like [Pyrus x bretschneideri]	Uncharacterized protein OS=Prunus persica OX=3760 GN=PRUPE_ppa005848mg PE=4 SV=1	KOG0379	Kelch repeat-containing proteins	[R]	General function prediction only
Csp_hap1_LG09_01317.1		NA	NA	NA	NA	NA	NA	NA	PREDICTED: G-type lectin S-receptor-like serine/threonine-protein kinase At1g67520 [Malus domestica]	uncharacterized protein LOC104216959 OS=Nicotiana sylvestris OX=4096 GN=LOC104216959 PE=4 SV=1	KOG1075	FOG: Reverse transcriptase	[R]	General function prediction only
Csp_hap1_LG09_01323.1	Receptor-like protein kinase FERONIA OS=Arabidopsis thaliana OX=3702 GN=FER PE=1 SV=1	Pkinase_Tyr	protein phosphorylation(GO:0006468)		protein kinase activity(GO:0004672)	NA	NA	NA	PREDICTED: receptor-like protein kinase FERONIA [Malus domestica]	Putative serine/threonine kinase OS=Malus domestica OX=3750 PE=4 SV=1	KOG1187	Serine/threonine protein kinase	[T]	Signal transduction mechanisms
Csp_hap1_LG09_01324.1		Pkinase_Tyr	protein phosphorylation(GO:0006468)		protein kinase activity(GO:0004672)	NA	NA	NA	PREDICTED: receptor-like protein kinase FERONIA [Malus domestica]	Putative serine/threonine kinase OS=Malus domestica OX=3750 PE=4 SV=1	NA	NA	NA	NA
Csp_hap1_LG09_01330.1		NA	NA	NA	NA	NA	NA	NA			NA	NA	NA	NA
Csp_hap1_LG09_01347.1	Transcription termination factor MTERF2, chloroplastic OS=Arabidopsis thaliana OX=3702 GN=MTERF2 PE=3 SV=1	mTERF	regulation of transcription, DNA-templated(GO:0006355)		double-stranded DNA binding(GO:0003690)	NA	NA	NA	Mitochondrial transcription termination factor family protein, putative isoform 1 [Theobroma cacao]	Mitochondrial transcription termination factor family protein, putative isoform 1 OS=Theobroma cacao OX=3641 GN=TCM_027727 PE=4 SV=1	KOG1267	Mitochondrial transcription termination factor, mTERF	[R]	General function prediction only
Csp_hap1_LG09_01353.1		NA	NA	NA	NA	NA	NA	NA	PREDICTED: uncharacterized protein LOC103948524 isoform X2 [Pyrus x bretschneideri]	Uncharacterized protein OS=Prunus yedoensis var. nudiflora OX=2094558 GN=Pyn_21496 PE=4 SV=1	NA	NA	NA	NA
Csp_hap1_LG09_01358.1	Beta-Amyrin Synthase 1 OS=Panax ginseng OX=4054 GN=OSCPNY1 PE=1 SV=1	NA	NA	NA	NA	NA	NA	NA	putative alpha-amyrin synthase [Rosa chinensis]	Putative alpha-amyrin synthase OS=Rosa chinensis OX=74649 GN=RchiOBHm_Chr2g0148511 PE=4 SV=1	KOG0497	Oxidosqualene-lanosterol cyclase and related proteins	[I]	Lipid transport and metabolism
Csp_hap1_LG09_01361.1		NA	NA	NA	NA	NA	NA	NA			NA	NA	NA	NA
Csp_hap1_LG09_01362.1		NA	NA	NA	NA	NA	NA	NA	PREDICTED: uncharacterized protein LOC103412962 [Malus domestica]	Uncharacterized protein OS=Prunus persica OX=3760 GN=PRUPE_6G065000 PE=4 SV=1	NA	NA	NA	NA
Csp_hap1_LG09_01364.1	Protein STRUBBELIG-RECEPTOR FAMILY 5 OS=Arabidopsis thaliana OX=3702 GN=SRF5 PE=1 SV=1	Pkinase_Tyr	protein phosphorylation(GO:0006468)		protein kinase activity(GO:0004672)	NA	NA	NA	PREDICTED: protein STRUBBELIG-RECEPTOR FAMILY 5-like isoform X1 [Pyrus x bretschneideri]	Uncharacterized protein OS=Prunus persica OX=3760 GN=PRUPE_3G026900 PE=4 SV=1	NA	NA	NA	NA
Csp_hap1_LG09_01370.1		NA	NA	NA	NA	NA	NA	NA	putative transposase tnp2 [Malus domestica]	Putative transposase tnp2 OS=Malus domestica OX=3750 PE=4 SV=1	NA	NA	NA	NA
Csp_hap1_LG09_01384.1		NA	NA	NA	NA	NA	NA	NA			NA	NA	NA	NA
Csp_hap1_LG09_01399.1		NA	NA	NA	NA	NA	NA	NA			NA	NA	NA	NA
Csp_hap1_LG09_01409.1		NA	NA	NA	NA	NA	NA	NA	PREDICTED: LOW QUALITY PROTEIN: uncharacterized protein LOC103443698 [Malus domestica]	Lipase, class 3 OS=Corchorus capsularis OX=210143 GN=CCACVL1_18852 PE=4 SV=1	NA	NA	NA	NA
Csp_hap1_LG09_01425.1	Uncharacterized mitochondrial protein AtMg00820 OS=Arabidopsis thaliana OX=3702 GN=AtMg00820 PE=4 SV=1	RVT_2	NA	NA	NA	NA	NA	NA	uncharacterized protein LOC109949598 [Prunus persica]	Retrovirus-related Pol polyprotein from transposon TNT 1-94 OS=Cajanus cajan OX=3821 GN=KK1_022653 PE=4 SV=1	KOG0017	FOG: Transposon-encoded proteins with TYA, reverse transcriptase, integrase domains in various combinations	[R]	General function prediction only
Csp_hap1_LG09_01441.1		RVT_3			RNA-DNA hybrid ribonuclease activity(GO:0004523)| nucleic acid binding(GO:0003676)	NA	NA	NA	PREDICTED: uncharacterized protein LOC103418183 [Malus domestica]	Uncharacterized protein OS=Prunus persica OX=3760 GN=PRUPE_ppa022389mg PE=4 SV=1	NA	NA	NA	NA
Csp_hap1_LG09_01446.1		NA	NA	NA	NA	NA	NA	NA			NA	NA	NA	NA
Csp_hap1_LG09_01457.1		Retrotran_gag_2	NA	NA	NA	NA	NA	NA	PREDICTED: uncharacterized protein LOC103931269 [Pyrus x bretschneideri]	Putative RNA-directed DNA polymerase OS=Rosa chinensis OX=74649 GN=RchiOBHm_Chr5g0038991 PE=4 SV=1	NA	NA	NA	NA
Csp_hap1_LG09_01476.1	Peroxisomal (S)-2-hydroxy-acid oxidase GLO3 OS=Arabidopsis thaliana OX=3702 GN=GLO3 PE=2 SV=1	FMN_dh			oxidoreductase activity(GO:0016491)	K11517	(S)-2-hydroxy-acid oxidase	ko00630:Glyoxylate and dicarboxylate metabolism|ko01200:Carbon metabolism|ko04146:Peroxisome	PREDICTED: peroxisomal (S)-2-hydroxy-acid oxidase GLO3-like [Malus domestica]	Uncharacterized protein OS=Prunus persica OX=3760 GN=PRUPE_3G037200 PE=3 SV=1	KOG0538	Glycolate oxidase	[C]	Energy production and conversion
Csp_hap1_LG09_01476.1	Peroxisomal (S)-2-hydroxy-acid oxidase GLO3 OS=Arabidopsis thaliana OX=3702 GN=GLO3 PE=2 SV=1	FMN_dh			oxidoreductase activity(GO:0016491)	K11517	(S)-2-hydroxy-acid oxidase	ko00630:Glyoxylate and dicarboxylate metabolism|ko01200:Carbon metabolism|ko04146:Peroxisome	PREDICTED: peroxisomal (S)-2-hydroxy-acid oxidase GLO3-like [Malus domestica]	Uncharacterized protein OS=Prunus persica OX=3760 GN=PRUPE_3G037200 PE=3 SV=1	KOG0538	Glycolate oxidase	[C]	Energy production and conversion
Csp_hap1_LG09_01495.1		Retrotran_gag_2	NA	NA	NA	NA	NA	NA	uncharacterized protein LOC110721111 [Chenopodium quinoa]	Retrovirus-related Pol polyprotein from transposon TNT 1-94 OS=Apostasia shenzhenica OX=1088818 GN=AXF42_Ash005317 PE=4 SV=1	KOG0017	FOG: Transposon-encoded proteins with TYA, reverse transcriptase, integrase domains in various combinations	[R]	General function prediction only
Csp_hap1_LG09_01497.1		NA	NA	NA	NA	NA	NA	NA			NA	NA	NA	NA
Csp_hap1_LG09_01498.1		NA	NA	NA	NA	NA	NA	NA	uncharacterized protein LOC110105955 [Dendrobium catenatum]	Uncharacterized protein OS=Dendrobium catenatum OX=906689 GN=MA16_Dca027359 PE=4 SV=1	NA	NA	NA	NA
Csp_hap1_LG09_01507.1		NA	NA	NA	NA	NA	NA	NA	PREDICTED: uncharacterized protein LOC103933385 [Pyrus x bretschneideri]	Putative ribonuclease H-like domain, reverse transcriptase zinc-binding domain-containing protein OS=Rosa chinensis OX=74649 GN=RchiOBHm_Chr4g0415961 PE=4 SV=1	NA	NA	NA	NA
Csp_hap1_LG09_01514.1		NA	NA	NA	NA	NA	NA	NA	disease resistance protein RPP13-like [Prunus avium]	Disease resistance protein RPP13 OS=Prunus yedoensis var. nudiflora OX=2094558 GN=Pyn_18315 PE=4 SV=1	NA	NA	NA	NA
Csp_hap1_LG09_01520.1		NA	NA	NA	NA	NA	NA	NA			NA	NA	NA	NA
Csp_hap1_LG09_01595.1		NA	NA	NA	NA	NA	NA	NA	PREDICTED: uncharacterized protein LOC108865924 [Pyrus x bretschneideri]	Uncharacterized protein OS=Prunus persica OX=3760 GN=PRUPE_ppb024021mg PE=4 SV=1	NA	NA	NA	NA
Csp_hap1_LG09_01596.1		NA	NA	NA	NA	NA	NA	NA			NA	NA	NA	NA
Csp_hap1_LG09_01623.1	RING-H2 finger protein ATL66 OS=Arabidopsis thaliana OX=3702 GN=ATL66 PE=2 SV=1	NA	NA	NA	NA	NA	NA	NA	PREDICTED: RING-H2 finger protein ATL66 [Pyrus x bretschneideri]	RING-H2 finger protein ATL66 OS=Prunus yedoensis var. nudiflora OX=2094558 GN=Pyn_10746 PE=4 SV=1	KOG0800	FOG: Predicted E3 ubiquitin ligase	[O]	Posttranslational modification, protein turnover, chaperones
Csp_hap1_LG09_01631.1		RVT_3			RNA-DNA hybrid ribonuclease activity(GO:0004523)| nucleic acid binding(GO:0003676)	NA	NA	NA	PREDICTED: uncharacterized protein LOC103424627 [Malus domestica]		NA	NA	NA	NA
Csp_hap1_LG09_01640.1	Jacalin-related lectin 19 OS=Arabidopsis thaliana OX=3702 GN=JAL19 PE=2 SV=1	Jacalin	NA	NA	NA	NA	NA	NA	PREDICTED: uncharacterized protein LOC103930515 isoform X1 [Pyrus x bretschneideri]	Mannose-binding lectin OS=Corchorus capsularis OX=210143 GN=CCACVL1_18601 PE=4 SV=1	NA	NA	NA	NA
Csp_hap1_LG09_01649.1		NA	NA	NA	NA	NA	NA	NA			NA	NA	NA	NA
Csp_hap1_LG09_01653.1	Senescence-induced receptor-like serine/threonine-protein kinase OS=Arabidopsis thaliana OX=3702 GN=SIRK PE=1 SV=1	NA	NA	NA	NA	NA	NA	NA	Serine/threonine protein kinase, partial [Trema orientale]	Serine/threonine protein kinase (Fragment) OS=Trema orientalis OX=63057 GN=TorRG33x02_325180 PE=3 SV=1	NA	NA	NA	NA
Csp_hap1_LG09_01667.1		NA	NA	NA	NA	NA	NA	NA			NA	NA	NA	NA
Csp_hap1_LG09_01669.1		NA	NA	NA	NA	NA	NA	NA	PREDICTED: uncharacterized protein LOC103455218 [Malus domestica]	DUF1645 domain-containing protein OS=Cephalotus follicularis OX=3775 GN=CFOL_v3_07300 PE=4 SV=1	NA	NA	NA	NA
Csp_hap1_LG09_01670.1		NA	NA	NA	NA	NA	NA	NA	PREDICTED: uncharacterized protein LOC103443738 isoform X1 [Malus domestica]		NA	NA	NA	NA
Csp_hap1_LG09_01674.1		NA	NA	NA	NA	NA	NA	NA	PREDICTED: sodium/potassium/calcium exchanger 1-like [Malus domestica]		NA	NA	NA	NA
Csp_hap1_LG09_01675.1		NA	NA	NA	NA	NA	NA	NA	PREDICTED: uncharacterized protein LOC103434097 [Malus domestica]		NA	NA	NA	NA
Csp_hap1_LG09_01680.1	Nuclear poly(A) polymerase 2 OS=Arabidopsis thaliana OX=3702 GN=PAPS2 PE=1 SV=2	PAP_central	RNA polyadenylation(GO:0043631)		polynucleotide adenylyltransferase activity(GO:0004652)| RNA binding(GO:0003723)	NA	NA	NA	hypothetical protein PRUPE_3G057700 [Prunus persica]	Uncharacterized protein OS=Prunus persica OX=3760 GN=PRUPE_3G057700 PE=4 SV=1	KOG2245	Poly(A) polymerase and related nucleotidyltransferases	[A]	RNA processing and modification
Csp_hap1_LG09_01680.1	Nuclear poly(A) polymerase 2 OS=Arabidopsis thaliana OX=3702 GN=PAPS2 PE=1 SV=2	PAP_RNA-bind	RNA polyadenylation(GO:0043631)		polynucleotide adenylyltransferase activity(GO:0004652)| RNA binding(GO:0003723)	NA	NA	NA	hypothetical protein PRUPE_3G057700 [Prunus persica]	Uncharacterized protein OS=Prunus persica OX=3760 GN=PRUPE_3G057700 PE=4 SV=1	KOG2245	Poly(A) polymerase and related nucleotidyltransferases	[A]	RNA processing and modification
Csp_hap1_LG09_01685.1		NA	NA	NA	NA	NA	NA	NA	PREDICTED: uncharacterized protein LOC103957282 [Pyrus x bretschneideri]	Uncharacterized protein (Fragment) OS=Prunus persica OX=3760 GN=PRUPE_ppa017091mg PE=4 SV=1	KOG1075	FOG: Reverse transcriptase	[R]	General function prediction only
Csp_hap1_LG09_01686.1		DUF641	NA	NA	NA	NA	NA	NA	PREDICTED: IRK-interacting protein [Malus domestica]	IRK-interacting protein OS=Prunus yedoensis var. nudiflora OX=2094558 GN=Pyn_10485 PE=4 SV=1	NA	NA	NA	NA
Csp_hap1_LG09_01692.1		NA	NA	NA	NA	NA	NA	NA			NA	NA	NA	NA
Csp_hap1_LG09_01700.1		NA	NA	NA	NA	NA	NA	NA			NA	NA	NA	NA
Csp_hap1_LG09_01701.1	Pseudo histidine-containing phosphotransfer protein 1 OS=Oryza sativa subsp. japonica OX=39947 GN=PHP1 PE=3 SV=2	NA	NA	NA	NA	K14490	histidine-containing phosphotransfer peotein	ko04075:Plant hormone signal transduction	PREDICTED: histidine-containing phosphotransfer protein 4 [Malus domestica]	Uncharacterized protein OS=Prunus persica OX=3760 GN=PRUPE_3G059200 PE=4 SV=1	KOG4747	Two-component phosphorelay intermediate involved in MAP kinase cascade regulation	[T]	Signal transduction mechanisms
Csp_hap1_LG09_01702.1		NA	NA	NA	NA	NA	NA	NA			NA	NA	NA	NA
Csp_hap1_LG09_01703.1		NA	NA	NA	NA	NA	NA	NA			NA	NA	NA	NA
Csp_hap1_LG09_01707.1		NA	NA	NA	NA	NA	NA	NA			NA	NA	NA	NA
Csp_hap1_LG09_01709.1		NA	NA	NA	NA	NA	NA	NA			NA	NA	NA	NA
Csp_hap1_LG09_01710.1	40S ribosomal protein S30 OS=Arabidopsis thaliana OX=3702 GN=RPS30A PE=3 SV=3	Ribosomal_S30	translation(GO:0006412)	intracellular(GO:0005622)| ribosome(GO:0005840)	structural constituent of ribosome(GO:0003735)	K02983	small subunit ribosomal protein S30e	ko03010:Ribosome	40S ribosomal protein S30 [Brassica napus]	40S ribosomal protein S30 OS=Arabidopsis lyrata subsp. lyrata OX=81972 GN=ARALYDRAFT_480494 PE=3 SV=1	KOG0009	Ubiquitin-like/40S ribosomal S30 protein fusion	[O]	Posttranslational modification, protein turnover, chaperones
Csp_hap1_LG09_01715.1		RVT_1	NA	NA	NA	NA	NA	NA	PREDICTED: uncharacterized protein LOC103454030 [Malus domestica]	Uncharacterized protein OS=Fagus sylvatica OX=28930 GN=FSB_LOCUS59177 PE=4 SV=1	KOG1075	FOG: Reverse transcriptase	[R]	General function prediction only
Csp_hap1_LG09_01717.1		NA	NA	NA	NA	NA	NA	NA			NA	NA	NA	NA
Csp_hap1_LG09_01718.1		NA	NA	NA	NA	NA	NA	NA	uncharacterized protein LOC112204014 [Rosa chinensis]	Uncharacterized protein (Fragment) OS=Prunus persica OX=3760 GN=PRUPE_ppa025398mg PE=4 SV=1	NA	NA	NA	NA
Csp_hap1_LG09_01723.1		NA	NA	NA	NA	NA	NA	NA			NA	NA	NA	NA
Csp_hap1_LG09_01724.1		NA	NA	NA	NA	NA	NA	NA	PREDICTED: uncharacterized protein LOC103407689 [Malus domestica]		NA	NA	NA	NA
Csp_hap1_LG09_01737.1		NA	NA	NA	NA	NA	NA	NA	PREDICTED: uncharacterized protein LOC103408337 [Malus domestica]		KOG0017	FOG: Transposon-encoded proteins with TYA, reverse transcriptase, integrase domains in various combinations	[R]	General function prediction only
Csp_hap1_LG09_01743.1		NA	NA	NA	NA	NA	NA	NA	PREDICTED: probable polyribonucleotide nucleotidyltransferase 1, chloroplastic [Malus domestica]	Uncharacterized protein OS=Prunus persica OX=3760 GN=PRUPE_7G014600 PE=3 SV=1	NA	NA	NA	NA
Csp_hap1_LG09_01749.1	Cytochrome c oxidase assembly protein COX19 OS=Bos taurus OX=9913 GN=COX19 PE=3 SV=1	CHCH	NA	NA	NA	NA	NA	NA	PREDICTED: uncharacterized protein LOC103944837 isoform X1 [Pyrus x bretschneideri]	Uncharacterized protein OS=Prunus persica OX=3760 GN=PRUPE_3G063100 PE=4 SV=1	KOG3477	Putative cytochrome c oxidase, subunit COX19	[C]	Energy production and conversion
Csp_hap1_LG09_01754.1		NA	NA	NA	NA	NA	NA	NA	uncharacterized protein Pyn_38867 [Prunus yedoensis var. nudiflora]	Uncharacterized protein OS=Prunus yedoensis var. nudiflora OX=2094558 GN=Pyn_38867 PE=4 SV=1	NA	NA	NA	NA
Csp_hap1_LG09_01755.1		NA	NA	NA	NA	NA	NA	NA	PREDICTED: nuclear-pore anchor-like isoform X3 [Pyrus x bretschneideri]	Uncharacterized protein OS=Prunus persica OX=3760 GN=PRUPE_3G064000 PE=4 SV=1	NA	NA	NA	NA
Csp_hap1_LG09_01765.1	Probable inactive nicotinamidase At3g16190 OS=Arabidopsis thaliana OX=3702 GN=At3g16190 PE=2 SV=1	YIF1			catalytic activity(GO:0003824)| nucleic acid binding(GO:0003676)| RNA-DNA hybrid ribonuclease activity(GO:0004523)	NA	NA	NA	PREDICTED: probable inactive nicotinamidase At3g16190 isoform X3 [Pyrus x bretschneideri]	Uncharacterized protein OS=Prunus persica OX=3760 GN=PRUPE_3G064800 PE=4 SV=1	NA	NA	NA	NA
Csp_hap1_LG09_01765.1	Probable inactive nicotinamidase At3g16190 OS=Arabidopsis thaliana OX=3702 GN=At3g16190 PE=2 SV=1	RVT_3			catalytic activity(GO:0003824)| nucleic acid binding(GO:0003676)| RNA-DNA hybrid ribonuclease activity(GO:0004523)	NA	NA	NA	PREDICTED: probable inactive nicotinamidase At3g16190 isoform X3 [Pyrus x bretschneideri]	Uncharacterized protein OS=Prunus persica OX=3760 GN=PRUPE_3G064800 PE=4 SV=1	NA	NA	NA	NA
Csp_hap1_LG09_01765.1	Probable inactive nicotinamidase At3g16190 OS=Arabidopsis thaliana OX=3702 GN=At3g16190 PE=2 SV=1	Isochorismatase			catalytic activity(GO:0003824)| nucleic acid binding(GO:0003676)| RNA-DNA hybrid ribonuclease activity(GO:0004523)	NA	NA	NA	PREDICTED: probable inactive nicotinamidase At3g16190 isoform X3 [Pyrus x bretschneideri]	Uncharacterized protein OS=Prunus persica OX=3760 GN=PRUPE_3G064800 PE=4 SV=1	NA	NA	NA	NA
Csp_hap1_LG09_01768.1		NA	NA	NA	NA	NA	NA	NA			NA	NA	NA	NA
Csp_hap1_LG09_01774.1	Ethylene-responsive transcription factor 3 OS=Nicotiana tabacum OX=4097 GN=ERF3 PE=2 SV=1	AP2	regulation of transcription, DNA-templated(GO:0006355)		DNA-binding transcription factor activity(GO:0003700)	NA	NA	NA	PREDICTED: TMV resistance protein N-like isoform X1 [Pyrus x bretschneideri]	AP2 domain class transcription factor OS=Malus domestica OX=3750 GN=AP2D43 PE=2 SV=1	NA	NA	NA	NA
Csp_hap1_LG09_01780.1		NA	NA	NA	NA	NA	NA	NA	hypothetical protein TorRG33x02_067700 [Trema orientale]	Uncharacterized protein OS=Trema orientalis OX=63057 GN=TorRG33x02_067700 PE=4 SV=1	NA	NA	NA	NA
Csp_hap1_LG09_01783.1	Beta-glucosidase 11 OS=Oryza sativa subsp. japonica OX=39947 GN=BGLU11 PE=3 SV=2	Glyco_hydro_1	carbohydrate metabolic process(GO:0005975)		hydrolase activity, hydrolyzing O-glycosyl compounds(GO:0004553)	K01188	beta-glucosidase	ko00460:Cyanoamino acid metabolism|ko00500:Starch and sucrose metabolism|ko00940:Phenylpropanoid biosynthesis	PREDICTED: beta-glucosidase 12-like [Malus domestica]	Uncharacterized protein (Fragment) OS=Prunus persica OX=3760 GN=PRUPE_ppa023264mg PE=3 SV=1	KOG0626	Beta-glucosidase, lactase phlorizinhydrolase, and related proteins	[G]	Carbohydrate transport and metabolism
Csp_hap1_LG09_01797.1		NA	NA	NA	NA	NA	NA	NA			NA	NA	NA	NA
Csp_hap1_LG09_01799.1	60S ribosomal protein L37 (Fragment) OS=Solanum lycopersicum OX=4081 GN=RPL37 PE=2 SV=1	NA	NA	NA	NA	K02922	large subunit ribosomal protein L37e	ko03010:Ribosome	hypothetical protein TanjilG_30093 [Lupinus angustifolius]	Uncharacterized protein OS=Gossypium barbadense OX=3634 GN=GOBAR_DD09073 PE=4 SV=1	KOG3475	60S ribosomal protein L37	[J]	Translation, ribosomal structure and biogenesis
Csp_hap1_LG09_01810.1		NA	NA	NA	NA	NA	NA	NA			NA	NA	NA	NA
Csp_hap1_LG09_01812.1		NA	NA	NA	NA	NA	NA	NA			NA	NA	NA	NA
Csp_hap1_LG09_01816.1	Pentatricopeptide repeat-containing protein At3g16010 OS=Arabidopsis thaliana OX=3702 GN=At3g16010 PE=2 SV=1	PPR_2	NA	NA	NA	NA	NA	NA	PREDICTED: LOW QUALITY PROTEIN: pentatricopeptide repeat-containing protein At3g16010-like [Malus domestica]	Pentatricopeptide repeat-containing protein OS=Glycine soja OX=3848 GN=glysoja_030819 PE=4 SV=1	KOG4197	FOG: PPR repeat	[R]	General function prediction only
Csp_hap1_LG09_01816.1	Pentatricopeptide repeat-containing protein At3g16010 OS=Arabidopsis thaliana OX=3702 GN=At3g16010 PE=2 SV=1	PPR_1	NA	NA	NA	NA	NA	NA	PREDICTED: LOW QUALITY PROTEIN: pentatricopeptide repeat-containing protein At3g16010-like [Malus domestica]	Pentatricopeptide repeat-containing protein OS=Glycine soja OX=3848 GN=glysoja_030819 PE=4 SV=1	KOG4197	FOG: PPR repeat	[R]	General function prediction only
Csp_hap1_LG09_01816.1	Pentatricopeptide repeat-containing protein At3g16010 OS=Arabidopsis thaliana OX=3702 GN=At3g16010 PE=2 SV=1	PPR_2	NA	NA	NA	NA	NA	NA	PREDICTED: LOW QUALITY PROTEIN: pentatricopeptide repeat-containing protein At3g16010-like [Malus domestica]	Pentatricopeptide repeat-containing protein OS=Glycine soja OX=3848 GN=glysoja_030819 PE=4 SV=1	KOG4197	FOG: PPR repeat	[R]	General function prediction only
Csp_hap1_LG09_01816.1	Pentatricopeptide repeat-containing protein At3g16010 OS=Arabidopsis thaliana OX=3702 GN=At3g16010 PE=2 SV=1	PPR_2	NA	NA	NA	NA	NA	NA	PREDICTED: LOW QUALITY PROTEIN: pentatricopeptide repeat-containing protein At3g16010-like [Malus domestica]	Pentatricopeptide repeat-containing protein OS=Glycine soja OX=3848 GN=glysoja_030819 PE=4 SV=1	KOG4197	FOG: PPR repeat	[R]	General function prediction only
Csp_hap1_LG09_01821.1	Probable sulfate transporter 3.4 OS=Arabidopsis thaliana OX=3702 GN=SULTR3;4 PE=2 SV=1	Sulfate_transp	sulfate transport(GO:0008272)	integral component of membrane(GO:0016021)	sulfate transmembrane transporter activity(GO:0015116)	K17471	sulfate transporter 3	NA:NA	PREDICTED: probable sulfate transporter 3.4 [Pyrus x bretschneideri]	Uncharacterized protein OS=Prunus persica OX=3760 GN=PRUPE_3G072000 PE=3 SV=1	KOG0236	Sulfate/bicarbonate/oxalate exchanger SAT-1 and related transporters (SLC26 family)	[P]	Inorganic ion transport and metabolism
Csp_hap1_LG09_01835.1		NA	NA	NA	NA	NA	NA	NA	PREDICTED: uncharacterized protein LOC107881377 [Prunus mume]	Putative transposase tnp2 OS=Malus domestica OX=3750 PE=4 SV=1	NA	NA	NA	NA
Csp_hap1_LG09_01836.1		NA	NA	NA	NA	NA	NA	NA	uncharacterized protein LOC110757382 [Prunus avium]	Uncharacterized protein OS=Oryza sativa subsp. indica OX=39946 GN=OsI_26717 PE=4 SV=1	NA	NA	NA	NA
Csp_hap1_LG09_01845.1		NA	NA	NA	NA	NA	NA	NA			NA	NA	NA	NA
Csp_hap1_LG09_01848.1		NA	NA	NA	NA	NA	NA	NA			NA	NA	NA	NA
Csp_hap1_LG09_01851.1		NA	NA	NA	NA	NA	NA	NA			NA	NA	NA	NA
Csp_hap1_LG09_01853.1		NA	NA	NA	NA	NA	NA	NA	PREDICTED: E3 ubiquitin protein ligase RIE1 [Malus domestica]	Uncharacterized protein OS=Prunus yedoensis var. nudiflora OX=2094558 GN=Pyn_40563 PE=4 SV=1	KOG0800	FOG: Predicted E3 ubiquitin ligase	[O]	Posttranslational modification, protein turnover, chaperones
Csp_hap1_LG09_01855.1		NA	NA	NA	NA	NA	NA	NA	PREDICTED: uncharacterized protein LOC108169401 [Malus domestica]	Uncharacterized protein OS=Rosa chinensis OX=74649 GN=RchiOBHm_Chr2g0087391 PE=4 SV=1	NA	NA	NA	NA
Csp_hap1_LG09_01856.1		NA	NA	NA	NA	NA	NA	NA	PREDICTED: titin homolog [Malus domestica]	Uncharacterized protein OS=Rosa chinensis OX=74649 GN=RchiOBHm_Chr2g0137071 PE=4 SV=1	NA	NA	NA	NA
Csp_hap1_LG09_01857.1		NA	NA	NA	NA	NA	NA	NA	PREDICTED: titin homolog [Malus domestica]	Titin homolog OS=Prunus yedoensis var. nudiflora OX=2094558 GN=Pyn_31442 PE=4 SV=1	NA	NA	NA	NA
Csp_hap1_LG09_01859.1		NA	NA	NA	NA	NA	NA	NA	PREDICTED: bromodomain-containing protein DDB_G0278469-like [Pyrus x bretschneideri]		NA	NA	NA	NA
Csp_hap1_LG09_01866.1		NA	NA	NA	NA	NA	NA	NA	PREDICTED: inner membrane protein PPF-1, chloroplastic-like [Pyrus x bretschneideri]		NA	NA	NA	NA
Csp_hap1_LG09_01868.1		NA	NA	NA	NA	NA	NA	NA			NA	NA	NA	NA
Csp_hap1_LG09_01871.1	Cytochrome c oxidase subunit 5b-2, mitochondrial OS=Arabidopsis thaliana OX=3702 GN=COX5B-2 PE=1 SV=1	COX5B		mitochondrial envelope(GO:0005740)	cytochrome-c oxidase activity(GO:0004129)	K02265	cytochrome c oxidase subunit 5b	ko00190:Oxidative phosphorylation|ko04260:Cardiac muscle contraction	PREDICTED: cytochrome c oxidase subunit 5b-2, mitochondrial-like isoform X1 [Malus domestica]	Putative cytochrome c oxidase subunit 5b-like OS=Prunus yedoensis var. nudiflora OX=2094558 GN=Pyn_31454 PE=4 SV=1	KOG3352	Cytochrome c oxidase, subunit Vb/COX4	[C]	Energy production and conversion
Csp_hap1_LG09_01876.1		NA	NA	NA	NA	NA	NA	NA	PREDICTED: scarecrow-like protein 27 [Pyrus x bretschneideri]	Uncharacterized protein OS=Prunus persica OX=3760 GN=PRUPE_2G138400 PE=3 SV=1	NA	NA	NA	NA
Csp_hap1_LG09_01877.1	Tubulin alpha-1/alpha-2 chain OS=Volvox carteri OX=3067 GN=TUBA1 PE=3 SV=1	Tubulin_C	NA	NA	NA	K07374	tubulin alpha	ko04145:Phagosome|ko04210:Apoptosis|ko04540:Gap junction	tubulin alpha-3 chain-like [Dorcoceras hygrometricum]	Tubulin alpha-3 chain-like OS=Dorcoceras hygrometricum OX=472368 GN=F511_01435 PE=3 SV=1	KOG1376	Alpha tubulin	[Z]	Cytoskeleton
Csp_hap1_LG09_01878.1	Tubulin alpha-1 chain OS=Anemia phyllitidis OX=12940 GN=TUBA1 PE=2 SV=1	NA	NA	NA	NA	K07374	tubulin alpha	ko04145:Phagosome|ko04210:Apoptosis|ko04540:Gap junction	PREDICTED: tubulin alpha chain-like [Fragaria vesca subsp. vesca]	Tubulin alpha chain OS=Prunus persica OX=3760 GN=PRUPE_1G542600 PE=3 SV=1	KOG1376	Alpha tubulin	[Z]	Cytoskeleton
Csp_hap1_LG09_01886.1	TBC domain-containing protein C215.01 OS=Schizosaccharomyces pombe (strain 972 / ATCC 24843) OX=284812 GN=SPBC215.01 PE=3 SV=4	RabGAP-TBC	NA	NA	NA	K20165	TBC1 domain family member 2A	NA:NA	PREDICTED: growth hormone-regulated TBC protein 1-like [Nelumbo nucifera]	growth hormone-regulated TBC protein 1-like OS=Nelumbo nucifera OX=4432 GN=LOC104594164 PE=4 SV=1	KOG2058	Ypt/Rab GTPase activating protein	[U]	Intracellular trafficking, secretion, and vesicular transport
Csp_hap1_LG09_01887.1		NA	NA	NA	NA	NA	NA	NA	PREDICTED: Down syndrome critical region protein 3 homolog isoform X2 [Pyrus x bretschneideri]	Uncharacterized protein OS=Prunus persica OX=3760 GN=PRUPE_5G234100 PE=4 SV=1	KOG2717	Uncharacterized conserved protein with similarity to embryogenesis protein H beta 58 and VPS26	[R]	General function prediction only
Csp_hap1_LG09_01888.1		NA	NA	NA	NA	NA	NA	NA	PREDICTED: transcription factor BIM2-like isoform X1 [Malus domestica]	Uncharacterized protein OS=Prunus yedoensis var. nudiflora OX=2094558 GN=Pyn_14400 PE=4 SV=1	NA	NA	NA	NA
Csp_hap1_LG09_01890.1		NA	NA	NA	NA	K11593	eukaryotic translation initiation factor 2C	NA:NA	PREDICTED: protein argonaute 5-like isoform X1 [Malus domestica]	Uncharacterized protein OS=Prunus persica OX=3760 GN=PRUPE_6G115400 PE=3 SV=1	NA	NA	NA	NA
Csp_hap1_LG09_01891.1	Protein argonaute MEL1 OS=Oryza sativa subsp. japonica OX=39947 GN=MEL1 PE=2 SV=1	NA	NA	NA	NA	NA	NA	NA	PREDICTED: protein argonaute 5-like isoform X1 [Malus domestica]	protein argonaute 5 OS=Juglans regia OX=51240 GN=LOC109001082 PE=3 SV=1	KOG1041	Translation initiation factor 2C (eIF-2C) and related proteins	[J]	Translation, ribosomal structure and biogenesis
Csp_hap1_LG09_01892.1	Protein argonaute MEL1 OS=Oryza sativa subsp. japonica OX=39947 GN=MEL1 PE=2 SV=1	NA	NA	NA	NA	NA	NA	NA	PREDICTED: protein argonaute 5-like isoform X1 [Malus domestica]	protein argonaute 5 OS=Juglans regia OX=51240 GN=LOC109001082 PE=3 SV=1	KOG1041	Translation initiation factor 2C (eIF-2C) and related proteins	[J]	Translation, ribosomal structure and biogenesis
Csp_hap1_LG09_01894.1	Protein argonaute MEL1 OS=Oryza sativa subsp. japonica OX=39947 GN=MEL1 PE=2 SV=1	NA	NA	NA	NA	NA	NA	NA	PREDICTED: protein argonaute 5-like isoform X1 [Malus domestica]	protein argonaute 5 OS=Juglans regia OX=51240 GN=LOC109001082 PE=3 SV=1	KOG1041	Translation initiation factor 2C (eIF-2C) and related proteins	[J]	Translation, ribosomal structure and biogenesis
Csp_hap1_LG09_01896.1		NA	NA	NA	NA	NA	NA	NA			NA	NA	NA	NA
Csp_hap1_LG09_01899.1		NA	NA	NA	NA	NA	NA	NA	PREDICTED: uncharacterized mitochondrial protein AtMg00810-like [Malus domestica]	Uncharacterized protein OS=Vitis vinifera OX=29760 GN=VITISV_033739 PE=4 SV=1	KOG0017	FOG: Transposon-encoded proteins with TYA, reverse transcriptase, integrase domains in various combinations	[R]	General function prediction only
Csp_hap1_LG09_01920.1		NA	NA	NA	NA	NA	NA	NA			NA	NA	NA	NA
Csp_hap1_LG09_01921.1	18.1 kDa class I heat shock protein (Fragment) OS=Medicago sativa OX=3879 GN=HSP18.1 PE=2 SV=1	HSP20	NA	NA	NA	K13993	HSP20 family protein	ko04141:Protein processing in endoplasmic reticulum	heat shock protein 17.5 [Malus domestica]	Heat shock protein 17.5 OS=Malus domestica OX=3750 PE=2 SV=1	KOG0710	Molecular chaperone (small heat-shock protein Hsp26/Hsp42)	[O]	Posttranslational modification, protein turnover, chaperones
Csp_hap1_LG09_01936.1		NA	NA	NA	NA	NA	NA	NA	PREDICTED: uncharacterized protein LOC108170639 [Malus domestica]	Uncharacterized protein OS=Fagus sylvatica OX=28930 GN=FSB_LOCUS42607 PE=4 SV=1	KOG0017	FOG: Transposon-encoded proteins with TYA, reverse transcriptase, integrase domains in various combinations	[R]	General function prediction only
Csp_hap1_LG09_01938.1	60S ribosomal protein L7-3 OS=Arabidopsis thaliana OX=3702 GN=RPL7C PE=2 SV=1	NA	NA	NA	NA	K02937	large subunit ribosomal protein L7e	ko03010:Ribosome	PREDICTED: 60S ribosomal protein L7-1 [Malus domestica]	Uncharacterized protein OS=Prunus persica OX=3760 GN=PRUPE_3G096800 PE=4 SV=1	KOG3184	60S ribosomal protein L7	[J]	Translation, ribosomal structure and biogenesis
Csp_hap1_LG09_01939.1		NA	NA	NA	NA	NA	NA	NA	PREDICTED: uncharacterized protein LOC103454376 [Malus domestica]		NA	NA	NA	NA
Csp_hap1_LG09_01951.1		NA	NA	NA	NA	NA	NA	NA	PREDICTED: switch 2-like [Malus domestica]		NA	NA	NA	NA
Csp_hap1_LG09_01983.1		NA	NA	NA	NA	NA	NA	NA			NA	NA	NA	NA
Csp_hap1_LG09_01985.1		NA	NA	NA	NA	K12670	oligosaccharyltransferase complex subunit beta	ko00510:N-Glycan biosynthesis|ko00513:Various types of N-glycan biosynthesis|ko04141:Protein processing in endoplasmic reticulum	PREDICTED: dolichyl-diphosphooligosaccharide--protein glycosyltransferase 48 kDa subunit-like isoform X2 [Malus domestica]	Dolichyl-diphosphooligosaccharide--protein glycosyltransferase 48 kDa subunit OS=Prunus persica OX=3760 GN=PRUPE_8G102600 PE=3 SV=1	KOG2754	Oligosaccharyltransferase, beta subunit	[O]	Posttranslational modification, protein turnover, chaperones
Csp_hap1_LG09_01991.1		NA	NA	NA	NA	NA	NA	NA	PREDICTED: BAG family molecular chaperone regulator 6 isoform X1 [Malus domestica]	Uncharacterized protein OS=Prunus persica OX=3760 GN=PRUPE_ppa000511mg PE=4 SV=1	NA	NA	NA	NA
Csp_hap1_LG09_01994.1		NA	NA	NA	NA	NA	NA	NA			NA	NA	NA	NA
Csp_hap1_LG09_01995.1		Transposase_21	NA	NA	NA	NA	NA	NA	uncharacterized protein LOC110757301 [Prunus avium]	uncharacterized protein LOC109004665 OS=Juglans regia OX=51240 GN=LOC109004665 PE=4 SV=1	NA	NA	NA	NA
Csp_hap1_LG09_01997.1	ATPase ARSA2 OS=Chlamydomonas reinhardtii OX=3055 GN=ARSA2 PE=1 SV=2	ArsA_ATPase	NA	NA	NA	K01551	arsenite/tail-anchored protein-transporting ATPase	NA:NA	PREDICTED: ATPase GET3 isoform X1 [Malus domestica]	ATPase OS=Prunus persica OX=3760 GN=PRUPE_2G153000 PE=3 SV=1	KOG2825	Putative arsenite-translocating ATPase	[P]	Inorganic ion transport and metabolism
Csp_hap1_LG09_01999.1	Katanin p60 ATPase-containing subunit A-like 2 OS=Homo sapiens OX=9606 GN=KATNAL2 PE=1 SV=3	NA	NA	NA	NA	K07767	katanin p60 ATPase-containing subunit A1	NA:NA	PREDICTED: katanin p60 ATPase-containing subunit A-like 2 isoform X1 [Malus domestica]	Uncharacterized protein (Fragment) OS=Prunus persica OX=3760 GN=PRUPE_ppa018500mg PE=4 SV=1	KOG0738	AAA+-type ATPase	[O]	Posttranslational modification, protein turnover, chaperones
Csp_hap1_LG09_02003.1		NA	NA	NA	NA	NA	NA	NA	hypothetical protein Pyn_30211 [Prunus yedoensis var. nudiflora]	Uncharacterized protein OS=Prunus yedoensis var. nudiflora OX=2094558 GN=Pyn_30211 PE=4 SV=1	NA	NA	NA	NA
Csp_hap1_LG09_02005.1	Putative AC transposase OS=Zea mays OX=4577 PE=2 SV=2	Dimer_Tnp_hAT			DNA binding(GO:0003677)| protein dimerization activity(GO:0046983)	NA	NA	NA	PREDICTED: uncharacterized protein LOC103958960 [Pyrus x bretschneideri]	Putative HAT dimerization domain, ribonuclease H-like domain, hAT-like transposase, RNase-H OS=Rosa chinensis OX=74649 GN=RchiOBHm_Chr5g0007101 PE=4 SV=1	KOG1121	Tam3-transposase (Ac family)	[L]	Replication, recombination and repair
Csp_hap1_LG09_02005.1	Putative AC transposase OS=Zea mays OX=4577 PE=2 SV=2	DUF4413			DNA binding(GO:0003677)| protein dimerization activity(GO:0046983)	NA	NA	NA	PREDICTED: uncharacterized protein LOC103958960 [Pyrus x bretschneideri]	Putative HAT dimerization domain, ribonuclease H-like domain, hAT-like transposase, RNase-H OS=Rosa chinensis OX=74649 GN=RchiOBHm_Chr5g0007101 PE=4 SV=1	KOG1121	Tam3-transposase (Ac family)	[L]	Replication, recombination and repair
Csp_hap1_LG09_02006.1	Ribulose bisphosphate carboxylase/oxygenase activase, chloroplastic OS=Oryza sativa subsp. japonica OX=39947 GN=RCA PE=1 SV=2	AAA			ATP binding(GO:0005524)	NA	NA	NA	PREDICTED: ribulose bisphosphate carboxylase/oxygenase activase, chloroplastic [Pyrus x bretschneideri]	Uncharacterized protein OS=Prunus persica OX=3760 GN=PRUPE_3G107000 PE=4 SV=1	KOG0651	26S proteasome regulatory complex, ATPase RPT4	[O]	Posttranslational modification, protein turnover, chaperones
Csp_hap1_LG09_02016.1	Clathrin heavy chain 1 OS=Oryza sativa subsp. japonica OX=39947 GN=Os11g0104900 PE=3 SV=1	Clathrin	intracellular protein transport(GO:0006886)| vesicle-mediated transport(GO:0016192)			K04646	clathrin heavy chain	ko04142:Lysosome|ko04144:Endocytosis|ko04721:Synaptic vesicle cycle|ko04961:Endocrine and other factor-regulated calcium reabsorption	PREDICTED: clathrin heavy chain 1 [Malus domestica]	Clathrin heavy chain OS=Prunus persica OX=3760 GN=PRUPE_2G252300 PE=3 SV=1	KOG0985	Vesicle coat protein clathrin, heavy chain	[U]	Intracellular trafficking, secretion, and vesicular transport
Csp_hap1_LG09_02041.1		RVT_3			nucleic acid binding(GO:0003676)| RNA-DNA hybrid ribonuclease activity(GO:0004523)	NA	NA	NA	PREDICTED: uncharacterized protein LOC108173016 [Malus domestica]	Uncharacterized protein (Fragment) OS=Prunus persica OX=3760 GN=PRUPE_1G162400 PE=4 SV=1	NA	NA	NA	NA
Csp_hap1_LG09_02054.1		NA	NA	NA	NA	NA	NA	NA			NA	NA	NA	NA
Csp_hap1_LG09_02075.1		NA	NA	NA	NA	NA	NA	NA			NA	NA	NA	NA
Csp_hap1_LG09_02088.1		NA	NA	NA	NA	NA	NA	NA	PREDICTED: uncharacterized protein LOC103449714 [Malus domestica]	Uncharacterized protein OS=Cephalotus follicularis OX=3775 GN=CFOL_v3_31588 PE=4 SV=1	NA	NA	NA	NA
Csp_hap1_LG09_02095.1		NA	NA	NA	NA	NA	NA	NA			NA	NA	NA	NA
Csp_hap1_LG09_02132.1		NA	NA	NA	NA	NA	NA	NA			NA	NA	NA	NA
Csp_hap1_LG09_02146.1		NA	NA	NA	NA	NA	NA	NA			NA	NA	NA	NA
Csp_hap1_LG09_02151.1		NA	NA	NA	NA	NA	NA	NA			NA	NA	NA	NA
Csp_hap1_LG09_02179.1		Plant_tran			hydrolase activity, acting on ester bonds(GO:0016788)	NA	NA	NA	PREDICTED: uncharacterized protein LOC103955568 [Pyrus x bretschneideri]	Uncharacterized protein OS=Brassica oleracea var. oleracea OX=109376 PE=4 SV=1	NA	NA	NA	NA
Csp_hap1_LG09_02194.1		NA	NA	NA	NA	NA	NA	NA	PREDICTED: uncharacterized protein LOC103452416 [Malus domestica]	Uncharacterized protein (Fragment) OS=Prunus persica OX=3760 GN=PRUPE_ppa017266mg PE=4 SV=1	KOG1075	FOG: Reverse transcriptase	[R]	General function prediction only
Csp_hap1_LG09_02214.1		NA	NA	NA	NA	NA	NA	NA			NA	NA	NA	NA
Csp_hap1_LG09_02249.1		NA	NA	NA	NA	NA	NA	NA			NA	NA	NA	NA
Csp_hap1_LG09_02258.1		NA	NA	NA	NA	NA	NA	NA			NA	NA	NA	NA
Csp_hap1_LG09_02333.1		NA	NA	NA	NA	NA	NA	NA			NA	NA	NA	NA
Csp_hap1_LG09_02334.1		NA	NA	NA	NA	NA	NA	NA	PREDICTED: stomatin-like protein 2, mitochondrial [Malus domestica]		NA	NA	NA	NA
Csp_hap1_LG09_02336.1		NA	NA	NA	NA	NA	NA	NA			NA	NA	NA	NA
Csp_hap1_LG09_02338.1		NA	NA	NA	NA	NA	NA	NA			NA	NA	NA	NA
Csp_hap1_LG09_02339.1		NA	NA	NA	NA	NA	NA	NA			NA	NA	NA	NA
Csp_hap1_LG09_02367.1		NA	NA	NA	NA	NA	NA	NA			NA	NA	NA	NA
Csp_hap1_LG09_02400.1		NA	NA	NA	NA	NA	NA	NA			NA	NA	NA	NA
Csp_hap1_LG09_02409.1	7-deoxyloganetin glucosyltransferase OS=Catharanthus roseus OX=4058 GN=UGT85A23 PE=1 SV=1	NA	NA	NA	NA	NA	NA	NA	PREDICTED: 7-deoxyloganetin glucosyltransferase-like [Malus domestica]	Glycosyltransferase OS=Prunus yedoensis var. nudiflora OX=2094558 GN=Pyn_33653 PE=3 SV=1	KOG1192	UDP-glucuronosyl and UDP-glucosyl transferase	[C]	Energy production and conversion
Csp_hap1_LG09_02414.1		NA	NA	NA	NA	NA	NA	NA			NA	NA	NA	NA
Csp_hap1_LG09_02440.1		NA	NA	NA	NA	NA	NA	NA			NA	NA	NA	NA
Csp_hap1_LG09_02442.1		NA	NA	NA	NA	NA	NA	NA	PREDICTED: protein NIM1-INTERACTING 1 [Pyrus x bretschneideri]		NA	NA	NA	NA
Csp_hap1_LG09_02465.1		NA	NA	NA	NA	NA	NA	NA			NA	NA	NA	NA
Csp_hap1_LG09_02484.1		NA	NA	NA	NA	NA	NA	NA			NA	NA	NA	NA
Csp_hap1_LG09_02494.1		NA	NA	NA	NA	NA	NA	NA			NA	NA	NA	NA
Csp_hap1_LG10_00040.1	TMV resistance protein N OS=Nicotiana glutinosa OX=35889 GN=N PE=1 SV=1	TIR	signal transduction(GO:0007165)		protein binding(GO:0005515)	NA	NA	NA	PREDICTED: TMV resistance protein N-like isoform X1 [Malus domestica]	Putative TIR domain, P-loop containing nucleoside triphosphate hydrolase OS=Rosa chinensis OX=74649 GN=RchiOBHm_Chr6g0272741 PE=4 SV=1	NA	NA	NA	NA
Csp_hap1_LG10_00077.1		NA	NA	NA	NA	NA	NA	NA			NA	NA	NA	NA
Csp_hap1_LG10_00089.1	L-type lectin-domain containing receptor kinase S.6 OS=Arabidopsis thaliana OX=3702 GN=LECRKS6 PE=2 SV=1	Pkinase	protein phosphorylation(GO:0006468)		ATP binding(GO:0005524)| protein kinase activity(GO:0004672)	NA	NA	NA	PREDICTED: L-type lectin-domain containing receptor kinase S.6 [Pyrus x bretschneideri]	Uncharacterized protein OS=Prunus persica OX=3760 GN=PRUPE_8G022700 PE=4 SV=1	KOG1187	Serine/threonine protein kinase	[T]	Signal transduction mechanisms
Csp_hap1_LG10_00096.1		NA	NA	NA	NA	NA	NA	NA			NA	NA	NA	NA
Csp_hap1_LG10_00101.1	Ras-related protein RIC2 OS=Oryza sativa subsp. japonica OX=39947 GN=RIC2 PE=2 SV=2	Ras			GTP binding(GO:0005525)| GTPase activity(GO:0003924)	NA	NA	NA	hypothetical protein POPTR_011G070200v3, partial [Populus trichocarpa]	Uncharacterized protein (Fragment) OS=Populus trichocarpa OX=3694 GN=POPTR_011G070200v3 PE=4 SV=1	KOG0087	GTPase Rab11/YPT3, small G protein superfamily	[U]	Intracellular trafficking, secretion, and vesicular transport
Csp_hap1_LG10_00108.1	Protein MKS1 OS=Arabidopsis thaliana OX=3702 GN=MKS1 PE=1 SV=2	VQ	NA	NA	NA	NA	NA	NA	PREDICTED: protein MKS1 [Malus domestica]	Uncharacterized protein OS=Prunus persica OX=3760 GN=PRUPE_ppa026048mg PE=4 SV=1	NA	NA	NA	NA
Csp_hap1_LG10_00109.1		NA	NA	NA	NA	NA	NA	NA	PREDICTED: protein MKS1-like [Pyrus x bretschneideri]	Uncharacterized protein OS=Prunus persica OX=3760 GN=PRUPE_ppa026048mg PE=4 SV=1	NA	NA	NA	NA
Csp_hap1_LG10_00111.1	L-type lectin-domain containing receptor kinase S.6 OS=Arabidopsis thaliana OX=3702 GN=LECRKS6 PE=2 SV=1	NA	NA	NA	NA	NA	NA	NA	PREDICTED: L-type lectin-domain containing receptor kinase S.6 [Pyrus x bretschneideri]	Uncharacterized protein OS=Rosa chinensis OX=74649 GN=RchiOBHm_Chr7g0230531 PE=4 SV=1	KOG1187	Serine/threonine protein kinase	[T]	Signal transduction mechanisms
Csp_hap1_LG10_00124.1	TMV resistance protein N OS=Nicotiana glutinosa OX=35889 GN=N PE=1 SV=1	TIR	signal transduction(GO:0007165)		ADP binding(GO:0043531)| protein binding(GO:0005515)	NA	NA	NA	PREDICTED: TMV resistance protein N-like [Pyrus x bretschneideri]	Uncharacterized protein OS=Prunus persica OX=3760 GN=PRUPE_8G022800 PE=4 SV=1	NA	NA	NA	NA
Csp_hap1_LG10_00124.1	TMV resistance protein N OS=Nicotiana glutinosa OX=35889 GN=N PE=1 SV=1	NB-ARC	signal transduction(GO:0007165)		ADP binding(GO:0043531)| protein binding(GO:0005515)	NA	NA	NA	PREDICTED: TMV resistance protein N-like [Pyrus x bretschneideri]	Uncharacterized protein OS=Prunus persica OX=3760 GN=PRUPE_8G022800 PE=4 SV=1	NA	NA	NA	NA
Csp_hap1_LG10_00174.1		NA	NA	NA	NA	NA	NA	NA			NA	NA	NA	NA
Csp_hap1_LG10_00182.1		NA	NA	NA	NA	NA	NA	NA	PREDICTED: glycine-rich RNA-binding protein 5, mitochondrial-like [Malus domestica]		NA	NA	NA	NA
Csp_hap1_LG10_00213.1		NA	NA	NA	NA	NA	NA	NA			NA	NA	NA	NA
Csp_hap1_LG10_00222.1		NA	NA	NA	NA	NA	NA	NA			NA	NA	NA	NA
Csp_hap1_LG10_00226.1		NA	NA	NA	NA	NA	NA	NA			NA	NA	NA	NA
Csp_hap1_LG10_00257.1		NA	NA	NA	NA	NA	NA	NA			NA	NA	NA	NA
Csp_hap1_LG10_00282.1		NA	NA	NA	NA	NA	NA	NA	PREDICTED: uncharacterized protein LOC103429796 [Malus domestica]		NA	NA	NA	NA
Csp_hap1_LG10_00290.1		NA	NA	NA	NA	NA	NA	NA			NA	NA	NA	NA
Csp_hap1_LG10_00295.1		NA	NA	NA	NA	NA	NA	NA			NA	NA	NA	NA
Csp_hap1_LG10_00324.1	Organellar oligopeptidase A, chloroplastic/mitochondrial OS=Arabidopsis thaliana OX=3702 GN=OOP PE=1 SV=1	NA	NA	NA	NA	K01414	oligopeptidase A	NA:NA	PREDICTED: probable cytosolic oligopeptidase A [Pyrus x bretschneideri]	Putative cytosolic oligopeptidase A OS=Prunus yedoensis var. nudiflora OX=2094558 GN=Pyn_05601 PE=3 SV=1	KOG2089	Metalloendopeptidase family - saccharolysin & thimet oligopeptidase	[O]	Posttranslational modification, protein turnover, chaperones
Csp_hap1_LG10_00332.1		NA	NA	NA	NA	NA	NA	NA	PREDICTED: uncharacterized protein LOC103412027 [Malus domestica]		NA	NA	NA	NA
Csp_hap1_LG10_00337.1		NA	NA	NA	NA	NA	NA	NA			NA	NA	NA	NA
Csp_hap1_LG10_00342.1	Probable disease resistance protein RPP1 OS=Arabidopsis thaliana OX=3702 GN=RPP1 PE=2 SV=1	TIR	signal transduction(GO:0007165)		protein binding(GO:0005515)	NA	NA	NA	PREDICTED: TMV resistance protein N-like isoform X1 [Malus domestica]	Uncharacterized protein OS=Fagus sylvatica OX=28930 GN=FSB_LOCUS21341 PE=4 SV=1	NA	NA	NA	NA
Csp_hap1_LG10_00343.1	Disease resistance protein RML1B OS=Arabidopsis thaliana OX=3702 GN=RLM1B PE=2 SV=1	TIR	signal transduction(GO:0007165)		protein binding(GO:0005515)	NA	NA	NA	PREDICTED: TMV resistance protein N-like isoform X1 [Malus domestica]	Uncharacterized protein (Fragment) OS=Populus trichocarpa OX=3694 GN=POPTR_012G135700v3 PE=4 SV=1	NA	NA	NA	NA
Csp_hap1_LG10_00425.1	Probable ribosome-binding factor A, chloroplastic OS=Arabidopsis thaliana OX=3702 GN=At4g34730 PE=2 SV=2	NA	NA	NA	NA	K02834	ribosome-binding factor A	NA:NA	PREDICTED: probable ribosome-binding factor A, chloroplastic [Pyrus x bretschneideri]	Uncharacterized protein OS=Prunus persica OX=3760 GN=PRUPE_8G082300 PE=3 SV=1	NA	NA	NA	NA
Csp_hap1_LG10_00426.1		NA	NA	NA	NA	NA	NA	NA			NA	NA	NA	NA
Csp_hap1_LG10_00447.1		zf-CCHC			nucleic acid binding(GO:0003676)| zinc ion binding(GO:0008270)	NA	NA	NA	Zinc finger, CCHC-type [Parasponia andersonii]	Zinc finger, CCHC-type OS=Trema orientalis OX=63057 GN=TorRG33x02_043120 PE=4 SV=1	NA	NA	NA	NA
Csp_hap1_LG10_00447.1		zf-CCHC			nucleic acid binding(GO:0003676)| zinc ion binding(GO:0008270)	NA	NA	NA	Zinc finger, CCHC-type [Parasponia andersonii]	Zinc finger, CCHC-type OS=Trema orientalis OX=63057 GN=TorRG33x02_043120 PE=4 SV=1	NA	NA	NA	NA
Csp_hap1_LG10_00447.1		zf-CCHC			nucleic acid binding(GO:0003676)| zinc ion binding(GO:0008270)	NA	NA	NA	Zinc finger, CCHC-type [Parasponia andersonii]	Zinc finger, CCHC-type OS=Trema orientalis OX=63057 GN=TorRG33x02_043120 PE=4 SV=1	NA	NA	NA	NA
Csp_hap1_LG10_00447.1		zf-CCHC			nucleic acid binding(GO:0003676)| zinc ion binding(GO:0008270)	NA	NA	NA	Zinc finger, CCHC-type [Parasponia andersonii]	Zinc finger, CCHC-type OS=Trema orientalis OX=63057 GN=TorRG33x02_043120 PE=4 SV=1	NA	NA	NA	NA
Csp_hap1_LG10_00447.1		zf-CCHC			nucleic acid binding(GO:0003676)| zinc ion binding(GO:0008270)	NA	NA	NA	Zinc finger, CCHC-type [Parasponia andersonii]	Zinc finger, CCHC-type OS=Trema orientalis OX=63057 GN=TorRG33x02_043120 PE=4 SV=1	NA	NA	NA	NA
Csp_hap1_LG10_00447.1		zf-CCHC			nucleic acid binding(GO:0003676)| zinc ion binding(GO:0008270)	NA	NA	NA	Zinc finger, CCHC-type [Parasponia andersonii]	Zinc finger, CCHC-type OS=Trema orientalis OX=63057 GN=TorRG33x02_043120 PE=4 SV=1	NA	NA	NA	NA
Csp_hap1_LG10_00447.1		zf-CCHC			nucleic acid binding(GO:0003676)| zinc ion binding(GO:0008270)	NA	NA	NA	Zinc finger, CCHC-type [Parasponia andersonii]	Zinc finger, CCHC-type OS=Trema orientalis OX=63057 GN=TorRG33x02_043120 PE=4 SV=1	NA	NA	NA	NA
Csp_hap1_LG10_00450.1		NA	NA	NA	NA	NA	NA	NA			NA	NA	NA	NA
Csp_hap1_LG10_00453.1		NA	NA	NA	NA	NA	NA	NA			NA	NA	NA	NA
Csp_hap1_LG10_00458.1	Uncharacterized mitochondrial protein AtMg00310 OS=Arabidopsis thaliana OX=3702 GN=AtMg00310 PE=4 SV=1	RVT_3			RNA-DNA hybrid ribonuclease activity(GO:0004523)| nucleic acid binding(GO:0003676)	NA	NA	NA	uncharacterized protein LOC112028598 [Quercus suber]	Uncharacterized protein OS=Prunus persica OX=3760 GN=PRUPE_ppa016553mg PE=4 SV=1	KOG1075	FOG: Reverse transcriptase	[R]	General function prediction only
Csp_hap1_LG10_00482.1		NA	NA	NA	NA	NA	NA	NA			NA	NA	NA	NA
Csp_hap1_LG10_00485.1	SKP1-like protein 4 OS=Arabidopsis thaliana OX=3702 GN=ASK4 PE=1 SV=1	Skp1_POZ	ubiquitin-dependent protein catabolic process(GO:0006511)			K03094	S-phase kinase-associated protein 1	ko04110:Cell cycle|ko04111:Cell cycle - yeast|ko04114:Oocyte meiosis|ko04120:Ubiquitin mediated proteolysis|ko04141:Protein processing in endoplasmic reticulum|ko04310:Wnt signaling pathway|ko04341:Hedgehog signaling pathway - fly|ko04350:TGF-beta signaling pathway|ko04710:Circadian rhythm	PREDICTED: SKP1-like protein 1A [Pyrus x bretschneideri]	S-phase kinase-associated protein 1-like protein 3 OS=Malus hupehensis OX=106556 GN=SKP1-3 PE=2 SV=1	KOG1724	SCF ubiquitin ligase, Skp1 component	[O]	Posttranslational modification, protein turnover, chaperones
Csp_hap1_LG10_00496.1		NA	NA	NA	NA	NA	NA	NA			NA	NA	NA	NA
Csp_hap1_LG10_00506.1	Uncharacterized mitochondrial protein AtMg00810 OS=Arabidopsis thaliana OX=3702 GN=AtMg00810 PE=4 SV=1	NA	NA	NA	NA	NA	NA	NA	PREDICTED: uncharacterized mitochondrial protein AtMg00810-like [Malus domestica]	Retrovirus-related Pol polyprotein from transposon TNT 1-94 (Fragment) OS=Cajanus cajan OX=3821 GN=KK1_020152 PE=4 SV=1	KOG0017	FOG: Transposon-encoded proteins with TYA, reverse transcriptase, integrase domains in various combinations	[R]	General function prediction only
Csp_hap1_LG10_00534.1		RVT_1	NA	NA	NA	NA	NA	NA	uncharacterized protein LOC112203389 [Rosa chinensis]	Uncharacterized protein OS=Fagus sylvatica OX=28930 GN=FSB_LOCUS27130 PE=4 SV=1	KOG1075	FOG: Reverse transcriptase	[R]	General function prediction only
Csp_hap1_LG10_00538.1		NA	NA	NA	NA	NA	NA	NA	PREDICTED: uncharacterized protein LOC108174535 [Malus domestica]		NA	NA	NA	NA
Csp_hap1_LG10_00540.1		NA	NA	NA	NA	NA	NA	NA			NA	NA	NA	NA
Csp_hap1_LG10_00552.1		NA	NA	NA	NA	NA	NA	NA			NA	NA	NA	NA
Csp_hap1_LG10_00554.1		RVT_3			RNA-DNA hybrid ribonuclease activity(GO:0004523)| nucleic acid binding(GO:0003676)	NA	NA	NA	PREDICTED: uncharacterized protein LOC108170597 [Malus domestica]	Uncharacterized protein OS=Prunus yedoensis var. nudiflora OX=2094558 GN=Pyn_03668 PE=4 SV=1	NA	NA	NA	NA
Csp_hap1_LG10_00562.1		NA	NA	NA	NA	NA	NA	NA			NA	NA	NA	NA
Csp_hap1_LG10_00593.1	31 kDa ribonucleoprotein, chloroplastic OS=Nicotiana sylvestris OX=4096 PE=1 SV=1	RRM_1			nucleic acid binding(GO:0003676)	NA	NA	NA	PREDICTED: 28 kDa ribonucleoprotein, chloroplastic-like [Pyrus x bretschneideri]	Uncharacterized protein OS=Prunus persica OX=3760 GN=PRUPE_3G295800 PE=4 SV=1	KOG0118	FOG: RRM domain	[R]	General function prediction only
Csp_hap1_LG10_00610.1		NA	NA	NA	NA	NA	NA	NA			NA	NA	NA	NA
Csp_hap1_LG10_00634.1		NA	NA	NA	NA	NA	NA	NA	PREDICTED: LEAF RUST 10 DISEASE-RESISTANCE LOCUS RECEPTOR-LIKE PROTEIN KINASE-like 2.5, partial [Pyrus x bretschneideri]	Uncharacterized protein OS=Prunus persica OX=3760 GN=PRUPE_5G001000 PE=4 SV=1	NA	NA	NA	NA
Csp_hap1_LG10_00639.1		NA	NA	NA	NA	NA	NA	NA	PREDICTED: uncharacterized protein LOC108173936 [Malus domestica]	UBN2 domain-containing protein OS=Cephalotus follicularis OX=3775 GN=CFOL_v3_28762 PE=4 SV=1	NA	NA	NA	NA
Csp_hap1_LG10_00641.1		NA	NA	NA	NA	NA	NA	NA			NA	NA	NA	NA
Csp_hap1_LG10_00662.1		NA	NA	NA	NA	NA	NA	NA			NA	NA	NA	NA
Csp_hap1_LG10_00672.1		NA	NA	NA	NA	NA	NA	NA			NA	NA	NA	NA
Csp_hap1_LG10_00677.1		NA	NA	NA	NA	NA	NA	NA	PREDICTED: transposon Tf2-1 polyprotein [Malus domestica]		NA	NA	NA	NA
Csp_hap1_LG10_00692.1		NA	NA	NA	NA	NA	NA	NA			NA	NA	NA	NA
Csp_hap1_LG10_00711.1		Plant_tran			hydrolase activity, acting on ester bonds(GO:0016788)	NA	NA	NA	PREDICTED: putative nuclease HARBI1, partial [Pyrus x bretschneideri]	Uncharacterized protein OS=Prunus persica OX=3760 PE=4 SV=1	NA	NA	NA	NA
Csp_hap1_LG10_00734.1		DUF659	NA	NA	NA	NA	NA	NA	PREDICTED: uncharacterized protein LOC103331758 [Prunus mume]	Uncharacterized protein OS=Prunus persica OX=3760 GN=PRUPE_ppb013353mg PE=4 SV=1	NA	NA	NA	NA
Csp_hap1_LG10_00753.1		NA	NA	NA	NA	NA	NA	NA	PREDICTED: uncharacterized protein LOC108172110 [Malus domestica]	Uncharacterized protein OS=Prunus persica OX=3760 GN=PRUPE_ppa021345mg PE=4 SV=1	KOG1075	FOG: Reverse transcriptase	[R]	General function prediction only
Csp_hap1_LG10_00754.1		NA	NA	NA	NA	NA	NA	NA	PREDICTED: uncharacterized protein LOC108172110 [Malus domestica]	Uncharacterized protein OS=Prunus persica OX=3760 GN=PRUPE_ppa021345mg PE=4 SV=1	KOG1075	FOG: Reverse transcriptase	[R]	General function prediction only
Csp_hap1_LG10_00767.1		NA	NA	NA	NA	NA	NA	NA			NA	NA	NA	NA
Csp_hap1_LG10_00793.1	Probable N-acetyltransferase HLS1 OS=Arabidopsis thaliana OX=3702 GN=HLS1 PE=1 SV=1	NA	NA	NA	NA	NA	NA	NA	PREDICTED: probable N-acetyltransferase HLS1-like [Fragaria vesca subsp. vesca]	Uncharacterized protein OS=Prunus persica OX=3760 GN=PRUPE_8G142200 PE=4 SV=1	NA	NA	NA	NA
Csp_hap1_LG10_00798.1		NA	NA	NA	NA	NA	NA	NA			NA	NA	NA	NA
Csp_hap1_LG10_00808.1		DUF936	NA	NA	NA	NA	NA	NA	hypothetical protein Pyn_31857 [Prunus yedoensis var. nudiflora]	Uncharacterized protein OS=Prunus yedoensis var. nudiflora OX=2094558 GN=Pyn_31857 PE=4 SV=1	NA	NA	NA	NA
Csp_hap1_LG10_00821.1		NA	NA	NA	NA	NA	NA	NA	PREDICTED: uncharacterized protein LOC103448069 [Malus domestica]	Uncharacterized protein OS=Acetobacter malorum OX=178901 GN=AmDm5_1575 PE=4 SV=1	NA	NA	NA	NA
Csp_hap1_LG10_00830.1	Retrovirus-related Pol polyprotein from transposon RE1 OS=Arabidopsis thaliana OX=3702 GN=RE1 PE=2 SV=1	NA	NA	NA	NA	NA	NA	NA	uncharacterized protein LOC109949718 [Prunus persica]	Uncharacterized protein OS=Fagus sylvatica OX=28930 GN=FSB_LOCUS10692 PE=4 SV=1	KOG0017	FOG: Transposon-encoded proteins with TYA, reverse transcriptase, integrase domains in various combinations	[R]	General function prediction only
Csp_hap1_LG10_00835.1		NA	NA	NA	NA	NA	NA	NA			NA	NA	NA	NA
Csp_hap1_LG10_00847.1		NA	NA	NA	NA	NA	NA	NA	PREDICTED: aldehyde dehydrogenase family 2 member C4-like [Malus domestica]		NA	NA	NA	NA
Csp_hap1_LG10_00885.1		NA	NA	NA	NA	NA	NA	NA	PREDICTED: LOW QUALITY PROTEIN: transcriptional regulator STERILE APETALA-like [Malus domestica]	transcriptional regulator STERILE APETALA OS=Juglans regia OX=51240 GN=LOC108982082 PE=4 SV=1	NA	NA	NA	NA
Csp_hap1_LG10_00890.1		NA	NA	NA	NA	NA	NA	NA			NA	NA	NA	NA
Csp_hap1_LG10_00916.1		NA	NA	NA	NA	NA	NA	NA			NA	NA	NA	NA
Csp_hap1_LG10_00934.1		NA	NA	NA	NA	NA	NA	NA			NA	NA	NA	NA
Csp_hap1_LG10_00938.1		NA	NA	NA	NA	NA	NA	NA			NA	NA	NA	NA
Csp_hap1_LG10_00940.1		NA	NA	NA	NA	NA	NA	NA			NA	NA	NA	NA
Csp_hap1_LG10_00941.1		NA	NA	NA	NA	K00873	pyruvate kinase	ko00010:Glycolysis / Gluconeogenesis|ko00230:Purine metabolism|ko00620:Pyruvate metabolism|ko01200:Carbon metabolism|ko01230:Biosynthesis of amino acids|ko04922:Glucagon signaling pathway	PREDICTED: probable copper-transporting ATPase HMA5 [Pyrus x bretschneideri]		NA	NA	NA	NA
Csp_hap1_LG10_00943.1		NA	NA	NA	NA	NA	NA	NA			NA	NA	NA	NA
Csp_hap1_LG10_00948.1		NA	NA	NA	NA	NA	NA	NA			NA	NA	NA	NA
Csp_hap1_LG10_00950.1		NA	NA	NA	NA	NA	NA	NA			NA	NA	NA	NA
Csp_hap1_LG10_00952.1	GDSL esterase/lipase At1g29670 OS=Arabidopsis thaliana OX=3702 GN=At1g29670 PE=2 SV=1	NA	NA	NA	NA	NA	NA	NA	PREDICTED: GDSL esterase/lipase At1g29660-like [Malus domestica]	GDSL esterase/lipase OS=Prunus yedoensis var. nudiflora OX=2094558 GN=Pyn_13517 PE=3 SV=1	NA	NA	NA	NA
Csp_hap1_LG10_00990.1	Disease resistance protein RRS1 OS=Arabidopsis thaliana OX=3702 GN=RRS1 PE=1 SV=1	NA	NA	NA	NA	NA	NA	NA	PREDICTED: TMV resistance protein N-like [Pyrus x bretschneideri]	Uncharacterized protein OS=Prunus persica OX=3760 GN=PRUPE_8G237200 PE=4 SV=1	NA	NA	NA	NA
Csp_hap1_LG10_00998.1		NA	NA	NA	NA	NA	NA	NA			NA	NA	NA	NA
Csp_hap1_LG10_01001.1		NA	NA	NA	NA	NA	NA	NA	PREDICTED: LOW QUALITY PROTEIN: F-box/LRR-repeat protein 10-like [Malus domestica]	Putative F-box domain, leucine-rich repeat domain, L domain-containing protein OS=Rosa chinensis OX=74649 GN=RchiOBHm_Chr6g0279151 PE=4 SV=1	NA	NA	NA	NA
Csp_hap1_LG10_01022.1		NA	NA	NA	NA	NA	NA	NA			NA	NA	NA	NA
Csp_hap1_LG10_01030.1		NA	NA	NA	NA	NA	NA	NA			NA	NA	NA	NA
Csp_hap1_LG10_01034.1	Disease resistance protein RPP5 OS=Arabidopsis thaliana OX=3702 GN=RPP5 PE=1 SV=1	LRR_3	signal transduction(GO:0007165)		protein binding(GO:0005515)	NA	NA	NA	PREDICTED: disease resistance protein TAO1-like [Pyrus x bretschneideri]	Uncharacterized protein OS=Prunus persica OX=3760 GN=PRUPE_8G237200 PE=4 SV=1	NA	NA	NA	NA
Csp_hap1_LG10_01034.1	Disease resistance protein RPP5 OS=Arabidopsis thaliana OX=3702 GN=RPP5 PE=1 SV=1	TIR	signal transduction(GO:0007165)		protein binding(GO:0005515)	NA	NA	NA	PREDICTED: disease resistance protein TAO1-like [Pyrus x bretschneideri]	Uncharacterized protein OS=Prunus persica OX=3760 GN=PRUPE_8G237200 PE=4 SV=1	NA	NA	NA	NA
Csp_hap1_LG10_01035.1		NA	NA	NA	NA	NA	NA	NA			NA	NA	NA	NA
Csp_hap1_LG10_01038.1	Disease resistance-like protein DSC1 OS=Arabidopsis thaliana OX=3702 GN=DSC1 PE=1 SV=1	NB-ARC			ADP binding(GO:0043531)	NA	NA	NA	PREDICTED: disease resistance protein TAO1-like [Pyrus x bretschneideri]	Pear scab resistance-like protein OS=Pyrus x bretschneideri OX=225117 PE=2 SV=1	NA	NA	NA	NA
Csp_hap1_LG10_01039.1		NA	NA	NA	NA	NA	NA	NA			NA	NA	NA	NA
Csp_hap1_LG10_01040.1	Disease resistance protein RPP5 OS=Arabidopsis thaliana OX=3702 GN=RPP5 PE=1 SV=1	LRR_3	signal transduction(GO:0007165)		protein binding(GO:0005515)	NA	NA	NA	PREDICTED: disease resistance protein TAO1-like [Pyrus x bretschneideri]	Uncharacterized protein OS=Prunus persica OX=3760 GN=PRUPE_8G237200 PE=4 SV=1	NA	NA	NA	NA
Csp_hap1_LG10_01040.1	Disease resistance protein RPP5 OS=Arabidopsis thaliana OX=3702 GN=RPP5 PE=1 SV=1	TIR	signal transduction(GO:0007165)		protein binding(GO:0005515)	NA	NA	NA	PREDICTED: disease resistance protein TAO1-like [Pyrus x bretschneideri]	Uncharacterized protein OS=Prunus persica OX=3760 GN=PRUPE_8G237200 PE=4 SV=1	NA	NA	NA	NA
Csp_hap1_LG10_01043.1		NA	NA	NA	NA	NA	NA	NA	PREDICTED: plant UBX domain-containing protein 1-like [Malus domestica]		NA	NA	NA	NA
Csp_hap1_LG10_01080.1		NA	NA	NA	NA	NA	NA	NA			NA	NA	NA	NA
Csp_hap1_LG10_01101.1		NA	NA	NA	NA	NA	NA	NA			NA	NA	NA	NA
Csp_hap1_LG10_01119.1	Probable E3 ubiquitin ligase SUD1 OS=Arabidopsis thaliana OX=3702 GN=SUD1 PE=1 SV=1	NA	NA	NA	NA	K10661	E3 ubiquitin-protein ligase MARCH6	ko04141:Protein processing in endoplasmic reticulum	PREDICTED: probable E3 ubiquitin ligase SUD1 [Cucumis sativus]	probable E3 ubiquitin ligase SUD1 OS=Cucumis melo OX=3656 GN=LOC103495249 PE=4 SV=1	KOG1609	Protein involved in mRNA turnover and stability	[A]	RNA processing and modification
Csp_hap1_LG10_01123.1		NA	NA	NA	NA	NA	NA	NA			NA	NA	NA	NA
Csp_hap1_LG10_01149.1		NA	NA	NA	NA	NA	NA	NA			NA	NA	NA	NA
Csp_hap1_LG10_01169.1	CDT1-like protein a, chloroplastic OS=Arabidopsis thaliana OX=3702 GN=CDT1A PE=1 SV=1	CDT1	NA	NA	NA	K10727	chromatin licensing and DNA replication factor 1	NA:NA	PREDICTED: CDT1-like protein a, chloroplastic [Pyrus x bretschneideri]	Uncharacterized protein OS=Prunus persica OX=3760 GN=PRUPE_ppa006247mg PE=4 SV=1	KOG4762	DNA replication factor	[L]	Replication, recombination and repair
Csp_hap1_LG10_01183.1		NA	NA	NA	NA	NA	NA	NA			NA	NA	NA	NA
Csp_hap1_LG10_01211.1		NA	NA	NA	NA	NA	NA	NA	transcription factor MYB1R1-like [Malus domestica]	Transcription factor Myb1 OS=Malus baccata var. xiaojinensis OX=141206 PE=2 SV=1	NA	NA	NA	NA
Csp_hap1_LG10_01212.1		NA	NA	NA	NA	NA	NA	NA			NA	NA	NA	NA
Csp_hap1_LG10_01216.1	Peptidyl-prolyl cis-trans isomerase FKBP15-2 OS=Arabidopsis thaliana OX=3702 GN=FKBP15-2 PE=2 SV=2	FKBP_C	NA	NA	NA	K09569	FK506-binding protein 2	NA:NA	PREDICTED: peptidyl-prolyl cis-trans isomerase FKBP15-2 [Malus domestica]	FK506-binding protein OS=Malus domestica OX=3750 GN=FKBP15-2 PE=2 SV=1	KOG0549	FKBP-type peptidyl-prolyl cis-trans isomerase	[O]	Posttranslational modification, protein turnover, chaperones
Csp_hap1_LG10_01251.1		NA	NA	NA	NA	NA	NA	NA			NA	NA	NA	NA
Csp_hap1_LG10_01294.1		NA	NA	NA	NA	NA	NA	NA	putative F-box domain-containing protein [Rosa chinensis]	Putative F-box domain-containing protein OS=Rosa chinensis OX=74649 GN=RchiOBHm_Chr6g0247891 PE=4 SV=1	NA	NA	NA	NA
Csp_hap1_LG10_01305.1	Pantoate--beta-alanine ligase OS=Lotus japonicus OX=34305 GN=PANC PE=1 SV=3	Pantoate_ligase	pantothenate biosynthetic process(GO:0015940)		pantoate-beta-alanine ligase activity(GO:0004592)	K01918	pantoate--beta-alanine ligase	ko00410:beta-Alanine metabolism|ko00770:Pantothenate and CoA biosynthesis	PREDICTED: pantoate--beta-alanine ligase-like isoform X1 [Pyrus x bretschneideri]	Uncharacterized protein OS=Prunus persica OX=3760 GN=PRUPE_8G204600 PE=3 SV=1	KOG3042	Panthothenate synthetase	[H]	Coenzyme transport and metabolism
Csp_hap1_LG10_01317.1		NA	NA	NA	NA	NA	NA	NA			NA	NA	NA	NA
Csp_hap1_LG10_01359.1		NA	NA	NA	NA	NA	NA	NA			NA	NA	NA	NA
Csp_hap1_LG10_01360.1	Glutathione transferase GST 23 OS=Zea mays OX=4577 PE=2 SV=1	GST_N			protein binding(GO:0005515)	K00799	glutathione S-transferase	ko00480:Glutathione metabolism|ko00980:Metabolism of xenobiotics by cytochrome P450|ko00982:Drug metabolism - cytochrome P450	PREDICTED: probable glutathione S-transferase [Malus domestica]	Uncharacterized protein OS=Prunus persica OX=3760 GN=PRUPE_8G210700 PE=3 SV=1	KOG0406	Glutathione S-transferase	[O]	Posttranslational modification, protein turnover, chaperones
Csp_hap1_LG10_01361.1		NA	NA	NA	NA	NA	NA	NA			NA	NA	NA	NA
Csp_hap1_LG10_01373.1		NA	NA	NA	NA	NA	NA	NA			NA	NA	NA	NA
Csp_hap1_LG10_01430.1		NA	NA	NA	NA	NA	NA	NA			NA	NA	NA	NA
Csp_hap1_LG10_01439.1		NA	NA	NA	NA	NA	NA	NA			NA	NA	NA	NA
Csp_hap1_LG10_01510.1		NA	NA	NA	NA	NA	NA	NA			NA	NA	NA	NA
Csp_hap1_LG10_01558.1	Zinc finger BED domain-containing protein RICESLEEPER 3 OS=Oryza sativa subsp. japonica OX=39947 GN=Os05g0583200 PE=2 SV=1	NA	NA	NA	NA	NA	NA	NA	PREDICTED: zinc finger BED domain-containing protein RICESLEEPER 2-like [Malus domestica]	Uncharacterized protein OS=Dorcoceras hygrometricum OX=472368 GN=F511_05325 PE=4 SV=1	KOG1121	Tam3-transposase (Ac family)	[L]	Replication, recombination and repair
Csp_hap1_LG10_01720.1		NA	NA	NA	NA	NA	NA	NA			NA	NA	NA	NA
Csp_hap1_LG10_01741.1	17.5 kDa class I heat shock protein OS=Glycine max OX=3847 GN=HSP17.5-M PE=3 SV=1	HSP20	NA	NA	NA	K13993	HSP20 family protein	ko04141:Protein processing in endoplasmic reticulum	PREDICTED: 17.6 kDa class I heat shock protein-like [Pyrus x bretschneideri]	Uncharacterized protein OS=Prunus persica OX=3760 GN=PRUPE_4G125800 PE=3 SV=1	KOG0710	Molecular chaperone (small heat-shock protein Hsp26/Hsp42)	[O]	Posttranslational modification, protein turnover, chaperones
Csp_hap1_LG10_01908.1		NA	NA	NA	NA	NA	NA	NA			NA	NA	NA	NA
Csp_hap1_LG10_01945.1	Protein STRUBBELIG-RECEPTOR FAMILY 4 OS=Arabidopsis thaliana OX=3702 GN=SRF4 PE=2 SV=1	NA	NA	NA	NA	NA	NA	NA	PREDICTED: leucine-rich repeat receptor protein kinase MSP1 [Pyrus x bretschneideri]	Uncharacterized protein OS=Prunus persica OX=3760 GN=PRUPE_ppa017883mg PE=4 SV=1	NA	NA	NA	NA
Csp_hap1_LG10_02317.1	Receptor-like serine/threonine-protein kinase SD1-6 OS=Arabidopsis thaliana OX=3702 GN=SD16 PE=1 SV=2	NA	NA	NA	NA	NA	NA	NA	PREDICTED: G-type lectin S-receptor-like serine/threonine-protein kinase At1g11410 [Malus domestica]	G-type lectin S-receptor-like serine/threonine-protein kinase OS=Prunus yedoensis var. nudiflora OX=2094558 GN=Pyn_15604 PE=4 SV=1	NA	NA	NA	NA
Csp_hap1_LG10_02328.1		NA	NA	NA	NA	NA	NA	NA	PREDICTED: late embryogenesis abundant protein, group 3-like isoform X2 [Pyrus x bretschneideri]	Uncharacterized protein (Fragment) OS=Prunus persica OX=3760 GN=PRUPE_ppa025979mg PE=4 SV=1	NA	NA	NA	NA
Csp_hap1_LG10_02329.1		NA	NA	NA	NA	NA	NA	NA	PREDICTED: LOW QUALITY PROTEIN: microtubule-associated protein futsch-like [Pyrus x bretschneideri]	Late embryogenesis abundant protein 1-like OS=Prunus yedoensis var. nudiflora OX=2094558 GN=Pyn_03820 PE=4 SV=1	NA	NA	NA	NA
Csp_hap1_LG10_02424.1		NA	NA	NA	NA	NA	NA	NA	PREDICTED: LOW QUALITY PROTEIN: heterogeneous nuclear ribonucleoprotein U-like protein 1 [Pyrus x bretschneideri]		NA	NA	NA	NA
Csp_hap1_LG10_02459.1	Receptor-like serine/threonine-protein kinase SD1-7 OS=Arabidopsis thaliana OX=3702 GN=SD17 PE=1 SV=1	Pkinase_Tyr	protein phosphorylation(GO:0006468)		protein kinase activity(GO:0004672)| protein serine/threonine kinase activity(GO:0004674)	NA	NA	NA	PREDICTED: G-type lectin S-receptor-like serine/threonine-protein kinase At1g11410 [Malus domestica]	Uncharacterized protein OS=Prunus persica OX=3760 GN=PRUPE_ppa001414mg PE=4 SV=1	NA	NA	NA	NA
Csp_hap1_LG10_02459.1	Receptor-like serine/threonine-protein kinase SD1-7 OS=Arabidopsis thaliana OX=3702 GN=SD17 PE=1 SV=1	DUF3403	protein phosphorylation(GO:0006468)		protein kinase activity(GO:0004672)| protein serine/threonine kinase activity(GO:0004674)	NA	NA	NA	PREDICTED: G-type lectin S-receptor-like serine/threonine-protein kinase At1g11410 [Malus domestica]	Uncharacterized protein OS=Prunus persica OX=3760 GN=PRUPE_ppa001414mg PE=4 SV=1	NA	NA	NA	NA
Csp_hap1_LG10_02483.1		NA	NA	NA	NA	NA	NA	NA			NA	NA	NA	NA
Csp_hap1_LG10_02497.1	Cysteine-rich repeat secretory protein 1 OS=Arabidopsis thaliana OX=3702 GN=CRRSP1 PE=3 SV=3	Stress-antifung	NA	NA	NA	NA	NA	NA	cysteine-rich repeat secretory protein 4-like [Prunus avium]	Uncharacterized protein OS=Prunus persica OX=3760 GN=PRUPE_4G028400 PE=4 SV=1	NA	NA	NA	NA
Csp_hap1_LG10_02497.1	Cysteine-rich repeat secretory protein 1 OS=Arabidopsis thaliana OX=3702 GN=CRRSP1 PE=3 SV=3	Stress-antifung	NA	NA	NA	NA	NA	NA	cysteine-rich repeat secretory protein 4-like [Prunus avium]	Uncharacterized protein OS=Prunus persica OX=3760 GN=PRUPE_4G028400 PE=4 SV=1	NA	NA	NA	NA
Csp_hap1_LG10_02579.1	Aminomethyltransferase, mitochondrial OS=Solanum tuberosum OX=4113 GN=GDCST PE=2 SV=1	GCV_T	NA	NA	NA	K00605	aminomethyltransferase	ko00260:Glycine, serine and threonine metabolism|ko00630:Glyoxylate and dicarboxylate metabolism|ko00670:One carbon pool by folate|ko01200:Carbon metabolism	PREDICTED: aminomethyltransferase, mitochondrial [Pyrus x bretschneideri]	Aminomethyltransferase OS=Prunus persica OX=3760 GN=PRUPE_4G018500 PE=3 SV=1	KOG2770	Aminomethyl transferase	[E]	Amino acid transport and metabolism
Csp_hap1_LG10_02579.1	Aminomethyltransferase, mitochondrial OS=Solanum tuberosum OX=4113 GN=GDCST PE=2 SV=1	GCV_T_C	NA	NA	NA	K00605	aminomethyltransferase	ko00260:Glycine, serine and threonine metabolism|ko00630:Glyoxylate and dicarboxylate metabolism|ko00670:One carbon pool by folate|ko01200:Carbon metabolism	PREDICTED: aminomethyltransferase, mitochondrial [Pyrus x bretschneideri]	Aminomethyltransferase OS=Prunus persica OX=3760 GN=PRUPE_4G018500 PE=3 SV=1	KOG2770	Aminomethyl transferase	[E]	Amino acid transport and metabolism
Csp_hap1_LG10_02590.1		Stig1	NA	NA	NA	NA	NA	NA	hypothetical protein PRUPE_4G017300 [Prunus persica]	Uncharacterized protein OS=Prunus persica OX=3760 GN=PRUPE_4G017300 PE=4 SV=1	NA	NA	NA	NA
Csp_hap1_LG10_02634.1		NA	NA	NA	NA	NA	NA	NA	PREDICTED: uncharacterized protein LOC103446885 [Malus domestica]	Uncharacterized protein OS=Prunus persica OX=3760 GN=PRUPE_4G014300 PE=4 SV=1	NA	NA	NA	NA
Csp_hap1_LG11_00065.1		NA	NA	NA	NA	NA	NA	NA			NA	NA	NA	NA
Csp_hap1_LG11_00071.1		NA	NA	NA	NA	NA	NA	NA	hypothetical protein PRUPE_6G011700 [Prunus persica]	Uncharacterized protein OS=Prunus persica OX=3760 GN=PRUPE_6G011700 PE=4 SV=1	NA	NA	NA	NA
Csp_hap1_LG11_00080.1		NA	NA	NA	NA	NA	NA	NA			NA	NA	NA	NA
Csp_hap1_LG11_00106.1	Disease resistance protein At4g27190 OS=Arabidopsis thaliana OX=3702 GN=At4g27190 PE=2 SV=1	LRR_8			protein binding(GO:0005515)| ADP binding(GO:0043531)	K13459	disease resistance protein RPS2	ko04626:Plant-pathogen interaction	PREDICTED: disease resistance protein At4g27190-like [Pyrus x bretschneideri]	Uncharacterized protein OS=Vitis vinifera OX=29760 GN=VIT_11s0052g00200 PE=3 SV=1	KOG4658	Apoptotic ATPase	[T]	Signal transduction mechanisms
Csp_hap1_LG11_00106.1	Disease resistance protein At4g27190 OS=Arabidopsis thaliana OX=3702 GN=At4g27190 PE=2 SV=1	NB-ARC			protein binding(GO:0005515)| ADP binding(GO:0043531)	K13459	disease resistance protein RPS2	ko04626:Plant-pathogen interaction	PREDICTED: disease resistance protein At4g27190-like [Pyrus x bretschneideri]	Uncharacterized protein OS=Vitis vinifera OX=29760 GN=VIT_11s0052g00200 PE=3 SV=1	KOG4658	Apoptotic ATPase	[T]	Signal transduction mechanisms
Csp_hap1_LG11_00108.1	Disease resistance protein At4g27190 OS=Arabidopsis thaliana OX=3702 GN=At4g27190 PE=2 SV=1	NB-ARC			ADP binding(GO:0043531)| protein binding(GO:0005515)	K13459	disease resistance protein RPS2	ko04626:Plant-pathogen interaction	PREDICTED: disease resistance protein At4g27190-like [Malus domestica]	Uncharacterized protein OS=Vitis vinifera OX=29760 GN=VIT_11s0052g00200 PE=3 SV=1	KOG4658	Apoptotic ATPase	[T]	Signal transduction mechanisms
Csp_hap1_LG11_00108.1	Disease resistance protein At4g27190 OS=Arabidopsis thaliana OX=3702 GN=At4g27190 PE=2 SV=1	LRR_8			ADP binding(GO:0043531)| protein binding(GO:0005515)	K13459	disease resistance protein RPS2	ko04626:Plant-pathogen interaction	PREDICTED: disease resistance protein At4g27190-like [Malus domestica]	Uncharacterized protein OS=Vitis vinifera OX=29760 GN=VIT_11s0052g00200 PE=3 SV=1	KOG4658	Apoptotic ATPase	[T]	Signal transduction mechanisms
Csp_hap1_LG11_00235.1	Transcription factor MYB80 OS=Oryza sativa subsp. japonica OX=39947 GN=MYB80 PE=2 SV=2	Myb_DNA-binding	NA	NA	NA	K09422	transcription factor MYB, plant	NA:NA	PREDICTED: transcription factor MYB80 [Pyrus x bretschneideri]	Uncharacterized protein OS=Manihot esculenta OX=3983 GN=MANES_05G205700 PE=4 SV=1	KOG0048	Transcription factor, Myb superfamily	[K]	Transcription
Csp_hap1_LG11_00235.1	Transcription factor MYB80 OS=Oryza sativa subsp. japonica OX=39947 GN=MYB80 PE=2 SV=2	Myb_DNA-binding	NA	NA	NA	K09422	transcription factor MYB, plant	NA:NA	PREDICTED: transcription factor MYB80 [Pyrus x bretschneideri]	Uncharacterized protein OS=Manihot esculenta OX=3983 GN=MANES_05G205700 PE=4 SV=1	KOG0048	Transcription factor, Myb superfamily	[K]	Transcription
Csp_hap1_LG11_00281.1		NA	NA	NA	NA	NA	NA	NA	PREDICTED: putative disease resistance protein RGA3 isoform X1 [Malus domestica]	Uncharacterized protein (Fragment) OS=Prunus persica OX=3760 GN=PRUPE_ppa025442mg PE=4 SV=1	NA	NA	NA	NA
Csp_hap1_LG11_00315.1		NA	NA	NA	NA	NA	NA	NA			NA	NA	NA	NA
Csp_hap1_LG11_00316.1		NA	NA	NA	NA	NA	NA	NA			NA	NA	NA	NA
Csp_hap1_LG11_00331.1		NA	NA	NA	NA	NA	NA	NA			NA	NA	NA	NA
Csp_hap1_LG11_00362.1	UDP-glycosyltransferase 87A1 OS=Arabidopsis thaliana OX=3702 GN=UGT87A1 PE=2 SV=1	UDPGT			transferase activity, transferring hexosyl groups(GO:0016758)	NA	NA	NA	PREDICTED: UDP-glycosyltransferase 87A1-like [Malus domestica]	UDP-glycosyltransferase 87A1-like OS=Prunus yedoensis var. nudiflora OX=2094558 GN=Pyn_40441 PE=4 SV=1	KOG1192	UDP-glucuronosyl and UDP-glucosyl transferase	[C]	Energy production and conversion
Csp_hap1_LG11_00363.1		NA	NA	NA	NA	NA	NA	NA	PREDICTED: UDP-glycosyltransferase 87A1-like [Pyrus x bretschneideri]	Uncharacterized protein OS=Prunus persica OX=3760 GN=PRUPE_6G050100 PE=4 SV=1	KOG1192	UDP-glucuronosyl and UDP-glucosyl transferase	[C]	Energy production and conversion
Csp_hap1_LG11_00369.1	Putative AC transposase OS=Zea mays OX=4577 PE=2 SV=2	Dimer_Tnp_hAT			protein dimerization activity(GO:0046983)	NA	NA	NA	PREDICTED: zinc finger BED domain-containing protein RICESLEEPER 2-like [Malus domestica]	Putative HAT dimerization domain, ribonuclease H-like domain, hAT-like transposase, RNase-H OS=Rosa chinensis OX=74649 GN=RchiOBHm_Chr7g0242101 PE=4 SV=1	KOG1121	Tam3-transposase (Ac family)	[L]	Replication, recombination and repair
Csp_hap1_LG11_00372.1	Transcription initiation factor TFIID subunit 15b OS=Arabidopsis thaliana OX=3702 GN=TAF15B PE=1 SV=1	RRM_1			nucleic acid binding(GO:0003676)	NA	NA	NA	PREDICTED: transcription initiation factor TFIID subunit 15b-like isoform X1 [Pyrus x bretschneideri]	Uncharacterized protein OS=Prunus persica OX=3760 GN=PRUPE_6G050700 PE=4 SV=1	KOG1995	Conserved Zn-finger protein	[R]	General function prediction only
Csp_hap1_LG11_00433.1		NA	NA	NA	NA	NA	NA	NA			NA	NA	NA	NA
Csp_hap1_LG11_00445.1		NA	NA	NA	NA	NA	NA	NA			NA	NA	NA	NA
Csp_hap1_LG11_00471.1	Putative disease resistance protein At3g14460 OS=Arabidopsis thaliana OX=3702 GN=At3g14460 PE=3 SV=1	NA	NA	NA	NA	NA	NA	NA	PREDICTED: putative disease resistance RPP13-like protein 1 isoform X4 [Pyrus x bretschneideri]	Uncharacterized protein OS=Prunus persica OX=3760 GN=PRUPE_6G130000 PE=3 SV=1	KOG4658	Apoptotic ATPase	[T]	Signal transduction mechanisms
Csp_hap1_LG11_00527.1		NA	NA	NA	NA	NA	NA	NA	PREDICTED: probable disease resistance protein At4g27220 [Pyrus x bretschneideri]	Uncharacterized protein OS=Prunus persica OX=3760 GN=PRUPE_7G037500 PE=3 SV=1	NA	NA	NA	NA
Csp_hap1_LG11_00606.1		NA	NA	NA	NA	NA	NA	NA			NA	NA	NA	NA
Csp_hap1_LG11_00614.1		NA	NA	NA	NA	NA	NA	NA	PREDICTED: uncharacterized protein LOC108170914 [Malus domestica]		NA	NA	NA	NA
Csp_hap1_LG11_00618.1	Factor of DNA methylation 5 OS=Arabidopsis thaliana OX=3702 GN=FDM5 PE=2 SV=1	XH	NA	NA	NA	NA	NA	NA	hypothetical protein CQW23_15909 [Capsicum baccatum]	Uncharacterized protein OS=Capsicum baccatum OX=33114 GN=CQW23_15909 PE=4 SV=1	NA	NA	NA	NA
Csp_hap1_LG11_00625.1	Factor of DNA methylation 4 OS=Arabidopsis thaliana OX=3702 GN=FDM4 PE=4 SV=1	NA	NA	NA	NA	NA	NA	NA	PREDICTED: factor of DNA methylation 4 [Pyrus x bretschneideri]	Uncharacterized protein (Fragment) OS=Prunus persica OX=3760 GN=PRUPE_ppa020716mg PE=4 SV=1	NA	NA	NA	NA
Csp_hap1_LG11_00660.1		NA	NA	NA	NA	NA	NA	NA	PREDICTED: uncharacterized protein LOC103965127 [Pyrus x bretschneideri]	Uncharacterized protein OS=Prunus persica OX=3760 GN=PRUPE_5G032900 PE=4 SV=1	NA	NA	NA	NA
Csp_hap1_LG11_00675.1		NA	NA	NA	NA	NA	NA	NA			NA	NA	NA	NA
Csp_hap1_LG11_00686.1		NA	NA	NA	NA	NA	NA	NA			NA	NA	NA	NA
Csp_hap1_LG11_00706.1		NA	NA	NA	NA	NA	NA	NA			NA	NA	NA	NA
Csp_hap1_LG11_00707.1		NA	NA	NA	NA	NA	NA	NA			NA	NA	NA	NA
Csp_hap1_LG11_00713.1		NA	NA	NA	NA	NA	NA	NA			NA	NA	NA	NA
Csp_hap1_LG11_00714.1		NA	NA	NA	NA	K09422	transcription factor MYB, plant	NA:NA	PREDICTED: transcription factor MYB59-like isoform X1 [Pyrus x bretschneideri]	Transcription factor MYB59 OS=Prunus yedoensis var. nudiflora OX=2094558 GN=Pyn_38678 PE=4 SV=1	NA	NA	NA	NA
Csp_hap1_LG11_00743.1		NA	NA	NA	NA	NA	NA	NA			NA	NA	NA	NA
Csp_hap1_LG11_00763.1	Retrovirus-related Pol polyprotein from transposon RE1 OS=Arabidopsis thaliana OX=3702 GN=RE1 PE=2 SV=1	NA	NA	NA	NA	NA	NA	NA	PREDICTED: uncharacterized protein LOC108174989 [Malus domestica]	Uncharacterized protein OS=Fagus sylvatica OX=28930 GN=FSB_LOCUS35870 PE=4 SV=1	KOG0017	FOG: Transposon-encoded proteins with TYA, reverse transcriptase, integrase domains in various combinations	[R]	General function prediction only
Csp_hap1_LG11_00805.1		NA	NA	NA	NA	NA	NA	NA			NA	NA	NA	NA
Csp_hap1_LG11_00809.1		NA	NA	NA	NA	NA	NA	NA			NA	NA	NA	NA
Csp_hap1_LG11_00852.1		NA	NA	NA	NA	NA	NA	NA			NA	NA	NA	NA
Csp_hap1_LG11_00865.1		NA	NA	NA	NA	NA	NA	NA	PREDICTED: NAC domain-containing protein 101-like [Malus domestica]	Uncharacterized protein OS=Prunus persica OX=3760 GN=PRUPE_8G095200 PE=4 SV=1	NA	NA	NA	NA
Csp_hap1_LG11_00881.1		NA	NA	NA	NA	NA	NA	NA			NA	NA	NA	NA
Csp_hap1_LG11_00886.1		NA	NA	NA	NA	NA	NA	NA			NA	NA	NA	NA
Csp_hap1_LG11_00911.1		NA	NA	NA	NA	NA	NA	NA	PREDICTED: cytochrome P450 CYP749A22-like [Malus domestica]	Uncharacterized protein OS=Prunus persica OX=3760 GN=PRUPE_6G110700 PE=4 SV=1	NA	NA	NA	NA
Csp_hap1_LG11_00958.1	Dynein light chain 2, cytoplasmic OS=Bos taurus OX=9913 GN=DYNLL2 PE=3 SV=1	Dynein_light	microtubule-based process(GO:0007017)	dynein complex(GO:0030286)		K10418	dynein light chain LC8-type	ko04962:Vasopressin-regulated water reabsorption	PREDICTED: dynein light chain 2, cytoplasmic-like [Malus domestica]	Dynein light chain OS=Prunus persica OX=3760 GN=PRUPE_1G132800 PE=3 SV=1	KOG3430	Dynein light chain type 1	[Z]	Cytoskeleton
Csp_hap1_LG11_00985.1		Transcrip_act	NA	NA	NA	NA	NA	NA	PREDICTED: interaptin-like [Malus domestica]	Ankyrin repeat domain-containing protein 30A OS=Prunus yedoensis var. nudiflora OX=2094558 GN=Pyn_04594 PE=4 SV=1	NA	NA	NA	NA
Csp_hap1_LG11_01003.1		NA	NA	NA	NA	NA	NA	NA			NA	NA	NA	NA
Csp_hap1_LG11_01011.1		NA	NA	NA	NA	NA	NA	NA	PREDICTED: uncharacterized protein LOC108174989 [Malus domestica]	uncharacterized protein LOC107956406 OS=Gossypium hirsutum OX=3635 GN=LOC107956406 PE=4 SV=1	KOG0017	FOG: Transposon-encoded proteins with TYA, reverse transcriptase, integrase domains in various combinations	[R]	General function prediction only
Csp_hap1_LG11_01014.1		NA	NA	NA	NA	NA	NA	NA	PREDICTED: uncharacterized protein LOC103437965 [Malus domestica]	Uncharacterized protein OS=Prunus persica OX=3760 GN=PRUPE_5G217400 PE=4 SV=1	NA	NA	NA	NA
Csp_hap1_LG11_01035.1		NA	NA	NA	NA	NA	NA	NA			NA	NA	NA	NA
Csp_hap1_LG11_01045.1		NA	NA	NA	NA	NA	NA	NA			NA	NA	NA	NA
Csp_hap1_LG11_01048.1		NA	NA	NA	NA	NA	NA	NA			NA	NA	NA	NA
Csp_hap1_LG11_01049.1		NA	NA	NA	NA	NA	NA	NA			NA	NA	NA	NA
Csp_hap1_LG11_01052.1		NA	NA	NA	NA	NA	NA	NA			NA	NA	NA	NA
Csp_hap1_LG11_01077.1		NA	NA	NA	NA	NA	NA	NA			NA	NA	NA	NA
Csp_hap1_LG11_01080.1		NA	NA	NA	NA	NA	NA	NA	PREDICTED: uncharacterized protein LOC103944449 [Pyrus x bretschneideri]		NA	NA	NA	NA
Csp_hap1_LG11_01101.1		NA	NA	NA	NA	NA	NA	NA			NA	NA	NA	NA
Csp_hap1_LG11_01116.1		NA	NA	NA	NA	NA	NA	NA	PREDICTED: uncharacterized protein LOC103415096 [Malus domestica]	Reverse transcriptase OS=Corchorus capsularis OX=210143 GN=CCACVL1_08263 PE=4 SV=1	NA	NA	NA	NA
Csp_hap1_LG11_01161.1		NA	NA	NA	NA	NA	NA	NA			NA	NA	NA	NA
Csp_hap1_LG11_01177.1		NA	NA	NA	NA	NA	NA	NA			NA	NA	NA	NA
Csp_hap1_LG11_01223.1		NA	NA	NA	NA	NA	NA	NA			NA	NA	NA	NA
Csp_hap1_LG11_01231.1		NA	NA	NA	NA	NA	NA	NA	PREDICTED: uncharacterized protein LOC103425176 [Malus domestica]	Uncharacterized protein OS=Prunus yedoensis var. nudiflora OX=2094558 GN=Pyn_23176 PE=4 SV=1	NA	NA	NA	NA
Csp_hap1_LG11_01272.1		NA	NA	NA	NA	NA	NA	NA			NA	NA	NA	NA
Csp_hap1_LG11_01291.1	THUMP domain-containing protein 1 OS=Mus musculus OX=10090 GN=Thumpd1 PE=1 SV=1	THUMP			RNA binding(GO:0003723)	NA	NA	NA	PREDICTED: uncharacterized protein LOC103448289 [Malus domestica]	High mobility group nucleosome-binding domain-containing protein 5 OS=Prunus yedoensis var. nudiflora OX=2094558 GN=Pyn_10446 PE=4 SV=1	KOG3943	THUMP domain-containing proteins	[R]	General function prediction only
Csp_hap1_LG11_01298.1		NA	NA	NA	NA	NA	NA	NA			NA	NA	NA	NA
Csp_hap1_LG11_01315.1		DUF4283	NA	NA	NA	NA	NA	NA	PREDICTED: uncharacterized protein LOC103452024 [Malus domestica]	Uncharacterized protein (Fragment) OS=Prunus persica OX=3760 GN=PRUPE_ppa023318mg PE=4 SV=1	NA	NA	NA	NA
Csp_hap1_LG11_01329.1	Disease resistance protein ADR2 OS=Arabidopsis thaliana OX=3702 GN=ADR2 PE=2 SV=1	TIR	signal transduction(GO:0007165)		protein binding(GO:0005515)	NA	NA	NA	PREDICTED: TMV resistance protein N-like [Pyrus x bretschneideri]	Uncharacterized protein OS=Fagus sylvatica OX=28930 GN=FSB_LOCUS59370 PE=4 SV=1	NA	NA	NA	NA
Csp_hap1_LG11_01363.1	Receptor-like protein 49 OS=Arabidopsis thaliana OX=3702 GN=RLP49 PE=2 SV=2	NA	NA	NA	NA	NA	NA	NA	PREDICTED: receptor like protein 30-like [Pyrus x bretschneideri]	Uncharacterized protein OS=Prunus persica OX=3760 GN=PRUPE_3G199500 PE=4 SV=1	KOG0619	FOG: Leucine rich repeat	[R]	General function prediction only
Csp_hap1_LG11_01384.1		NA	NA	NA	NA	NA	NA	NA			NA	NA	NA	NA
Csp_hap1_LG11_01402.1		gag_pre-integrs	NA	NA	NA	NA	NA	NA	PREDICTED: uncharacterized protein LOC108867565 [Pyrus x bretschneideri]	Uncharacterized protein OS=Acetobacter malorum OX=178901 GN=AmDm5_1575 PE=4 SV=1	KOG0017	FOG: Transposon-encoded proteins with TYA, reverse transcriptase, integrase domains in various combinations	[R]	General function prediction only
Csp_hap1_LG11_01409.1		NA	NA	NA	NA	NA	NA	NA	PREDICTED: uncharacterized protein LOC103961415 [Pyrus x bretschneideri]	Uncharacterized protein OS=Trifolium subterraneum OX=3900 GN=TSUD_142340 PE=4 SV=1	NA	NA	NA	NA
Csp_hap1_LG11_01417.1	ABC transporter C family member 3 OS=Arabidopsis thaliana OX=3702 GN=ABCC3 PE=1 SV=1	ABC_tran			ATP binding(GO:0005524)| ATPase activity(GO:0016887)	NA	NA	NA	PREDICTED: ABC transporter C family member 3-like [Malus domestica]	ABC transporter C family member 3 OS=Prunus yedoensis var. nudiflora OX=2094558 GN=Pyn_07252 PE=4 SV=1	KOG0054	Multidrug resistance-associated protein/mitoxantrone resistance protein, ABC superfamily	[Q]	Secondary metabolites biosynthesis, transport and catabolism
Csp_hap1_LG11_01454.1		NA	NA	NA	NA	NA	NA	NA			NA	NA	NA	NA
Csp_hap1_LG11_01469.1	Eukaryotic translation initiation factor isoform 4G-1 OS=Arabidopsis thaliana OX=3702 GN=EIF(ISO)4G1 PE=1 SV=1	NA	NA	NA	NA	K03260	translation initiation factor 4G	ko03013:RNA transport	PREDICTED: eukaryotic translation initiation factor-like [Malus domestica]	Uncharacterized protein OS=Prunus persica OX=3760 GN=PRUPE_7G265100 PE=4 SV=1	KOG0401	Translation initiation factor 4F, ribosome/mRNA-bridging subunit (eIF-4G)	[J]	Translation, ribosomal structure and biogenesis
Csp_hap1_LG11_01490.1		NA	NA	NA	NA	NA	NA	NA			NA	NA	NA	NA
Csp_hap1_LG11_01499.1		NA	NA	NA	NA	K13811	3'-phosphoadenosine 5'-phosphosulfate synthase	ko00230:Purine metabolism|ko00261:Monobactam biosynthesis|ko00450:Selenocompound metabolism|ko00920:Sulfur metabolism	PREDICTED: ATP sulfurylase 1, chloroplastic-like [Pyrus x bretschneideri]		NA	NA	NA	NA
Csp_hap1_LG11_01500.1		NA	NA	NA	NA	NA	NA	NA	PREDICTED: LOW QUALITY PROTEIN: U-box domain-containing protein 28-like [Pyrus x bretschneideri]	RING-type E3 ubiquitin transferase OS=Prunus persica OX=3760 GN=PRUPE_8G024500 PE=4 SV=1	NA	NA	NA	NA
Csp_hap1_LG11_01501.1		NA	NA	NA	NA	NA	NA	NA			NA	NA	NA	NA
Csp_hap1_LG11_01535.1	CASP-like protein 2D1 OS=Vitis vinifera OX=29760 GN=VIT_19s0090g00570 PE=2 SV=1	DUF588	NA	NA	NA	NA	NA	NA	PREDICTED: CASP-like protein 2D1 [Pyrus x bretschneideri]	CASP-like protein OS=Prunus yedoensis var. nudiflora OX=2094558 GN=Pyn_11859 PE=3 SV=1	NA	NA	NA	NA
Csp_hap1_LG11_01540.1	Syntaxin-61 OS=Arabidopsis thaliana OX=3702 GN=SYP61 PE=1 SV=1	SNARE	NA	NA	NA	K08498	syntaxin 6	ko04130:SNARE interactions in vesicular transport	PREDICTED: syntaxin-61-like isoform X1 [Pyrus x bretschneideri]	Uncharacterized protein OS=Prunus persica OX=3760 GN=PRUPE_4G214600 PE=4 SV=1	KOG3202	SNARE protein TLG1/Syntaxin 6	[U]	Intracellular trafficking, secretion, and vesicular transport
Csp_hap1_LG11_01556.1		NA	NA	NA	NA	NA	NA	NA			NA	NA	NA	NA
Csp_hap1_LG11_01562.1		NA	NA	NA	NA	NA	NA	NA			NA	NA	NA	NA
Csp_hap1_LG11_01611.1		NA	NA	NA	NA	NA	NA	NA	PREDICTED: uncharacterized protein LOC103401230 [Malus domestica]	Uncharacterized protein OS=Fagus sylvatica OX=28930 GN=FSB_LOCUS3234 PE=4 SV=1	KOG0017	FOG: Transposon-encoded proteins with TYA, reverse transcriptase, integrase domains in various combinations	[R]	General function prediction only
Csp_hap1_LG11_01639.1		NA	NA	NA	NA	NA	NA	NA	PREDICTED: uncharacterized protein LOC103455958 [Malus domestica]	Uncharacterized protein OS=Arabis alpina OX=50452 GN=AALP_AA1G285700 PE=4 SV=1	NA	NA	NA	NA
Csp_hap1_LG11_01645.1		NA	NA	NA	NA	NA	NA	NA			NA	NA	NA	NA
Csp_hap1_LG11_01661.1		NA	NA	NA	NA	NA	NA	NA	PREDICTED: uncharacterized protein LOC108170387 [Malus domestica]	Uncharacterized protein OS=Prunus persica OX=3760 GN=PRUPE_ppa016115mg PE=4 SV=1	KOG0017	FOG: Transposon-encoded proteins with TYA, reverse transcriptase, integrase domains in various combinations	[R]	General function prediction only
Csp_hap1_LG11_01662.1	RNA-directed DNA polymerase homolog OS=Oenothera berteroana OX=3950 PE=4 SV=1	NA	NA	NA	NA	NA	NA	NA	PREDICTED: uncharacterized protein LOC103415598 [Malus domestica]	Uncharacterized protein OS=Prunus persica OX=3760 GN=PRUPE_ppa022673mg PE=4 SV=1	KOG0017	FOG: Transposon-encoded proteins with TYA, reverse transcriptase, integrase domains in various combinations	[R]	General function prediction only
Csp_hap1_LG11_01670.1		NA	NA	NA	NA	NA	NA	NA	PREDICTED: uncharacterized protein LOC103408473 [Malus domestica]	Uncharacterized protein OS=Acetobacter malorum OX=178901 GN=AmDm5_1575 PE=4 SV=1	KOG0017	FOG: Transposon-encoded proteins with TYA, reverse transcriptase, integrase domains in various combinations	[R]	General function prediction only
Csp_hap1_LG11_01677.1		NA	NA	NA	NA	NA	NA	NA			NA	NA	NA	NA
Csp_hap1_LG11_01709.1		NA	NA	NA	NA	NA	NA	NA			NA	NA	NA	NA
Csp_hap1_LG11_01719.1		Retrotran_gag_2	NA	NA	NA	NA	NA	NA	PREDICTED: uncharacterized protein LOC103966977 [Pyrus x bretschneideri]	Uncharacterized protein OS=Rosa chinensis OX=74649 GN=RchiOBHm_Chr5g0077241 PE=4 SV=1	NA	NA	NA	NA
Csp_hap1_LG11_01720.1		NA	NA	NA	NA	NA	NA	NA	PREDICTED: uncharacterized protein LOC108865627 [Pyrus x bretschneideri]		NA	NA	NA	NA
Csp_hap1_LG11_01725.1		NA	NA	NA	NA	NA	NA	NA			NA	NA	NA	NA
Csp_hap1_LG11_01743.1	Retrovirus-related Pol polyprotein from transposon TNT 1-94 OS=Nicotiana tabacum OX=4097 PE=2 SV=1	NA	NA	NA	NA	NA	NA	NA	PREDICTED: uncharacterized mitochondrial protein AtMg00810-like [Prunus mume]	Uncharacterized protein OS=Fagus sylvatica OX=28930 GN=FSB_LOCUS35823 PE=4 SV=1	KOG0017	FOG: Transposon-encoded proteins with TYA, reverse transcriptase, integrase domains in various combinations	[R]	General function prediction only
Csp_hap1_LG11_01802.1		NA	NA	NA	NA	NA	NA	NA			NA	NA	NA	NA
Csp_hap1_LG11_01811.1		NA	NA	NA	NA	NA	NA	NA			NA	NA	NA	NA
Csp_hap1_LG11_01817.1		NA	NA	NA	NA	NA	NA	NA	PREDICTED: protein N-lysine methyltransferase METTL21A [Pyrus x bretschneideri]	Lysine methyltransferase OS=Trema orientalis OX=63057 GN=TorRG33x02_064290 PE=4 SV=1	KOG2793	Putative N2,N2-dimethylguanosine tRNA methyltransferase	[A]	RNA processing and modification
Csp_hap1_LG11_01854.1		RVT_3			RNA-DNA hybrid ribonuclease activity(GO:0004523)| nucleic acid binding(GO:0003676)	NA	NA	NA	PREDICTED: uncharacterized protein LOC108172241 [Malus domestica]	Uncharacterized protein (Fragment) OS=Prunus persica OX=3760 GN=PRUPE_ppa022768mg PE=4 SV=1	NA	NA	NA	NA
Csp_hap1_LG11_01873.1		NA	NA	NA	NA	NA	NA	NA			NA	NA	NA	NA
Csp_hap1_LG11_01895.1		Glyco_hydro_28	carbohydrate metabolic process(GO:0005975)		polygalacturonase activity(GO:0004650)	NA	NA	NA	PREDICTED: exopolygalacturonase clone GBGA483-like [Malus domestica]	Uncharacterized protein OS=Prunus persica OX=3760 GN=PRUPE_4G165100 PE=3 SV=1	NA	NA	NA	NA
Csp_hap1_LG11_01929.1		NA	NA	NA	NA	NA	NA	NA			NA	NA	NA	NA
Csp_hap1_LG11_01942.1		NA	NA	NA	NA	NA	NA	NA			NA	NA	NA	NA
Csp_hap1_LG11_01959.1	Glucan endo-1,3-beta-D-glucosidase OS=Olea europaea OX=4146 GN=OLE9 PE=1 SV=1	X8	NA	NA	NA	NA	NA	NA	PREDICTED: glucan endo-1,3-beta-glucosidase [Malus domestica]	Glucan endo-1 3-beta-glucosidase OS=Prunus yedoensis var. nudiflora OX=2094558 GN=Pyn_21108 PE=4 SV=1	NA	NA	NA	NA
Csp_hap1_LG11_01962.1	Glucan endo-1,3-beta-D-glucosidase OS=Olea europaea OX=4146 GN=OLE9 PE=1 SV=1	X8	NA	NA	NA	NA	NA	NA	PREDICTED: glucan endo-1,3-beta-glucosidase [Malus domestica]	Glucan endo-1 3-beta-glucosidase OS=Prunus yedoensis var. nudiflora OX=2094558 GN=Pyn_21108 PE=4 SV=1	NA	NA	NA	NA
Csp_hap1_LG11_01978.1	BAHD acyltransferase At5g47980 OS=Arabidopsis thaliana OX=3702 GN=BAHD1 PE=2 SV=1	Transferase			transferase activity, transferring acyl groups other than amino-acyl groups(GO:0016747)	NA	NA	NA	PREDICTED: BAHD acyltransferase At5g47980-like [Malus domestica]	BAHD acyltransferase OS=Prunus yedoensis var. nudiflora OX=2094558 GN=Pyn_10662 PE=4 SV=1	NA	NA	NA	NA
Csp_hap1_LG11_02003.1		NA	NA	NA	NA	NA	NA	NA			NA	NA	NA	NA
Csp_hap1_LG11_02025.1		NA	NA	NA	NA	NA	NA	NA			NA	NA	NA	NA
Csp_hap1_LG11_02026.1		NA	NA	NA	NA	NA	NA	NA			NA	NA	NA	NA
Csp_hap1_LG11_02027.1		NA	NA	NA	NA	NA	NA	NA	PREDICTED: uncharacterized protein LOC103438435 [Malus domestica]	Uncharacterized protein OS=Prunus persica OX=3760 GN=PRUPE_2G269900 PE=4 SV=1	NA	NA	NA	NA
Csp_hap1_LG11_02031.1		NA	NA	NA	NA	NA	NA	NA			NA	NA	NA	NA
Csp_hap1_LG11_02032.1	50S ribosomal protein L24 OS=Thermobifida fusca (strain YX) OX=269800 GN=rplX PE=3 SV=1	ribosomal_L24	translation(GO:0006412)	ribosome(GO:0005840)| intracellular(GO:0005622)	structural constituent of ribosome(GO:0003735)	K02895	large subunit ribosomal protein L24	ko03010:Ribosome	PREDICTED: uncharacterized protein LOC103957213 [Pyrus x bretschneideri]	50S ribosomal protein L24-like OS=Prunus yedoensis var. nudiflora OX=2094558 GN=Pyn_17235 PE=3 SV=1	NA	NA	NA	NA
Csp_hap1_LG11_02032.1	50S ribosomal protein L24 OS=Thermobifida fusca (strain YX) OX=269800 GN=rplX PE=3 SV=1	KOW	translation(GO:0006412)	ribosome(GO:0005840)| intracellular(GO:0005622)	structural constituent of ribosome(GO:0003735)	K02895	large subunit ribosomal protein L24	ko03010:Ribosome	PREDICTED: uncharacterized protein LOC103957213 [Pyrus x bretschneideri]	50S ribosomal protein L24-like OS=Prunus yedoensis var. nudiflora OX=2094558 GN=Pyn_17235 PE=3 SV=1	NA	NA	NA	NA
Csp_hap1_LG11_02035.1		NA	NA	NA	NA	NA	NA	NA			NA	NA	NA	NA
Csp_hap1_LG11_02066.1		NA	NA	NA	NA	NA	NA	NA	uncharacterized protein LOC112203083 [Rosa chinensis]	Uncharacterized protein OS=Oryza brachyantha OX=4533 PE=4 SV=1	NA	NA	NA	NA
Csp_hap1_LG11_02070.1	Pentatricopeptide repeat-containing protein At3g05340 OS=Arabidopsis thaliana OX=3702 GN=PCMP-E83 PE=2 SV=2	DYW_deaminase			zinc ion binding(GO:0008270)	NA	NA	NA	PREDICTED: pentatricopeptide repeat-containing protein At2g41080 [Pyrus x bretschneideri]	Uncharacterized protein OS=Prunus persica OX=3760 GN=PRUPE_3G112800 PE=4 SV=1	KOG4197	FOG: PPR repeat	[R]	General function prediction only
Csp_hap1_LG11_02070.1	Pentatricopeptide repeat-containing protein At3g05340 OS=Arabidopsis thaliana OX=3702 GN=PCMP-E83 PE=2 SV=2	PPR			zinc ion binding(GO:0008270)	NA	NA	NA	PREDICTED: pentatricopeptide repeat-containing protein At2g41080 [Pyrus x bretschneideri]	Uncharacterized protein OS=Prunus persica OX=3760 GN=PRUPE_3G112800 PE=4 SV=1	KOG4197	FOG: PPR repeat	[R]	General function prediction only
Csp_hap1_LG11_02070.1	Pentatricopeptide repeat-containing protein At3g05340 OS=Arabidopsis thaliana OX=3702 GN=PCMP-E83 PE=2 SV=2	PPR			zinc ion binding(GO:0008270)	NA	NA	NA	PREDICTED: pentatricopeptide repeat-containing protein At2g41080 [Pyrus x bretschneideri]	Uncharacterized protein OS=Prunus persica OX=3760 GN=PRUPE_3G112800 PE=4 SV=1	KOG4197	FOG: PPR repeat	[R]	General function prediction only
Csp_hap1_LG11_02073.1	Probable E3 ubiquitin-protein ligase LOG2 OS=Arabidopsis thaliana OX=3702 GN=LOG2 PE=1 SV=1	NA	NA	NA	NA	NA	NA	NA	PREDICTED: probable E3 ubiquitin-protein ligase LOG2 [Malus domestica]	Putative aminoacyltransferase, E1 ubiquitin-activating enzyme OS=Rosa chinensis OX=74649 GN=RchiOBHm_Chr3g0469461 PE=4 SV=1	KOG4265	Predicted E3 ubiquitin ligase	[O]	Posttranslational modification, protein turnover, chaperones
Csp_hap1_LG11_02097.1		HMA	metal ion transport(GO:0030001)| biosynthetic process(GO:0009058)		catalytic activity(GO:0003824)| metal ion binding(GO:0046872)	NA	NA	NA	PREDICTED: uncharacterized protein LOC108174839 [Malus domestica]	Uncharacterized protein OS=Prunus persica OX=3760 GN=PRUPE_8G243200 PE=4 SV=1	NA	NA	NA	NA
Csp_hap1_LG11_02097.1		PhzC-PhzF	metal ion transport(GO:0030001)| biosynthetic process(GO:0009058)		catalytic activity(GO:0003824)| metal ion binding(GO:0046872)	NA	NA	NA	PREDICTED: uncharacterized protein LOC108174839 [Malus domestica]	Uncharacterized protein OS=Prunus persica OX=3760 GN=PRUPE_8G243200 PE=4 SV=1	NA	NA	NA	NA
Csp_hap1_LG11_02124.1	Exosome complex component RRP4 homolog OS=Arabidopsis thaliana OX=3702 GN=RRP4 PE=1 SV=1	KH_6			RNA binding(GO:0003723)	K03679	exosome complex component RRP4	ko03018:RNA degradation	PREDICTED: exosome complex component RRP4 homolog [Pyrus x bretschneideri]	Uncharacterized protein OS=Prunus persica OX=3760 GN=PRUPE_8G247600 PE=4 SV=1	KOG3013	Exosomal 3'-5' exoribonuclease complex, subunit Rrp4	[A]	RNA processing and modification
Csp_hap1_LG11_02125.1		NA	NA	NA	NA	NA	NA	NA			NA	NA	NA	NA
Csp_hap1_LG11_02155.1		NA	NA	NA	NA	NA	NA	NA			NA	NA	NA	NA
Csp_hap1_LG11_02156.1		NA	NA	NA	NA	NA	NA	NA			NA	NA	NA	NA
Csp_hap1_LG11_02157.1	EID1-like F-box protein 1 OS=Arabidopsis thaliana OX=3702 GN=EDL1 PE=2 SV=1	NA	NA	NA	NA	NA	NA	NA	PREDICTED: EID1-like F-box protein 3 [Pyrus x bretschneideri]	Uncharacterized protein OS=Prunus persica OX=3760 GN=PRUPE_ppa009584mg PE=4 SV=1	NA	NA	NA	NA
Csp_hap1_LG11_02170.1		TAXi_N	NA	NA	NA	NA	NA	NA	PREDICTED: aspartic proteinase nepenthesin-1-like [Malus domestica]	Uncharacterized protein OS=Prunus persica OX=3760 GN=PRUPE_ppa021937mg PE=3 SV=1	NA	NA	NA	NA
Csp_hap1_LG11_02178.1	Protein ASPARTIC PROTEASE IN GUARD CELL 2 OS=Arabidopsis thaliana OX=3702 GN=ASPG2 PE=2 SV=1	TAXi_N	NA	NA	NA	NA	NA	NA	aspartic proteinase nepenthesin-2 [Jatropha curcas]	Uncharacterized protein OS=Jatropha curcas OX=180498 GN=JCGZ_24821 PE=3 SV=1	KOG1339	Aspartyl protease	[O]	Posttranslational modification, protein turnover, chaperones
Csp_hap1_LG11_02195.1	WAT1-related protein At5g07050 OS=Arabidopsis thaliana OX=3702 GN=At5g07050 PE=2 SV=1	Transketolase_N	NA	NA	NA	NA	NA	NA	PREDICTED: WAT1-related protein At5g07050-like [Malus domestica]	WAT1-related protein OS=Prunus yedoensis var. nudiflora OX=2094558 GN=Pyn_04917 PE=3 SV=1	NA	NA	NA	NA
Csp_hap1_LG11_02222.1	Thiamine pyrophosphokinase 1 OS=Arabidopsis thaliana OX=3702 GN=TPK1 PE=2 SV=1	TPK_B1_binding	thiamine diphosphate biosynthetic process(GO:0009229)		thiamine diphosphokinase activity(GO:0004788)| ATP binding(GO:0005524)| thiamine binding(GO:0030975)	K00949	thiamine pyrophosphokinase	ko00730:Thiamine metabolism	PREDICTED: thiamine pyrophosphokinase 1-like isoform X1 [Malus domestica]	Thiamine pyrophosphokinase OS=Prunus persica OX=3760 GN=PRUPE_8G259100 PE=3 SV=1	KOG3153	Thiamine pyrophosphokinase	[H]	Coenzyme transport and metabolism
Csp_hap1_LG11_02222.1	Thiamine pyrophosphokinase 1 OS=Arabidopsis thaliana OX=3702 GN=TPK1 PE=2 SV=1	TPK_catalytic	thiamine diphosphate biosynthetic process(GO:0009229)		thiamine diphosphokinase activity(GO:0004788)| ATP binding(GO:0005524)| thiamine binding(GO:0030975)	K00949	thiamine pyrophosphokinase	ko00730:Thiamine metabolism	PREDICTED: thiamine pyrophosphokinase 1-like isoform X1 [Malus domestica]	Thiamine pyrophosphokinase OS=Prunus persica OX=3760 GN=PRUPE_8G259100 PE=3 SV=1	KOG3153	Thiamine pyrophosphokinase	[H]	Coenzyme transport and metabolism
Csp_hap1_LG11_02239.1		NA	NA	NA	NA	NA	NA	NA			NA	NA	NA	NA
Csp_hap1_LG11_02244.1		NA	NA	NA	NA	NA	NA	NA			NA	NA	NA	NA
Csp_hap1_LG11_02273.1	Homeobox protein LUMINIDEPENDENS OS=Arabidopsis thaliana OX=3702 GN=LD PE=1 SV=2	NA	NA	NA	NA	NA	NA	NA	PREDICTED: homeobox protein LUMINIDEPENDENS-like isoform X2 [Malus domestica]	Uncharacterized protein OS=Prunus persica OX=3760 GN=PRUPE_8G255600 PE=4 SV=1	NA	NA	NA	NA
Csp_hap1_LG12_00002.1		DDE_Tnp_4	NA	NA	NA	NA	NA	NA	PREDICTED: uncharacterized protein LOC101301871 isoform X2 [Fragaria vesca subsp. vesca]	Uncharacterized protein OS=Prunus persica OX=3760 GN=PRUPE_7G000100 PE=4 SV=1	KOG4585	Predicted transposase	[L]	Replication, recombination and repair
Csp_hap1_LG12_00004.1	Syntaxin-related protein KNOLLE OS=Arabidopsis thaliana OX=3702 GN=KN PE=1 SV=1	Syntaxin		membrane(GO:0016020)		K08486	syntaxin 1B/2/3	ko04130:SNARE interactions in vesicular transport|ko04721:Synaptic vesicle cycle	PREDICTED: syntaxin-related protein KNOLLE [Pyrus x bretschneideri]	Syntaxin OS=Eriobotrya japonica OX=32224 PE=2 SV=1	KOG0810	SNARE protein Syntaxin 1 and related proteins	[U]	Intracellular trafficking, secretion, and vesicular transport
Csp_hap1_LG12_00004.1	Syntaxin-related protein KNOLLE OS=Arabidopsis thaliana OX=3702 GN=KN PE=1 SV=1	SNARE		membrane(GO:0016020)		K08486	syntaxin 1B/2/3	ko04130:SNARE interactions in vesicular transport|ko04721:Synaptic vesicle cycle	PREDICTED: syntaxin-related protein KNOLLE [Pyrus x bretschneideri]	Syntaxin OS=Eriobotrya japonica OX=32224 PE=2 SV=1	KOG0810	SNARE protein Syntaxin 1 and related proteins	[U]	Intracellular trafficking, secretion, and vesicular transport
Csp_hap1_LG12_00006.1	Pentatricopeptide repeat-containing protein At5g15010, mitochondrial OS=Arabidopsis thaliana OX=3702 GN=At5g15010 PE=2 SV=2	PPR	NA	NA	NA	NA	NA	NA	PREDICTED: pentatricopeptide repeat-containing protein At5g15010, mitochondrial [Pyrus x bretschneideri]	Uncharacterized protein OS=Prunus persica OX=3760 GN=PRUPE_7G001100 PE=4 SV=1	KOG4197	FOG: PPR repeat	[R]	General function prediction only
Csp_hap1_LG12_00006.1	Pentatricopeptide repeat-containing protein At5g15010, mitochondrial OS=Arabidopsis thaliana OX=3702 GN=At5g15010 PE=2 SV=2	PPR_2	NA	NA	NA	NA	NA	NA	PREDICTED: pentatricopeptide repeat-containing protein At5g15010, mitochondrial [Pyrus x bretschneideri]	Uncharacterized protein OS=Prunus persica OX=3760 GN=PRUPE_7G001100 PE=4 SV=1	KOG4197	FOG: PPR repeat	[R]	General function prediction only
Csp_hap1_LG12_00006.1	Pentatricopeptide repeat-containing protein At5g15010, mitochondrial OS=Arabidopsis thaliana OX=3702 GN=At5g15010 PE=2 SV=2	PPR	NA	NA	NA	NA	NA	NA	PREDICTED: pentatricopeptide repeat-containing protein At5g15010, mitochondrial [Pyrus x bretschneideri]	Uncharacterized protein OS=Prunus persica OX=3760 GN=PRUPE_7G001100 PE=4 SV=1	KOG4197	FOG: PPR repeat	[R]	General function prediction only
Csp_hap1_LG12_00006.1	Pentatricopeptide repeat-containing protein At5g15010, mitochondrial OS=Arabidopsis thaliana OX=3702 GN=At5g15010 PE=2 SV=2	PPR_2	NA	NA	NA	NA	NA	NA	PREDICTED: pentatricopeptide repeat-containing protein At5g15010, mitochondrial [Pyrus x bretschneideri]	Uncharacterized protein OS=Prunus persica OX=3760 GN=PRUPE_7G001100 PE=4 SV=1	KOG4197	FOG: PPR repeat	[R]	General function prediction only
Csp_hap1_LG12_00009.1	Ricin B-like lectin EULS3 OS=Arabidopsis thaliana OX=3702 GN=EULS3 PE=1 SV=1	NA	NA	NA	NA	NA	NA	NA	PREDICTED: carboxypeptidase Y-like [Pyrus x bretschneideri]	Uncharacterized protein OS=Prunus persica OX=3760 GN=PRUPE_7G001300 PE=4 SV=1	NA	NA	NA	NA
Csp_hap1_LG12_00014.1		NA	NA	NA	NA	NA	NA	NA			NA	NA	NA	NA
Csp_hap1_LG12_00020.1		HNH_5	NA	NA	NA	NA	NA	NA	PREDICTED: uncharacterized protein LOC103956206 isoform X1 [Pyrus x bretschneideri]	Uncharacterized protein OS=Prunus persica OX=3760 GN=PRUPE_7G002400 PE=4 SV=1	NA	NA	NA	NA
Csp_hap1_LG12_00021.1	Pentatricopeptide repeat-containing protein At4g13650 OS=Arabidopsis thaliana OX=3702 GN=PCMP-H42 PE=2 SV=2	TBP	DNA-templated transcription, initiation(GO:0006352)		DNA binding(GO:0003677)| zinc ion binding(GO:0008270)	NA	NA	NA	PREDICTED: pentatricopeptide repeat-containing protein At4g13650 isoform X2 [Pyrus x bretschneideri]	Uncharacterized protein OS=Prunus persica OX=3760 GN=PRUPE_7G002600 PE=4 SV=1	KOG4197	FOG: PPR repeat	[R]	General function prediction only
Csp_hap1_LG12_00021.1	Pentatricopeptide repeat-containing protein At4g13650 OS=Arabidopsis thaliana OX=3702 GN=PCMP-H42 PE=2 SV=2	PPR_2	DNA-templated transcription, initiation(GO:0006352)		DNA binding(GO:0003677)| zinc ion binding(GO:0008270)	NA	NA	NA	PREDICTED: pentatricopeptide repeat-containing protein At4g13650 isoform X2 [Pyrus x bretschneideri]	Uncharacterized protein OS=Prunus persica OX=3760 GN=PRUPE_7G002600 PE=4 SV=1	KOG4197	FOG: PPR repeat	[R]	General function prediction only
Csp_hap1_LG12_00021.1	Pentatricopeptide repeat-containing protein At4g13650 OS=Arabidopsis thaliana OX=3702 GN=PCMP-H42 PE=2 SV=2	PPR	DNA-templated transcription, initiation(GO:0006352)		DNA binding(GO:0003677)| zinc ion binding(GO:0008270)	NA	NA	NA	PREDICTED: pentatricopeptide repeat-containing protein At4g13650 isoform X2 [Pyrus x bretschneideri]	Uncharacterized protein OS=Prunus persica OX=3760 GN=PRUPE_7G002600 PE=4 SV=1	KOG4197	FOG: PPR repeat	[R]	General function prediction only
Csp_hap1_LG12_00021.1	Pentatricopeptide repeat-containing protein At4g13650 OS=Arabidopsis thaliana OX=3702 GN=PCMP-H42 PE=2 SV=2	PPR	DNA-templated transcription, initiation(GO:0006352)		DNA binding(GO:0003677)| zinc ion binding(GO:0008270)	NA	NA	NA	PREDICTED: pentatricopeptide repeat-containing protein At4g13650 isoform X2 [Pyrus x bretschneideri]	Uncharacterized protein OS=Prunus persica OX=3760 GN=PRUPE_7G002600 PE=4 SV=1	KOG4197	FOG: PPR repeat	[R]	General function prediction only
Csp_hap1_LG12_00021.1	Pentatricopeptide repeat-containing protein At4g13650 OS=Arabidopsis thaliana OX=3702 GN=PCMP-H42 PE=2 SV=2	PPR	DNA-templated transcription, initiation(GO:0006352)		DNA binding(GO:0003677)| zinc ion binding(GO:0008270)	NA	NA	NA	PREDICTED: pentatricopeptide repeat-containing protein At4g13650 isoform X2 [Pyrus x bretschneideri]	Uncharacterized protein OS=Prunus persica OX=3760 GN=PRUPE_7G002600 PE=4 SV=1	KOG4197	FOG: PPR repeat	[R]	General function prediction only
Csp_hap1_LG12_00021.1	Pentatricopeptide repeat-containing protein At4g13650 OS=Arabidopsis thaliana OX=3702 GN=PCMP-H42 PE=2 SV=2	DYW_deaminase	DNA-templated transcription, initiation(GO:0006352)		DNA binding(GO:0003677)| zinc ion binding(GO:0008270)	NA	NA	NA	PREDICTED: pentatricopeptide repeat-containing protein At4g13650 isoform X2 [Pyrus x bretschneideri]	Uncharacterized protein OS=Prunus persica OX=3760 GN=PRUPE_7G002600 PE=4 SV=1	KOG4197	FOG: PPR repeat	[R]	General function prediction only
Csp_hap1_LG12_00021.1	Pentatricopeptide repeat-containing protein At4g13650 OS=Arabidopsis thaliana OX=3702 GN=PCMP-H42 PE=2 SV=2	PPR_2	DNA-templated transcription, initiation(GO:0006352)		DNA binding(GO:0003677)| zinc ion binding(GO:0008270)	NA	NA	NA	PREDICTED: pentatricopeptide repeat-containing protein At4g13650 isoform X2 [Pyrus x bretschneideri]	Uncharacterized protein OS=Prunus persica OX=3760 GN=PRUPE_7G002600 PE=4 SV=1	KOG4197	FOG: PPR repeat	[R]	General function prediction only
Csp_hap1_LG12_00021.1	Pentatricopeptide repeat-containing protein At4g13650 OS=Arabidopsis thaliana OX=3702 GN=PCMP-H42 PE=2 SV=2	TBP	DNA-templated transcription, initiation(GO:0006352)		DNA binding(GO:0003677)| zinc ion binding(GO:0008270)	NA	NA	NA	PREDICTED: pentatricopeptide repeat-containing protein At4g13650 isoform X2 [Pyrus x bretschneideri]	Uncharacterized protein OS=Prunus persica OX=3760 GN=PRUPE_7G002600 PE=4 SV=1	KOG4197	FOG: PPR repeat	[R]	General function prediction only
Csp_hap1_LG12_00021.1	Pentatricopeptide repeat-containing protein At4g13650 OS=Arabidopsis thaliana OX=3702 GN=PCMP-H42 PE=2 SV=2	PPR	DNA-templated transcription, initiation(GO:0006352)		DNA binding(GO:0003677)| zinc ion binding(GO:0008270)	NA	NA	NA	PREDICTED: pentatricopeptide repeat-containing protein At4g13650 isoform X2 [Pyrus x bretschneideri]	Uncharacterized protein OS=Prunus persica OX=3760 GN=PRUPE_7G002600 PE=4 SV=1	KOG4197	FOG: PPR repeat	[R]	General function prediction only
Csp_hap1_LG12_00021.1	Pentatricopeptide repeat-containing protein At4g13650 OS=Arabidopsis thaliana OX=3702 GN=PCMP-H42 PE=2 SV=2	PPR_2	DNA-templated transcription, initiation(GO:0006352)		DNA binding(GO:0003677)| zinc ion binding(GO:0008270)	NA	NA	NA	PREDICTED: pentatricopeptide repeat-containing protein At4g13650 isoform X2 [Pyrus x bretschneideri]	Uncharacterized protein OS=Prunus persica OX=3760 GN=PRUPE_7G002600 PE=4 SV=1	KOG4197	FOG: PPR repeat	[R]	General function prediction only
Csp_hap1_LG12_00021.1	Pentatricopeptide repeat-containing protein At4g13650 OS=Arabidopsis thaliana OX=3702 GN=PCMP-H42 PE=2 SV=2	PPR	DNA-templated transcription, initiation(GO:0006352)		DNA binding(GO:0003677)| zinc ion binding(GO:0008270)	NA	NA	NA	PREDICTED: pentatricopeptide repeat-containing protein At4g13650 isoform X2 [Pyrus x bretschneideri]	Uncharacterized protein OS=Prunus persica OX=3760 GN=PRUPE_7G002600 PE=4 SV=1	KOG4197	FOG: PPR repeat	[R]	General function prediction only
Csp_hap1_LG12_00021.1	Pentatricopeptide repeat-containing protein At4g13650 OS=Arabidopsis thaliana OX=3702 GN=PCMP-H42 PE=2 SV=2	PPR_2	DNA-templated transcription, initiation(GO:0006352)		DNA binding(GO:0003677)| zinc ion binding(GO:0008270)	NA	NA	NA	PREDICTED: pentatricopeptide repeat-containing protein At4g13650 isoform X2 [Pyrus x bretschneideri]	Uncharacterized protein OS=Prunus persica OX=3760 GN=PRUPE_7G002600 PE=4 SV=1	KOG4197	FOG: PPR repeat	[R]	General function prediction only
Csp_hap1_LG12_00021.1	Pentatricopeptide repeat-containing protein At4g13650 OS=Arabidopsis thaliana OX=3702 GN=PCMP-H42 PE=2 SV=2	PPR_2	DNA-templated transcription, initiation(GO:0006352)		DNA binding(GO:0003677)| zinc ion binding(GO:0008270)	NA	NA	NA	PREDICTED: pentatricopeptide repeat-containing protein At4g13650 isoform X2 [Pyrus x bretschneideri]	Uncharacterized protein OS=Prunus persica OX=3760 GN=PRUPE_7G002600 PE=4 SV=1	KOG4197	FOG: PPR repeat	[R]	General function prediction only
Csp_hap1_LG12_00023.1	ADP-glucose phosphorylase OS=Arabidopsis thaliana OX=3702 GN=At5g18200 PE=1 SV=1	GalP_UDP_transf	galactose metabolic process(GO:0006012)		UDP-glucose:hexose-1-phosphate uridylyltransferase activity(GO:0008108)	K00965	UDPglucose--hexose-1-phosphate uridylyltransferase	ko00052:Galactose metabolism|ko00520:Amino sugar and nucleotide sugar metabolism|ko04917:Prolactin signaling pathway	PREDICTED: ADP-glucose phosphorylase-like [Malus domestica]	Uncharacterized protein OS=Prunus persica OX=3760 GN=PRUPE_7G003700 PE=4 SV=1	KOG2958	Galactose-1-phosphate uridylyltransferase	[C]	Energy production and conversion
Csp_hap1_LG12_00026.1	Chaperone protein DnaJ OS=Exiguobacterium sp. (strain ATCC BAA-1283 / AT1b) OX=360911 GN=dnaJ PE=3 SV=1	DnaJ	NA	NA	NA	NA	NA	NA	PREDICTED: dnaJ homolog subfamily C member 11-like [Malus domestica]	J domain-containing protein OS=Prunus yedoensis var. nudiflora OX=2094558 GN=Pyn_10229 PE=4 SV=1	KOG0715	Molecular chaperone (DnaJ superfamily)	[O]	Posttranslational modification, protein turnover, chaperones
Csp_hap1_LG12_00027.1		NA	NA	NA	NA	NA	NA	NA			NA	NA	NA	NA
Csp_hap1_LG12_00033.1	Superoxide dismutase [Cu-Zn] 2 OS=Mesembryanthemum crystallinum OX=3544 GN=SODCC.2 PE=2 SV=1	Sod_Cu	superoxide metabolic process(GO:0006801)		metal ion binding(GO:0046872)	K04565	superoxide dismutase, Cu-Zn family	ko04146:Peroxisome|ko04213:Longevity regulating pathway - multiple species	PREDICTED: superoxide dismutase [Cu-Zn] 2-like [Pyrus x bretschneideri]	Uncharacterized protein OS=Prunus persica OX=3760 GN=PRUPE_7G005300 PE=4 SV=1	KOG0441	Cu2+/Zn2+ superoxide dismutase SOD1	[P]	Inorganic ion transport and metabolism
Csp_hap1_LG12_00034.1	Eukaryotic translation initiation factor NCBP OS=Triticum aestivum OX=4565 GN=NCBP PE=2 SV=1	IF4E	translational initiation(GO:0006413)	cytoplasm(GO:0005737)	translation initiation factor activity(GO:0003743)| RNA binding(GO:0003723)	K03259	translation initiation factor 4E	ko03013:RNA transport|ko04066:HIF-1 signaling pathway|ko04150:mTOR signaling pathway|ko04151:PI3K-Akt signaling pathway|ko04211:Longevity regulating pathway|ko04910:Insulin signaling pathway	PREDICTED: eukaryotic translation initiation factor NCBP [Malus domestica]	Uncharacterized protein OS=Prunus persica OX=3760 GN=PRUPE_7G005900 PE=3 SV=1	KOG1669	Predicted mRNA cap-binding protein related to eIF-4E	[J]	Translation, ribosomal structure and biogenesis
Csp_hap1_LG12_00039.1	Binding partner of ACD11 1 OS=Arabidopsis thaliana OX=3702 GN=BPA1 PE=1 SV=1	RRM_1			nucleic acid binding(GO:0003676)	NA	NA	NA	PREDICTED: binding partner of ACD11 1 [Pyrus x bretschneideri]	Putative nucleotide-binding alpha-beta plait domain-containing protein OS=Rosa chinensis OX=74649 GN=RchiOBHm_Chr3g0496611 PE=4 SV=1	NA	NA	NA	NA
Csp_hap1_LG12_00040.1	GPN-loop GTPase QQT2 OS=Arabidopsis thaliana OX=3702 GN=QQT2 PE=1 SV=1	ATP_bind_1			calcium ion binding(GO:0005509)| calcium-dependent phospholipid binding(GO:0005544)	NA	NA	NA	PREDICTED: annexin A13-like [Pyrus x bretschneideri]	GPN-loop GTPase OS=Prunus yedoensis var. nudiflora OX=2094558 GN=Pyn_32695 PE=3 SV=1	KOG1532	GTPase XAB1, interacts with DNA repair protein XPA	[L]	Replication, recombination and repair
Csp_hap1_LG12_00040.1	GPN-loop GTPase QQT2 OS=Arabidopsis thaliana OX=3702 GN=QQT2 PE=1 SV=1	Annexin			calcium ion binding(GO:0005509)| calcium-dependent phospholipid binding(GO:0005544)	NA	NA	NA	PREDICTED: annexin A13-like [Pyrus x bretschneideri]	GPN-loop GTPase OS=Prunus yedoensis var. nudiflora OX=2094558 GN=Pyn_32695 PE=3 SV=1	KOG1532	GTPase XAB1, interacts with DNA repair protein XPA	[L]	Replication, recombination and repair
Csp_hap1_LG12_00040.1	GPN-loop GTPase QQT2 OS=Arabidopsis thaliana OX=3702 GN=QQT2 PE=1 SV=1	Annexin			calcium ion binding(GO:0005509)| calcium-dependent phospholipid binding(GO:0005544)	NA	NA	NA	PREDICTED: annexin A13-like [Pyrus x bretschneideri]	GPN-loop GTPase OS=Prunus yedoensis var. nudiflora OX=2094558 GN=Pyn_32695 PE=3 SV=1	KOG1532	GTPase XAB1, interacts with DNA repair protein XPA	[L]	Replication, recombination and repair
Csp_hap1_LG12_00040.1	GPN-loop GTPase QQT2 OS=Arabidopsis thaliana OX=3702 GN=QQT2 PE=1 SV=1	HSP20			calcium ion binding(GO:0005509)| calcium-dependent phospholipid binding(GO:0005544)	NA	NA	NA	PREDICTED: annexin A13-like [Pyrus x bretschneideri]	GPN-loop GTPase OS=Prunus yedoensis var. nudiflora OX=2094558 GN=Pyn_32695 PE=3 SV=1	KOG1532	GTPase XAB1, interacts with DNA repair protein XPA	[L]	Replication, recombination and repair
Csp_hap1_LG12_00040.1	GPN-loop GTPase QQT2 OS=Arabidopsis thaliana OX=3702 GN=QQT2 PE=1 SV=1	Annexin			calcium ion binding(GO:0005509)| calcium-dependent phospholipid binding(GO:0005544)	NA	NA	NA	PREDICTED: annexin A13-like [Pyrus x bretschneideri]	GPN-loop GTPase OS=Prunus yedoensis var. nudiflora OX=2094558 GN=Pyn_32695 PE=3 SV=1	KOG1532	GTPase XAB1, interacts with DNA repair protein XPA	[L]	Replication, recombination and repair
Csp_hap1_LG12_00045.1	Nucleolar MIF4G domain-containing protein 1 OS=Homo sapiens OX=9606 GN=NOM1 PE=1 SV=1	MA3			protein binding(GO:0005515)| RNA binding(GO:0003723)	K17583	nucleolar MIF4G domain-containing protein 1	NA:NA	PREDICTED: nucleolar MIF4G domain-containing protein 1 [Pyrus x bretschneideri]	Uncharacterized protein OS=Prunus persica OX=3760 GN=PRUPE_1G541500 PE=4 SV=1	KOG2141	Protein involved in high osmolarity signaling pathway	[T]	Signal transduction mechanisms
Csp_hap1_LG12_00045.1	Nucleolar MIF4G domain-containing protein 1 OS=Homo sapiens OX=9606 GN=NOM1 PE=1 SV=1	MIF4G			protein binding(GO:0005515)| RNA binding(GO:0003723)	K17583	nucleolar MIF4G domain-containing protein 1	NA:NA	PREDICTED: nucleolar MIF4G domain-containing protein 1 [Pyrus x bretschneideri]	Uncharacterized protein OS=Prunus persica OX=3760 GN=PRUPE_1G541500 PE=4 SV=1	KOG2141	Protein involved in high osmolarity signaling pathway	[T]	Signal transduction mechanisms
Csp_hap1_LG12_00050.1		DUF639	NA	NA	NA	NA	NA	NA	PREDICTED: uncharacterized protein LOC103449334 [Malus domestica]	Uncharacterized protein OS=Prunus persica OX=3760 GN=PRUPE_7G010400 PE=4 SV=1	NA	NA	NA	NA
Csp_hap1_LG12_00051.1	Co-chaperone protein p23-2 OS=Arabidopsis thaliana OX=3702 GN=P23-2 PE=1 SV=1	CS	NA	NA	NA	NA	NA	NA	PREDICTED: uncharacterized protein At3g03773-like [Pyrus x bretschneideri]	Uncharacterized protein OS=Prunus persica OX=3760 GN=PRUPE_ppa012211mg PE=4 SV=1	KOG3158	HSP90 co-chaperone p23	[O]	Posttranslational modification, protein turnover, chaperones
Csp_hap1_LG12_00059.1	50S ribosomal protein L25 OS=Nitrobacter winogradskyi (strain ATCC 25391 / DSM 10237 / CIP 104748 / NCIMB 11846 / Nb-255) OX=323098 GN=rplY PE=3 SV=1	Ribosomal_TL5_C	translation(GO:0006412)	ribosome(GO:0005840)	5S rRNA binding(GO:0008097)| structural constituent of ribosome(GO:0003735)	K02897	large subunit ribosomal protein L25	ko03010:Ribosome	PREDICTED: 50S ribosomal protein L25-like [Malus domestica]	Uncharacterized protein OS=Prunus persica OX=3760 GN=PRUPE_1G080900 PE=4 SV=1	NA	NA	NA	NA
[truncated: 1,286 more rows]
