# Supplementary material for: A telomere-to-telomere reference genome provides genetic insight into the pentacyclic triterpenoid biosynthesis in Chaenomeles speciosa
Source: Hortic Res. 2023 Sep 14;10(10):uhad183. doi: 10.1093/hr/uhad183 (PMC10623406; doi:10.1093/hr/uhad183)
Supplement: Web_Material_uhad183 [file web_material_uhad183.zip › Table S9 Functional annotation of Hap2-specific genes.txt]

gene_ID	swiss_prot_annottation	Voltage_CLC	GO_BP	GO_CC	GO_MF	KO_ID	KO_name	ko_ID:ko_name	nr_annotation	TrEMBL_annotation	KOG_ID	KOG_description	KOG_cluster_code	KOG_cluster_description
Csp_hap2_LG01_00013.1		NA	NA	NA	NA	NA	NA	NA	PREDICTED: LOW QUALITY PROTEIN: aconitate hydratase, cytoplasmic-like [Malus domestica]		NA	NA	NA	NA
Csp_hap2_LG01_00014.1		NA	NA	NA	NA	NA	NA	NA			NA	NA	NA	NA
Csp_hap2_LG01_00018.1	Zinc finger A20 and AN1 domain-containing stress-associated protein 6 OS=Arabidopsis thaliana OX=3702 GN=SAP6 PE=2 SV=2	zf-AN1			zinc ion binding(GO:0008270)	NA	NA	NA	zinc finger A20 and AN1 domain-containing stress-associated protein 6 [Prunus persica]	Uncharacterized protein OS=Prunus persica OX=3760 GN=PRUPE_7G113400 PE=4 SV=1	KOG3173	Predicted Zn-finger protein	[R]	General function prediction only
Csp_hap2_LG01_00033.1		NA	NA	NA	NA	NA	NA	NA	PREDICTED: uncharacterized protein LOC103431555 [Malus domestica]		NA	NA	NA	NA
Csp_hap2_LG01_00034.1		NA	NA	NA	NA	NA	NA	NA	PREDICTED: uncharacterized protein LOC103431555 [Malus domestica]		NA	NA	NA	NA
Csp_hap2_LG01_00137.1		NA	NA	NA	NA	NA	NA	NA	PREDICTED: uncharacterized protein LOC103431555 [Malus domestica]		NA	NA	NA	NA
Csp_hap2_LG01_00159.1	Zinc finger protein CONSTANS-LIKE 5 OS=Arabidopsis thaliana OX=3702 GN=COL5 PE=2 SV=2	zf-B_box			zinc ion binding(GO:0008270)	NA	NA	NA	COL domain class transcription factor [Malus domestica]	COL domain class transcription factor OS=Malus domestica OX=3750 GN=COL15 PE=2 SV=1	KOG1601	GATA-4/5/6 transcription factors	[K]	Transcription
Csp_hap2_LG01_00160.1		NA	NA	NA	NA	NA	NA	NA	COL domain class transcription factor [Malus domestica]	COL domain class transcription factor OS=Malus domestica OX=3750 GN=COL15 PE=2 SV=1	NA	NA	NA	NA
Csp_hap2_LG01_00163.1		SRF-TF			protein dimerization activity(GO:0046983)| DNA binding(GO:0003677)	NA	NA	NA	PREDICTED: uncharacterized protein LOC103437678 [Malus domestica]	Uncharacterized protein OS=Prunus yedoensis var. nudiflora OX=2094558 GN=Pyn_41274 PE=4 SV=1	NA	NA	NA	NA
Csp_hap2_LG01_00165.1		NA	NA	NA	NA	NA	NA	NA			NA	NA	NA	NA
Csp_hap2_LG01_00178.1		NA	NA	NA	NA	K15032	mTERF domain-containing protein, mitochondrial	NA:NA	PREDICTED: uncharacterized protein LOC103967783 [Pyrus x bretschneideri]	Uncharacterized protein (Fragment) OS=Prunus persica OX=3760 GN=PRUPE_ppa015928mg PE=4 SV=1	NA	NA	NA	NA
Csp_hap2_LG01_00180.1		PMEI			enzyme inhibitor activity(GO:0004857)	NA	NA	NA	PREDICTED: putative pectinesterase/pectinesterase inhibitor 26 [Malus domestica]	Pectinesterase 1 OS=Prunus yedoensis var. nudiflora OX=2094558 GN=Pyn_09352 PE=4 SV=1	NA	NA	NA	NA
Csp_hap2_LG01_00209.1		NA	NA	NA	NA	NA	NA	NA	PREDICTED: uncharacterized protein LOC108173551 [Malus domestica]	Uncharacterized protein OS=Prunus persica OX=3760 GN=PRUPE_6G214700 PE=4 SV=1	NA	NA	NA	NA
Csp_hap2_LG01_00215.1		NA	NA	NA	NA	NA	NA	NA			NA	NA	NA	NA
Csp_hap2_LG01_00218.1		NA	NA	NA	NA	NA	NA	NA	PREDICTED: uncharacterized protein LOC103944449 [Pyrus x bretschneideri]		NA	NA	NA	NA
Csp_hap2_LG01_00219.1		NA	NA	NA	NA	NA	NA	NA	PREDICTED: uncharacterized protein LOC103445906 [Malus domestica]	Putative reverse transcriptase (RNA-dependent DNA polymerase) domain containing protein OS=Malus domestica OX=3750 PE=4 SV=1	NA	NA	NA	NA
Csp_hap2_LG01_00240.1		Retrotrans_gag	NA	NA	NA	NA	NA	NA	PREDICTED: uncharacterized protein LOC108172530 [Malus domestica]	Uncharacterized protein OS=Vitis vinifera OX=29760 GN=VITISV_007849 PE=4 SV=1	NA	NA	NA	NA
Csp_hap2_LG01_00249.1		NA	NA	NA	NA	NA	NA	NA			NA	NA	NA	NA
Csp_hap2_LG01_00254.1	Chaperone protein dnaJ 16 OS=Arabidopsis thaliana OX=3702 GN=ATJ16 PE=2 SV=1	NA	NA	NA	NA	NA	NA	NA	PREDICTED: chaperone protein dnaJ 16 [Pyrus x bretschneideri]	Uncharacterized protein OS=Prunus persica OX=3760 GN=PRUPE_1G260600 PE=4 SV=1	KOG0713	Molecular chaperone (DnaJ superfamily)	[O]	Posttranslational modification, protein turnover, chaperones
Csp_hap2_LG01_00256.1		NA	NA	NA	NA	NA	NA	NA			NA	NA	NA	NA
Csp_hap2_LG01_00258.1	Chaperone protein dnaJ 16 OS=Arabidopsis thaliana OX=3702 GN=ATJ16 PE=2 SV=1	NA	NA	NA	NA	NA	NA	NA	PREDICTED: chaperone protein dnaJ 16 [Pyrus x bretschneideri]	Uncharacterized protein OS=Prunus persica OX=3760 GN=PRUPE_1G260600 PE=4 SV=1	KOG0713	Molecular chaperone (DnaJ superfamily)	[O]	Posttranslational modification, protein turnover, chaperones
Csp_hap2_LG01_00265.1		NA	NA	NA	NA	NA	NA	NA			NA	NA	NA	NA
Csp_hap2_LG01_00269.1		NA	NA	NA	NA	NA	NA	NA			NA	NA	NA	NA
Csp_hap2_LG01_00297.1		NA	NA	NA	NA	K00962	polyribonucleotide nucleotidyltransferase	ko00230:Purine metabolism|ko00240:Pyrimidine metabolism|ko03018:RNA degradation	PREDICTED: LOW QUALITY PROTEIN: polyribonucleotide nucleotidyltransferase 2, mitochondrial [Malus domestica]	Uncharacterized protein OS=Prunus persica OX=3760 GN=PRUPE_3G288400 PE=3 SV=1	NA	NA	NA	NA
Csp_hap2_LG01_00302.1	G-type lectin S-receptor-like serine/threonine-protein kinase At2g19130 OS=Arabidopsis thaliana OX=3702 GN=At2g19130 PE=2 SV=1	Pkinase	protein phosphorylation(GO:0006468)		protein kinase activity(GO:0004672)| ATP binding(GO:0005524)	NA	NA	NA	PREDICTED: G-type lectin S-receptor-like serine/threonine-protein kinase At2g19130 [Pyrus x bretschneideri]	Uncharacterized protein OS=Prunus yedoensis var. nudiflora OX=2094558 GN=Pyn_13021 PE=4 SV=1	NA	NA	NA	NA
Csp_hap2_LG01_00342.1		NA	NA	NA	NA	NA	NA	NA			NA	NA	NA	NA
Csp_hap2_LG01_00350.1		NA	NA	NA	NA	NA	NA	NA	PREDICTED: uncharacterized protein LOC108169832 [Malus domestica]	Uncharacterized protein OS=Nicotiana attenuata OX=49451 GN=A4A49_66137 PE=4 SV=1	NA	NA	NA	NA
Csp_hap2_LG01_00352.1		NA	NA	NA	NA	NA	NA	NA	PREDICTED: uncharacterized protein LOC103957206 [Pyrus x bretschneideri]		NA	NA	NA	NA
Csp_hap2_LG01_00357.1		NA	NA	NA	NA	NA	NA	NA			NA	NA	NA	NA
Csp_hap2_LG01_00360.1	Phospholipase A1-Ibeta2, chloroplastic OS=Arabidopsis thaliana OX=3702 GN=At4g16820 PE=1 SV=2	NA	NA	NA	NA	NA	NA	NA	PREDICTED: phospholipase A1-Ibeta2, chloroplastic-like [Pyrus x bretschneideri]	Phospholipase A1-Ibeta2 chloroplastic OS=Prunus yedoensis var. nudiflora OX=2094558 GN=Pyn_06556 PE=4 SV=1	KOG4569	Predicted lipase	[I]	Lipid transport and metabolism
Csp_hap2_LG01_00365.1		NA	NA	NA	NA	NA	NA	NA	PREDICTED: uncharacterized protein LOC103931318 [Pyrus x bretschneideri]	Uncharacterized protein OS=Prunus persica OX=3760 GN=PRUPE_ppa004129mg PE=4 SV=1	NA	NA	NA	NA
Csp_hap2_LG01_00371.1		NA	NA	NA	NA	NA	NA	NA	PREDICTED: flocculation protein FLO11-like [Pyrus x bretschneideri]		NA	NA	NA	NA
Csp_hap2_LG01_00372.1		NA	NA	NA	NA	NA	NA	NA	PREDICTED: villin-4-like [Malus domestica]		NA	NA	NA	NA
Csp_hap2_LG01_00373.1		NA	NA	NA	NA	NA	NA	NA	PREDICTED: villin-4-like [Malus domestica]		NA	NA	NA	NA
Csp_hap2_LG01_00376.1		NA	NA	NA	NA	K13525	transitional endoplasmic reticulum ATPase	ko04141:Protein processing in endoplasmic reticulum	PREDICTED: uncharacterized protein LOC103407783 [Malus domestica]		NA	NA	NA	NA
Csp_hap2_LG01_00378.1	7-deoxyloganetin glucosyltransferase OS=Gardenia jasminoides OX=114476 GN=UGT85A24 PE=1 SV=1	NA	NA	NA	NA	NA	NA	NA	PREDICTED: 7-deoxyloganetin glucosyltransferase-like [Pyrus x bretschneideri]	Glycosyltransferase OS=Prunus yedoensis var. nudiflora OX=2094558 GN=Pyn_31303 PE=3 SV=1	KOG1192	UDP-glucuronosyl and UDP-glucosyl transferase	[C]	Energy production and conversion
Csp_hap2_LG01_00380.1	7-deoxyloganetin glucosyltransferase OS=Gardenia jasminoides OX=114476 GN=UGT85A24 PE=1 SV=1	NA	NA	NA	NA	NA	NA	NA	PREDICTED: 7-deoxyloganetin glucosyltransferase-like isoform X2 [Malus domestica]	Glycosyltransferase OS=Prunus yedoensis var. nudiflora OX=2094558 GN=Pyn_30194 PE=3 SV=1	KOG1192	UDP-glucuronosyl and UDP-glucosyl transferase	[C]	Energy production and conversion
Csp_hap2_LG01_00395.1	Peroxidase 17 OS=Arabidopsis thaliana OX=3702 GN=PER17 PE=2 SV=1	peroxidase	response to oxidative stress(GO:0006979)| oxidation-reduction process(GO:0055114)		peroxidase activity(GO:0004601)| heme binding(GO:0020037)	K00430	peroxidase	ko00940:Phenylpropanoid biosynthesis	PREDICTED: peroxidase 17-like [Malus domestica]	Peroxidase OS=Prunus persica OX=3760 GN=PRUPE_6G192000 PE=3 SV=1	NA	NA	NA	NA
Csp_hap2_LG01_00403.1	LMBR1 domain-containing protein 2 homolog OS=Caenorhabditis elegans OX=6239 GN=C47G2.4 PE=3 SV=1	LMBR1	NA	NA	NA	NA	NA	NA	PREDICTED: LMBR1 domain-containing protein 2 homolog A-like [Malus domestica]	Uncharacterized protein OS=Prunus persica OX=3760 GN=PRUPE_6G193100 PE=4 SV=1	KOG2296	Integral membrane protein	[R]	General function prediction only
Csp_hap2_LG01_00404.1		LMBR1	NA	NA	NA	NA	NA	NA	PREDICTED: LMBR1 domain-containing protein 2 homolog A-like [Pyrus x bretschneideri]	Uncharacterized protein OS=Prunus persica OX=3760 GN=PRUPE_6G193100 PE=4 SV=1	KOG2296	Integral membrane protein	[R]	General function prediction only
Csp_hap2_LG01_00406.1		NA	NA	NA	NA	NA	NA	NA			NA	NA	NA	NA
Csp_hap2_LG01_00408.1		NA	NA	NA	NA	NA	NA	NA	PREDICTED: LOW QUALITY PROTEIN: subtilisin-like protease SBT1.7 [Malus domestica]		NA	NA	NA	NA
Csp_hap2_LG01_00409.1		NA	NA	NA	NA	NA	NA	NA	PREDICTED: protein EARLY RESPONSIVE TO DEHYDRATION 15-like [Malus domestica]	Uncharacterized protein OS=Prunus persica OX=3760 GN=PRUPE_2G258200 PE=4 SV=1	NA	NA	NA	NA
Csp_hap2_LG01_00416.1		MULE			zinc ion binding(GO:0008270)	NA	NA	NA	uncharacterized protein LOC110757134 [Prunus avium]	Uncharacterized protein (Fragment) OS=Prunus persica OX=3760 GN=PRUPE_ppa020850mg PE=4 SV=1	NA	NA	NA	NA
Csp_hap2_LG01_00416.1		SWIM			zinc ion binding(GO:0008270)	NA	NA	NA	uncharacterized protein LOC110757134 [Prunus avium]	Uncharacterized protein (Fragment) OS=Prunus persica OX=3760 GN=PRUPE_ppa020850mg PE=4 SV=1	NA	NA	NA	NA
Csp_hap2_LG01_00417.1		DBD_Tnp_Mut	NA	NA	NA	NA	NA	NA	hypothetical protein PRUPE_6G181000 [Prunus persica]	Uncharacterized protein (Fragment) OS=Prunus persica OX=3760 GN=PRUPE_ppa020850mg PE=4 SV=1	NA	NA	NA	NA
Csp_hap2_LG01_00421.1		RVT_3			nucleic acid binding(GO:0003676)| RNA-DNA hybrid ribonuclease activity(GO:0004523)	NA	NA	NA	PREDICTED: uncharacterized protein LOC108866838 [Pyrus x bretschneideri]	Putative ribonuclease H-like domain-containing protein OS=Rosa chinensis OX=74649 GN=RchiOBHm_Chr3g0462151 PE=4 SV=1	NA	NA	NA	NA
Csp_hap2_LG01_00422.1		NA	NA	NA	NA	NA	NA	NA	PREDICTED: uncharacterized protein LOC103417028 [Malus domestica]	Putative reverse transcriptase (RNA-dependent DNA polymerase) domain containing protein OS=Malus domestica OX=3750 PE=4 SV=1	NA	NA	NA	NA
Csp_hap2_LG01_00425.1		NA	NA	NA	NA	NA	NA	NA			NA	NA	NA	NA
Csp_hap2_LG01_00427.1	Probable galacturonosyltransferase 10 OS=Arabidopsis thaliana OX=3702 GN=GAUT10 PE=2 SV=2	NA	NA	NA	NA	K13648	alpha-1,4-galacturonosyltransferase	ko00500:Starch and sucrose metabolism|ko00520:Amino sugar and nucleotide sugar metabolism	glycosyltransferase protein A, partial [Prunus persica]	Hexosyltransferase OS=Prunus persica OX=3760 GN=PRUPE_3G232100 PE=3 SV=1	NA	NA	NA	NA
Csp_hap2_LG01_00432.1	Protein FORGETTER 1 OS=Arabidopsis thaliana OX=3702 GN=FGT1 PE=1 SV=1	TPP_enzyme_N			thiamine pyrophosphate binding(GO:0030976)	NA	NA	NA	PREDICTED: protein strawberry notch-like isoform X1 [Malus domestica]	Uncharacterized protein OS=Prunus persica OX=3760 GN=PRUPE_4G126100 PE=4 SV=1	KOG1513	Nuclear helicase MOP-3/SNO (DEAD-box superfamily)	[T]	Signal transduction mechanisms
Csp_hap2_LG01_00432.1	Protein FORGETTER 1 OS=Arabidopsis thaliana OX=3702 GN=FGT1 PE=1 SV=1	AAA_34			thiamine pyrophosphate binding(GO:0030976)	NA	NA	NA	PREDICTED: protein strawberry notch-like isoform X1 [Malus domestica]	Uncharacterized protein OS=Prunus persica OX=3760 GN=PRUPE_4G126100 PE=4 SV=1	KOG1513	Nuclear helicase MOP-3/SNO (DEAD-box superfamily)	[T]	Signal transduction mechanisms
Csp_hap2_LG01_00446.1	DNA-directed RNA polymerases II, IV and V subunit 3 OS=Arabidopsis thaliana OX=3702 GN=NRPB3 PE=1 SV=1	RNA_pol_L	transcription, DNA-templated(GO:0006351)		DNA-directed 5'-3' RNA polymerase activity(GO:0003899)| protein dimerization activity(GO:0046983)	K03011	DNA-directed RNA polymerase II subunit RPB3	ko00230:Purine metabolism|ko00240:Pyrimidine metabolism|ko03020:RNA polymerase|ko05169:Epstein-Barr virus infection	PREDICTED: DNA-directed RNA polymerases II, IV and V subunit 3-like [Malus domestica]	Uncharacterized protein OS=Prunus persica OX=3760 GN=PRUPE_8G132000 PE=4 SV=1	KOG1522	RNA polymerase II, subunit POLR2C/RPB3	[K]	Transcription
Csp_hap2_LG01_00446.1	DNA-directed RNA polymerases II, IV and V subunit 3 OS=Arabidopsis thaliana OX=3702 GN=NRPB3 PE=1 SV=1	RNA_pol_A_bac	transcription, DNA-templated(GO:0006351)		DNA-directed 5'-3' RNA polymerase activity(GO:0003899)| protein dimerization activity(GO:0046983)	K03011	DNA-directed RNA polymerase II subunit RPB3	ko00230:Purine metabolism|ko00240:Pyrimidine metabolism|ko03020:RNA polymerase|ko05169:Epstein-Barr virus infection	PREDICTED: DNA-directed RNA polymerases II, IV and V subunit 3-like [Malus domestica]	Uncharacterized protein OS=Prunus persica OX=3760 GN=PRUPE_8G132000 PE=4 SV=1	KOG1522	RNA polymerase II, subunit POLR2C/RPB3	[K]	Transcription
Csp_hap2_LG01_00449.1		NA	NA	NA	NA	NA	NA	NA	PREDICTED: uncharacterized protein LOC103933066 [Pyrus x bretschneideri]	Uncharacterized protein OS=Prunus yedoensis var. nudiflora OX=2094558 GN=Pyn_10294 PE=4 SV=1	NA	NA	NA	NA
Csp_hap2_LG01_00469.1	Ribulose bisphosphate carboxylase large chain (Fragment) OS=Coriaria myrtifolia OX=3460 GN=rbcL PE=3 SV=1	RuBisCO_large	carbon fixation(GO:0015977)		magnesium ion binding(GO:0000287)| ribulose-bisphosphate carboxylase activity(GO:0016984)	NA	NA	NA	Ribulose bisphosphate carboxylase large chain [Zea mays]	Ribulose bisphosphate carboxylase large chain OS=Picomonas sp. DN1 OX=1635138 GN=rbcL PE=3 SV=1	NA	NA	NA	NA
Csp_hap2_LG01_00469.1	Ribulose bisphosphate carboxylase large chain (Fragment) OS=Coriaria myrtifolia OX=3460 GN=rbcL PE=3 SV=1	RuBisCO_large_N	carbon fixation(GO:0015977)		magnesium ion binding(GO:0000287)| ribulose-bisphosphate carboxylase activity(GO:0016984)	NA	NA	NA	Ribulose bisphosphate carboxylase large chain [Zea mays]	Ribulose bisphosphate carboxylase large chain OS=Picomonas sp. DN1 OX=1635138 GN=rbcL PE=3 SV=1	NA	NA	NA	NA
Csp_hap2_LG01_00469.1	Ribulose bisphosphate carboxylase large chain (Fragment) OS=Coriaria myrtifolia OX=3460 GN=rbcL PE=3 SV=1	RuBisCO_large_N	carbon fixation(GO:0015977)		magnesium ion binding(GO:0000287)| ribulose-bisphosphate carboxylase activity(GO:0016984)	NA	NA	NA	Ribulose bisphosphate carboxylase large chain [Zea mays]	Ribulose bisphosphate carboxylase large chain OS=Picomonas sp. DN1 OX=1635138 GN=rbcL PE=3 SV=1	NA	NA	NA	NA
Csp_hap2_LG01_00469.1	Ribulose bisphosphate carboxylase large chain (Fragment) OS=Coriaria myrtifolia OX=3460 GN=rbcL PE=3 SV=1	RuBisCO_large	carbon fixation(GO:0015977)		magnesium ion binding(GO:0000287)| ribulose-bisphosphate carboxylase activity(GO:0016984)	NA	NA	NA	Ribulose bisphosphate carboxylase large chain [Zea mays]	Ribulose bisphosphate carboxylase large chain OS=Picomonas sp. DN1 OX=1635138 GN=rbcL PE=3 SV=1	NA	NA	NA	NA
Csp_hap2_LG01_00475.1		NA	NA	NA	NA	NA	NA	NA			NA	NA	NA	NA
Csp_hap2_LG01_00477.1		NA	NA	NA	NA	NA	NA	NA			NA	NA	NA	NA
Csp_hap2_LG01_00484.1	Adenylate kinase 4 OS=Oryza sativa subsp. japonica OX=39947 GN=ADK-B PE=2 SV=1	NA	NA	NA	NA	K00939	adenylate kinase	ko00230:Purine metabolism	PREDICTED: adenylate kinase 4 [Malus domestica]	Uncharacterized protein OS=Populus trichocarpa OX=3694 GN=POPTR_015G092800v3 PE=2 SV=1	KOG3078	Adenylate kinase	[F]	Nucleotide transport and metabolism
Csp_hap2_LG01_00486.1		NA	NA	NA	NA	NA	NA	NA	PREDICTED: uncharacterized protein LOC103951289 [Pyrus x bretschneideri]	Putative transposase tnp2 OS=Malus domestica OX=3750 PE=4 SV=1	NA	NA	NA	NA
Csp_hap2_LG01_00489.1		NA	NA	NA	NA	NA	NA	NA	PREDICTED: uncharacterized protein LOC103437764 [Malus domestica]	Uncharacterized protein OS=Daucus carota subsp. sativus OX=79200 GN=DCAR_011891 PE=4 SV=1	NA	NA	NA	NA
Csp_hap2_LG01_00492.1	Endoribonuclease Dicer homolog 3 OS=Arabidopsis thaliana OX=3702 GN=DCL3 PE=1 SV=2	Ribosomal_S20p	translation(GO:0006412)	intracellular(GO:0005622)| ribosome(GO:0005840)	structural constituent of ribosome(GO:0003735)| RNA binding(GO:0003723)	NA	NA	NA	endoribonuclease Dicer homolog 3a isoform X1 [Prunus persica]	Uncharacterized protein OS=Prunus persica OX=3760 GN=PRUPE_ppa000165mg PE=3 SV=1	KOG0701	dsRNA-specific nuclease Dicer and related ribonucleases	[A]	RNA processing and modification
Csp_hap2_LG01_00495.1	Cinnamyl alcohol dehydrogenase 1 OS=Ocimum basilicum OX=39350 GN=CAD1 PE=1 SV=1	ADH_N	oxidation-reduction process(GO:0055114)			NA	NA	NA	PREDICTED: probable mannitol dehydrogenase isoform X1 [Pyrus x bretschneideri]	Uncharacterized protein OS=Prunus persica OX=3760 GN=PRUPE_6G205400 PE=3 SV=1	KOG0023	Alcohol dehydrogenase, class V	[Q]	Secondary metabolites biosynthesis, transport and catabolism
Csp_hap2_LG01_00498.1		DUF1005	NA	NA	NA	NA	NA	NA	PREDICTED: uncharacterized protein LOC103400735 [Malus domestica]	Uncharacterized protein OS=Prunus yedoensis var. nudiflora OX=2094558 GN=Pyn_18956 PE=4 SV=1	NA	NA	NA	NA
Csp_hap2_LG01_00504.1	Quinone-oxidoreductase homolog, chloroplastic OS=Spinacia oleracea OX=3562 GN=QOR PE=1 SV=1	NA	NA	NA	NA	NA	NA	NA	PREDICTED: putative quinone-oxidoreductase homolog, chloroplastic [Pyrus x bretschneideri]	Putative quinone-oxidoreductase homolog chloroplastic OS=Prunus yedoensis var. nudiflora OX=2094558 GN=Pyn_00323 PE=4 SV=1	KOG1198	Zinc-binding oxidoreductase	[R]	General function prediction only
Csp_hap2_LG01_00505.1		NA	NA	NA	NA	NA	NA	NA			NA	NA	NA	NA
Csp_hap2_LG01_00510.1		NA	NA	NA	NA	NA	NA	NA	PREDICTED: uncharacterized protein LOC103927359 [Pyrus x bretschneideri]	Putative RNA-directed DNA polymerase OS=Rosa chinensis OX=74649 GN=RchiOBHm_Chr1g0344541 PE=4 SV=1	KOG1075	FOG: Reverse transcriptase	[R]	General function prediction only
Csp_hap2_LG01_00515.1	Probable WRKY transcription factor 11 OS=Arabidopsis thaliana OX=3702 GN=WRKY11 PE=2 SV=2	NA	NA	NA	NA	NA	NA	NA	probable WRKY transcription factor 17 [Malus domestica]	WRKY domain class transcription factor OS=Pyrus x bretschneideri OX=225117 GN=WRKY16 PE=2 SV=1	NA	NA	NA	NA
Csp_hap2_LG01_00518.1		NA	NA	NA	NA	NA	NA	NA			NA	NA	NA	NA
Csp_hap2_LG01_00519.1		NA	NA	NA	NA	NA	NA	NA	uncharacterized protein LOC112024740 [Quercus suber]	Uncharacterized protein OS=Fagus sylvatica OX=28930 GN=FSB_LOCUS20224 PE=4 SV=1	NA	NA	NA	NA
Csp_hap2_LG01_00524.1		NA	NA	NA	NA	NA	NA	NA	PREDICTED: aldehyde dehydrogenase family 2 member C4-like [Malus domestica]		NA	NA	NA	NA
Csp_hap2_LG01_00525.1		NA	NA	NA	NA	NA	NA	NA	PREDICTED: uncharacterized protein LOC108169481 [Malus domestica]		NA	NA	NA	NA
Csp_hap2_LG01_00535.1		NA	NA	NA	NA	NA	NA	NA			NA	NA	NA	NA
Csp_hap2_LG01_00547.1	Kinesin-like protein KIN-8B OS=Arabidopsis thaliana OX=3702 GN=KIN8B PE=2 SV=1	Kinesin	microtubule-based movement(GO:0007018)		transferase activity, transferring hexosyl groups(GO:0016758)| microtubule binding(GO:0008017)| ATP binding(GO:0005524)| microtubule motor activity(GO:0003777)	K10401	kinesin family member 18/19	NA:NA	hypothetical protein CQW23_05204 [Capsicum baccatum]	Kinesin-like protein OS=Capsicum baccatum OX=33114 GN=CQW23_05204 PE=3 SV=1	KOG0242	Kinesin-like protein	[Z]	Cytoskeleton
Csp_hap2_LG01_00547.1	Kinesin-like protein KIN-8B OS=Arabidopsis thaliana OX=3702 GN=KIN8B PE=2 SV=1	UDPGT	microtubule-based movement(GO:0007018)		transferase activity, transferring hexosyl groups(GO:0016758)| microtubule binding(GO:0008017)| ATP binding(GO:0005524)| microtubule motor activity(GO:0003777)	K10401	kinesin family member 18/19	NA:NA	hypothetical protein CQW23_05204 [Capsicum baccatum]	Kinesin-like protein OS=Capsicum baccatum OX=33114 GN=CQW23_05204 PE=3 SV=1	KOG0242	Kinesin-like protein	[Z]	Cytoskeleton
Csp_hap2_LG01_00551.1		NA	NA	NA	NA	NA	NA	NA			NA	NA	NA	NA
Csp_hap2_LG01_00555.1		PMD	NA	NA	NA	NA	NA	NA	PREDICTED: uncharacterized protein LOC108171561 [Malus domestica]	Putative aminotransferase-like, plant mobile domain-containing protein OS=Rosa chinensis OX=74649 GN=RchiOBHm_Chr7g0194611 PE=4 SV=1	NA	NA	NA	NA
Csp_hap2_LG01_00558.1		NA	NA	NA	NA	NA	NA	NA			NA	NA	NA	NA
Csp_hap2_LG01_00559.1		NA	NA	NA	NA	NA	NA	NA			NA	NA	NA	NA
Csp_hap2_LG01_00560.1		RVT_1	NA	NA	NA	NA	NA	NA	uncharacterized protein LOC18786775 [Prunus persica]	Uncharacterized protein OS=Prunus persica OX=3760 GN=PRUPE_ppb013620mg PE=4 SV=1	KOG1075	FOG: Reverse transcriptase	[R]	General function prediction only
Csp_hap2_LG01_00576.1	Pentatricopeptide repeat-containing protein At1g31920 OS=Arabidopsis thaliana OX=3702 GN=PCMP-H11 PE=2 SV=1	NA	NA	NA	NA	NA	NA	NA	PREDICTED: pentatricopeptide repeat-containing protein At2g03880, mitochondrial-like [Pyrus x bretschneideri]	Uncharacterized protein OS=Prunus persica OX=3760 GN=PRUPE_ppa001951mg PE=4 SV=1	KOG4197	FOG: PPR repeat	[R]	General function prediction only
Csp_hap2_LG01_00579.1		NA	NA	NA	NA	NA	NA	NA			NA	NA	NA	NA
Csp_hap2_LG01_00581.1	Beta-galactosidase 5 OS=Oryza sativa subsp. japonica OX=39947 GN=Os03g0165400 PE=2 SV=1	Glyco_hydro_35	NA	NA	NA	NA	NA	NA	beta-D-galactosidase 7 [Pyrus x bretschneideri]	Beta-galactosidase OS=Pyrus x bretschneideri OX=225117 GN=GAL7 PE=2 SV=1	KOG0496	Beta-galactosidase	[G]	Carbohydrate transport and metabolism
Csp_hap2_LG01_00593.1	Serine/threonine-protein kinase STY13 OS=Arabidopsis thaliana OX=3702 GN=STY13 PE=1 SV=2	Pkinase	protein phosphorylation(GO:0006468)		protein kinase activity(GO:0004672)| ATP binding(GO:0005524)	NA	NA	NA	serine/threonine-protein kinase HT1 [Prunus persica]	Uncharacterized protein OS=Prunus persica OX=3760 GN=PRUPE_3G293100 PE=3 SV=1	KOG0192	Tyrosine kinase specific for activated (GTP-bound) p21cdc42Hs	[T]	Signal transduction mechanisms
Csp_hap2_LG01_00606.1		NA	NA	NA	NA	NA	NA	NA			NA	NA	NA	NA
Csp_hap2_LG01_00608.1		NA	NA	NA	NA	NA	NA	NA	putative RNA-directed DNA polymerase [Rosa chinensis]	Putative RNA-directed DNA polymerase OS=Rosa chinensis OX=74649 GN=RchiOBHm_Chr3g0467131 PE=4 SV=1	NA	NA	NA	NA
Csp_hap2_LG01_00609.1		LRRNT_2			protein binding(GO:0005515)	NA	NA	NA	PREDICTED: receptor-like protein 12 [Pyrus x bretschneideri]	LRR receptor-like serine/threonine-protein kinase GSO2 OS=Prunus yedoensis var. nudiflora OX=2094558 GN=Pyn_12377 PE=4 SV=1	NA	NA	NA	NA
Csp_hap2_LG01_00609.1		LRR_1			protein binding(GO:0005515)	NA	NA	NA	PREDICTED: receptor-like protein 12 [Pyrus x bretschneideri]	LRR receptor-like serine/threonine-protein kinase GSO2 OS=Prunus yedoensis var. nudiflora OX=2094558 GN=Pyn_12377 PE=4 SV=1	NA	NA	NA	NA
Csp_hap2_LG01_00615.1		NA	NA	NA	NA	NA	NA	NA	PREDICTED: serine hydroxymethyltransferase 7-like [Malus domestica]	Serine hydroxymethyltransferase OS=Prunus persica OX=3760 GN=PRUPE_1G507600 PE=3 SV=1	NA	NA	NA	NA
Csp_hap2_LG01_00622.1		NA	NA	NA	NA	NA	NA	NA	PREDICTED: uncharacterized protein LOC103941319 [Pyrus x bretschneideri]	Retrovirus-related Pol polyprotein from transposon TNT 1-94 OS=Cajanus cajan OX=3821 GN=KK1_039420 PE=4 SV=1	NA	NA	NA	NA
Csp_hap2_LG01_00655.1		NA	NA	NA	NA	NA	NA	NA			NA	NA	NA	NA
Csp_hap2_LG01_00657.1	Beta-amylase 7 OS=Arabidopsis thaliana OX=3702 GN=BAM7 PE=1 SV=2	Glyco_hydro_14	polysaccharide catabolic process(GO:0000272)		beta-amylase activity(GO:0016161)	K01177	beta-amylase	ko00500:Starch and sucrose metabolism	PREDICTED: beta-amylase 7 isoform X1 [Malus domestica]	Beta-amylase OS=Morus notabilis OX=981085 GN=L484_017285 PE=3 SV=1	NA	NA	NA	NA
Csp_hap2_LG01_00674.1		LRRNT_2	NA	NA	NA	NA	NA	NA	PREDICTED: LRR receptor-like serine/threonine-protein kinase GSO2 [Pyrus x bretschneideri]	Putative non-specific serine/threonine protein kinase OS=Rosa chinensis OX=74649 GN=RchiOBHm_Chr1g0354701 PE=4 SV=1	NA	NA	NA	NA
Csp_hap2_LG01_00683.1		NA	NA	NA	NA	NA	NA	NA			NA	NA	NA	NA
Csp_hap2_LG01_00687.1		NA	NA	NA	NA	NA	NA	NA			NA	NA	NA	NA
Csp_hap2_LG01_00708.1		NA	NA	NA	NA	NA	NA	NA	PREDICTED: formin-1-like [Pyrus x bretschneideri]	Uncharacterized protein OS=Fagus sylvatica OX=28930 GN=FSB_LOCUS8243 PE=4 SV=1	NA	NA	NA	NA
Csp_hap2_LG01_00711.1		NA	NA	NA	NA	NA	NA	NA			NA	NA	NA	NA
Csp_hap2_LG01_00717.1	Putative UDP-rhamnose:rhamnosyltransferase 1 OS=Fragaria ananassa OX=3747 GN=GT4 PE=2 SV=1	NA	NA	NA	NA	NA	NA	NA	PREDICTED: soyasaponin III rhamnosyltransferase-like [Malus domestica]	Uncharacterized protein OS=Prunus persica OX=3760 GN=PRUPE_2G174700 PE=4 SV=1	KOG1192	UDP-glucuronosyl and UDP-glucosyl transferase	[C]	Energy production and conversion
Csp_hap2_LG01_00718.1		NA	NA	NA	NA	NA	NA	NA			NA	NA	NA	NA
Csp_hap2_LG01_00721.1	Protein TIC110, chloroplastic OS=Pisum sativum OX=3888 GN=TIC110 PE=1 SV=1	Tic110	cell wall modification(GO:0042545)	chloroplast(GO:0009507)	pectinesterase activity(GO:0030599)	NA	NA	NA	PREDICTED: protein TIC110, chloroplastic [Malus domestica]	Protein TIC110 chloroplastic OS=Prunus yedoensis var. nudiflora OX=2094558 GN=Pyn_28119 PE=4 SV=1	NA	NA	NA	NA
Csp_hap2_LG01_00721.1	Protein TIC110, chloroplastic OS=Pisum sativum OX=3888 GN=TIC110 PE=1 SV=1	Pectinesterase	cell wall modification(GO:0042545)	chloroplast(GO:0009507)	pectinesterase activity(GO:0030599)	NA	NA	NA	PREDICTED: protein TIC110, chloroplastic [Malus domestica]	Protein TIC110 chloroplastic OS=Prunus yedoensis var. nudiflora OX=2094558 GN=Pyn_28119 PE=4 SV=1	NA	NA	NA	NA
Csp_hap2_LG01_00721.1	Protein TIC110, chloroplastic OS=Pisum sativum OX=3888 GN=TIC110 PE=1 SV=1	Tic110	cell wall modification(GO:0042545)	chloroplast(GO:0009507)	pectinesterase activity(GO:0030599)	NA	NA	NA	PREDICTED: protein TIC110, chloroplastic [Malus domestica]	Protein TIC110 chloroplastic OS=Prunus yedoensis var. nudiflora OX=2094558 GN=Pyn_28119 PE=4 SV=1	NA	NA	NA	NA
Csp_hap2_LG01_00723.1		NA	NA	NA	NA	NA	NA	NA			NA	NA	NA	NA
Csp_hap2_LG01_00743.1	Pentatricopeptide repeat-containing protein At3g61520, mitochondrial OS=Arabidopsis thaliana OX=3702 GN=At3g61520 PE=2 SV=1	PPR_2	NA	NA	NA	NA	NA	NA	PREDICTED: pentatricopeptide repeat-containing protein At3g61520, mitochondrial-like [Malus domestica]	Uncharacterized protein OS=Prunus persica OX=3760 GN=PRUPE_2G177500 PE=4 SV=1	KOG4197	FOG: PPR repeat	[R]	General function prediction only
Csp_hap2_LG01_00743.1	Pentatricopeptide repeat-containing protein At3g61520, mitochondrial OS=Arabidopsis thaliana OX=3702 GN=At3g61520 PE=2 SV=1	PPR_2	NA	NA	NA	NA	NA	NA	PREDICTED: pentatricopeptide repeat-containing protein At3g61520, mitochondrial-like [Malus domestica]	Uncharacterized protein OS=Prunus persica OX=3760 GN=PRUPE_2G177500 PE=4 SV=1	KOG4197	FOG: PPR repeat	[R]	General function prediction only
Csp_hap2_LG01_00743.1	Pentatricopeptide repeat-containing protein At3g61520, mitochondrial OS=Arabidopsis thaliana OX=3702 GN=At3g61520 PE=2 SV=1	PPR_2	NA	NA	NA	NA	NA	NA	PREDICTED: pentatricopeptide repeat-containing protein At3g61520, mitochondrial-like [Malus domestica]	Uncharacterized protein OS=Prunus persica OX=3760 GN=PRUPE_2G177500 PE=4 SV=1	KOG4197	FOG: PPR repeat	[R]	General function prediction only
Csp_hap2_LG01_00743.1	Pentatricopeptide repeat-containing protein At3g61520, mitochondrial OS=Arabidopsis thaliana OX=3702 GN=At3g61520 PE=2 SV=1	PPR_1	NA	NA	NA	NA	NA	NA	PREDICTED: pentatricopeptide repeat-containing protein At3g61520, mitochondrial-like [Malus domestica]	Uncharacterized protein OS=Prunus persica OX=3760 GN=PRUPE_2G177500 PE=4 SV=1	KOG4197	FOG: PPR repeat	[R]	General function prediction only
Csp_hap2_LG01_00743.1	Pentatricopeptide repeat-containing protein At3g61520, mitochondrial OS=Arabidopsis thaliana OX=3702 GN=At3g61520 PE=2 SV=1	PPR_1	NA	NA	NA	NA	NA	NA	PREDICTED: pentatricopeptide repeat-containing protein At3g61520, mitochondrial-like [Malus domestica]	Uncharacterized protein OS=Prunus persica OX=3760 GN=PRUPE_2G177500 PE=4 SV=1	KOG4197	FOG: PPR repeat	[R]	General function prediction only
Csp_hap2_LG01_00743.1	Pentatricopeptide repeat-containing protein At3g61520, mitochondrial OS=Arabidopsis thaliana OX=3702 GN=At3g61520 PE=2 SV=1	PPR	NA	NA	NA	NA	NA	NA	PREDICTED: pentatricopeptide repeat-containing protein At3g61520, mitochondrial-like [Malus domestica]	Uncharacterized protein OS=Prunus persica OX=3760 GN=PRUPE_2G177500 PE=4 SV=1	KOG4197	FOG: PPR repeat	[R]	General function prediction only
Csp_hap2_LG01_00743.1	Pentatricopeptide repeat-containing protein At3g61520, mitochondrial OS=Arabidopsis thaliana OX=3702 GN=At3g61520 PE=2 SV=1	PPR	NA	NA	NA	NA	NA	NA	PREDICTED: pentatricopeptide repeat-containing protein At3g61520, mitochondrial-like [Malus domestica]	Uncharacterized protein OS=Prunus persica OX=3760 GN=PRUPE_2G177500 PE=4 SV=1	KOG4197	FOG: PPR repeat	[R]	General function prediction only
Csp_hap2_LG01_00743.1	Pentatricopeptide repeat-containing protein At3g61520, mitochondrial OS=Arabidopsis thaliana OX=3702 GN=At3g61520 PE=2 SV=1	PPR_2	NA	NA	NA	NA	NA	NA	PREDICTED: pentatricopeptide repeat-containing protein At3g61520, mitochondrial-like [Malus domestica]	Uncharacterized protein OS=Prunus persica OX=3760 GN=PRUPE_2G177500 PE=4 SV=1	KOG4197	FOG: PPR repeat	[R]	General function prediction only
Csp_hap2_LG01_00748.1		NA	NA	NA	NA	NA	NA	NA			NA	NA	NA	NA
Csp_hap2_LG01_00755.1		NA	NA	NA	NA	NA	NA	NA			NA	NA	NA	NA
Csp_hap2_LG01_00766.1		NA	NA	NA	NA	NA	NA	NA			NA	NA	NA	NA
Csp_hap2_LG01_00769.1	Tubby-like F-box protein 7 OS=Arabidopsis thaliana OX=3702 GN=TULP7 PE=2 SV=1	NA	NA	NA	NA	NA	NA	NA	PREDICTED: tubby-like F-box protein 7 [Pyrus x bretschneideri]	Tubby-like F-box protein OS=Rosa chinensis OX=74649 GN=RchiOBHm_Chr5g0030871 PE=3 SV=1	KOG2502	Tub family proteins	[R]	General function prediction only
Csp_hap2_LG01_00786.1	Arabinogalactan protein 16 OS=Arabidopsis thaliana OX=3702 GN=AGP16 PE=1 SV=1	AGP	NA	NA	NA	NA	NA	NA	arabinogalactan peptide 16 [Prunus persica]	Uncharacterized protein OS=Prunus persica OX=3760 GN=PRUPE_2G183500 PE=4 SV=1	NA	NA	NA	NA
Csp_hap2_LG01_00793.1		NA	NA	NA	NA	NA	NA	NA			NA	NA	NA	NA
Csp_hap2_LG01_00799.1		NA	NA	NA	NA	NA	NA	NA			NA	NA	NA	NA
Csp_hap2_LG01_00801.1		NA	NA	NA	NA	NA	NA	NA			NA	NA	NA	NA
Csp_hap2_LG01_00803.1		NA	NA	NA	NA	NA	NA	NA	PREDICTED: uncharacterized protein LOC103445071 [Malus domestica]		NA	NA	NA	NA
Csp_hap2_LG01_00811.1		NA	NA	NA	NA	NA	NA	NA	PREDICTED: LOW QUALITY PROTEIN: two-component response regulator-like APRR3 [Malus domestica]	two-component response regulator-like PRR37 isoform X3 OS=Juglans regia OX=51240 GN=LOC109014549 PE=4 SV=1	NA	NA	NA	NA
Csp_hap2_LG01_00828.1	C-terminal binding protein AN OS=Arabidopsis thaliana OX=3702 GN=AN PE=1 SV=1	NA	NA	NA	NA	NA	NA	NA	PREDICTED: C-terminal binding protein AN [Malus domestica]	Uncharacterized protein OS=Prunus persica OX=3760 GN=PRUPE_2G176300 PE=4 SV=1	KOG0067	Transcription factor CtBP	[K]	Transcription
Csp_hap2_LG01_00858.1	Pyridoxine/pyridoxamine 5&apos;-phosphate oxidase 2 OS=Arabidopsis thaliana OX=3702 GN=PPOX2 PE=1 SV=2	Pyridox_oxase_2			FMN binding(GO:0010181)	K00275	pyridoxamine 5'-phosphate oxidase	ko00750:Vitamin B6 metabolism	PREDICTED: pyridoxine/pyridoxamine 5&apos;-phosphate oxidase 2 [Pyrus x bretschneideri]	Uncharacterized protein OS=Prunus persica OX=3760 GN=PRUPE_2G192000 PE=4 SV=1	KOG4558	Uncharacterized conserved protein	[S]	Function unknown
Csp_hap2_LG01_00861.1		NA	NA	NA	NA	NA	NA	NA			NA	NA	NA	NA
Csp_hap2_LG01_00864.1		NA	NA	NA	NA	NA	NA	NA			NA	NA	NA	NA
Csp_hap2_LG01_00866.1		RVT_3			RNA-DNA hybrid ribonuclease activity(GO:0004523)| nucleic acid binding(GO:0003676)	NA	NA	NA	PREDICTED: uncharacterized protein LOC103443766 [Malus domestica]	Uncharacterized protein OS=Prunus persica OX=3760 GN=PRUPE_ppa022115mg PE=4 SV=1	NA	NA	NA	NA
Csp_hap2_LG01_00869.1	Bifunctional fucokinase/fucose pyrophosphorylase OS=Arabidopsis thaliana OX=3702 GN=FKGP PE=1 SV=2	NA	NA	NA	NA	K05305	fucokinase	ko00051:Fructose and mannose metabolism|ko00520:Amino sugar and nucleotide sugar metabolism	PREDICTED: bifunctional fucokinase/fucose pyrophosphorylase [Pyrus x bretschneideri]	Uncharacterized protein OS=Prunus persica OX=3760 GN=PRUPE_2G192700 PE=4 SV=1	KOG4644	L-fucose kinase	[G]	Carbohydrate transport and metabolism
Csp_hap2_LG01_00879.1		NA	NA	NA	NA	NA	NA	NA			NA	NA	NA	NA
Csp_hap2_LG01_00884.1		NA	NA	NA	NA	NA	NA	NA			NA	NA	NA	NA
Csp_hap2_LG01_00888.1		NA	NA	NA	NA	NA	NA	NA	PREDICTED: uncharacterized protein LOC103931808 [Pyrus x bretschneideri]	Putative retrotransposon Ty1-copia subclass protein OS=Trifolium pratense OX=57577 GN=L195_g010014 PE=4 SV=1	NA	NA	NA	NA
Csp_hap2_LG01_00897.1		NA	NA	NA	NA	NA	NA	NA	uncharacterized protein LOC110759033 [Prunus avium]	Uncharacterized protein OS=Prunus yedoensis var. nudiflora OX=2094558 GN=Pyn_09990 PE=4 SV=1	NA	NA	NA	NA
Csp_hap2_LG01_00903.1		NA	NA	NA	NA	NA	NA	NA			NA	NA	NA	NA
Csp_hap2_LG01_00913.1	Probable L-gulonolactone oxidase 6 OS=Arabidopsis thaliana OX=3702 GN=GULLO6 PE=3 SV=1	FAD_binding_4	oxidation-reduction process(GO:0055114)	membrane(GO:0016020)	D-arabinono-1,4-lactone oxidase activity(GO:0003885)| oxidoreductase activity(GO:0016491)| flavin adenine dinucleotide binding(GO:0050660)	K00103	L-gulonolactone oxidase	ko00053:Ascorbate and aldarate metabolism	PREDICTED: probable L-gulonolactone oxidase 6 [Pyrus x bretschneideri]	Uncharacterized protein OS=Prunus persica OX=3760 GN=PRUPE_2G196400 PE=4 SV=1	KOG4730	D-arabinono-1, 4-lactone oxidase	[V]	Defense mechanisms
Csp_hap2_LG01_00913.1	Probable L-gulonolactone oxidase 6 OS=Arabidopsis thaliana OX=3702 GN=GULLO6 PE=3 SV=1	ALO	oxidation-reduction process(GO:0055114)	membrane(GO:0016020)	D-arabinono-1,4-lactone oxidase activity(GO:0003885)| oxidoreductase activity(GO:0016491)| flavin adenine dinucleotide binding(GO:0050660)	K00103	L-gulonolactone oxidase	ko00053:Ascorbate and aldarate metabolism	PREDICTED: probable L-gulonolactone oxidase 6 [Pyrus x bretschneideri]	Uncharacterized protein OS=Prunus persica OX=3760 GN=PRUPE_2G196400 PE=4 SV=1	KOG4730	D-arabinono-1, 4-lactone oxidase	[V]	Defense mechanisms
Csp_hap2_LG01_00917.1		NA	NA	NA	NA	NA	NA	NA			NA	NA	NA	NA
Csp_hap2_LG01_00919.1		NA	NA	NA	NA	NA	NA	NA	PREDICTED: uncharacterized protein LOC103436594 [Malus domestica]		NA	NA	NA	NA
Csp_hap2_LG01_00922.1		NA	NA	NA	NA	NA	NA	NA			NA	NA	NA	NA
Csp_hap2_LG01_00947.1	Protein CCA1 OS=Arabidopsis thaliana OX=3702 GN=CCA1 PE=1 SV=1	Myb_DNA-binding	NA	NA	NA	NA	NA	NA	PREDICTED: LOW QUALITY PROTEIN: protein CCA1-like [Malus domestica]	Uncharacterized protein OS=Prunus persica OX=3760 GN=PRUPE_2G200300 PE=4 SV=1	KOG0724	Zuotin and related molecular chaperones (DnaJ superfamily), contains DNA-binding domains	[O]	Posttranslational modification, protein turnover, chaperones
Csp_hap2_LG01_00957.1	Protein arv1 homolog OS=Dictyostelium discoideum OX=44689 GN=arv1 PE=3 SV=1	Arv1	NA	NA	NA	NA	NA	NA	PREDICTED: protein arv1 homolog [Pyrus x bretschneideri]	Protein arv1 homolog OS=Prunus yedoensis var. nudiflora OX=2094558 GN=Pyn_16331 PE=4 SV=1	KOG3134	Predicted membrane protein	[S]	Function unknown
Csp_hap2_LG01_00957.1	Protein arv1 homolog OS=Dictyostelium discoideum OX=44689 GN=arv1 PE=3 SV=1	Arv1	NA	NA	NA	NA	NA	NA	PREDICTED: protein arv1 homolog [Pyrus x bretschneideri]	Protein arv1 homolog OS=Prunus yedoensis var. nudiflora OX=2094558 GN=Pyn_16331 PE=4 SV=1	KOG3134	Predicted membrane protein	[S]	Function unknown
Csp_hap2_LG01_00965.1		NA	NA	NA	NA	NA	NA	NA			NA	NA	NA	NA
Csp_hap2_LG01_00976.1		NA	NA	NA	NA	NA	NA	NA	PREDICTED: LOW QUALITY PROTEIN: protein NTM1-like 9 [Pyrus x bretschneideri]	Putative transcription factor NAM family OS=Rosa chinensis OX=74649 GN=RchiOBHm_Chr1g0361691 PE=4 SV=1	NA	NA	NA	NA
Csp_hap2_LG01_00977.1	Uncharacterized calcium-binding protein At1g02270 OS=Arabidopsis thaliana OX=3702 GN=At1g02270 PE=2 SV=2	NA	NA	NA	NA	NA	NA	NA	PREDICTED: uncharacterized calcium-binding protein At1g02270-like [Malus domestica]	Uncharacterized protein OS=Prunus persica OX=3760 GN=PRUPE_2G203200 PE=4 SV=1	KOG2338	Transcriptional effector CCR4-related protein	[K]	Transcription
Csp_hap2_LG01_00991.1	Uncharacterized calcium-binding protein At1g02270 OS=Arabidopsis thaliana OX=3702 GN=At1g02270 PE=2 SV=2	NA	NA	NA	NA	NA	NA	NA	PREDICTED: uncharacterized calcium-binding protein At1g02270-like [Malus domestica]	Uncharacterized protein OS=Prunus persica OX=3760 GN=PRUPE_2G203200 PE=4 SV=1	KOG2338	Transcriptional effector CCR4-related protein	[K]	Transcription
Csp_hap2_LG01_00992.1		NA	NA	NA	NA	NA	NA	NA	PREDICTED: LOW QUALITY PROTEIN: protein NTM1-like 9 [Pyrus x bretschneideri]	Putative transcription factor NAM family OS=Rosa chinensis OX=74649 GN=RchiOBHm_Chr1g0361691 PE=4 SV=1	NA	NA	NA	NA
Csp_hap2_LG01_01001.1	Pentatricopeptide repeat-containing protein At4g01570 OS=Arabidopsis thaliana OX=3702 GN=At4g01570 PE=2 SV=1	PPR_2	NA	NA	NA	NA	NA	NA	PREDICTED: pentatricopeptide repeat-containing protein At4g01570-like isoform X2 [Pyrus x bretschneideri]	Uncharacterized protein OS=Prunus persica OX=3760 GN=PRUPE_2G203600 PE=4 SV=1	KOG4197	FOG: PPR repeat	[R]	General function prediction only
Csp_hap2_LG01_01001.1	Pentatricopeptide repeat-containing protein At4g01570 OS=Arabidopsis thaliana OX=3702 GN=At4g01570 PE=2 SV=1	PPR_1	NA	NA	NA	NA	NA	NA	PREDICTED: pentatricopeptide repeat-containing protein At4g01570-like isoform X2 [Pyrus x bretschneideri]	Uncharacterized protein OS=Prunus persica OX=3760 GN=PRUPE_2G203600 PE=4 SV=1	KOG4197	FOG: PPR repeat	[R]	General function prediction only
Csp_hap2_LG01_01001.1	Pentatricopeptide repeat-containing protein At4g01570 OS=Arabidopsis thaliana OX=3702 GN=At4g01570 PE=2 SV=1	PPR_3	NA	NA	NA	NA	NA	NA	PREDICTED: pentatricopeptide repeat-containing protein At4g01570-like isoform X2 [Pyrus x bretschneideri]	Uncharacterized protein OS=Prunus persica OX=3760 GN=PRUPE_2G203600 PE=4 SV=1	KOG4197	FOG: PPR repeat	[R]	General function prediction only
Csp_hap2_LG01_01003.1	Scarecrow-like protein 14 OS=Arabidopsis thaliana OX=3702 GN=SCL14 PE=2 SV=2	GRAS	NA	NA	NA	NA	NA	NA	PREDICTED: scarecrow-like protein 30 [Malus domestica]	Scarecrow-like protein 30 OS=Prunus yedoensis var. nudiflora OX=2094558 GN=Pyn_39309 PE=3 SV=1	NA	NA	NA	NA
Csp_hap2_LG01_01004.1	Pentatricopeptide repeat-containing protein At4g01570 OS=Arabidopsis thaliana OX=3702 GN=At4g01570 PE=2 SV=1	PPR_2	NA	NA	NA	NA	NA	NA	pentatricopeptide repeat-containing protein At4g01570 [Olea europaea var. sylvestris]	Pentatricopeptide repeat-containing protein-like OS=Dorcoceras hygrometricum OX=472368 GN=F511_29524 PE=4 SV=1	NA	NA	NA	NA
Csp_hap2_LG01_01004.1	Pentatricopeptide repeat-containing protein At4g01570 OS=Arabidopsis thaliana OX=3702 GN=At4g01570 PE=2 SV=1	PPR_1	NA	NA	NA	NA	NA	NA	pentatricopeptide repeat-containing protein At4g01570 [Olea europaea var. sylvestris]	Pentatricopeptide repeat-containing protein-like OS=Dorcoceras hygrometricum OX=472368 GN=F511_29524 PE=4 SV=1	NA	NA	NA	NA
Csp_hap2_LG01_01004.1	Pentatricopeptide repeat-containing protein At4g01570 OS=Arabidopsis thaliana OX=3702 GN=At4g01570 PE=2 SV=1	PPR	NA	NA	NA	NA	NA	NA	pentatricopeptide repeat-containing protein At4g01570 [Olea europaea var. sylvestris]	Pentatricopeptide repeat-containing protein-like OS=Dorcoceras hygrometricum OX=472368 GN=F511_29524 PE=4 SV=1	NA	NA	NA	NA
Csp_hap2_LG01_01005.1	Pentatricopeptide repeat-containing protein At4g01570 OS=Arabidopsis thaliana OX=3702 GN=At4g01570 PE=2 SV=1	PPR_2	NA	NA	NA	NA	NA	NA	pentatricopeptide repeat-containing protein At4g01570 [Citrus sinensis]	Uncharacterized protein OS=Citrus unshiu OX=55188 GN=CUMW_086210 PE=4 SV=1	KOG4197	FOG: PPR repeat	[R]	General function prediction only
Csp_hap2_LG01_01012.1	Probable LRR receptor-like serine/threonine-protein kinase At3g47570 OS=Arabidopsis thaliana OX=3702 GN=At3g47570 PE=2 SV=1	LRR_8			protein binding(GO:0005515)	NA	NA	NA	PREDICTED: probable LRR receptor-like serine/threonine-protein kinase At3g47570 [Malus domestica]	Uncharacterized protein (Fragment) OS=Prunus persica OX=3760 GN=PRUPE_ppa020571mg PE=4 SV=1	NA	NA	NA	NA
Csp_hap2_LG01_01012.1	Probable LRR receptor-like serine/threonine-protein kinase At3g47570 OS=Arabidopsis thaliana OX=3702 GN=At3g47570 PE=2 SV=1	LRR_1			protein binding(GO:0005515)	NA	NA	NA	PREDICTED: probable LRR receptor-like serine/threonine-protein kinase At3g47570 [Malus domestica]	Uncharacterized protein (Fragment) OS=Prunus persica OX=3760 GN=PRUPE_ppa020571mg PE=4 SV=1	NA	NA	NA	NA
Csp_hap2_LG01_01013.1	Retrovirus-related Pol polyprotein from transposon TNT 1-94 OS=Nicotiana tabacum OX=4097 PE=2 SV=1	RVT_2	NA	NA	NA	NA	NA	NA	PREDICTED: putative potassium transporter 12 [Malus domestica]	Integrase, catalytic core OS=Corchorus capsularis OX=210143 GN=CCACVL1_19844 PE=4 SV=1	KOG0017	FOG: Transposon-encoded proteins with TYA, reverse transcriptase, integrase domains in various combinations	[R]	General function prediction only
Csp_hap2_LG01_01027.1	50S ribosomal protein L11, chloroplastic OS=Spinacia oleracea OX=3562 GN=rpl11 PE=1 SV=1	Ribosomal_L11_N	NA	NA	NA	K02867	large subunit ribosomal protein L11	ko03010:Ribosome	PREDICTED: 50S ribosomal protein L11, chloroplastic-like [Pyrus x bretschneideri]	50S ribosomal protein L11 chloroplastic OS=Prunus yedoensis var. nudiflora OX=2094558 GN=Pyn_15808 PE=3 SV=1	KOG3257	Mitochondrial/chloroplast ribosomal protein L11	[J]	Translation, ribosomal structure and biogenesis
Csp_hap2_LG01_01035.1	LRR receptor-like serine/threonine-protein kinase EFR OS=Arabidopsis thaliana OX=3702 GN=EFR PE=1 SV=1	LRR_8			protein binding(GO:0005515)	NA	NA	NA	PREDICTED: probable LRR receptor-like serine/threonine-protein kinase At3g47570 [Pyrus x bretschneideri]	Uncharacterized protein OS=Prunus persica OX=3760 GN=PRUPE_6G275100 PE=3 SV=1	NA	NA	NA	NA
Csp_hap2_LG01_01035.1	LRR receptor-like serine/threonine-protein kinase EFR OS=Arabidopsis thaliana OX=3702 GN=EFR PE=1 SV=1	LRRNT_2			protein binding(GO:0005515)	NA	NA	NA	PREDICTED: probable LRR receptor-like serine/threonine-protein kinase At3g47570 [Pyrus x bretschneideri]	Uncharacterized protein OS=Prunus persica OX=3760 GN=PRUPE_6G275100 PE=3 SV=1	NA	NA	NA	NA
Csp_hap2_LG01_01035.1	LRR receptor-like serine/threonine-protein kinase EFR OS=Arabidopsis thaliana OX=3702 GN=EFR PE=1 SV=1	LRR_6			protein binding(GO:0005515)	NA	NA	NA	PREDICTED: probable LRR receptor-like serine/threonine-protein kinase At3g47570 [Pyrus x bretschneideri]	Uncharacterized protein OS=Prunus persica OX=3760 GN=PRUPE_6G275100 PE=3 SV=1	NA	NA	NA	NA
Csp_hap2_LG01_01035.1	LRR receptor-like serine/threonine-protein kinase EFR OS=Arabidopsis thaliana OX=3702 GN=EFR PE=1 SV=1	LRR_8			protein binding(GO:0005515)	NA	NA	NA	PREDICTED: probable LRR receptor-like serine/threonine-protein kinase At3g47570 [Pyrus x bretschneideri]	Uncharacterized protein OS=Prunus persica OX=3760 GN=PRUPE_6G275100 PE=3 SV=1	NA	NA	NA	NA
Csp_hap2_LG01_01044.1	Putative vacuolar protein sorting-associated protein 24 homolog 2 OS=Arabidopsis thaliana OX=3702 GN=VPS24-2 PE=3 SV=1	Snf7	vacuolar transport(GO:0007034)			K15691	E3 ubiquitin-protein ligase RFWD3	NA:NA	PREDICTED: E3 ubiquitin-protein ligase RFWD3-like isoform X2 [Pyrus x bretschneideri]	Uncharacterized protein OS=Prunus persica OX=3760 GN=PRUPE_2G207900 PE=4 SV=1	KOG1645	RING-finger-containing E3 ubiquitin ligase	[O]	Posttranslational modification, protein turnover, chaperones
Csp_hap2_LG01_01044.1	Putative vacuolar protein sorting-associated protein 24 homolog 2 OS=Arabidopsis thaliana OX=3702 GN=VPS24-2 PE=3 SV=1	DUF4050	vacuolar transport(GO:0007034)			K15691	E3 ubiquitin-protein ligase RFWD3	NA:NA	PREDICTED: E3 ubiquitin-protein ligase RFWD3-like isoform X2 [Pyrus x bretschneideri]	Uncharacterized protein OS=Prunus persica OX=3760 GN=PRUPE_2G207900 PE=4 SV=1	KOG1645	RING-finger-containing E3 ubiquitin ligase	[O]	Posttranslational modification, protein turnover, chaperones
Csp_hap2_LG01_01061.1		NA	NA	NA	NA	NA	NA	NA	PREDICTED: uncharacterized protein LOC103455579 [Malus domestica]	Uncharacterized protein OS=Fagus sylvatica OX=28930 GN=FSB_LOCUS57874 PE=4 SV=1	KOG1075	FOG: Reverse transcriptase	[R]	General function prediction only
Csp_hap2_LG01_01090.1		MFAP1	NA	NA	NA	NA	NA	NA	PREDICTED: LOW QUALITY PROTEIN: microfibrillar-associated protein 1-like [Malus domestica]	Uncharacterized protein (Fragment) OS=Prunus persica OX=3760 GN=PRUPE_ppa015742mg PE=4 SV=1	NA	NA	NA	NA
Csp_hap2_LG01_01098.1		NA	NA	NA	NA	NA	NA	NA	PREDICTED: uncharacterized protein LOC103421671 [Malus domestica]	Uncharacterized protein OS=Prunus persica OX=3760 GN=PRUPE_ppa018996mg PE=4 SV=1	NA	NA	NA	NA
Csp_hap2_LG01_01107.1		NA	NA	NA	NA	NA	NA	NA	PREDICTED: uncharacterized protein LOC103937196 [Pyrus x bretschneideri]	Uncharacterized protein OS=Prunus persica OX=3760 GN=PRUPE_2G214000 PE=4 SV=1	NA	NA	NA	NA
Csp_hap2_LG01_01112.1		NA	NA	NA	NA	NA	NA	NA			NA	NA	NA	NA
Csp_hap2_LG01_01128.1	Protein FAR1-RELATED SEQUENCE 2 OS=Arabidopsis thaliana OX=3702 GN=FRS2 PE=1 SV=1	MULE	NA	NA	NA	NA	NA	NA	PREDICTED: protein FAR1-RELATED SEQUENCE 2 isoform X1 [Pyrus x bretschneideri]	Uncharacterized protein OS=Prunus persica OX=3760 GN=PRUPE_3G186000 PE=4 SV=1	NA	NA	NA	NA
Csp_hap2_LG01_01154.1		NA	NA	NA	NA	K10268	F-box and leucine-rich repeat protein 2/20	NA:NA	PREDICTED: F-box protein At5g51370-like [Malus domestica]	Uncharacterized protein OS=Prunus persica OX=3760 GN=PRUPE_2G136200 PE=4 SV=1	NA	NA	NA	NA
Csp_hap2_LG01_01161.1	Uncharacterized mitochondrial protein AtMg00820 OS=Arabidopsis thaliana OX=3702 GN=AtMg00820 PE=4 SV=1	RVT_2	NA	NA	NA	NA	NA	NA	PREDICTED: uncharacterized protein LOC103447594 [Malus domestica]	Uncharacterized protein OS=Acetobacter malorum OX=178901 GN=AmDm5_1575 PE=4 SV=1	KOG0017	FOG: Transposon-encoded proteins with TYA, reverse transcriptase, integrase domains in various combinations	[R]	General function prediction only
Csp_hap2_LG01_01182.1	Hypersensitive-induced response protein 1 OS=Oryza sativa subsp. japonica OX=39947 GN=HIR1 PE=1 SV=1	NA	NA	NA	NA	NA	NA	NA	hypersensitive-induced response protein 2 [Prunus persica]	Uncharacterized protein OS=Prunus persica OX=3760 GN=PRUPE_1G268100 PE=4 SV=1	KOG2620	Prohibitins and stomatins of the PID superfamily	[C]	Energy production and conversion
Csp_hap2_LG01_01184.1		SET			protein binding(GO:0005515)	K19199	histone-lysine N-methyltransferase SETD3	NA:NA	PREDICTED: ribosomal lysine N-methyltransferase 4 isoform X1 [Pyrus x bretschneideri]	Uncharacterized protein OS=Prunus persica OX=3760 GN=PRUPE_2G224300 PE=4 SV=1	KOG1338	Uncharacterized conserved protein	[S]	Function unknown
Csp_hap2_LG01_01187.1		NA	NA	NA	NA	K19199	histone-lysine N-methyltransferase SETD3	NA:NA	PREDICTED: uncharacterized protein LOC103936743 isoform X3 [Pyrus x bretschneideri]	Ribulose-1 5 bisphosphate carboxylase/oxygenase large subunit N-methyltransferase chloroplastic isoform X1 OS=Prunus yedoensis var. nudiflora OX=2094558 GN=Pyn_01715 PE=4 SV=1	NA	NA	NA	NA
Csp_hap2_LG01_01189.1	Wall-associated receptor kinase 4 OS=Arabidopsis thaliana OX=3702 GN=WAK4 PE=2 SV=1	Pkinase	protein phosphorylation(GO:0006468)		protein kinase activity(GO:0004672)| ATP binding(GO:0005524)	NA	NA	NA	PREDICTED: uncharacterized protein LOC103936744 [Pyrus x bretschneideri]	Uncharacterized protein OS=Prunus persica OX=3760 GN=PRUPE_1G205100 PE=4 SV=1	NA	NA	NA	NA
Csp_hap2_LG01_01190.1		NA	NA	NA	NA	NA	NA	NA	PREDICTED: uncharacterized protein LOC103936743 isoform X3 [Pyrus x bretschneideri]	Uncharacterized protein OS=Prunus persica OX=3760 GN=PRUPE_2G224300 PE=4 SV=1	NA	NA	NA	NA
Csp_hap2_LG01_01207.1	Exocyst complex component EXO70H1 OS=Arabidopsis thaliana OX=3702 GN=EXO70H1 PE=1 SV=1	NA	NA	NA	NA	K07195	exocyst complex component 7	ko04910:Insulin signaling pathway	PREDICTED: exocyst complex component EXO70B1-like [Pyrus x bretschneideri]	Exocyst subunit Exo70 family protein OS=Prunus yedoensis var. nudiflora OX=2094558 GN=Pyn_13888 PE=3 SV=1	KOG2344	Exocyst component protein and related proteins	[U]	Intracellular trafficking, secretion, and vesicular transport
Csp_hap2_LG01_01215.1	Elongation factor Tu OS=Enterococcus faecalis (strain ATCC 700802 / V583) OX=226185 GN=tuf PE=3 SV=1	H_PPase	proton transmembrane transport(GO:1902600)	membrane(GO:0016020)	inorganic diphosphatase activity(GO:0004427)| hydrogen-translocating pyrophosphatase activity(GO:0009678)	K02358	elongation factor Tu	NA:NA	elongation factor Tu [Bacillus sp. SKP7-4]	Elongation factor Tu OS=Sporosarcina sp. P13 OX=2048263 GN=tuf PE=3 SV=1	KOG0460	Mitochondrial translation elongation factor Tu	[J]	Translation, ribosomal structure and biogenesis
Csp_hap2_LG01_01216.1	Protein LIFEGUARD 4 OS=Arabidopsis thaliana OX=3702 GN=LFG4 PE=2 SV=1	Bax1-I	NA	NA	NA	K06890	uncharacterized protein	NA:NA	PREDICTED: BI1-like protein [Malus domestica]	Uncharacterized protein OS=Prunus persica OX=3760 GN=PRUPE_8G235700 PE=3 SV=1	KOG2322	N-methyl-D-aspartate receptor glutamate-binding subunit	[T]	Signal transduction mechanisms
Csp_hap2_LG01_01228.1	60S ribosomal protein L23a OS=Daucus carota OX=4039 GN=RPL23A PE=2 SV=1	Ribosomal_L23	translation(GO:0006412)	ribosome(GO:0005840)	structural constituent of ribosome(GO:0003735)	K02893	large subunit ribosomal protein L23Ae	ko03010:Ribosome	60S ribosomal protein L23a [Prunus yedoensis var. nudiflora]	60S ribosomal protein L23a OS=Prunus yedoensis var. nudiflora OX=2094558 GN=Pyn_27720 PE=3 SV=1	KOG1751	60s ribosomal protein L23	[J]	Translation, ribosomal structure and biogenesis
Csp_hap2_LG01_01228.1	60S ribosomal protein L23a OS=Daucus carota OX=4039 GN=RPL23A PE=2 SV=1	DUF674	translation(GO:0006412)	ribosome(GO:0005840)	structural constituent of ribosome(GO:0003735)	K02893	large subunit ribosomal protein L23Ae	ko03010:Ribosome	60S ribosomal protein L23a [Prunus yedoensis var. nudiflora]	60S ribosomal protein L23a OS=Prunus yedoensis var. nudiflora OX=2094558 GN=Pyn_27720 PE=3 SV=1	KOG1751	60s ribosomal protein L23	[J]	Translation, ribosomal structure and biogenesis
Csp_hap2_LG01_01228.1	60S ribosomal protein L23a OS=Daucus carota OX=4039 GN=RPL23A PE=2 SV=1	Ribosomal_L23eN	translation(GO:0006412)	ribosome(GO:0005840)	structural constituent of ribosome(GO:0003735)	K02893	large subunit ribosomal protein L23Ae	ko03010:Ribosome	60S ribosomal protein L23a [Prunus yedoensis var. nudiflora]	60S ribosomal protein L23a OS=Prunus yedoensis var. nudiflora OX=2094558 GN=Pyn_27720 PE=3 SV=1	KOG1751	60s ribosomal protein L23	[J]	Translation, ribosomal structure and biogenesis
Csp_hap2_LG01_01232.1	Receptor-like protein kinase THESEUS 1 OS=Arabidopsis thaliana OX=3702 GN=THE1 PE=1 SV=1	Pkinase_Tyr	protein phosphorylation(GO:0006468)		protein kinase activity(GO:0004672)	NA	NA	NA	PREDICTED: receptor-like protein kinase THESEUS 1 [Malus domestica]	Uncharacterized protein OS=Prunus persica OX=3760 GN=PRUPE_ppa019355mg PE=4 SV=1	KOG1187	Serine/threonine protein kinase	[T]	Signal transduction mechanisms
Csp_hap2_LG01_01232.1	Receptor-like protein kinase THESEUS 1 OS=Arabidopsis thaliana OX=3702 GN=THE1 PE=1 SV=1	Malectin_like	protein phosphorylation(GO:0006468)		protein kinase activity(GO:0004672)	NA	NA	NA	PREDICTED: receptor-like protein kinase THESEUS 1 [Malus domestica]	Uncharacterized protein OS=Prunus persica OX=3760 GN=PRUPE_ppa019355mg PE=4 SV=1	KOG1187	Serine/threonine protein kinase	[T]	Signal transduction mechanisms
Csp_hap2_LG01_01235.1	Osmotin-like protein OS=Solanum lycopersicum OX=4081 PE=1 SV=1	Thaumatin	NA	NA	NA	NA	NA	NA	PREDICTED: osmotin-like protein [Malus domestica]	Uncharacterized protein OS=Prunus persica OX=3760 GN=PRUPE_6G080600 PE=4 SV=1	NA	NA	NA	NA
Csp_hap2_LG01_01243.1	Alpha-glucan phosphorylase, H isozyme OS=Vicia faba OX=3906 PE=2 SV=1	NA	NA	NA	NA	NA	NA	NA	PREDICTED: hydroxyproline O-galactosyltransferase GALT6-like isoform X1 [Pyrus x bretschneideri]	Hydroxyproline O-galactosyltransferase GALT6-like OS=Prunus yedoensis var. nudiflora OX=2094558 GN=Pyn_01819 PE=4 SV=1	KOG2099	Glycogen phosphorylase	[G]	Carbohydrate transport and metabolism
Csp_hap2_LG01_01247.1	Protein STABILIZED1 OS=Arabidopsis thaliana OX=3702 GN=STA1 PE=1 SV=1	NA	NA	NA	NA	NA	NA	NA	hypothetical protein SORBI_3009G247601 [Sorghum bicolor]	Uncharacterized protein OS=Sorghum bicolor OX=4558 GN=SORBI_3009G247601 PE=4 SV=2	KOG0495	HAT repeat protein	[A]	RNA processing and modification
Csp_hap2_LG01_01264.1		NA	NA	NA	NA	NA	NA	NA	PREDICTED: uncharacterized protein LOC103434212 isoform X1 [Malus domestica]	Uncharacterized protein OS=Prunus persica OX=3760 GN=PRUPE_2G232900 PE=4 SV=1	NA	NA	NA	NA
Csp_hap2_LG01_01272.1	Probable galacturonosyltransferase 11 OS=Arabidopsis thaliana OX=3702 GN=GAUT11 PE=2 SV=1	Glyco_transf_8			transferase activity, transferring glycosyl groups(GO:0016757)	K13648	alpha-1,4-galacturonosyltransferase	ko00500:Starch and sucrose metabolism|ko00520:Amino sugar and nucleotide sugar metabolism	PREDICTED: probable galacturonosyltransferase 11 [Pyrus x bretschneideri]	Hexosyltransferase OS=Macleaya cordata OX=56857 GN=BVC80_9049g56 PE=3 SV=1	NA	NA	NA	NA
Csp_hap2_LG01_01274.1		NA	NA	NA	NA	NA	NA	NA	PREDICTED: uncharacterized protein LOC103438319 [Malus domestica]	Uncharacterized protein OS=Vitis vinifera OX=29760 GN=VITISV_016964 PE=4 SV=1	NA	NA	NA	NA
Csp_hap2_LG01_01275.1	Heat shock 70 kDa protein OS=Zea mays OX=4577 GN=HSP70 PE=3 SV=2	HSP70	NA	NA	NA	K03283	heat shock 70kDa protein 1/2/6/8	ko03040:Spliceosome|ko04010:MAPK signaling pathway|ko04141:Protein processing in endoplasmic reticulum|ko04144:Endocytosis|ko04213:Longevity regulating pathway - multiple species|ko04612:Antigen processing and presentation|ko04915:Estrogen signaling pathway|ko05169:Epstein-Barr virus infection	heat shock 70 kDa protein 18 isoform X1 [Arachis duranensis]	Heat shock protein cognate OS=Lutzomyia longipalpis OX=7200 PE=3 SV=1	KOG0101	Molecular chaperones HSP70/HSC70, HSP70 superfamily	[O]	Posttranslational modification, protein turnover, chaperones
Csp_hap2_LG01_01275.1	Heat shock 70 kDa protein OS=Zea mays OX=4577 GN=HSP70 PE=3 SV=2	HSP70	NA	NA	NA	K03283	heat shock 70kDa protein 1/2/6/8	ko03040:Spliceosome|ko04010:MAPK signaling pathway|ko04141:Protein processing in endoplasmic reticulum|ko04144:Endocytosis|ko04213:Longevity regulating pathway - multiple species|ko04612:Antigen processing and presentation|ko04915:Estrogen signaling pathway|ko05169:Epstein-Barr virus infection	heat shock 70 kDa protein 18 isoform X1 [Arachis duranensis]	Heat shock protein cognate OS=Lutzomyia longipalpis OX=7200 PE=3 SV=1	KOG0101	Molecular chaperones HSP70/HSC70, HSP70 superfamily	[O]	Posttranslational modification, protein turnover, chaperones
Csp_hap2_LG01_01276.1		NA	NA	NA	NA	NA	NA	NA	PREDICTED: 5&apos;-nucleotidase domain-containing protein 4-like [Malus domestica]	Uncharacterized protein OS=Prunus persica OX=3760 GN=PRUPE_1G104500 PE=4 SV=1	KOG2469	IMP-GMP specific 5'-nucleotidase	[F]	Nucleotide transport and metabolism
Csp_hap2_LG01_01277.1	Probable mediator of RNA polymerase II transcription subunit 37c OS=Arabidopsis thaliana OX=3702 GN=MED37C PE=1 SV=1	HSP70	NA	NA	NA	K03283	heat shock 70kDa protein 1/2/6/8	ko03040:Spliceosome|ko04010:MAPK signaling pathway|ko04141:Protein processing in endoplasmic reticulum|ko04144:Endocytosis|ko04213:Longevity regulating pathway - multiple species|ko04612:Antigen processing and presentation|ko04915:Estrogen signaling pathway|ko05169:Epstein-Barr virus infection	heat shock 70 kDa protein 18 isoform X1 [Arachis duranensis]	Heat shock protein cognate OS=Lutzomyia longipalpis OX=7200 PE=3 SV=1	KOG0101	Molecular chaperones HSP70/HSC70, HSP70 superfamily	[O]	Posttranslational modification, protein turnover, chaperones
Csp_hap2_LG01_01277.1	Probable mediator of RNA polymerase II transcription subunit 37c OS=Arabidopsis thaliana OX=3702 GN=MED37C PE=1 SV=1	HSP70	NA	NA	NA	K03283	heat shock 70kDa protein 1/2/6/8	ko03040:Spliceosome|ko04010:MAPK signaling pathway|ko04141:Protein processing in endoplasmic reticulum|ko04144:Endocytosis|ko04213:Longevity regulating pathway - multiple species|ko04612:Antigen processing and presentation|ko04915:Estrogen signaling pathway|ko05169:Epstein-Barr virus infection	heat shock 70 kDa protein 18 isoform X1 [Arachis duranensis]	Heat shock protein cognate OS=Lutzomyia longipalpis OX=7200 PE=3 SV=1	KOG0101	Molecular chaperones HSP70/HSC70, HSP70 superfamily	[O]	Posttranslational modification, protein turnover, chaperones
Csp_hap2_LG01_01279.1	Heat shock 70 kDa protein OS=Zea mays OX=4577 GN=HSP70 PE=3 SV=2	HSP70	NA	NA	NA	K03283	heat shock 70kDa protein 1/2/6/8	ko03040:Spliceosome|ko04010:MAPK signaling pathway|ko04141:Protein processing in endoplasmic reticulum|ko04144:Endocytosis|ko04213:Longevity regulating pathway - multiple species|ko04612:Antigen processing and presentation|ko04915:Estrogen signaling pathway|ko05169:Epstein-Barr virus infection	PREDICTED: probable mediator of RNA polymerase II transcription subunit 37e [Malus domestica]	Putative Heat shock protein 70 family OS=Rosa chinensis OX=74649 GN=RchiOBHm_Chr1g0366871 PE=3 SV=1	KOG0101	Molecular chaperones HSP70/HSC70, HSP70 superfamily	[O]	Posttranslational modification, protein turnover, chaperones
Csp_hap2_LG01_01279.1	Heat shock 70 kDa protein OS=Zea mays OX=4577 GN=HSP70 PE=3 SV=2	HSP70	NA	NA	NA	K03283	heat shock 70kDa protein 1/2/6/8	ko03040:Spliceosome|ko04010:MAPK signaling pathway|ko04141:Protein processing in endoplasmic reticulum|ko04144:Endocytosis|ko04213:Longevity regulating pathway - multiple species|ko04612:Antigen processing and presentation|ko04915:Estrogen signaling pathway|ko05169:Epstein-Barr virus infection	PREDICTED: probable mediator of RNA polymerase II transcription subunit 37e [Malus domestica]	Putative Heat shock protein 70 family OS=Rosa chinensis OX=74649 GN=RchiOBHm_Chr1g0366871 PE=3 SV=1	KOG0101	Molecular chaperones HSP70/HSC70, HSP70 superfamily	[O]	Posttranslational modification, protein turnover, chaperones
Csp_hap2_LG01_01281.1		NA	NA	NA	NA	NA	NA	NA	PREDICTED: uncharacterized protein LOC105350012 [Fragaria vesca subsp. vesca]	Uncharacterized protein OS=Fagus sylvatica OX=28930 GN=FSB_LOCUS5341 PE=4 SV=1	KOG1075	FOG: Reverse transcriptase	[R]	General function prediction only
Csp_hap2_LG01_01282.1	Putative ribonuclease H protein At1g65750 OS=Arabidopsis thaliana OX=3702 GN=At1g65750 PE=3 SV=1	NA	NA	NA	NA	NA	NA	NA	PREDICTED: uncharacterized protein LOC103405271 [Malus domestica]	uncharacterized protein LOC108985666 OS=Juglans regia OX=51240 GN=LOC108985666 PE=4 SV=1	KOG1075	FOG: Reverse transcriptase	[R]	General function prediction only
Csp_hap2_LG01_01294.1		NA	NA	NA	NA	NA	NA	NA	PREDICTED: uncharacterized protein LOC103402708 [Malus domestica]	Uncharacterized protein OS=Prunus persica OX=3760 GN=PRUPE_1G309700 PE=4 SV=1	KOG0670	U4/U6-associated splicing factor PRP4	[A]	RNA processing and modification
Csp_hap2_LG01_01295.1		NA	NA	NA	NA	NA	NA	NA			NA	NA	NA	NA
Csp_hap2_LG01_01297.1		NA	NA	NA	NA	NA	NA	NA			NA	NA	NA	NA
Csp_hap2_LG01_01309.1	Scarecrow-like protein 14 OS=Arabidopsis thaliana OX=3702 GN=SCL14 PE=2 SV=2	NA	NA	NA	NA	NA	NA	NA	scarecrow-like protein 14 [Prunus persica]	Uncharacterized protein OS=Prunus persica OX=3760 GN=PRUPE_2G237300 PE=3 SV=1	NA	NA	NA	NA
Csp_hap2_LG01_01317.1		NA	NA	NA	NA	NA	NA	NA			NA	NA	NA	NA
Csp_hap2_LG01_01325.1		NA	NA	NA	NA	NA	NA	NA	PREDICTED: uncharacterized protein LOC108174926 [Malus domestica]	Uncharacterized protein (Fragment) OS=Prunus persica OX=3760 GN=PRUPE_ppa025711mg PE=4 SV=1	NA	NA	NA	NA
Csp_hap2_LG01_01334.1		NA	NA	NA	NA	NA	NA	NA	PREDICTED: probable xyloglucan glycosyltransferase 12 [Pyrus x bretschneideri]	Uncharacterized protein OS=Prunus persica OX=3760 GN=PRUPE_1G418400 PE=4 SV=1	NA	NA	NA	NA
Csp_hap2_LG01_01353.1		NA	NA	NA	NA	NA	NA	NA			NA	NA	NA	NA
Csp_hap2_LG01_01360.1		NA	NA	NA	NA	NA	NA	NA	PREDICTED: uncharacterized protein LOC103435355 [Malus domestica]	La-related protein 1 OS=Prunus yedoensis var. nudiflora OX=2094558 GN=Pyn_31134 PE=4 SV=1	NA	NA	NA	NA
Csp_hap2_LG01_01361.1		NA	NA	NA	NA	NA	NA	NA			NA	NA	NA	NA
Csp_hap2_LG01_01372.1	Retrovirus-related Pol polyprotein from transposon TNT 1-94 OS=Nicotiana tabacum OX=4097 PE=2 SV=1	NA	NA	NA	NA	NA	NA	NA	putative RNA-directed DNA polymerase [Rosa chinensis]	Putative RNA-directed DNA polymerase OS=Rosa chinensis OX=74649 GN=RchiOBHm_Chr7g0186421 PE=4 SV=1	KOG0017	FOG: Transposon-encoded proteins with TYA, reverse transcriptase, integrase domains in various combinations	[R]	General function prediction only
Csp_hap2_LG01_01402.1		NA	NA	NA	NA	NA	NA	NA			NA	NA	NA	NA
Csp_hap2_LG01_01410.1	Probable signal peptidase complex subunit 2 OS=Arabidopsis thaliana OX=3702 GN=At2g39960 PE=2 SV=1	SPC25	signal peptide processing(GO:0006465)	integral component of membrane(GO:0016021)| signal peptidase complex(GO:0005787)	peptidase activity(GO:0008233)	K12947	signal peptidase complex subunit 2 [EC:3.4.-.-]	ko03060:Protein export	PREDICTED: probable signal peptidase complex subunit 2 [Malus domestica]	Uncharacterized protein OS=Prunus persica OX=3760 GN=PRUPE_ppa026456mg PE=4 SV=1	NA	NA	NA	NA
Csp_hap2_LG01_01415.1		NA	NA	NA	NA	NA	NA	NA			NA	NA	NA	NA
Csp_hap2_LG01_01432.1		NA	NA	NA	NA	NA	NA	NA			NA	NA	NA	NA
Csp_hap2_LG01_01462.1	Gibberellin 3-beta-dioxygenase 3 OS=Arabidopsis thaliana OX=3702 GN=GA3OX3 PE=2 SV=1	DIOX_N	NA	NA	NA	NA	NA	NA	PREDICTED: gibberellin 2-beta-dioxygenase 2-like [Malus domestica]	Uncharacterized protein OS=Prunus persica OX=3760 GN=PRUPE_2G251400 PE=4 SV=1	NA	NA	NA	NA
Csp_hap2_LG01_01464.1		NA	NA	NA	NA	K03348	anaphase-promoting complex subunit 1	ko04110:Cell cycle|ko04111:Cell cycle - yeast|ko04113:Meiosis - yeast|ko04114:Oocyte meiosis|ko04120:Ubiquitin mediated proteolysis|ko04914:Progesterone-mediated oocyte maturation	PREDICTED: anaphase-promoting complex subunit 1 [Pyrus x bretschneideri]	Anaphase-promoting complex subunit 1 OS=Prunus yedoensis var. nudiflora OX=2094558 GN=Pyn_10251 PE=4 SV=1	NA	NA	NA	NA
Csp_hap2_LG01_01500.1		LRRNT_2	NA	NA	NA	NA	NA	NA	PREDICTED: MDIS1-interacting receptor like kinase 2-like [Malus domestica]	MDIS1-interacting receptor like kinase 2-like OS=Prunus yedoensis var. nudiflora OX=2094558 GN=Pyn_24536 PE=4 SV=1	NA	NA	NA	NA
Csp_hap2_LG01_01522.1	Ribosome biogenesis protein NOP53 OS=Arabidopsis thaliana OX=3702 GN=At2g40430 PE=1 SV=2	Nop53	NA	NA	NA	NA	NA	NA	P60-like protein [Corchorus capsularis]	p60-like protein OS=Corchorus capsularis OX=210143 GN=CCACVL1_30714 PE=4 SV=1	KOG2823	Cellular protein (glioma tumor suppressor candidate region gene 2)	[R]	General function prediction only
Csp_hap2_LG01_01522.1	Ribosome biogenesis protein NOP53 OS=Arabidopsis thaliana OX=3702 GN=At2g40430 PE=1 SV=2	Nop53	NA	NA	NA	NA	NA	NA	P60-like protein [Corchorus capsularis]	p60-like protein OS=Corchorus capsularis OX=210143 GN=CCACVL1_30714 PE=4 SV=1	KOG2823	Cellular protein (glioma tumor suppressor candidate region gene 2)	[R]	General function prediction only
Csp_hap2_LG01_01527.1		NA	NA	NA	NA	NA	NA	NA	PREDICTED: uncharacterized protein LOC103432893 [Malus domestica]	Uncharacterized protein OS=Prunus yedoensis var. nudiflora OX=2094558 GN=Pyn_04238 PE=4 SV=1	NA	NA	NA	NA
Csp_hap2_LG01_01545.1	Superoxide dismutase [Mn] 1, mitochondrial OS=Arabidopsis thaliana OX=3702 GN=MSD1 PE=1 SV=2	Sod_Fe_N	oxidation-reduction process(GO:0055114)| superoxide metabolic process(GO:0006801)		superoxide dismutase activity(GO:0004784)| metal ion binding(GO:0046872)	NA	NA	NA	PREDICTED: superoxide dismutase [Mn], mitochondrial-like [Malus domestica]	Mn-superoxide dismutase I OS=Artemisia annua OX=35608 GN=CTI12_AA110030 PE=4 SV=1	KOG0876	Manganese superoxide dismutase	[P]	Inorganic ion transport and metabolism
Csp_hap2_LG01_01558.1		NA	NA	NA	NA	NA	NA	NA	PREDICTED: uncharacterized protein LOC108172058 [Malus domestica]		NA	NA	NA	NA
Csp_hap2_LG01_01559.1		NA	NA	NA	NA	NA	NA	NA	PREDICTED: uncharacterized protein LOC103401505 [Malus domestica]		NA	NA	NA	NA
Csp_hap2_LG01_01566.1		NA	NA	NA	NA	NA	NA	NA			NA	NA	NA	NA
Csp_hap2_LG01_01577.1	E3 ubiquitin-protein ligase SHPRH OS=Homo sapiens OX=9606 GN=SHPRH PE=1 SV=2	zf-C3HC4			metal ion binding(GO:0046872)| ATP binding(GO:0005524)	K15710	E3 ubiquitin-protein ligase SHPRH [EC:3.6.4.- <a href="/dbget-bin/www_bget?ec:2.3.2.27">2.3.2.27</a>]	NA:NA	PREDICTED: E3 ubiquitin-protein ligase SHPRH isoform X1 [Pyrus x bretschneideri]	Uncharacterized protein OS=Prunus persica OX=3760 GN=PRUPE_2G265500 PE=4 SV=1	KOG0298	DEAD box-containing helicase-like transcription factor/DNA repair protein	[L]	Replication, recombination and repair
Csp_hap2_LG01_01577.1	E3 ubiquitin-protein ligase SHPRH OS=Homo sapiens OX=9606 GN=SHPRH PE=1 SV=2	SNF2_N			metal ion binding(GO:0046872)| ATP binding(GO:0005524)	K15710	E3 ubiquitin-protein ligase SHPRH [EC:3.6.4.- <a href="/dbget-bin/www_bget?ec:2.3.2.27">2.3.2.27</a>]	NA:NA	PREDICTED: E3 ubiquitin-protein ligase SHPRH isoform X1 [Pyrus x bretschneideri]	Uncharacterized protein OS=Prunus persica OX=3760 GN=PRUPE_2G265500 PE=4 SV=1	KOG0298	DEAD box-containing helicase-like transcription factor/DNA repair protein	[L]	Replication, recombination and repair
Csp_hap2_LG01_01577.1	E3 ubiquitin-protein ligase SHPRH OS=Homo sapiens OX=9606 GN=SHPRH PE=1 SV=2	Helicase_C			metal ion binding(GO:0046872)| ATP binding(GO:0005524)	K15710	E3 ubiquitin-protein ligase SHPRH [EC:3.6.4.- <a href="/dbget-bin/www_bget?ec:2.3.2.27">2.3.2.27</a>]	NA:NA	PREDICTED: E3 ubiquitin-protein ligase SHPRH isoform X1 [Pyrus x bretschneideri]	Uncharacterized protein OS=Prunus persica OX=3760 GN=PRUPE_2G265500 PE=4 SV=1	KOG0298	DEAD box-containing helicase-like transcription factor/DNA repair protein	[L]	Replication, recombination and repair
Csp_hap2_LG01_01581.1		NA	NA	NA	NA	NA	NA	NA	PREDICTED: uncharacterized protein At5g05190-like [Malus domestica]	Uncharacterized protein OS=Prunus yedoensis var. nudiflora OX=2094558 GN=Pyn_30013 PE=4 SV=1	NA	NA	NA	NA
Csp_hap2_LG01_01584.1	Inorganic phosphate transporter 1-1 OS=Arabidopsis thaliana OX=3702 GN=PHT1-1 PE=1 SV=2	NA	NA	NA	NA	K08176	MFS transporter, PHS family, inorganic phosphate transporter	NA:NA	PREDICTED: inorganic phosphate transporter 1-1-like [Malus domestica]	Uncharacterized protein OS=Prunus persica OX=3760 GN=PRUPE_2G266200 PE=4 SV=1	KOG0252	Inorganic phosphate transporter	[P]	Inorganic ion transport and metabolism
Csp_hap2_LG01_01594.1		NA	NA	NA	NA	NA	NA	NA	PREDICTED: uncharacterized protein LOC103953712 [Pyrus x bretschneideri]	Uncharacterized protein OS=Prunus persica OX=3760 GN=PRUPE_2G267200 PE=4 SV=1	KOG1454	Predicted hydrolase/acyltransferase (alpha/beta hydrolase superfamily)	[R]	General function prediction only
Csp_hap2_LG01_01596.1		LRR_1			protein binding(GO:0005515)	NA	NA	NA	hypothetical protein PRUPE_2G270000 [Prunus persica]	Uncharacterized protein (Fragment) OS=Prunus persica OX=3760 GN=PRUPE_ppa1027129mg PE=4 SV=1	NA	NA	NA	NA
Csp_hap2_LG01_01596.1		LRR_1			protein binding(GO:0005515)	NA	NA	NA	hypothetical protein PRUPE_2G270000 [Prunus persica]	Uncharacterized protein (Fragment) OS=Prunus persica OX=3760 GN=PRUPE_ppa1027129mg PE=4 SV=1	NA	NA	NA	NA
Csp_hap2_LG01_01630.1		NA	NA	NA	NA	NA	NA	NA			NA	NA	NA	NA
Csp_hap2_LG01_01651.1		Polyketide_cyc	NA	NA	NA	NA	NA	NA	PREDICTED: uncharacterized protein LOC100262883 isoform X3 [Vitis vinifera]	Coenzyme Q-binding protein COQ10, START domain containing protein OS=Trema orientalis OX=63057 GN=TorRG33x02_153310 PE=4 SV=1	NA	NA	NA	NA
Csp_hap2_LG01_01661.1	NADP-dependent D-sorbitol-6-phosphate dehydrogenase OS=Malus domestica OX=3750 GN=S6PDH PE=2 SV=1	Aldo_ket_red	NA	NA	NA	NA	NA	NA	PREDICTED: aldo-keto reductase family 4 member C9 [Malus domestica]	Uncharacterized protein OS=Prunus persica OX=3760 GN=PRUPE_ppa1027171mg PE=4 SV=1	KOG1577	Aldo/keto reductase family proteins	[R]	General function prediction only
Csp_hap2_LG01_01664.1	Cell number regulator 6 OS=Zea mays OX=4577 GN=CNR6 PE=2 SV=1	PLAC8	NA	NA	NA	NA	NA	NA	PREDICTED: cell number regulator 6-like [Malus domestica]	Uncharacterized protein OS=Prunus persica OX=3760 GN=PRUPE_2G276700 PE=4 SV=1	NA	NA	NA	NA
Csp_hap2_LG01_01682.1		NA	NA	NA	NA	NA	NA	NA	PREDICTED: uncharacterized protein LOC103450701 isoform X1 [Malus domestica]	Uncharacterized protein OS=Prunus persica OX=3760 GN=PRUPE_1G023800 PE=4 SV=1	NA	NA	NA	NA
Csp_hap2_LG01_01720.1	GDSL esterase/lipase At5g45670 OS=Arabidopsis thaliana OX=3702 GN=At5g45670 PE=2 SV=1	NA	NA	NA	NA	NA	NA	NA	PREDICTED: GDSL esterase/lipase At1g29660-like [Pyrus x bretschneideri]	Uncharacterized protein OS=Prunus persica OX=3760 GN=PRUPE_4G070900 PE=3 SV=1	NA	NA	NA	NA
Csp_hap2_LG01_01728.1		NA	NA	NA	NA	NA	NA	NA			NA	NA	NA	NA
Csp_hap2_LG01_01736.1	Cytochrome P450 704C1 OS=Pinus taeda OX=3352 GN=CYP704C1 PE=2 SV=1	p450	oxidation-reduction process(GO:0055114)		oxidoreductase activity, acting on paired donors, with incorporation or reduction of molecular oxygen(GO:0016705)| heme binding(GO:0020037)| iron ion binding(GO:0005506)	NA	NA	NA	PREDICTED: cytochrome P450 704C1-like [Pyrus x bretschneideri]	Uncharacterized protein OS=Prunus persica OX=3760 GN=PRUPE_2G285200 PE=3 SV=1	KOG0157	Cytochrome P450 CYP4/CYP19/CYP26 subfamilies	[I]	Lipid transport and metabolism
Csp_hap2_LG01_01737.1		NA	NA	NA	NA	NA	NA	NA	putative alpha-L-fucosidase 1 [Dichanthelium oligosanthes]	Putative alpha-L-fucosidase 1 OS=Dichanthelium oligosanthes OX=888268 GN=BAE44_0025705 PE=4 SV=1	NA	NA	NA	NA
Csp_hap2_LG01_01738.1		NA	NA	NA	NA	NA	NA	NA			NA	NA	NA	NA
Csp_hap2_LG01_01747.1	Disease resistance-like protein DSC1 OS=Arabidopsis thaliana OX=3702 GN=DSC1 PE=1 SV=1	NA	NA	NA	NA	NA	NA	NA	PREDICTED: protein SUPPRESSOR OF npr1-1, CONSTITUTIVE 1-like [Pyrus x bretschneideri]	Putative leucine-rich repeat domain, L domain-containing protein OS=Rosa chinensis OX=74649 GN=RchiOBHm_Chr1g0349211 PE=4 SV=1	NA	NA	NA	NA
Csp_hap2_LG01_01750.1		DUF1666	NA	NA	NA	NA	NA	NA	PREDICTED: uncharacterized protein LOC103442349 [Malus domestica]	Uncharacterized protein OS=Prunus persica OX=3760 GN=PRUPE_3G268100 PE=4 SV=1	NA	NA	NA	NA
Csp_hap2_LG01_01753.1		NA	NA	NA	NA	NA	NA	NA	PREDICTED: probable glucan 1,3-alpha-glucosidase [Pyrus x bretschneideri]	Putative glucan 1,3-alpha-glucosidase OS=Rosa chinensis OX=74649 GN=RchiOBHm_Chr2g0122721 PE=3 SV=1	NA	NA	NA	NA
Csp_hap2_LG01_01761.1		NA	NA	NA	NA	NA	NA	NA			NA	NA	NA	NA
Csp_hap2_LG01_01762.1		NA	NA	NA	NA	NA	NA	NA			NA	NA	NA	NA
Csp_hap2_LG01_01770.1	Trehalose-phosphate phosphatase B OS=Arabidopsis thaliana OX=3702 GN=TPPB PE=1 SV=1	Trehalose_PPase	trehalose biosynthetic process(GO:0005992)		catalytic activity(GO:0003824)	K01087	trehalose 6-phosphate phosphatase	ko00500:Starch and sucrose metabolism	PREDICTED: probable trehalose-phosphate phosphatase 4 [Pyrus x bretschneideri]	Trehalose 6-phosphate phosphatase OS=Prunus persica OX=3760 GN=PRUPE_2G308300 PE=3 SV=1	KOG1050	Trehalose-6-phosphate synthase component TPS1 and related subunits	[G]	Carbohydrate transport and metabolism
Csp_hap2_LG01_01775.1	Peroxidase 66 OS=Arabidopsis thaliana OX=3702 GN=PER66 PE=2 SV=1	K-box	oxidation-reduction process(GO:0055114)| regulation of transcription, DNA-templated(GO:0006355)| response to oxidative stress(GO:0006979)	nucleus(GO:0005634)	heme binding(GO:0020037)| peroxidase activity(GO:0004601)| DNA-binding transcription factor activity(GO:0003700)	NA	NA	NA	PREDICTED: MADS-box protein AGL42-like isoform X3 [Malus domestica]	Peroxidase OS=Prunus yedoensis var. nudiflora OX=2094558 GN=Pyn_37950 PE=3 SV=1	NA	NA	NA	NA
Csp_hap2_LG01_01775.1	Peroxidase 66 OS=Arabidopsis thaliana OX=3702 GN=PER66 PE=2 SV=1	peroxidase	oxidation-reduction process(GO:0055114)| regulation of transcription, DNA-templated(GO:0006355)| response to oxidative stress(GO:0006979)	nucleus(GO:0005634)	heme binding(GO:0020037)| peroxidase activity(GO:0004601)| DNA-binding transcription factor activity(GO:0003700)	NA	NA	NA	PREDICTED: MADS-box protein AGL42-like isoform X3 [Malus domestica]	Peroxidase OS=Prunus yedoensis var. nudiflora OX=2094558 GN=Pyn_37950 PE=3 SV=1	NA	NA	NA	NA
Csp_hap2_LG01_01784.1		NA	NA	NA	NA	NA	NA	NA	PREDICTED: uncharacterized protein LOC103431605 [Malus domestica]	Uncharacterized protein OS=Fagus sylvatica OX=28930 GN=FSB_LOCUS6846 PE=4 SV=1	KOG1075	FOG: Reverse transcriptase	[R]	General function prediction only
Csp_hap2_LG01_01803.1	Hydroxyproline O-arabinosyltransferase 1 OS=Arabidopsis thaliana OX=3702 GN=HPAT1 PE=1 SV=1	NA	NA	NA	NA	NA	NA	NA	PREDICTED: hydroxyproline O-arabinosyltransferase 1 [Beta vulgaris subsp. vulgaris]	Uncharacterized protein OS=Prunus persica OX=3760 GN=PRUPE_1G485800 PE=4 SV=1	NA	NA	NA	NA
Csp_hap2_LG01_01810.1		NA	NA	NA	NA	NA	NA	NA	Os02g0601750, partial [Oryza sativa Japonica Group]	Os02g0601750 protein (Fragment) OS=Oryza sativa subsp. japonica OX=39947 GN=Os02g0601750 PE=4 SV=1	NA	NA	NA	NA
Csp_hap2_LG01_01813.1		NA	NA	NA	NA	NA	NA	NA			NA	NA	NA	NA
Csp_hap2_LG01_01830.1		NA	NA	NA	NA	NA	NA	NA	PREDICTED: uncharacterized protein LOC103960545 [Pyrus x bretschneideri]	Transmembrane protein 161B OS=Prunus yedoensis var. nudiflora OX=2094558 GN=Pyn_27739 PE=4 SV=1	NA	NA	NA	NA
Csp_hap2_LG01_01845.1	Protein SHORTAGE IN CHIASMATA 1 OS=Arabidopsis thaliana OX=3702 GN=SHOC1 PE=1 SV=1	NA	NA	NA	NA	NA	NA	NA	PREDICTED: uncharacterized protein LOC103420834 [Malus domestica]	Uncharacterized protein OS=Prunus persica OX=3760 GN=PRUPE_2G294300 PE=4 SV=1	NA	NA	NA	NA
Csp_hap2_LG01_01862.1		NA	NA	NA	NA	NA	NA	NA	PREDICTED: cytochrome P450 89A2-like [Malus domestica]	Uncharacterized protein OS=Prunus persica OX=3760 GN=PRUPE_2G296600 PE=3 SV=1	NA	NA	NA	NA
Csp_hap2_LG01_01883.1		NA	NA	NA	NA	NA	NA	NA	PREDICTED: ATP-dependent helicase BRM-like isoform X1 [Malus domestica]	ATP-dependent helicase BRM-like isoform X3 OS=Phoenix dactylifera OX=42345 GN=LOC103715473 PE=4 SV=1	NA	NA	NA	NA
Csp_hap2_LG01_01887.1		NA	NA	NA	NA	NA	NA	NA			NA	NA	NA	NA
Csp_hap2_LG01_01905.1		NA	NA	NA	NA	NA	NA	NA			NA	NA	NA	NA
Csp_hap2_LG01_01910.1		NA	NA	NA	NA	NA	NA	NA	PREDICTED: DNA-directed primase/polymerase protein-like isoform X1 [Malus domestica]	Uncharacterized protein OS=Rosa chinensis OX=74649 GN=RchiOBHm_Chr1g0378531 PE=4 SV=1	NA	NA	NA	NA
Csp_hap2_LG01_01920.1	UDP-glycosyltransferase 88A1 OS=Arabidopsis thaliana OX=3702 GN=UGT88A1 PE=2 SV=1	NA	NA	NA	NA	NA	NA	NA	PREDICTED: UDP-glycosyltransferase 88A1-like [Malus domestica]	Glycosyltransferase OS=Prunus yedoensis var. nudiflora OX=2094558 GN=Pyn_32514 PE=3 SV=1	KOG1192	UDP-glucuronosyl and UDP-glucosyl transferase	[C]	Energy production and conversion
Csp_hap2_LG01_01939.1	Acidic endochitinase OS=Cicer arietinum OX=3827 PE=2 SV=1	NA	NA	NA	NA	K01183	chitinase	ko00520:Amino sugar and nucleotide sugar metabolism	pathogenesis related protein 3, partial [Cydonia oblonga]	Pathogenesis related protein 3 (Fragment) OS=Cydonia oblonga OX=36610 GN=PR3-Ch3 PE=3 SV=1	NA	NA	NA	NA
Csp_hap2_LG01_01967.1	Aldehyde oxidase GLOX OS=Vitis pseudoreticulata OX=231512 GN=GLOX PE=2 SV=1	NA	NA	NA	NA	NA	NA	NA	PREDICTED: aldehyde oxidase GLOX [Malus domestica]	Uncharacterized protein (Fragment) OS=Prunus persica OX=3760 GN=PRUPE_ppa020922mg PE=4 SV=1	NA	NA	NA	NA
Csp_hap2_LG01_01981.1	Phytolongin Phyl2.1 OS=Arabidopsis thaliana OX=3702 GN=PHYL2.1 PE=2 SV=1	NA	NA	NA	NA	NA	NA	NA	PREDICTED: phytolongin Phyl2.2 [Malus domestica]	Uncharacterized protein OS=Prunus persica OX=3760 GN=PRUPE_2G309300 PE=3 SV=1	NA	NA	NA	NA
Csp_hap2_LG01_01996.1	Probable plastid-lipid-associated protein 14, chloroplastic OS=Arabidopsis thaliana OX=3702 GN=PAP14 PE=1 SV=1	Pkinase	protein phosphorylation(GO:0006468)		protein kinase activity(GO:0004672)| ATP binding(GO:0005524)	NA	NA	NA	PREDICTED: probable plastid-lipid-associated protein 14, chloroplastic [Pyrus x bretschneideri]	Uncharacterized protein OS=Prunus persica OX=3760 GN=PRUPE_2G311400 PE=4 SV=1	KOG0594	Protein kinase PCTAIRE and related kinases	[R]	General function prediction only
Csp_hap2_LG01_02008.1	Cyclic nucleotide-gated ion channel 1 OS=Arabidopsis thaliana OX=3702 GN=CNGC1 PE=1 SV=1	NA	NA	NA	NA	K05391	cyclic nucleotide gated channel, plant	ko04626:Plant-pathogen interaction	PREDICTED: cyclic nucleotide-gated ion channel 1-like [Malus domestica]	Cyclic nucleotide-gated channel 23 OS=Prunus persica OX=3760 GN=CNGC23 PE=2 SV=1	KOG0498	K+-channel ERG and related proteins, contain PAS/PAC sensor domain	[T]	Signal transduction mechanisms
Csp_hap2_LG01_02009.1		NA	NA	NA	NA	NA	NA	NA			NA	NA	NA	NA
Csp_hap2_LG01_02028.1		NA	NA	NA	NA	K05391	cyclic nucleotide gated channel, plant	ko04626:Plant-pathogen interaction	PREDICTED: cyclic nucleotide-gated ion channel 1-like [Pyrus x bretschneideri]	Cyclic nucleotide-gated ion channel 1-like OS=Prunus yedoensis var. nudiflora OX=2094558 GN=Pyn_16392 PE=4 SV=1	NA	NA	NA	NA
Csp_hap2_LG01_02031.1		NA	NA	NA	NA	NA	NA	NA	PREDICTED: U-box domain-containing protein 43-like [Pyrus x bretschneideri]	U-box domain-containing protein 43-like OS=Prunus yedoensis var. nudiflora OX=2094558 GN=Pyn_23235 PE=4 SV=1	NA	NA	NA	NA
Csp_hap2_LG01_02045.1	Homeobox-leucine zipper protein HOX22 OS=Oryza sativa subsp. indica OX=39946 GN=HOX22 PE=2 SV=2	HALZ	regulation of transcription, DNA-templated(GO:0006355)		DNA binding(GO:0003677)| DNA-binding transcription factor activity(GO:0003700)| sequence-specific DNA binding(GO:0043565)	NA	NA	NA	PREDICTED: homeobox-leucine zipper protein ATHB-7-like [Pyrus x bretschneideri]	HD domain class transcription factor OS=Malus domestica OX=3750 GN=HD7 PE=2 SV=1	KOG0483	Transcription factor HEX, contains HOX and HALZ domains	[K]	Transcription
Csp_hap2_LG01_02045.1	Homeobox-leucine zipper protein HOX22 OS=Oryza sativa subsp. indica OX=39946 GN=HOX22 PE=2 SV=2	Homeobox	regulation of transcription, DNA-templated(GO:0006355)		DNA binding(GO:0003677)| DNA-binding transcription factor activity(GO:0003700)| sequence-specific DNA binding(GO:0043565)	NA	NA	NA	PREDICTED: homeobox-leucine zipper protein ATHB-7-like [Pyrus x bretschneideri]	HD domain class transcription factor OS=Malus domestica OX=3750 GN=HD7 PE=2 SV=1	KOG0483	Transcription factor HEX, contains HOX and HALZ domains	[K]	Transcription
Csp_hap2_LG01_02056.1		NA	NA	NA	NA	NA	NA	NA	PREDICTED: uncharacterized protein LOC103943361 [Pyrus x bretschneideri]	Uncharacterized protein OS=Prunus persica OX=3760 GN=PRUPE_2G318600 PE=4 SV=1	NA	NA	NA	NA
Csp_hap2_LG01_02064.1		NA	NA	NA	NA	NA	NA	NA	PREDICTED: uncharacterized protein LOC103927262 [Pyrus x bretschneideri]		NA	NA	NA	NA
Csp_hap2_LG01_02065.1		NA	NA	NA	NA	K12123	phytochrome E	NA:NA	PREDICTED: phytochrome E-like [Malus domestica]		NA	NA	NA	NA
Csp_hap2_LG01_02101.1		NA	NA	NA	NA	NA	NA	NA			NA	NA	NA	NA
Csp_hap2_LG01_02109.1	Gluconokinase OS=Arabidopsis thaliana OX=3702 GN=At2g16790 PE=2 SV=2	Scramblase	NA	NA	NA	NA	NA	NA	PREDICTED: altered inheritance rate of mitochondria protein 25-like [Malus domestica]	Phospholipid scramblase OS=Prunus persica OX=3760 GN=PRUPE_2G323900 PE=3 SV=1	KOG0621	Phospholipid scramblase	[M]	Cell wall/membrane/envelope biogenesis
Csp_hap2_LG01_02109.1	Gluconokinase OS=Arabidopsis thaliana OX=3702 GN=At2g16790 PE=2 SV=2	SKI	NA	NA	NA	NA	NA	NA	PREDICTED: altered inheritance rate of mitochondria protein 25-like [Malus domestica]	Phospholipid scramblase OS=Prunus persica OX=3760 GN=PRUPE_2G323900 PE=3 SV=1	KOG0621	Phospholipid scramblase	[M]	Cell wall/membrane/envelope biogenesis
Csp_hap2_LG01_02109.1	Gluconokinase OS=Arabidopsis thaliana OX=3702 GN=At2g16790 PE=2 SV=2	Scramblase	NA	NA	NA	NA	NA	NA	PREDICTED: altered inheritance rate of mitochondria protein 25-like [Malus domestica]	Phospholipid scramblase OS=Prunus persica OX=3760 GN=PRUPE_2G323900 PE=3 SV=1	KOG0621	Phospholipid scramblase	[M]	Cell wall/membrane/envelope biogenesis
Csp_hap2_LG01_02112.1	Serine/threonine-protein kinase TIO OS=Arabidopsis thaliana OX=3702 GN=TIO PE=1 SV=1	HEAT			protein binding(GO:0005515)	K06228	fused	ko04341:Hedgehog signaling pathway - fly	PREDICTED: serine/threonine-protein kinase TIO-like isoform X1 [Pyrus x bretschneideri]	Uncharacterized protein OS=Prunus persica OX=3760 GN=PRUPE_ppa000286mg PE=4 SV=1	NA	NA	NA	NA
Csp_hap2_LG01_02114.1		NA	NA	NA	NA	K15425	serine/threonine-protein phosphatase 4 regulatory subunit 2	NA:NA	PREDICTED: serine/threonine-protein phosphatase 4 regulatory subunit 2-B-like [Pyrus x bretschneideri]	Serine/threonine-protein phosphatase 4 regulatory subunit 2-A OS=Prunus yedoensis var. nudiflora OX=2094558 GN=Pyn_13339 PE=4 SV=1	KOG3175	Protein phosphatase 4 regulatory subunit 2 related protein	[R]	General function prediction only
Csp_hap2_LG01_02116.1	Anthocyanidin 3-O-glucosyltransferase 2 OS=Vitis vinifera OX=29760 GN=UFGT PE=1 SV=2	NA	NA	NA	NA	NA	NA	NA	putative UDP-galactose-flavonoid 3-O-galactosyltransferase [Malus domestica]	Glycosyltransferase OS=Malus domestica OX=3750 GN=MdUFGT1-1 PE=2 SV=1	KOG1192	UDP-glucuronosyl and UDP-glucosyl transferase	[C]	Energy production and conversion
Csp_hap2_LG01_02119.1	Wall-associated receptor kinase-like 8 OS=Arabidopsis thaliana OX=3702 GN=WAKL8 PE=2 SV=1	NA	NA	NA	NA	NA	NA	NA	PREDICTED: putative wall-associated receptor kinase-like 16 [Pyrus x bretschneideri]	Protein kinase domain OS=Macleaya cordata OX=56857 GN=BVC80_1701g22 PE=4 SV=1	NA	NA	NA	NA
Csp_hap2_LG01_02120.1	Wall-associated receptor kinase 1 OS=Arabidopsis thaliana OX=3702 GN=WAK1 PE=1 SV=2	Pkinase_Tyr	protein phosphorylation(GO:0006468)		protein kinase activity(GO:0004672)	NA	NA	NA	PREDICTED: putative wall-associated receptor kinase-like 16 isoform X1 [Malus domestica]	Uncharacterized protein OS=Prunus persica OX=3760 GN=PRUPE_2G325000 PE=4 SV=1	NA	NA	NA	NA
Csp_hap2_LG01_02121.1	Laccase-15 OS=Arabidopsis thaliana OX=3702 GN=TT10 PE=1 SV=1	Cu-oxidase_2	oxidation-reduction process(GO:0055114)		oxidoreductase activity(GO:0016491)| copper ion binding(GO:0005507)	K05909	laccase	NA:NA	PREDICTED: laccase-15-like [Pyrus x bretschneideri]	Laccase OS=Prunus persica OX=3760 GN=PRUPE_2G325200 PE=3 SV=1	KOG1263	Multicopper oxidases	[Q]	Secondary metabolites biosynthesis, transport and catabolism
Csp_hap2_LG01_02121.1	Laccase-15 OS=Arabidopsis thaliana OX=3702 GN=TT10 PE=1 SV=1	Cu-oxidase_3	oxidation-reduction process(GO:0055114)		oxidoreductase activity(GO:0016491)| copper ion binding(GO:0005507)	K05909	laccase	NA:NA	PREDICTED: laccase-15-like [Pyrus x bretschneideri]	Laccase OS=Prunus persica OX=3760 GN=PRUPE_2G325200 PE=3 SV=1	KOG1263	Multicopper oxidases	[Q]	Secondary metabolites biosynthesis, transport and catabolism
Csp_hap2_LG01_02130.1	NADH dehydrogenase [ubiquinone] iron-sulfur protein 6, mitochondrial OS=Arabidopsis thaliana OX=3702 GN=At3g03070 PE=1 SV=1	NA	NA	NA	NA	K03939	NADH dehydrogenase (ubiquinone) Fe-S protein 6	ko00190:Oxidative phosphorylation	PREDICTED: NADH dehydrogenase [ubiquinone] iron-sulfur protein 6, mitochondrial-like [Malus domestica]	Uncharacterized protein OS=Prunus persica OX=3760 GN=PRUPE_ppa012674mg PE=4 SV=1	KOG3456	NADH:ubiquinone oxidoreductase, NDUFS6/13 kDa subunit	[C]	Energy production and conversion
Csp_hap2_LG01_02154.1		NA	NA	NA	NA	NA	NA	NA			NA	NA	NA	NA
Csp_hap2_LG02_00010.1		LEA_2	NA	NA	NA	NA	NA	NA	uncharacterized LOC103456322 [Malus domestica]	WHY domain class transcription factor OS=Malus domestica OX=3750 GN=WHY2 PE=2 SV=1	NA	NA	NA	NA
Csp_hap2_LG02_00010.1		LEA_2	NA	NA	NA	NA	NA	NA	uncharacterized LOC103456322 [Malus domestica]	WHY domain class transcription factor OS=Malus domestica OX=3750 GN=WHY2 PE=2 SV=1	NA	NA	NA	NA
Csp_hap2_LG02_00018.1	Inositol 1,3,4-trisphosphate 5/6-kinase 4 OS=Arabidopsis thaliana OX=3702 GN=ITPK4 PE=1 SV=2	Ins134_P3_kin	NA	NA	NA	NA	NA	NA	PREDICTED: inositol 1,3,4-trisphosphate 5/6-kinase 4 isoform X1 [Prunus mume]	Uncharacterized protein OS=Prunus persica OX=3760 GN=PRUPE_7G270000 PE=4 SV=1	NA	NA	NA	NA
Csp_hap2_LG02_00028.1		NA	NA	NA	NA	NA	NA	NA	PREDICTED: NADH-ubiquinone oxidoreductase 20.9 kDa subunit-like [Prunus mume]	Uncharacterized protein OS=Trifolium pratense OX=57577 GN=L195_g021437 PE=4 SV=1	NA	NA	NA	NA
Csp_hap2_LG02_00032.1		NA	NA	NA	NA	NA	NA	NA	PREDICTED: myb-like protein J [Pyrus x bretschneideri]	Putative transcription factor MYB-HB-like family OS=Rosa chinensis OX=74649 GN=RchiOBHm_Chr2g0093071 PE=4 SV=1	NA	NA	NA	NA
Csp_hap2_LG02_00037.1		NA	NA	NA	NA	NA	NA	NA			NA	NA	NA	NA
Csp_hap2_LG02_00040.1	Coatomer subunit beta&apos;-1 OS=Arabidopsis thaliana OX=3702 GN=At1g79990 PE=2 SV=2	Ribosomal_L2_C	translation(GO:0006412)	ribosome(GO:0005840)	structural constituent of ribosome(GO:0003735)	K17302	coatomer subunit beta'	NA:NA	PREDICTED: coatomer subunit beta&apos;-3-like [Pyrus x bretschneideri]	Coatomer subunit beta&apos; OS=Prunus persica OX=3760 GN=PRUPE_7G228200 PE=3 SV=1	KOG0276	Vesicle coat complex COPI, beta' subunit	[U]	Intracellular trafficking, secretion, and vesicular transport
Csp_hap2_LG02_00054.1		NA	NA	NA	NA	NA	NA	NA	hypothetical protein TSUD_50930 [Trifolium subterraneum]	Uncharacterized protein OS=Fagus sylvatica OX=28930 GN=FSB_LOCUS34499 PE=4 SV=1	KOG0017	FOG: Transposon-encoded proteins with TYA, reverse transcriptase, integrase domains in various combinations	[R]	General function prediction only
Csp_hap2_LG02_00075.1	Putative leucine-rich repeat receptor-like serine/threonine-protein kinase At2g24130 OS=Arabidopsis thaliana OX=3702 GN=At2g24130 PE=3 SV=1	LRR_6			protein binding(GO:0005515)	NA	NA	NA	PREDICTED: putative leucine-rich repeat receptor-like serine/threonine-protein kinase At2g24130 [Pyrus x bretschneideri]	Uncharacterized protein OS=Prunus persica OX=3760 GN=PRUPE_ppa018417mg PE=3 SV=1	NA	NA	NA	NA
Csp_hap2_LG02_00075.1	Putative leucine-rich repeat receptor-like serine/threonine-protein kinase At2g24130 OS=Arabidopsis thaliana OX=3702 GN=At2g24130 PE=3 SV=1	LRRNT_2			protein binding(GO:0005515)	NA	NA	NA	PREDICTED: putative leucine-rich repeat receptor-like serine/threonine-protein kinase At2g24130 [Pyrus x bretschneideri]	Uncharacterized protein OS=Prunus persica OX=3760 GN=PRUPE_ppa018417mg PE=3 SV=1	NA	NA	NA	NA
Csp_hap2_LG02_00075.1	Putative leucine-rich repeat receptor-like serine/threonine-protein kinase At2g24130 OS=Arabidopsis thaliana OX=3702 GN=At2g24130 PE=3 SV=1	LRR_8			protein binding(GO:0005515)	NA	NA	NA	PREDICTED: putative leucine-rich repeat receptor-like serine/threonine-protein kinase At2g24130 [Pyrus x bretschneideri]	Uncharacterized protein OS=Prunus persica OX=3760 GN=PRUPE_ppa018417mg PE=3 SV=1	NA	NA	NA	NA
Csp_hap2_LG02_00075.1	Putative leucine-rich repeat receptor-like serine/threonine-protein kinase At2g24130 OS=Arabidopsis thaliana OX=3702 GN=At2g24130 PE=3 SV=1	LRR_1			protein binding(GO:0005515)	NA	NA	NA	PREDICTED: putative leucine-rich repeat receptor-like serine/threonine-protein kinase At2g24130 [Pyrus x bretschneideri]	Uncharacterized protein OS=Prunus persica OX=3760 GN=PRUPE_ppa018417mg PE=3 SV=1	NA	NA	NA	NA
Csp_hap2_LG02_00075.1	Putative leucine-rich repeat receptor-like serine/threonine-protein kinase At2g24130 OS=Arabidopsis thaliana OX=3702 GN=At2g24130 PE=3 SV=1	LRR_8			protein binding(GO:0005515)	NA	NA	NA	PREDICTED: putative leucine-rich repeat receptor-like serine/threonine-protein kinase At2g24130 [Pyrus x bretschneideri]	Uncharacterized protein OS=Prunus persica OX=3760 GN=PRUPE_ppa018417mg PE=3 SV=1	NA	NA	NA	NA
Csp_hap2_LG02_00075.1	Putative leucine-rich repeat receptor-like serine/threonine-protein kinase At2g24130 OS=Arabidopsis thaliana OX=3702 GN=At2g24130 PE=3 SV=1	LRR_1			protein binding(GO:0005515)	NA	NA	NA	PREDICTED: putative leucine-rich repeat receptor-like serine/threonine-protein kinase At2g24130 [Pyrus x bretschneideri]	Uncharacterized protein OS=Prunus persica OX=3760 GN=PRUPE_ppa018417mg PE=3 SV=1	NA	NA	NA	NA
Csp_hap2_LG02_00107.1	RNA polymerase II C-terminal domain phosphatase-like 4 OS=Arabidopsis thaliana OX=3702 GN=CPL4 PE=1 SV=1	Ribosomal_L39	translation(GO:0006412)	intracellular(GO:0005622)| ribosome(GO:0005840)	structural constituent of ribosome(GO:0003735)	NA	NA	NA	PREDICTED: RNA polymerase II C-terminal domain phosphatase-like 4, partial [Malus domestica]	Uncharacterized protein OS=Prunus persica OX=3760 GN=PRUPE_7G261400 PE=4 SV=1	KOG0323	TFIIF-interacting CTD phosphatases, including NLI-interacting factor	[K]	Transcription
Csp_hap2_LG02_00138.1	Transmembrane 9 superfamily member 11 OS=Arabidopsis thaliana OX=3702 GN=TMN11 PE=2 SV=1	EMP70		integral component of membrane(GO:0016021)	nucleic acid binding(GO:0003676)	NA	NA	NA	hypothetical protein CCACVL1_29273 [Corchorus capsularis]	Uncharacterized protein OS=Corchorus capsularis OX=210143 GN=CCACVL1_29273 PE=4 SV=1	KOG1278	Endosomal membrane proteins, EMP70	[U]	Intracellular trafficking, secretion, and vesicular transport
Csp_hap2_LG02_00138.1	Transmembrane 9 superfamily member 11 OS=Arabidopsis thaliana OX=3702 GN=TMN11 PE=2 SV=1	G-patch		integral component of membrane(GO:0016021)	nucleic acid binding(GO:0003676)	NA	NA	NA	hypothetical protein CCACVL1_29273 [Corchorus capsularis]	Uncharacterized protein OS=Corchorus capsularis OX=210143 GN=CCACVL1_29273 PE=4 SV=1	KOG1278	Endosomal membrane proteins, EMP70	[U]	Intracellular trafficking, secretion, and vesicular transport
Csp_hap2_LG02_00138.1	Transmembrane 9 superfamily member 11 OS=Arabidopsis thaliana OX=3702 GN=TMN11 PE=2 SV=1	G-patch		integral component of membrane(GO:0016021)	nucleic acid binding(GO:0003676)	NA	NA	NA	hypothetical protein CCACVL1_29273 [Corchorus capsularis]	Uncharacterized protein OS=Corchorus capsularis OX=210143 GN=CCACVL1_29273 PE=4 SV=1	KOG1278	Endosomal membrane proteins, EMP70	[U]	Intracellular trafficking, secretion, and vesicular transport
Csp_hap2_LG02_00138.1	Transmembrane 9 superfamily member 11 OS=Arabidopsis thaliana OX=3702 GN=TMN11 PE=2 SV=1	R3H		integral component of membrane(GO:0016021)	nucleic acid binding(GO:0003676)	NA	NA	NA	hypothetical protein CCACVL1_29273 [Corchorus capsularis]	Uncharacterized protein OS=Corchorus capsularis OX=210143 GN=CCACVL1_29273 PE=4 SV=1	KOG1278	Endosomal membrane proteins, EMP70	[U]	Intracellular trafficking, secretion, and vesicular transport
Csp_hap2_LG02_00151.1		DUF632	NA	NA	NA	NA	NA	NA	PREDICTED: uncharacterized protein LOC103451810 [Malus domestica]	Uncharacterized protein OS=Prunus persica OX=3760 GN=PRUPE_7G174500 PE=4 SV=1	NA	NA	NA	NA
Csp_hap2_LG02_00151.1		DUF632	NA	NA	NA	NA	NA	NA	PREDICTED: uncharacterized protein LOC103451810 [Malus domestica]	Uncharacterized protein OS=Prunus persica OX=3760 GN=PRUPE_7G174500 PE=4 SV=1	NA	NA	NA	NA
Csp_hap2_LG02_00151.1		DUF630	NA	NA	NA	NA	NA	NA	PREDICTED: uncharacterized protein LOC103451810 [Malus domestica]	Uncharacterized protein OS=Prunus persica OX=3760 GN=PRUPE_7G174500 PE=4 SV=1	NA	NA	NA	NA
Csp_hap2_LG02_00236.1		NA	NA	NA	NA	NA	NA	NA			NA	NA	NA	NA
Csp_hap2_LG02_00296.1		NA	NA	NA	NA	NA	NA	NA			NA	NA	NA	NA
Csp_hap2_LG02_00314.1		RINGv			zinc ion binding(GO:0008270)	NA	NA	NA	PREDICTED: uncharacterized protein LOC103939806 [Pyrus x bretschneideri]	Uncharacterized protein OS=Prunus persica OX=3760 GN=PRUPE_ppa008380mg PE=4 SV=1	KOG1609	Protein involved in mRNA turnover and stability	[A]	RNA processing and modification
Csp_hap2_LG02_00328.1	Probable disease resistance protein At4g19520 OS=Arabidopsis thaliana OX=3702 GN=At4g19520 PE=3 SV=1	NA	NA	NA	NA	NA	NA	NA	PREDICTED: TMV resistance protein N-like [Malus domestica]	NBS-LRR protein OS=Malus domestica OX=3750 GN=Vr2-A PE=4 SV=1	NA	NA	NA	NA
Csp_hap2_LG02_00329.1		NA	NA	NA	NA	NA	NA	NA	PREDICTED: uncharacterized protein LOC103400489 [Malus domestica]	Uncharacterized protein OS=Prunus persica OX=3760 GN=PRUPE_7G233100 PE=4 SV=1	NA	NA	NA	NA
Csp_hap2_LG02_00344.1	ABC transporter G family member 32 OS=Arabidopsis thaliana OX=3702 GN=ABCG32 PE=1 SV=1	ABC_tran			ATP binding(GO:0005524)| ATPase activity(GO:0016887)	NA	NA	NA	putative ABC transporter [Malus domestica]	Putative ABC transporter OS=Malus domestica OX=3750 PE=3 SV=1	KOG0065	Pleiotropic drug resistance proteins (PDR1-15), ABC superfamily	[Q]	Secondary metabolites biosynthesis, transport and catabolism
Csp_hap2_LG02_00348.1	ABC transporter G family member 32 OS=Arabidopsis thaliana OX=3702 GN=ABCG32 PE=1 SV=1	NA	NA	NA	NA	NA	NA	NA	PREDICTED: ABC transporter G family member 32-like [Pyrus x bretschneideri]	Putative ABC transporter OS=Malus domestica OX=3750 PE=3 SV=1	KOG0065	Pleiotropic drug resistance proteins (PDR1-15), ABC superfamily	[Q]	Secondary metabolites biosynthesis, transport and catabolism
Csp_hap2_LG02_00351.1		NA	NA	NA	NA	NA	NA	NA			NA	NA	NA	NA
Csp_hap2_LG02_00352.1		CYSTM	NA	NA	NA	NA	NA	NA	PREDICTED: uncharacterized protein LOC103340991 [Prunus mume]	Uncharacterized protein OS=Prunus persica OX=3760 GN=PRUPE_7G235000 PE=4 SV=1	NA	NA	NA	NA
Csp_hap2_LG02_00426.1	3-hydroxyisobutyryl-CoA hydrolase-like protein 3, mitochondrial OS=Arabidopsis thaliana OX=3702 GN=At4g13360 PE=1 SV=2	NA	NA	NA	NA	NA	NA	NA	PREDICTED: TMV resistance protein N-like [Malus domestica]	ARGH17 OS=Malus domestica OX=3750 PE=4 SV=1	NA	NA	NA	NA
Csp_hap2_LG02_00427.1	TMV resistance protein N OS=Nicotiana glutinosa OX=35889 GN=N PE=1 SV=1	NB-ARC			3-hydroxyisobutyryl-CoA hydrolase activity(GO:0003860)| ADP binding(GO:0043531)	NA	NA	NA	PREDICTED: TMV resistance protein N-like [Pyrus x bretschneideri]	TIR-NBS-LRR type R protein 7 OS=Malus baccata OX=106549 GN=R7 PE=2 SV=1	NA	NA	NA	NA
Csp_hap2_LG02_00427.1	TMV resistance protein N OS=Nicotiana glutinosa OX=35889 GN=N PE=1 SV=1	ECH_2			3-hydroxyisobutyryl-CoA hydrolase activity(GO:0003860)| ADP binding(GO:0043531)	NA	NA	NA	PREDICTED: TMV resistance protein N-like [Pyrus x bretschneideri]	TIR-NBS-LRR type R protein 7 OS=Malus baccata OX=106549 GN=R7 PE=2 SV=1	NA	NA	NA	NA
Csp_hap2_LG02_00430.1	Disease resistance protein RPP2B OS=Arabidopsis thaliana OX=3702 GN=RPP2B PE=1 SV=2	NB-ARC			ADP binding(GO:0043531)	NA	NA	NA	PREDICTED: TMV resistance protein N-like [Pyrus x bretschneideri]	TIR-NBS-LRR type R protein 7 OS=Malus baccata OX=106549 GN=R7 PE=2 SV=1	NA	NA	NA	NA
Csp_hap2_LG02_00460.1		NA	NA	NA	NA	NA	NA	NA	PREDICTED: probable glycosyltransferase At3g07620 [Malus domestica]		NA	NA	NA	NA
Csp_hap2_LG02_00462.1	Probable glycosyltransferase At5g03795 OS=Arabidopsis thaliana OX=3702 GN=At5g03795 PE=3 SV=2	Exostosin	NA	NA	NA	NA	NA	NA	PREDICTED: probable glycosyltransferase At3g07620 [Malus domestica]	Uncharacterized protein OS=Prunus persica OX=3760 GN=PRUPE_7G223500 PE=4 SV=1	KOG1021	Acetylglucosaminyltransferase EXT1/exostosin 1	[W]	Extracellular structures
Csp_hap2_LG02_00464.1	Probable glycosyltransferase At5g03795 OS=Arabidopsis thaliana OX=3702 GN=At5g03795 PE=3 SV=2	Exostosin	NA	NA	NA	NA	NA	NA	PREDICTED: probable glycosyltransferase At3g07620 [Malus domestica]	Uncharacterized protein OS=Prunus persica OX=3760 GN=PRUPE_7G223500 PE=4 SV=1	KOG1021	Acetylglucosaminyltransferase EXT1/exostosin 1	[W]	Extracellular structures
Csp_hap2_LG02_00470.1		NA	NA	NA	NA	NA	NA	NA	PREDICTED: uncharacterized protein LOC103407689 [Malus domestica]	Putative RNA-directed DNA polymerase OS=Rosa chinensis OX=74649 GN=RchiOBHm_Chr2g0119341 PE=4 SV=1	KOG0017	FOG: Transposon-encoded proteins with TYA, reverse transcriptase, integrase domains in various combinations	[R]	General function prediction only
Csp_hap2_LG02_00507.1	MDIS1-interacting receptor like kinase 1 OS=Arabidopsis thaliana OX=3702 GN=MIK1 PE=1 SV=1	LRRNT_2	protein phosphorylation(GO:0006468)		protein binding(GO:0005515)| protein kinase activity(GO:0004672)| ATP binding(GO:0005524)	NA	NA	NA	PREDICTED: LOW QUALITY PROTEIN: receptor-like protein kinase 5 [Malus domestica]	Uncharacterized protein OS=Prunus persica OX=3760 GN=PRUPE_7G218900 PE=3 SV=1	NA	NA	NA	NA
Csp_hap2_LG02_00507.1	MDIS1-interacting receptor like kinase 1 OS=Arabidopsis thaliana OX=3702 GN=MIK1 PE=1 SV=1	LRR_8	protein phosphorylation(GO:0006468)		protein binding(GO:0005515)| protein kinase activity(GO:0004672)| ATP binding(GO:0005524)	NA	NA	NA	PREDICTED: LOW QUALITY PROTEIN: receptor-like protein kinase 5 [Malus domestica]	Uncharacterized protein OS=Prunus persica OX=3760 GN=PRUPE_7G218900 PE=3 SV=1	NA	NA	NA	NA
Csp_hap2_LG02_00507.1	MDIS1-interacting receptor like kinase 1 OS=Arabidopsis thaliana OX=3702 GN=MIK1 PE=1 SV=1	Pkinase	protein phosphorylation(GO:0006468)		protein binding(GO:0005515)| protein kinase activity(GO:0004672)| ATP binding(GO:0005524)	NA	NA	NA	PREDICTED: LOW QUALITY PROTEIN: receptor-like protein kinase 5 [Malus domestica]	Uncharacterized protein OS=Prunus persica OX=3760 GN=PRUPE_7G218900 PE=3 SV=1	NA	NA	NA	NA
Csp_hap2_LG02_00507.1	MDIS1-interacting receptor like kinase 1 OS=Arabidopsis thaliana OX=3702 GN=MIK1 PE=1 SV=1	LRR_8	protein phosphorylation(GO:0006468)		protein binding(GO:0005515)| protein kinase activity(GO:0004672)| ATP binding(GO:0005524)	NA	NA	NA	PREDICTED: LOW QUALITY PROTEIN: receptor-like protein kinase 5 [Malus domestica]	Uncharacterized protein OS=Prunus persica OX=3760 GN=PRUPE_7G218900 PE=3 SV=1	NA	NA	NA	NA
Csp_hap2_LG02_00508.1		LRR_8			protein binding(GO:0005515)	NA	NA	NA	receptor-like protein kinase 5 [Prunus persica]	Uncharacterized protein OS=Prunus persica OX=3760 GN=PRUPE_ppa019571mg PE=3 SV=1	NA	NA	NA	NA
Csp_hap2_LG02_00567.1	Disease resistance protein RGA2 OS=Solanum bulbocastanum OX=147425 GN=RGA2 PE=1 SV=1	NB-ARC			ADP binding(GO:0043531)	NA	NA	NA	PREDICTED: putative disease resistance protein RGA3 [Malus domestica]	Putative P-loop containing nucleoside triphosphate hydrolase, leucine-rich repeat domain, L OS=Rosa chinensis OX=74649 GN=RchiOBHm_Chr2g0107631 PE=3 SV=1	KOG4658	Apoptotic ATPase	[T]	Signal transduction mechanisms
Csp_hap2_LG02_00594.1	Putative cyclic nucleotide-gated ion channel 13 OS=Arabidopsis thaliana OX=3702 GN=CNGC13 PE=3 SV=2	NA	NA	NA	NA	NA	NA	NA	PREDICTED: cyclic nucleotide-gated ion channel 1-like [Malus domestica]	Uncharacterized protein OS=Prunus persica OX=3760 GN=PRUPE_ppa014668mg PE=4 SV=1	KOG0498	K+-channel ERG and related proteins, contain PAS/PAC sensor domain	[T]	Signal transduction mechanisms
Csp_hap2_LG02_00600.1	Receptor-like serine/threonine-protein kinase ALE2 OS=Arabidopsis thaliana OX=3702 GN=ALE2 PE=1 SV=1	Pkinase_Tyr	protein phosphorylation(GO:0006468)		protein kinase activity(GO:0004672)	NA	NA	NA	PREDICTED: receptor-like serine/threonine-protein kinase ALE2 [Malus domestica]	Uncharacterized protein OS=Prunus persica OX=3760 GN=PRUPE_7G209300 PE=4 SV=1	KOG1187	Serine/threonine protein kinase	[T]	Signal transduction mechanisms
Csp_hap2_LG02_00611.1	Glycerol-3-phosphate dehydrogenase [NAD(+)], chloroplastic OS=Oryza sativa subsp. japonica OX=39947 GN=Os07g0229800 PE=2 SV=3	NAD_Gly3P_dh_N	carbohydrate metabolic process(GO:0005975)| oxidation-reduction process(GO:0055114)| glycerol-3-phosphate catabolic process(GO:0046168)		hydrolase activity, hydrolyzing O-glycosyl compounds(GO:0004553)| NAD binding(GO:0051287)| oxidoreductase activity, acting on the CH-OH group of donors, NAD or NADP as acceptor(GO:0016616)	K00006	glycerol-3-phosphate dehydrogenase (NAD+)	ko00564:Glycerophospholipid metabolism|ko04011:MAPK signaling pathway - yeast	PREDICTED: glycerol-3-phosphate dehydrogenase [NAD(+)] 2, chloroplastic [Malus domestica]	Glycerol-3-phosphate dehydrogenase [NAD(+)] OS=Prunus persica OX=3760 GN=PRUPE_2G264600 PE=3 SV=1	KOG2711	Glycerol-3-phosphate dehydrogenase/dihydroxyacetone 3-phosphate reductase	[C]	Energy production and conversion
Csp_hap2_LG02_00611.1	Glycerol-3-phosphate dehydrogenase [NAD(+)], chloroplastic OS=Oryza sativa subsp. japonica OX=39947 GN=Os07g0229800 PE=2 SV=3	Glyco_hydro_9	carbohydrate metabolic process(GO:0005975)| oxidation-reduction process(GO:0055114)| glycerol-3-phosphate catabolic process(GO:0046168)		hydrolase activity, hydrolyzing O-glycosyl compounds(GO:0004553)| NAD binding(GO:0051287)| oxidoreductase activity, acting on the CH-OH group of donors, NAD or NADP as acceptor(GO:0016616)	K00006	glycerol-3-phosphate dehydrogenase (NAD+)	ko00564:Glycerophospholipid metabolism|ko04011:MAPK signaling pathway - yeast	PREDICTED: glycerol-3-phosphate dehydrogenase [NAD(+)] 2, chloroplastic [Malus domestica]	Glycerol-3-phosphate dehydrogenase [NAD(+)] OS=Prunus persica OX=3760 GN=PRUPE_2G264600 PE=3 SV=1	KOG2711	Glycerol-3-phosphate dehydrogenase/dihydroxyacetone 3-phosphate reductase	[C]	Energy production and conversion
Csp_hap2_LG02_00630.1		NA	NA	NA	NA	NA	NA	NA			NA	NA	NA	NA
Csp_hap2_LG02_00644.1	Pre-mRNA cleavage factor Im 25 kDa subunit 1 OS=Arabidopsis thaliana OX=3702 GN=CFIS1 PE=1 SV=1	NUDIX_2	mRNA polyadenylation(GO:0006378)	mRNA cleavage factor complex(GO:0005849)	mRNA binding(GO:0003729)	K14397	cleavage and polyadenylation specificity factor subunit 5	ko03015:mRNA surveillance pathway	PREDICTED: pre-mRNA cleavage factor Im 25 kDa subunit 1-like [Pyrus x bretschneideri]	Uncharacterized protein OS=Prunus persica OX=3760 GN=PRUPE_7G204500 PE=4 SV=1	KOG1689	mRNA cleavage factor I subunit	[A]	RNA processing and modification
Csp_hap2_LG02_00690.1		PGG	NA	NA	NA	NA	NA	NA	uncharacterized protein LOC110749210 isoform X2 [Prunus avium]	Ankyrin repeat OS=Macleaya cordata OX=56857 GN=BVC80_1797g12 PE=4 SV=1	KOG0504	FOG: Ankyrin repeat	[R]	General function prediction only
Csp_hap2_LG02_00695.1		PPR	NA	NA	NA	NA	NA	NA	PREDICTED: pentatricopeptide repeat-containing protein At2g06000-like [Pyrus x bretschneideri]	Uncharacterized protein OS=Prunus persica OX=3760 GN=PRUPE_ppa004064mg PE=4 SV=1	NA	NA	NA	NA
Csp_hap2_LG02_00695.1		PPR_2	NA	NA	NA	NA	NA	NA	PREDICTED: pentatricopeptide repeat-containing protein At2g06000-like [Pyrus x bretschneideri]	Uncharacterized protein OS=Prunus persica OX=3760 GN=PRUPE_ppa004064mg PE=4 SV=1	NA	NA	NA	NA
Csp_hap2_LG02_00695.1		PPR_2	NA	NA	NA	NA	NA	NA	PREDICTED: pentatricopeptide repeat-containing protein At2g06000-like [Pyrus x bretschneideri]	Uncharacterized protein OS=Prunus persica OX=3760 GN=PRUPE_ppa004064mg PE=4 SV=1	NA	NA	NA	NA
Csp_hap2_LG02_00695.1		PPR	NA	NA	NA	NA	NA	NA	PREDICTED: pentatricopeptide repeat-containing protein At2g06000-like [Pyrus x bretschneideri]	Uncharacterized protein OS=Prunus persica OX=3760 GN=PRUPE_ppa004064mg PE=4 SV=1	NA	NA	NA	NA
Csp_hap2_LG02_00695.1		PPR_2	NA	NA	NA	NA	NA	NA	PREDICTED: pentatricopeptide repeat-containing protein At2g06000-like [Pyrus x bretschneideri]	Uncharacterized protein OS=Prunus persica OX=3760 GN=PRUPE_ppa004064mg PE=4 SV=1	NA	NA	NA	NA
Csp_hap2_LG02_00695.1		PPR	NA	NA	NA	NA	NA	NA	PREDICTED: pentatricopeptide repeat-containing protein At2g06000-like [Pyrus x bretschneideri]	Uncharacterized protein OS=Prunus persica OX=3760 GN=PRUPE_ppa004064mg PE=4 SV=1	NA	NA	NA	NA
Csp_hap2_LG02_00695.1		PPR_2	NA	NA	NA	NA	NA	NA	PREDICTED: pentatricopeptide repeat-containing protein At2g06000-like [Pyrus x bretschneideri]	Uncharacterized protein OS=Prunus persica OX=3760 GN=PRUPE_ppa004064mg PE=4 SV=1	NA	NA	NA	NA
Csp_hap2_LG02_00745.1		NA	NA	NA	NA	K00278	L-aspartate oxidase	ko00250:Alanine, aspartate and glutamate metabolism|ko00760:Nicotinate and nicotinamide metabolism	PREDICTED: L-aspartate oxidase, chloroplastic [Malus domestica]	Uncharacterized protein OS=Prunus persica OX=3760 GN=PRUPE_3G283100 PE=4 SV=1	NA	NA	NA	NA
Csp_hap2_LG02_00747.1	Sucrose synthase OS=Glycine max OX=3847 GN=SS PE=1 SV=2	Sucrose_synth	sucrose metabolic process(GO:0005985)		sucrose synthase activity(GO:0016157)	NA	NA	NA	PREDICTED: sucrose synthase-like [Malus domestica]	Sucrose synthase OS=Morus notabilis OX=981085 GN=L484_019552 PE=3 SV=1	KOG0853	Glycosyltransferase	[M]	Cell wall/membrane/envelope biogenesis
Csp_hap2_LG02_00749.1	Kinesin-like protein KIN-7B OS=Arabidopsis thaliana OX=3702 GN=KIN7B PE=1 SV=1	Kinesin	microtubule-based movement(GO:0007018)		microtubule binding(GO:0008017)| microtubule motor activity(GO:0003777)| ATP binding(GO:0005524)	K11498	centromeric protein E	NA:NA	PREDICTED: kinesin-like protein KIN-7B isoform X1 [Malus domestica]	Kinesin-like protein OS=Prunus persica OX=3760 GN=PRUPE_ppa000925mg PE=3 SV=1	KOG0242	Kinesin-like protein	[Z]	Cytoskeleton
Csp_hap2_LG02_00750.1	Disease resistance protein RPP4 OS=Arabidopsis thaliana OX=3702 GN=RPP4 PE=1 SV=1	NA	NA	NA	NA	K19613	leucine-rich repeat protein SHOC2	ko04014:Ras signaling pathway	PREDICTED: disease resistance protein RPS6-like isoform X1 [Malus domestica]	Uncharacterized protein OS=Prunus persica OX=3760 GN=PRUPE_ppa025310mg PE=4 SV=1	NA	NA	NA	NA
Csp_hap2_LG02_00754.1	Kinesin-like protein KIN-7B OS=Arabidopsis thaliana OX=3702 GN=KIN7B PE=1 SV=1	DUF3490	NA	NA	NA	K11498	centromeric protein E	NA:NA	PREDICTED: kinesin-like protein KIN-7B isoform X1 [Malus domestica]	Kinesin-like protein OS=Prunus persica OX=3760 GN=PRUPE_ppa000925mg PE=3 SV=1	KOG0242	Kinesin-like protein	[Z]	Cytoskeleton
Csp_hap2_LG02_00758.1		NA	NA	NA	NA	NA	NA	NA	PREDICTED: myb-like protein X [Pyrus x bretschneideri]	RBR-type E3 ubiquitin transferase OS=Prunus yedoensis var. nudiflora OX=2094558 GN=Pyn_06015 PE=3 SV=1	KOG1812	Predicted E3 ubiquitin ligase	[O]	Posttranslational modification, protein turnover, chaperones
Csp_hap2_LG02_00763.1		NA	NA	NA	NA	NA	NA	NA			NA	NA	NA	NA
Csp_hap2_LG02_00792.1	2-oxoglutarate-dependent dioxygenase DAO OS=Oryza sativa subsp. indica OX=39946 GN=DAO PE=3 SV=1	2OG-FeII_Oxy	oxidation-reduction process(GO:0055114)		oxidoreductase activity(GO:0016491)	NA	NA	NA	PREDICTED: 2-oxoglutarate-dependent dioxygenase DAO-like [Malus domestica]	Adventitious rooting related oxygenase OS=Malus domestica OX=3750 GN=ARRO-1 PE=2 SV=1	KOG0143	Iron/ascorbate family oxidoreductases	[R]	General function prediction only
Csp_hap2_LG02_00797.1	Probable L-type lectin-domain containing receptor kinase S.5 OS=Arabidopsis thaliana OX=3702 GN=LECRKS5 PE=2 SV=1	Lectin_legB	protein phosphorylation(GO:0006468)		protein kinase activity(GO:0004672)| carbohydrate binding(GO:0030246)| ATP binding(GO:0005524)	NA	NA	NA	PREDICTED: probable L-type lectin-domain containing receptor kinase S.5 isoform X1 [Malus domestica]	Uncharacterized protein OS=Prunus persica OX=3760 GN=PRUPE_ppa002159mg PE=4 SV=1	NA	NA	NA	NA
Csp_hap2_LG02_00797.1	Probable L-type lectin-domain containing receptor kinase S.5 OS=Arabidopsis thaliana OX=3702 GN=LECRKS5 PE=2 SV=1	Pkinase	protein phosphorylation(GO:0006468)		protein kinase activity(GO:0004672)| carbohydrate binding(GO:0030246)| ATP binding(GO:0005524)	NA	NA	NA	PREDICTED: probable L-type lectin-domain containing receptor kinase S.5 isoform X1 [Malus domestica]	Uncharacterized protein OS=Prunus persica OX=3760 GN=PRUPE_ppa002159mg PE=4 SV=1	NA	NA	NA	NA
Csp_hap2_LG02_00819.1	Monosaccharide-sensing protein 2 OS=Arabidopsis thaliana OX=3702 GN=MSSP2 PE=1 SV=2	Sugar_tr	transmembrane transport(GO:0055085)	integral component of membrane(GO:0016021)	transmembrane transporter activity(GO:0022857)	NA	NA	NA	PREDICTED: monosaccharide-sensing protein 2-like [Pyrus x bretschneideri]	Hexose transporter OS=Zea mays OX=4577 GN=100285573 PE=3 SV=1	KOG0254	Predicted transporter (major facilitator superfamily)	[R]	General function prediction only
Csp_hap2_LG02_00820.1		NA	NA	NA	NA	NA	NA	NA	PREDICTED: TMV resistance protein N-like [Malus domestica]	Uncharacterized protein OS=Prunus persica OX=3760 GN=PRUPE_2G055200 PE=4 SV=1	NA	NA	NA	NA
Csp_hap2_LG02_00821.1		NA	NA	NA	NA	NA	NA	NA	PREDICTED: monosaccharide-sensing protein 2-like [Pyrus x bretschneideri]	Monosaccharide-sensing protein 2-like OS=Prunus yedoensis var. nudiflora OX=2094558 GN=Pyn_12690 PE=4 SV=1	NA	NA	NA	NA
Csp_hap2_LG02_00823.1		NA	NA	NA	NA	NA	NA	NA	PREDICTED: TMV resistance protein N-like isoform X1 [Pyrus x bretschneideri]	Uncharacterized protein OS=Prunus persica OX=3760 GN=PRUPE_7G185600 PE=4 SV=1	KOG4273	Uncharacterized conserved protein	[S]	Function unknown
Csp_hap2_LG02_00847.1	Protein VARIATION IN COMPOUND TRIGGERED ROOT growth response OS=Arabidopsis thaliana OX=3702 GN=VICTR PE=1 SV=1	NA	NA	NA	NA	NA	NA	NA	PREDICTED: disease resistance protein RPP5-like [Malus domestica]	Uncharacterized protein OS=Prunus persica OX=3760 GN=PRUPE_2G057100 PE=4 SV=1	NA	NA	NA	NA
Csp_hap2_LG02_00848.1	Elongation factor Ts, mitochondrial OS=Ricinus communis OX=3988 GN=EFTS PE=3 SV=1	Syntaxin		membrane(GO:0016020)		NA	NA	NA	PREDICTED: elongation factor Ts, mitochondrial [Malus domestica]	Elongation factor Ts, mitochondrial OS=Prunus yedoensis var. nudiflora OX=2094558 GN=EFTS PE=3 SV=1	KOG1071	Mitochondrial translation elongation factor EF-Tsmt, catalyzes nucleotide exchange on EF-Tumt	[J]	Translation, ribosomal structure and biogenesis
Csp_hap2_LG02_00853.1	High mobility group B protein 3 OS=Arabidopsis thaliana OX=3702 GN=HMGB3 PE=1 SV=1	HMG_box	NA	NA	NA	NA	NA	NA	PREDICTED: high mobility group B protein 3-like [Malus domestica]	Uncharacterized protein OS=Prunus persica OX=3760 GN=PRUPE_ppa011596mg PE=4 SV=1	KOG0381	HMG box-containing protein	[R]	General function prediction only
Csp_hap2_LG02_00909.1	Thiol-disulfide oxidoreductase LTO1 OS=Arabidopsis thaliana OX=3702 GN=LTO1 PE=1 SV=1	VKOR	NA	NA	NA	NA	NA	NA	PREDICTED: thiol-disulfide oxidoreductase LTO1 [Pyrus x bretschneideri]	Uncharacterized protein OS=Prunus persica OX=3760 GN=PRUPE_7G176300 PE=4 SV=1	NA	NA	NA	NA
Csp_hap2_LG02_00909.1	Thiol-disulfide oxidoreductase LTO1 OS=Arabidopsis thaliana OX=3702 GN=LTO1 PE=1 SV=1	VKOR	NA	NA	NA	NA	NA	NA	PREDICTED: thiol-disulfide oxidoreductase LTO1 [Pyrus x bretschneideri]	Uncharacterized protein OS=Prunus persica OX=3760 GN=PRUPE_7G176300 PE=4 SV=1	NA	NA	NA	NA
Csp_hap2_LG02_00946.1	DNA-directed RNA polymerase II subunit 1 OS=Arabidopsis thaliana OX=3702 GN=NRPB1 PE=1 SV=3	RNA_pol_Rpb1_3	transcription, DNA-templated(GO:0006351)		DNA-directed 5'-3' RNA polymerase activity(GO:0003899)| DNA binding(GO:0003677)	NA	NA	NA	DNA-directed RNA polymerase II subunit 1 [Prunus persica]	DNA-directed RNA polymerase subunit OS=Prunus persica OX=3760 GN=PRUPE_7G175200 PE=3 SV=1	KOG0260	RNA polymerase II, large subunit	[K]	Transcription
Csp_hap2_LG02_00946.1	DNA-directed RNA polymerase II subunit 1 OS=Arabidopsis thaliana OX=3702 GN=NRPB1 PE=1 SV=3	RNA_pol_Rpb1_5	transcription, DNA-templated(GO:0006351)		DNA-directed 5'-3' RNA polymerase activity(GO:0003899)| DNA binding(GO:0003677)	NA	NA	NA	DNA-directed RNA polymerase II subunit 1 [Prunus persica]	DNA-directed RNA polymerase subunit OS=Prunus persica OX=3760 GN=PRUPE_7G175200 PE=3 SV=1	KOG0260	RNA polymerase II, large subunit	[K]	Transcription
Csp_hap2_LG02_00946.1	DNA-directed RNA polymerase II subunit 1 OS=Arabidopsis thaliana OX=3702 GN=NRPB1 PE=1 SV=3	RNA_pol_Rpb1_1	transcription, DNA-templated(GO:0006351)		DNA-directed 5'-3' RNA polymerase activity(GO:0003899)| DNA binding(GO:0003677)	NA	NA	NA	DNA-directed RNA polymerase II subunit 1 [Prunus persica]	DNA-directed RNA polymerase subunit OS=Prunus persica OX=3760 GN=PRUPE_7G175200 PE=3 SV=1	KOG0260	RNA polymerase II, large subunit	[K]	Transcription
Csp_hap2_LG02_00946.1	DNA-directed RNA polymerase II subunit 1 OS=Arabidopsis thaliana OX=3702 GN=NRPB1 PE=1 SV=3	RNA_pol_Rpb1_2	transcription, DNA-templated(GO:0006351)		DNA-directed 5'-3' RNA polymerase activity(GO:0003899)| DNA binding(GO:0003677)	NA	NA	NA	DNA-directed RNA polymerase II subunit 1 [Prunus persica]	DNA-directed RNA polymerase subunit OS=Prunus persica OX=3760 GN=PRUPE_7G175200 PE=3 SV=1	KOG0260	RNA polymerase II, large subunit	[K]	Transcription
Csp_hap2_LG02_00947.1	DNA-directed RNA polymerase II subunit 1 OS=Arabidopsis thaliana OX=3702 GN=NRPB1 PE=1 SV=3	RNA_pol_Rpb1_6	transcription, DNA-templated(GO:0006351)		DNA binding(GO:0003677)| DNA-directed 5'-3' RNA polymerase activity(GO:0003899)	K03006	DNA-directed RNA polymerase II subunit RPB1	ko00230:Purine metabolism|ko00240:Pyrimidine metabolism|ko03020:RNA polymerase|ko05169:Epstein-Barr virus infection	DNA-directed RNA polymerase II subunit 1 [Prunus persica]	DNA-directed RNA polymerase subunit OS=Prunus persica OX=3760 GN=PRUPE_7G175200 PE=3 SV=1	KOG0260	RNA polymerase II, large subunit	[K]	Transcription
Csp_hap2_LG02_00947.1	DNA-directed RNA polymerase II subunit 1 OS=Arabidopsis thaliana OX=3702 GN=NRPB1 PE=1 SV=3	RNA_pol_Rpb1_5	transcription, DNA-templated(GO:0006351)		DNA binding(GO:0003677)| DNA-directed 5'-3' RNA polymerase activity(GO:0003899)	K03006	DNA-directed RNA polymerase II subunit RPB1	ko00230:Purine metabolism|ko00240:Pyrimidine metabolism|ko03020:RNA polymerase|ko05169:Epstein-Barr virus infection	DNA-directed RNA polymerase II subunit 1 [Prunus persica]	DNA-directed RNA polymerase subunit OS=Prunus persica OX=3760 GN=PRUPE_7G175200 PE=3 SV=1	KOG0260	RNA polymerase II, large subunit	[K]	Transcription
Csp_hap2_LG02_00949.1		NA	NA	NA	NA	NA	NA	NA		Putative ovule protein OS=Solanum chacoense OX=4108 PE=4 SV=1	NA	NA	NA	NA
Csp_hap2_LG02_00951.1		NA	NA	NA	NA	NA	NA	NA			NA	NA	NA	NA
Csp_hap2_LG02_00952.1	F-box protein SKIP23 OS=Arabidopsis thaliana OX=3702 GN=SKIP23 PE=1 SV=1	DUF295	NA	NA	NA	NA	NA	NA	PREDICTED: F-box protein At2g17036-like [Malus domestica]	Uncharacterized protein OS=Prunus persica OX=3760 GN=PRUPE_7G176700 PE=4 SV=1	NA	NA	NA	NA
Csp_hap2_LG02_00953.1	DNA-directed RNA polymerase II subunit 1 OS=Arabidopsis thaliana OX=3702 GN=NRPB1 PE=1 SV=3	RNA_pol_Rpb1_2	transcription, DNA-templated(GO:0006351)		DNA-directed 5'-3' RNA polymerase activity(GO:0003899)| DNA binding(GO:0003677)	K03006	DNA-directed RNA polymerase II subunit RPB1	ko00230:Purine metabolism|ko00240:Pyrimidine metabolism|ko03020:RNA polymerase|ko05169:Epstein-Barr virus infection	DNA-directed RNA polymerase II subunit 1 [Phoenix dactylifera]	DNA-directed RNA polymerase subunit OS=Phoenix dactylifera OX=42345 GN=LOC103718915 PE=3 SV=1	KOG0260	RNA polymerase II, large subunit	[K]	Transcription
Csp_hap2_LG02_00953.1	DNA-directed RNA polymerase II subunit 1 OS=Arabidopsis thaliana OX=3702 GN=NRPB1 PE=1 SV=3	RNA_pol_Rpb1_3	transcription, DNA-templated(GO:0006351)		DNA-directed 5'-3' RNA polymerase activity(GO:0003899)| DNA binding(GO:0003677)	K03006	DNA-directed RNA polymerase II subunit RPB1	ko00230:Purine metabolism|ko00240:Pyrimidine metabolism|ko03020:RNA polymerase|ko05169:Epstein-Barr virus infection	DNA-directed RNA polymerase II subunit 1 [Phoenix dactylifera]	DNA-directed RNA polymerase subunit OS=Phoenix dactylifera OX=42345 GN=LOC103718915 PE=3 SV=1	KOG0260	RNA polymerase II, large subunit	[K]	Transcription
Csp_hap2_LG02_00953.1	DNA-directed RNA polymerase II subunit 1 OS=Arabidopsis thaliana OX=3702 GN=NRPB1 PE=1 SV=3	RNA_pol_Rpb1_5	transcription, DNA-templated(GO:0006351)		DNA-directed 5'-3' RNA polymerase activity(GO:0003899)| DNA binding(GO:0003677)	K03006	DNA-directed RNA polymerase II subunit RPB1	ko00230:Purine metabolism|ko00240:Pyrimidine metabolism|ko03020:RNA polymerase|ko05169:Epstein-Barr virus infection	DNA-directed RNA polymerase II subunit 1 [Phoenix dactylifera]	DNA-directed RNA polymerase subunit OS=Phoenix dactylifera OX=42345 GN=LOC103718915 PE=3 SV=1	KOG0260	RNA polymerase II, large subunit	[K]	Transcription
Csp_hap2_LG02_00953.1	DNA-directed RNA polymerase II subunit 1 OS=Arabidopsis thaliana OX=3702 GN=NRPB1 PE=1 SV=3	RNA_pol_Rpb1_1	transcription, DNA-templated(GO:0006351)		DNA-directed 5'-3' RNA polymerase activity(GO:0003899)| DNA binding(GO:0003677)	K03006	DNA-directed RNA polymerase II subunit RPB1	ko00230:Purine metabolism|ko00240:Pyrimidine metabolism|ko03020:RNA polymerase|ko05169:Epstein-Barr virus infection	DNA-directed RNA polymerase II subunit 1 [Phoenix dactylifera]	DNA-directed RNA polymerase subunit OS=Phoenix dactylifera OX=42345 GN=LOC103718915 PE=3 SV=1	KOG0260	RNA polymerase II, large subunit	[K]	Transcription
Csp_hap2_LG02_00953.1	DNA-directed RNA polymerase II subunit 1 OS=Arabidopsis thaliana OX=3702 GN=NRPB1 PE=1 SV=3	RNA_pol_Rpb1_6	transcription, DNA-templated(GO:0006351)		DNA-directed 5'-3' RNA polymerase activity(GO:0003899)| DNA binding(GO:0003677)	K03006	DNA-directed RNA polymerase II subunit RPB1	ko00230:Purine metabolism|ko00240:Pyrimidine metabolism|ko03020:RNA polymerase|ko05169:Epstein-Barr virus infection	DNA-directed RNA polymerase II subunit 1 [Phoenix dactylifera]	DNA-directed RNA polymerase subunit OS=Phoenix dactylifera OX=42345 GN=LOC103718915 PE=3 SV=1	KOG0260	RNA polymerase II, large subunit	[K]	Transcription
Csp_hap2_LG02_00953.1	DNA-directed RNA polymerase II subunit 1 OS=Arabidopsis thaliana OX=3702 GN=NRPB1 PE=1 SV=3	RNA_pol_Rpb1_5	transcription, DNA-templated(GO:0006351)		DNA-directed 5'-3' RNA polymerase activity(GO:0003899)| DNA binding(GO:0003677)	K03006	DNA-directed RNA polymerase II subunit RPB1	ko00230:Purine metabolism|ko00240:Pyrimidine metabolism|ko03020:RNA polymerase|ko05169:Epstein-Barr virus infection	DNA-directed RNA polymerase II subunit 1 [Phoenix dactylifera]	DNA-directed RNA polymerase subunit OS=Phoenix dactylifera OX=42345 GN=LOC103718915 PE=3 SV=1	KOG0260	RNA polymerase II, large subunit	[K]	Transcription
Csp_hap2_LG02_00954.1	DNA-directed RNA polymerase II subunit RPB2 OS=Solanum lycopersicum OX=4081 GN=RPB2 PE=2 SV=1	RNA_pol_Rpb2_3	transcription, DNA-templated(GO:0006351)		DNA binding(GO:0003677)| DNA-directed 5'-3' RNA polymerase activity(GO:0003899)	K03010	DNA-directed RNA polymerase II subunit RPB2	ko00230:Purine metabolism|ko00240:Pyrimidine metabolism|ko03020:RNA polymerase|ko05169:Epstein-Barr virus infection	PREDICTED: DNA-directed RNA polymerase II subunit RPB2-like [Malus domestica]	DNA-directed RNA polymerase subunit beta OS=Prunus persica OX=3760 GN=PRUPE_4G046700 PE=3 SV=1	KOG0214	RNA polymerase II, second largest subunit	[K]	Transcription
Csp_hap2_LG02_00954.1	DNA-directed RNA polymerase II subunit RPB2 OS=Solanum lycopersicum OX=4081 GN=RPB2 PE=2 SV=1	RNA_pol_Rpb2_4	transcription, DNA-templated(GO:0006351)		DNA binding(GO:0003677)| DNA-directed 5'-3' RNA polymerase activity(GO:0003899)	K03010	DNA-directed RNA polymerase II subunit RPB2	ko00230:Purine metabolism|ko00240:Pyrimidine metabolism|ko03020:RNA polymerase|ko05169:Epstein-Barr virus infection	PREDICTED: DNA-directed RNA polymerase II subunit RPB2-like [Malus domestica]	DNA-directed RNA polymerase subunit beta OS=Prunus persica OX=3760 GN=PRUPE_4G046700 PE=3 SV=1	KOG0214	RNA polymerase II, second largest subunit	[K]	Transcription
Csp_hap2_LG02_00954.1	DNA-directed RNA polymerase II subunit RPB2 OS=Solanum lycopersicum OX=4081 GN=RPB2 PE=2 SV=1	RNA_pol_Rpb2_5	transcription, DNA-templated(GO:0006351)		DNA binding(GO:0003677)| DNA-directed 5'-3' RNA polymerase activity(GO:0003899)	K03010	DNA-directed RNA polymerase II subunit RPB2	ko00230:Purine metabolism|ko00240:Pyrimidine metabolism|ko03020:RNA polymerase|ko05169:Epstein-Barr virus infection	PREDICTED: DNA-directed RNA polymerase II subunit RPB2-like [Malus domestica]	DNA-directed RNA polymerase subunit beta OS=Prunus persica OX=3760 GN=PRUPE_4G046700 PE=3 SV=1	KOG0214	RNA polymerase II, second largest subunit	[K]	Transcription
Csp_hap2_LG02_00955.1	DNA-directed RNA polymerase II subunit RPB2 OS=Solanum lycopersicum OX=4081 GN=RPB2 PE=2 SV=1	RNA_pol_Rpb2_2	transcription, DNA-templated(GO:0006351)		DNA-directed 5'-3' RNA polymerase activity(GO:0003899)| DNA binding(GO:0003677)	K03010	DNA-directed RNA polymerase II subunit RPB2	ko00230:Purine metabolism|ko00240:Pyrimidine metabolism|ko03020:RNA polymerase|ko05169:Epstein-Barr virus infection	DNA-directed RNA polymerase II subunit RPB2 [Prunus persica]	DNA-directed RNA polymerase subunit beta OS=Prunus persica OX=3760 GN=PRUPE_4G046700 PE=3 SV=1	KOG0214	RNA polymerase II, second largest subunit	[K]	Transcription
Csp_hap2_LG02_00955.1	DNA-directed RNA polymerase II subunit RPB2 OS=Solanum lycopersicum OX=4081 GN=RPB2 PE=2 SV=1	RNA_pol_Rpb2_1	transcription, DNA-templated(GO:0006351)		DNA-directed 5'-3' RNA polymerase activity(GO:0003899)| DNA binding(GO:0003677)	K03010	DNA-directed RNA polymerase II subunit RPB2	ko00230:Purine metabolism|ko00240:Pyrimidine metabolism|ko03020:RNA polymerase|ko05169:Epstein-Barr virus infection	DNA-directed RNA polymerase II subunit RPB2 [Prunus persica]	DNA-directed RNA polymerase subunit beta OS=Prunus persica OX=3760 GN=PRUPE_4G046700 PE=3 SV=1	KOG0214	RNA polymerase II, second largest subunit	[K]	Transcription
Csp_hap2_LG02_00957.1		NA	NA	NA	NA	NA	NA	NA	PREDICTED: F-box protein SKIP23-like [Malus domestica]	Uncharacterized protein OS=Prunus yedoensis var. nudiflora OX=2094558 GN=Pyn_25468 PE=4 SV=1	NA	NA	NA	NA
Csp_hap2_LG02_01036.1		NA	NA	NA	NA	NA	NA	NA	PREDICTED: LOW QUALITY PROTEIN: WD repeat-containing protein 89 homolog [Malus domestica]	Uncharacterized protein OS=Prunus yedoensis var. nudiflora OX=2094558 GN=Pyn_35071 PE=4 SV=1	KOG1188	WD40 repeat protein	[R]	General function prediction only
Csp_hap2_LG02_01051.1	60S ribosomal protein L22-3 OS=Arabidopsis thaliana OX=3702 GN=RPL22C PE=2 SV=1	Ribosomal_L22e	translation(GO:0006412)	ribosome(GO:0005840)| intracellular(GO:0005622)	structural constituent of ribosome(GO:0003735)	K02891	large subunit ribosomal protein L22e	ko03010:Ribosome	60S ribosomal protein L22-3 [Prunus persica]	Uncharacterized protein OS=Prunus persica OX=3760 GN=PRUPE_2G144300 PE=4 SV=1	KOG3434	60S ribosomal protein L22	[J]	Translation, ribosomal structure and biogenesis
Csp_hap2_LG02_01132.1		NA	NA	NA	NA	K20254	perilipin-4	ko03320:PPAR signaling pathway	PREDICTED: uncharacterized protein LOC103939211 isoform X1 [Pyrus x bretschneideri]	Uncharacterized protein OS=Prunus persica OX=3760 GN=PRUPE_7G155800 PE=4 SV=1	NA	NA	NA	NA
Csp_hap2_LG02_01174.1	Probable thimet oligopeptidase OS=Arabidopsis thaliana OX=3702 GN=At1g67690 PE=3 SV=1	Peptidase_M3	proteolysis(GO:0006508)		metalloendopeptidase activity(GO:0004222)	K01392	thimet oligopeptidase	ko04614:Renin-angiotensin system	PREDICTED: probable thimet oligopeptidase [Prunus mume]	Uncharacterized protein OS=Prunus persica OX=3760 GN=PRUPE_1G234500 PE=3 SV=1	KOG2089	Metalloendopeptidase family - saccharolysin & thimet oligopeptidase	[O]	Posttranslational modification, protein turnover, chaperones
Csp_hap2_LG02_01189.1		NA	NA	NA	NA	NA	NA	NA	PREDICTED: uncharacterized protein LOC103947482 [Pyrus x bretschneideri]	Uncharacterized protein OS=Prunus yedoensis var. nudiflora OX=2094558 GN=Pyn_02215 PE=4 SV=1	NA	NA	NA	NA
Csp_hap2_LG02_01190.1		NA	NA	NA	NA	NA	NA	NA	PREDICTED: uncharacterized protein LOC103947482 [Pyrus x bretschneideri]		NA	NA	NA	NA
Csp_hap2_LG02_01233.1	Phosphatidylinositol 4-kinase gamma 5 OS=Arabidopsis thaliana OX=3702 GN=PI4KG5 PE=1 SV=1	DUF588	NA	NA	NA	NA	NA	NA	PREDICTED: phosphatidylinositol 4-kinase gamma 7-like [Malus domestica]	Uncharacterized protein OS=Prunus persica OX=3760 GN=PRUPE_1G295100 PE=4 SV=1	KOG2381	Phosphatidylinositol 4-kinase	[T]	Signal transduction mechanisms
Csp_hap2_LG02_01268.1	Salicylic acid-binding protein 2 OS=Nicotiana tabacum OX=4097 GN=SABP2 PE=1 SV=1	NA	NA	NA	NA	NA	NA	NA	PREDICTED: methylesterase 7-like [Pyrus x bretschneideri]	Uncharacterized protein OS=Prunus persica OX=3760 GN=PRUPE_7G141700 PE=4 SV=1	NA	NA	NA	NA
Csp_hap2_LG02_01269.1		NA	NA	NA	NA	NA	NA	NA	putative RNA-directed DNA polymerase [Rosa chinensis]	Putative RNA-directed DNA polymerase OS=Rosa chinensis OX=74649 GN=RchiOBHm_Chr5g0074731 PE=4 SV=1	NA	NA	NA	NA
Csp_hap2_LG02_01279.1		NA	NA	NA	NA	NA	NA	NA			NA	NA	NA	NA
Csp_hap2_LG02_01295.1	Pectinesterase 31 OS=Arabidopsis thaliana OX=3702 GN=PME31 PE=1 SV=1	Pectinesterase	cell wall modification(GO:0042545)		pectinesterase activity(GO:0030599)	K01051	pectinesterase	ko00040:Pentose and glucuronate interconversions|ko00500:Starch and sucrose metabolism	PREDICTED: pectinesterase 31 [Malus domestica]	Pectinesterase OS=Prunus persica OX=3760 GN=PRUPE_3G263600 PE=4 SV=1	NA	NA	NA	NA
Csp_hap2_LG02_01312.1		DUF4283	NA	NA	NA	NA	NA	NA	PREDICTED: uncharacterized protein LOC103933713 [Pyrus x bretschneideri]	Uncharacterized protein OS=Corchorus olitorius OX=93759 GN=COLO4_18925 PE=4 SV=1	NA	NA	NA	NA
Csp_hap2_LG02_01313.1		DUF4283	NA	NA	NA	NA	NA	NA	PREDICTED: uncharacterized protein LOC103933713 [Pyrus x bretschneideri]	Uncharacterized protein OS=Prunus persica OX=3760 GN=PRUPE_ppa020120mg PE=4 SV=1	KOG1075	FOG: Reverse transcriptase	[R]	General function prediction only
Csp_hap2_LG02_01313.1		zf-CCHC_4	NA	NA	NA	NA	NA	NA	PREDICTED: uncharacterized protein LOC103933713 [Pyrus x bretschneideri]	Uncharacterized protein OS=Prunus persica OX=3760 GN=PRUPE_ppa020120mg PE=4 SV=1	KOG1075	FOG: Reverse transcriptase	[R]	General function prediction only
Csp_hap2_LG02_01327.1		NA	NA	NA	NA	NA	NA	NA			NA	NA	NA	NA
Csp_hap2_LG02_01347.1		NA	NA	NA	NA	NA	NA	NA			NA	NA	NA	NA
Csp_hap2_LG02_01365.1		RVP_2	NA	NA	NA	NA	NA	NA	PREDICTED: uncharacterized protein LOC103951201 [Pyrus x bretschneideri]	Uncharacterized protein OS=Prunus persica OX=3760 GN=PRUPE_ppa020840mg PE=4 SV=1	KOG0017	FOG: Transposon-encoded proteins with TYA, reverse transcriptase, integrase domains in various combinations	[R]	General function prediction only
Csp_hap2_LG02_01369.1		zf-RVT			RNA-DNA hybrid ribonuclease activity(GO:0004523)| nucleic acid binding(GO:0003676)	NA	NA	NA	PREDICTED: uncharacterized protein LOC108865851 [Pyrus x bretschneideri]	Uncharacterized protein (Fragment) OS=Prunus persica OX=3760 GN=PRUPE_1G162400 PE=4 SV=1	KOG1075	FOG: Reverse transcriptase	[R]	General function prediction only
Csp_hap2_LG02_01369.1		RVT_3			RNA-DNA hybrid ribonuclease activity(GO:0004523)| nucleic acid binding(GO:0003676)	NA	NA	NA	PREDICTED: uncharacterized protein LOC108865851 [Pyrus x bretschneideri]	Uncharacterized protein (Fragment) OS=Prunus persica OX=3760 GN=PRUPE_1G162400 PE=4 SV=1	KOG1075	FOG: Reverse transcriptase	[R]	General function prediction only
Csp_hap2_LG02_01376.1		NA	NA	NA	NA	NA	NA	NA			NA	NA	NA	NA
Csp_hap2_LG02_01410.1	Protein unc-13 homolog OS=Arabidopsis thaliana OX=3702 GN=PATROL1 PE=2 SV=1	DUF810	NA	NA	NA	NA	NA	NA	PREDICTED: uncharacterized protein LOC103441160 [Malus domestica]	Uncharacterized protein OS=Prunus persica OX=3760 GN=PRUPE_1G448100 PE=4 SV=1	NA	NA	NA	NA
Csp_hap2_LG02_01497.1	GDSL esterase/lipase At5g22810 OS=Arabidopsis thaliana OX=3702 GN=At5g22810 PE=3 SV=3	NA	NA	NA	NA	NA	NA	NA	PREDICTED: GDSL esterase/lipase At5g22810 [Pyrus x bretschneideri]	Uncharacterized protein OS=Populus trichocarpa OX=3694 GN=POPTR_009G151000v3 PE=3 SV=2	NA	NA	NA	NA
Csp_hap2_LG02_01503.1		NA	NA	NA	NA	NA	NA	NA	PREDICTED: uncharacterized protein LOC108170390 [Malus domestica]	Uncharacterized protein OS=Prunus persica OX=3760 GN=PRUPE_ppa019439mg PE=4 SV=1	KOG0017	FOG: Transposon-encoded proteins with TYA, reverse transcriptase, integrase domains in various combinations	[R]	General function prediction only
Csp_hap2_LG02_01504.1		NA	NA	NA	NA	NA	NA	NA			NA	NA	NA	NA
Csp_hap2_LG02_01536.1		NA	NA	NA	NA	NA	NA	NA			NA	NA	NA	NA
Csp_hap2_LG02_01556.1		NA	NA	NA	NA	NA	NA	NA			NA	NA	NA	NA
Csp_hap2_LG02_01558.1	GTP-binding protein At3g49725, chloroplastic OS=Arabidopsis thaliana OX=3702 GN=At3g49725 PE=2 SV=2	GTP-bdg_M			GTP binding(GO:0005525)	NA	NA	NA	PREDICTED: GTP-binding protein At3g49725, chloroplastic [Malus domestica]	Uncharacterized protein OS=Prunus persica OX=3760 GN=PRUPE_6G215400 PE=4 SV=1	KOG0410	Predicted GTP binding protein	[R]	General function prediction only
Csp_hap2_LG02_01558.1	GTP-binding protein At3g49725, chloroplastic OS=Arabidopsis thaliana OX=3702 GN=At3g49725 PE=2 SV=2	MMR_HSR1			GTP binding(GO:0005525)	NA	NA	NA	PREDICTED: GTP-binding protein At3g49725, chloroplastic [Malus domestica]	Uncharacterized protein OS=Prunus persica OX=3760 GN=PRUPE_6G215400 PE=4 SV=1	KOG0410	Predicted GTP binding protein	[R]	General function prediction only
Csp_hap2_LG02_01569.1	Vacuolar sorting protein 39 OS=Arabidopsis thaliana OX=3702 GN=VPS39 PE=1 SV=1	CNH	NA	NA	NA	K20183	Vam6/Vps39-like protein vacuolar protein sorting-associated protein 39	NA:NA	PREDICTED: vam6/Vps39-like protein [Pyrus x bretschneideri]	Uncharacterized protein OS=Prunus persica OX=3760 GN=PRUPE_7G154500 PE=4 SV=1	KOG2063	Vacuolar assembly/sorting proteins VPS39/VAM6/VPS3	[U]	Intracellular trafficking, secretion, and vesicular transport
Csp_hap2_LG02_01583.1		NA	NA	NA	NA	NA	NA	NA	PREDICTED: uncharacterized protein LOC103944450 [Pyrus x bretschneideri]		NA	NA	NA	NA
Csp_hap2_LG02_01584.1	Mitogen-activated protein kinase 16 OS=Arabidopsis thaliana OX=3702 GN=MPK16 PE=2 SV=2	NA	NA	NA	NA	NA	NA	NA	PREDICTED: mitogen-activated protein kinase 16 [Pyrus x bretschneideri]	Mitogen-activated protein kinase OS=Prunus cerasus x Prunus canescens OX=1759535 PE=2 SV=1	KOG0660	Mitogen-activated protein kinase	[T]	Signal transduction mechanisms
Csp_hap2_LG02_01585.1		NA	NA	NA	NA	NA	NA	NA			NA	NA	NA	NA
Csp_hap2_LG02_01623.1		NA	NA	NA	NA	NA	NA	NA			NA	NA	NA	NA
Csp_hap2_LG02_01666.1	Cytochrome P450 704C1 OS=Pinus taeda OX=3352 GN=CYP704C1 PE=2 SV=1	p450	oxidation-reduction process(GO:0055114)		iron ion binding(GO:0005506)| heme binding(GO:0020037)| oxidoreductase activity, acting on paired donors, with incorporation or reduction of molecular oxygen(GO:0016705)	NA	NA	NA	PREDICTED: cytochrome P450 704C1-like [Malus domestica]	Cytochrome P450 704C1 OS=Prunus yedoensis var. nudiflora OX=2094558 GN=Pyn_38415 PE=3 SV=1	KOG0157	Cytochrome P450 CYP4/CYP19/CYP26 subfamilies	[I]	Lipid transport and metabolism
Csp_hap2_LG02_01678.1		NA	NA	NA	NA	K03255	protein TIF31	NA:NA	PREDICTED: protein TSS [Malus domestica]	Uncharacterized protein OS=Prunus persica OX=3760 GN=PRUPE_2G188000 PE=4 SV=1	NA	NA	NA	NA
Csp_hap2_LG02_01685.1		NA	NA	NA	NA	NA	NA	NA			NA	NA	NA	NA
Csp_hap2_LG02_01757.1		NA	NA	NA	NA	NA	NA	NA	PREDICTED: uncharacterized protein LOC103408610 [Malus domestica]		NA	NA	NA	NA
Csp_hap2_LG02_01850.1		zf-CCHC			zinc ion binding(GO:0008270)| nucleic acid binding(GO:0003676)	NA	NA	NA	PREDICTED: uncharacterized protein LOC108172495 [Malus domestica]	Retrovirus-related Pol polyprotein from transposon TNT 1-94 OS=Cajanus cajan OX=3821 GN=KK1_042301 PE=4 SV=1	NA	NA	NA	NA
Csp_hap2_LG02_01850.1		gag_pre-integrs			zinc ion binding(GO:0008270)| nucleic acid binding(GO:0003676)	NA	NA	NA	PREDICTED: uncharacterized protein LOC108172495 [Malus domestica]	Retrovirus-related Pol polyprotein from transposon TNT 1-94 OS=Cajanus cajan OX=3821 GN=KK1_042301 PE=4 SV=1	NA	NA	NA	NA
Csp_hap2_LG02_01853.1		NA	NA	NA	NA	NA	NA	NA	PREDICTED: uncharacterized protein LOC108866353 [Pyrus x bretschneideri]		NA	NA	NA	NA
Csp_hap2_LG02_01855.1		NA	NA	NA	NA	NA	NA	NA	uncharacterized protein LOC109947161 [Prunus persica]	Uncharacterized protein OS=Vitis vinifera OX=29760 GN=VITISV_015996 PE=4 SV=1	KOG0017	FOG: Transposon-encoded proteins with TYA, reverse transcriptase, integrase domains in various combinations	[R]	General function prediction only
Csp_hap2_LG02_01904.1		NA	NA	NA	NA	NA	NA	NA			NA	NA	NA	NA
Csp_hap2_LG02_01905.1		NA	NA	NA	NA	NA	NA	NA			NA	NA	NA	NA
Csp_hap2_LG02_01910.1		NA	NA	NA	NA	NA	NA	NA			NA	NA	NA	NA
Csp_hap2_LG02_01930.1		NA	NA	NA	NA	NA	NA	NA			NA	NA	NA	NA
Csp_hap2_LG02_01963.1		Retrotrans_gag	NA	NA	NA	NA	NA	NA	uncharacterized protein LOC110771064 [Prunus avium]	Uncharacterized protein OS=Prunus persica OX=3760 GN=PRUPE_ppa021406mg PE=4 SV=1	NA	NA	NA	NA
Csp_hap2_LG02_01968.1		zf-CCHC_4	NA	NA	NA	NA	NA	NA	PREDICTED: uncharacterized protein LOC108169463 [Malus domestica]	Uncharacterized protein OS=Prunus persica OX=3760 GN=PRUPE_3G237600 PE=4 SV=1	NA	NA	NA	NA
Csp_hap2_LG02_01973.1		NA	NA	NA	NA	NA	NA	NA	PREDICTED: uncharacterized protein LOC108173334 [Malus domestica]	Uncharacterized protein OS=Fagus sylvatica OX=28930 GN=FSB_LOCUS36676 PE=4 SV=1	NA	NA	NA	NA
Csp_hap2_LG02_01975.1	Retrovirus-related Pol polyprotein from transposon RE1 OS=Arabidopsis thaliana OX=3702 GN=RE1 PE=2 SV=1	NA	NA	NA	NA	NA	NA	NA	PREDICTED: uncharacterized mitochondrial protein AtMg00810-like [Malus domestica]	Putative RNA-directed DNA polymerase OS=Rosa chinensis OX=74649 GN=RchiOBHm_Chr3g0475621 PE=4 SV=1	KOG0017	FOG: Transposon-encoded proteins with TYA, reverse transcriptase, integrase domains in various combinations	[R]	General function prediction only
Csp_hap2_LG02_02007.1		RVT_1	NA	NA	NA	NA	NA	NA	uncharacterized protein LOC112203389 [Rosa chinensis]	Uncharacterized protein (Fragment) OS=Prunus persica OX=3760 GN=PRUPE_ppa026776mg PE=4 SV=1	KOG1075	FOG: Reverse transcriptase	[R]	General function prediction only
Csp_hap2_LG02_02013.1	Ubiquitin-conjugating enzyme E2 1 OS=Arabidopsis thaliana OX=3702 GN=UBC1 PE=1 SV=1	Glyco_hydro_35	NA	NA	NA	NA	NA	NA	PREDICTED: protein TIME FOR COFFEE isoform X1 [Pyrus x bretschneideri]	Uncharacterized protein OS=Rosa chinensis OX=74649 GN=RchiOBHm_Chr4g0416621 PE=4 SV=1	KOG0419	Ubiquitin-protein ligase	[O]	Posttranslational modification, protein turnover, chaperones
Csp_hap2_LG02_02015.1		NA	NA	NA	NA	NA	NA	NA			NA	NA	NA	NA
Csp_hap2_LG02_02027.1	Mitochondrial succinate-fumarate transporter 1 OS=Arabidopsis thaliana OX=3702 GN=SFC1 PE=2 SV=1	NA	NA	NA	NA	NA	NA	NA	PREDICTED: mitochondrial succinate-fumarate transporter 1-like [Pyrus x bretschneideri]	Uncharacterized protein OS=Jatropha curcas OX=180498 GN=JCGZ_00455 PE=3 SV=1	KOG0756	Mitochondrial tricarboxylate/dicarboxylate carrier proteins	[C]	Energy production and conversion
Csp_hap2_LG02_02037.1	Probable leucine-rich repeat receptor-like protein kinase At1g68400 OS=Arabidopsis thaliana OX=3702 GN=At1g68400 PE=1 SV=1	NA	NA	NA	NA	NA	NA	NA	probable leucine-rich repeat receptor-like protein kinase At1g68400 [Rosa chinensis]	Uncharacterized protein OS=Rosa chinensis OX=74649 GN=RchiOBHm_Chr4g0434721 PE=4 SV=1	NA	NA	NA	NA
Csp_hap2_LG02_02046.1		NA	NA	NA	NA	NA	NA	NA			NA	NA	NA	NA
Csp_hap2_LG02_02048.1		NA	NA	NA	NA	NA	NA	NA			NA	NA	NA	NA
Csp_hap2_LG02_02049.1		NA	NA	NA	NA	NA	NA	NA	PREDICTED: uncharacterized protein LOC105349693 [Fragaria vesca subsp. vesca]	Putative DNA-directed DNA polymerase OS=Rosa chinensis OX=74649 GN=RchiOBHm_Chr5g0021171 PE=4 SV=1	NA	NA	NA	NA
Csp_hap2_LG02_02066.1		NA	NA	NA	NA	K14768	U3 small nucleolar RNA-associated protein 7	NA:NA	probable U3 small nucleolar RNA-associated protein 7 [Ziziphus jujuba]	Putative U3 small nucleolar RNA-associated protein 7 OS=Morus notabilis OX=981085 GN=L484_016505 PE=4 SV=1	NA	NA	NA	NA
Csp_hap2_LG02_02070.1		NA	NA	NA	NA	NA	NA	NA			NA	NA	NA	NA
Csp_hap2_LG02_02080.1	Inositol-tetrakisphosphate 1-kinase 3 OS=Arabidopsis thaliana OX=3702 GN=ITPK3 PE=1 SV=2	Ins134_P3_kin			ATP binding(GO:0005524)	NA	NA	NA	PREDICTED: nucleoporin nup189 [Pyrus x bretschneideri]	Chaperonin-60 beta4 OS=Pelargonium australe OX=59866 GN=crr27 PE=2 SV=1	NA	NA	NA	NA
Csp_hap2_LG02_02080.1	Inositol-tetrakisphosphate 1-kinase 3 OS=Arabidopsis thaliana OX=3702 GN=ITPK3 PE=1 SV=2	Cpn60_TCP1			ATP binding(GO:0005524)	NA	NA	NA	PREDICTED: nucleoporin nup189 [Pyrus x bretschneideri]	Chaperonin-60 beta4 OS=Pelargonium australe OX=59866 GN=crr27 PE=2 SV=1	NA	NA	NA	NA
Csp_hap2_LG02_02081.1	14-3-3-like protein D OS=Nicotiana tabacum OX=4097 PE=2 SV=1	NA	NA	NA	NA	NA	NA	NA			KOG0841	Multifunctional chaperone (14-3-3 family)	[O]	Posttranslational modification, protein turnover, chaperones
Csp_hap2_LG02_02082.1	Glucosidase 2 subunit beta OS=Ustilago maydis (strain 521 / FGSC 9021) OX=237631 GN=UMAG_12045 PE=3 SV=1	PRKCSH-like	NA	NA	NA	K08288	protein kinase C substrate 80K-H	ko04141:Protein processing in endoplasmic reticulum	PREDICTED: glucosidase 2 subunit beta isoform X1 [Malus domestica]	Uncharacterized protein OS=Prunus persica OX=3760 GN=PRUPE_3G125900 PE=4 SV=1	KOG2397	Protein kinase C substrate, 80 KD protein, heavy chain	[T]	Signal transduction mechanisms
Csp_hap2_LG02_02084.1		NA	NA	NA	NA	NA	NA	NA			NA	NA	NA	NA
Csp_hap2_LG02_02085.1	UPF0548 protein At2g17695 OS=Arabidopsis thaliana OX=3702 GN=At2g17695 PE=2 SV=1	DUF1990	NA	NA	NA	NA	NA	NA	PREDICTED: UPF0548 protein At2g17695-like [Pyrus x bretschneideri]	Uncharacterized protein OS=Prunus persica OX=3760 GN=PRUPE_7G176600 PE=4 SV=1	NA	NA	NA	NA
Csp_hap2_LG02_02086.1	Protein ROOT PRIMORDIUM DEFECTIVE 1 OS=Arabidopsis thaliana OX=3702 GN=RPD1 PE=1 SV=1	PORR	NA	NA	NA	NA	NA	NA	PREDICTED: protein ROOT PRIMORDIUM DEFECTIVE 1-like [Malus domestica]	Protein ROOT PRIMORDIUM DEFECTIVE 1 OS=Prunus yedoensis var. nudiflora OX=2094558 GN=Pyn_25007 PE=4 SV=1	NA	NA	NA	NA
Csp_hap2_LG02_02087.1	Protein ROOT PRIMORDIUM DEFECTIVE 1 OS=Arabidopsis thaliana OX=3702 GN=RPD1 PE=1 SV=1	PORR	NA	NA	NA	NA	NA	NA	PREDICTED: protein ROOT PRIMORDIUM DEFECTIVE 1-like [Pyrus x bretschneideri]	Uncharacterized protein (Fragment) OS=Prunus persica OX=3760 GN=PRUPE_ppa023032mg PE=4 SV=1	NA	NA	NA	NA
Csp_hap2_LG02_02089.1	IAA-amino acid hydrolase ILR1-like 6 OS=Arabidopsis thaliana OX=3702 GN=ILL6 PE=1 SV=2	NA	NA	NA	NA	K14664	IAA-amino acid hydrolase [EC:3.5.1.-]	NA:NA	PREDICTED: IAA-amino acid hydrolase ILR1-like 1 isoform X1 [Malus domestica]	IAA-amino acid hydrolase ILR1-like 1 OS=Prunus yedoensis var. nudiflora OX=2094558 GN=Pyn_19345 PE=4 SV=1	NA	NA	NA	NA
Csp_hap2_LG02_02101.1		NA	NA	NA	NA	NA	NA	NA	PREDICTED: ATP-dependent RNA helicase DBP3-like [Pyrus x bretschneideri]	Uncharacterized protein OS=Prunus persica OX=3760 GN=PRUPE_2G090100 PE=4 SV=1	KOG0339	ATP-dependent RNA helicase	[A]	RNA processing and modification
Csp_hap2_LG02_02104.1		NA	NA	NA	NA	NA	NA	NA	PREDICTED: transcriptional activator DEMETER-like [Pyrus x bretschneideri]	Uncharacterized protein OS=Prunus persica OX=3760 GN=PRUPE_7G005000 PE=4 SV=1	NA	NA	NA	NA
Csp_hap2_LG02_02105.1	Transcriptional activator DEMETER OS=Arabidopsis thaliana OX=3702 GN=DME PE=1 SV=2	NA	NA	NA	NA	NA	NA	NA	PREDICTED: transcriptional activator DEMETER-like [Pyrus x bretschneideri]	Uncharacterized protein OS=Prunus persica OX=3760 GN=PRUPE_7G005000 PE=4 SV=1	NA	NA	NA	NA
Csp_hap2_LG02_02110.1		Pentapeptide	NA	NA	NA	NA	NA	NA	PREDICTED: uncharacterized protein LOC103930722 isoform X6 [Pyrus x bretschneideri]	Uncharacterized protein OS=Gossypium barbadense OX=3634 GN=GOBAR_AA03042 PE=4 SV=1	NA	NA	NA	NA
Csp_hap2_LG02_02124.1		NA	NA	NA	NA	NA	NA	NA	PREDICTED: uncharacterized protein LOC103946659 [Pyrus x bretschneideri]		NA	NA	NA	NA
Csp_hap2_LG02_02127.1		NA	NA	NA	NA	NA	NA	NA			NA	NA	NA	NA
Csp_hap2_LG02_02140.1		NA	NA	NA	NA	NA	NA	NA			NA	NA	NA	NA
Csp_hap2_LG02_02150.1		NA	NA	NA	NA	NA	NA	NA			NA	NA	NA	NA
Csp_hap2_LG02_02152.1		NA	NA	NA	NA	NA	NA	NA			NA	NA	NA	NA
Csp_hap2_LG02_02187.1	Alpha-humulene 10-hydroxylase OS=Zingiber zerumbet OX=311405 GN=CYP71BA1 PE=1 SV=1	p450	oxidation-reduction process(GO:0055114)		iron ion binding(GO:0005506)| heme binding(GO:0020037)| oxidoreductase activity, acting on paired donors, with incorporation or reduction of molecular oxygen(GO:0016705)	NA	NA	NA	PREDICTED: cytochrome P450 CYP71D312-like [Prunus mume]	Uncharacterized protein OS=Prunus persica OX=3760 GN=PRUPE_ppa024556mg PE=3 SV=1	KOG0156	Cytochrome P450 CYP2 subfamily	[Q]	Secondary metabolites biosynthesis, transport and catabolism
Csp_hap2_LG02_02191.1	Putative E3 ubiquitin-protein ligase XBAT31 OS=Arabidopsis thaliana OX=3702 GN=XBAT31 PE=2 SV=1	Ank_2	NA	NA	NA	NA	NA	NA	PREDICTED: putative E3 ubiquitin-protein ligase XBAT31 [Malus domestica]	Uncharacterized protein OS=Prunus persica OX=3760 GN=PRUPE_6G253500 PE=4 SV=1	NA	NA	NA	NA
Csp_hap2_LG02_02193.1	Enoyl-CoA delta isomerase 1, peroxisomal OS=Arabidopsis thaliana OX=3702 GN=ECI1 PE=1 SV=1	NA	NA	NA	NA	NA	NA	NA	PREDICTED: enoyl-CoA delta isomerase 1, peroxisomal-like, partial [Pyrus x bretschneideri]	enoyl-CoA delta isomerase 1, peroxisomal-like OS=Juglans regia OX=51240 GN=LOC108983501 PE=4 SV=1	NA	NA	NA	NA
Csp_hap2_LG02_02226.1		NA	NA	NA	NA	NA	NA	NA			KOG0565	Inositol polyphosphate 5-phosphatase and related proteins	[U]	Intracellular trafficking, secretion, and vesicular transport
Csp_hap2_LG02_02244.1	Gibberellin 3-beta-dioxygenase 1 OS=Pisum sativum OX=3888 GN=LE PE=1 SV=1	NA	NA	NA	NA	K04124	gibberellin 3beta-dioxygenase	ko00904:Diterpenoid biosynthesis	PREDICTED: gibberellin 3-beta-dioxygenase 1-like [Malus domestica]	Uncharacterized protein OS=Prunus persica OX=3760 GN=PRUPE_2G061700 PE=3 SV=1	NA	NA	NA	NA
Csp_hap2_LG02_02251.1		NA	NA	NA	NA	NA	NA	NA	PREDICTED: uncharacterized protein LOC103436219 isoform X1 [Malus domestica]	Uncharacterized protein OS=Gossypium barbadense OX=3634 GN=GOBAR_AA39627 PE=4 SV=1	KOG2773	Apoptosis antagonizing transcription factor/protein transport protein	[U]	Intracellular trafficking, secretion, and vesicular transport
Csp_hap2_LG02_02289.1		NA	NA	NA	NA	NA	NA	NA			NA	NA	NA	NA
Csp_hap2_LG02_02296.1	Ubiquitin carboxyl-terminal hydrolase 12 OS=Arabidopsis thaliana OX=3702 GN=UBP12 PE=1 SV=2	MATH			protein binding(GO:0005515)	NA	NA	NA	PREDICTED: ubiquitin carboxyl-terminal hydrolase 12-like [Malus domestica]	Uncharacterized protein OS=Prunus persica OX=3760 GN=PRUPE_2G052600 PE=4 SV=1	KOG1863	Ubiquitin carboxyl-terminal hydrolase	[O]	Posttranslational modification, protein turnover, chaperones
Csp_hap2_LG02_02321.1	Receptor-like protein EIX2 OS=Solanum lycopersicum OX=4081 GN=EIX2 PE=1 SV=2	LRRNT_2	NA	NA	NA	NA	NA	NA	probable LRR receptor-like serine/threonine-protein kinase At1g34110 isoform X2 [Prunus persica]	Uncharacterized protein OS=Prunus persica OX=3760 GN=PRUPE_2G167600 PE=4 SV=1	NA	NA	NA	NA
Csp_hap2_LG02_02337.1		NA	NA	NA	NA	NA	NA	NA			NA	NA	NA	NA
Csp_hap2_LG02_02338.1		NA	NA	NA	NA	NA	NA	NA			NA	NA	NA	NA
Csp_hap2_LG02_02339.1		NA	NA	NA	NA	NA	NA	NA	PREDICTED: uncharacterized protein LOC103960338 [Pyrus x bretschneideri]	Retrovirus-related Pol polyprotein from transposon TNT 1-94 OS=Trifolium pratense OX=57577 GN=L195_g015929 PE=4 SV=1	NA	NA	NA	NA
Csp_hap2_LG02_02346.1	65-kDa microtubule-associated protein 5 OS=Arabidopsis thaliana OX=3702 GN=MAP65-5 PE=1 SV=2	NA	NA	NA	NA	K16732	protein regulator of cytokinesis 1	NA:NA	65-kDa microtubule-associated protein 5-like [Prunus yedoensis var. nudiflora]	65-kDa microtubule-associated protein 5-like OS=Prunus yedoensis var. nudiflora OX=2094558 GN=Pyn_04918 PE=4 SV=1	KOG4302	Microtubule-associated protein essential for anaphase spindle elongation	[Z]	Cytoskeleton
Csp_hap2_LG02_02348.1		NA	NA	NA	NA	K10638	E3 ubiquitin-protein ligase UHRF1	NA:NA	PREDICTED: E3 ubiquitin-protein ligase ORTHRUS 2 [Malus domestica]	Putative histone-lysine N-methyltransferase chromatin regulator PHD family OS=Rosa chinensis OX=74649 GN=RchiOBHm_Chr7g0188611 PE=4 SV=1	NA	NA	NA	NA
Csp_hap2_LG02_02349.1	Hsp70-Hsp90 organizing protein OS=Triticum aestivum OX=4565 GN=HOP PE=1 SV=1	NA	NA	NA	NA	NA	NA	NA	hypothetical protein CDL15_Pgr017721 [Punica granatum]	Uncharacterized protein OS=Punica granatum OX=22663 GN=CDL15_Pgr017721 PE=4 SV=1	KOG0548	Molecular co-chaperone STI1	[O]	Posttranslational modification, protein turnover, chaperones
Csp_hap2_LG02_02373.1	Retinoblastoma-related protein OS=Populus trichocarpa OX=3694 GN=RBL901 PE=3 SV=1	RB_A	regulation of cell cycle(GO:0051726)	nucleus(GO:0005634)		K04681	retinoblastoma-like protein 1	ko04110:Cell cycle|ko04350:TGF-beta signaling pathway	PREDICTED: retinoblastoma-related protein-like [Malus domestica]	Retinoblastoma-related protein OS=Prunus yedoensis var. nudiflora OX=2094558 GN=Pyn_30737 PE=4 SV=1	KOG1010	Rb (Retinoblastoma tumor suppressor)-related protein	[D]	Cell cycle control, cell division, chromosome partitioning
Csp_hap2_LG02_02373.1	Retinoblastoma-related protein OS=Populus trichocarpa OX=3694 GN=RBL901 PE=3 SV=1	RB_B	regulation of cell cycle(GO:0051726)	nucleus(GO:0005634)		K04681	retinoblastoma-like protein 1	ko04110:Cell cycle|ko04350:TGF-beta signaling pathway	PREDICTED: retinoblastoma-related protein-like [Malus domestica]	Retinoblastoma-related protein OS=Prunus yedoensis var. nudiflora OX=2094558 GN=Pyn_30737 PE=4 SV=1	KOG1010	Rb (Retinoblastoma tumor suppressor)-related protein	[D]	Cell cycle control, cell division, chromosome partitioning
Csp_hap2_LG02_02373.1	Retinoblastoma-related protein OS=Populus trichocarpa OX=3694 GN=RBL901 PE=3 SV=1	DUF3452	regulation of cell cycle(GO:0051726)	nucleus(GO:0005634)		K04681	retinoblastoma-like protein 1	ko04110:Cell cycle|ko04350:TGF-beta signaling pathway	PREDICTED: retinoblastoma-related protein-like [Malus domestica]	Retinoblastoma-related protein OS=Prunus yedoensis var. nudiflora OX=2094558 GN=Pyn_30737 PE=4 SV=1	KOG1010	Rb (Retinoblastoma tumor suppressor)-related protein	[D]	Cell cycle control, cell division, chromosome partitioning
Csp_hap2_LG02_02390.1		mTERF	regulation of transcription, DNA-templated(GO:0006355)		double-stranded DNA binding(GO:0003690)	K15032	mTERF domain-containing protein, mitochondrial	NA:NA	PREDICTED: transcription termination factor MTERF6, chloroplastic/mitochondrial-like [Pyrus x bretschneideri]	Uncharacterized protein OS=Prunus persica OX=3760 GN=PRUPE_2G041000 PE=4 SV=1	KOG1267	Mitochondrial transcription termination factor, mTERF	[R]	General function prediction only
Csp_hap2_LG02_02390.1		mTERF	regulation of transcription, DNA-templated(GO:0006355)		double-stranded DNA binding(GO:0003690)	K15032	mTERF domain-containing protein, mitochondrial	NA:NA	PREDICTED: transcription termination factor MTERF6, chloroplastic/mitochondrial-like [Pyrus x bretschneideri]	Uncharacterized protein OS=Prunus persica OX=3760 GN=PRUPE_2G041000 PE=4 SV=1	KOG1267	Mitochondrial transcription termination factor, mTERF	[R]	General function prediction only
Csp_hap2_LG02_02390.1		mTERF	regulation of transcription, DNA-templated(GO:0006355)		double-stranded DNA binding(GO:0003690)	K15032	mTERF domain-containing protein, mitochondrial	NA:NA	PREDICTED: transcription termination factor MTERF6, chloroplastic/mitochondrial-like [Pyrus x bretschneideri]	Uncharacterized protein OS=Prunus persica OX=3760 GN=PRUPE_2G041000 PE=4 SV=1	KOG1267	Mitochondrial transcription termination factor, mTERF	[R]	General function prediction only
Csp_hap2_LG02_02390.1		mTERF	regulation of transcription, DNA-templated(GO:0006355)		double-stranded DNA binding(GO:0003690)	K15032	mTERF domain-containing protein, mitochondrial	NA:NA	PREDICTED: transcription termination factor MTERF6, chloroplastic/mitochondrial-like [Pyrus x bretschneideri]	Uncharacterized protein OS=Prunus persica OX=3760 GN=PRUPE_2G041000 PE=4 SV=1	KOG1267	Mitochondrial transcription termination factor, mTERF	[R]	General function prediction only
Csp_hap2_LG02_02394.1	2-oxoglutarate dehydrogenase, mitochondrial OS=Dictyostelium discoideum OX=44689 GN=ogdh PE=3 SV=1	Transket_pyr	NA	NA	NA	K00164	2-oxoglutarate dehydrogenase E1 component	ko00020:Citrate cycle (TCA cycle)|ko00310:Lysine degradation|ko00380:Tryptophan metabolism|ko01200:Carbon metabolism	PREDICTED: 2-oxoglutarate dehydrogenase, mitochondrial-like [Pyrus x bretschneideri]	Uncharacterized protein OS=Prunus persica OX=3760 GN=PRUPE_2G230400 PE=4 SV=1	KOG0450	2-oxoglutarate dehydrogenase, E1 subunit	[G]	Carbohydrate transport and metabolism
Csp_hap2_LG02_02394.1	2-oxoglutarate dehydrogenase, mitochondrial OS=Dictyostelium discoideum OX=44689 GN=ogdh PE=3 SV=1	2-oxogl_dehyd_N	NA	NA	NA	K00164	2-oxoglutarate dehydrogenase E1 component	ko00020:Citrate cycle (TCA cycle)|ko00310:Lysine degradation|ko00380:Tryptophan metabolism|ko01200:Carbon metabolism	PREDICTED: 2-oxoglutarate dehydrogenase, mitochondrial-like [Pyrus x bretschneideri]	Uncharacterized protein OS=Prunus persica OX=3760 GN=PRUPE_2G230400 PE=4 SV=1	KOG0450	2-oxoglutarate dehydrogenase, E1 subunit	[G]	Carbohydrate transport and metabolism
Csp_hap2_LG02_02399.1	Dynamin-related protein 4C OS=Arabidopsis thaliana OX=3702 GN=DRP4C PE=2 SV=1	Dynamin_M			GTP binding(GO:0005525)	NA	NA	NA	PREDICTED: dynamin-related protein 4C-like [Pyrus x bretschneideri]	Dynamin-related protein 4C-like OS=Prunus yedoensis var. nudiflora OX=2094558 GN=Pyn_10308 PE=4 SV=1	KOG0446	Vacuolar sorting protein VPS1, dynamin, and related proteins	[R]	General function prediction only
Csp_hap2_LG02_02420.1		NA	NA	NA	NA	NA	NA	NA	PREDICTED: uncharacterized protein LOC103411379 isoform X1 [Malus domestica]	Uncharacterized protein OS=Prunus persica OX=3760 GN=PRUPE_2G036300 PE=4 SV=1	NA	NA	NA	NA
Csp_hap2_LG02_02422.1		NA	NA	NA	NA	NA	NA	NA	PREDICTED: uncharacterized protein LOC103411379 isoform X1 [Malus domestica]	Uncharacterized protein OS=Prunus persica OX=3760 GN=PRUPE_2G036300 PE=4 SV=1	NA	NA	NA	NA
Csp_hap2_LG02_02427.1	Polyadenylation and cleavage factor homolog 4 OS=Arabidopsis thaliana OX=3702 GN=PCFS4 PE=1 SV=1	NA	NA	NA	NA	NA	NA	NA	PREDICTED: polyadenylation and cleavage factor homolog 4-like [Malus domestica]	Polyadenylation and cleavage factor homolog 4 isoform X1 OS=Prunus yedoensis var. nudiflora OX=2094558 GN=Pyn_12053 PE=4 SV=1	KOG2071	mRNA cleavage and polyadenylation factor I/II complex, subunit Pcf11	[A]	RNA processing and modification
Csp_hap2_LG02_02432.1		NA	NA	NA	NA	NA	NA	NA			NA	NA	NA	NA
Csp_hap2_LG02_02443.1	G-type lectin S-receptor-like serine/threonine-protein kinase At1g61390 OS=Arabidopsis thaliana OX=3702 GN=At1g61390 PE=3 SV=1	NA	NA	NA	NA	NA	NA	NA	PREDICTED: G-type lectin S-receptor-like serine/threonine-protein kinase At1g61500 [Pyrus x bretschneideri]	Uncharacterized protein (Fragment) OS=Prunus persica OX=3760 GN=PRUPE_ppa015431mg PE=4 SV=1	NA	NA	NA	NA
Csp_hap2_LG02_02444.1		NA	NA	NA	NA	NA	NA	NA	uncharacterized protein LOC111984238 [Quercus suber]	Uncharacterized protein OS=Prunus persica OX=3760 GN=PRUPE_ppa022115mg PE=4 SV=1	KOG1075	FOG: Reverse transcriptase	[R]	General function prediction only
Csp_hap2_LG02_02448.1	E3 ubiquitin-protein ligase DIS1 OS=Oryza sativa subsp. japonica OX=39947 GN=DIS1 PE=1 SV=1	Ribosomal_S25	multicellular organism development(GO:0007275)| ubiquitin-dependent protein catabolic process(GO:0006511)	nucleus(GO:0005634)		K04506	E3 ubiquitin-protein ligase SIAH1	ko04013:MAPK signaling pathway - fly|ko04115:p53 signaling pathway|ko04120:Ubiquitin mediated proteolysis|ko04310:Wnt signaling pathway	PREDICTED: E3 ubiquitin-protein ligase SINAT5-like [Pyrus x bretschneideri]	E3 ubiquitin-protein ligase OS=Prunus persica OX=3760 GN=PRUPE_2G032500 PE=3 SV=1	KOG3002	Zn finger protein	[R]	General function prediction only
Csp_hap2_LG02_02448.1	E3 ubiquitin-protein ligase DIS1 OS=Oryza sativa subsp. japonica OX=39947 GN=DIS1 PE=1 SV=1	AMPK1_CBM	multicellular organism development(GO:0007275)| ubiquitin-dependent protein catabolic process(GO:0006511)	nucleus(GO:0005634)		K04506	E3 ubiquitin-protein ligase SIAH1	ko04013:MAPK signaling pathway - fly|ko04115:p53 signaling pathway|ko04120:Ubiquitin mediated proteolysis|ko04310:Wnt signaling pathway	PREDICTED: E3 ubiquitin-protein ligase SINAT5-like [Pyrus x bretschneideri]	E3 ubiquitin-protein ligase OS=Prunus persica OX=3760 GN=PRUPE_2G032500 PE=3 SV=1	KOG3002	Zn finger protein	[R]	General function prediction only
Csp_hap2_LG02_02448.1	E3 ubiquitin-protein ligase DIS1 OS=Oryza sativa subsp. japonica OX=39947 GN=DIS1 PE=1 SV=1	Sina	multicellular organism development(GO:0007275)| ubiquitin-dependent protein catabolic process(GO:0006511)	nucleus(GO:0005634)		K04506	E3 ubiquitin-protein ligase SIAH1	ko04013:MAPK signaling pathway - fly|ko04115:p53 signaling pathway|ko04120:Ubiquitin mediated proteolysis|ko04310:Wnt signaling pathway	PREDICTED: E3 ubiquitin-protein ligase SINAT5-like [Pyrus x bretschneideri]	E3 ubiquitin-protein ligase OS=Prunus persica OX=3760 GN=PRUPE_2G032500 PE=3 SV=1	KOG3002	Zn finger protein	[R]	General function prediction only
Csp_hap2_LG02_02458.1	Probable E3 ubiquitin-protein ligase WAVH2 OS=Arabidopsis thaliana OX=3702 GN=WAVH2 PE=2 SV=1	VWA_2	NA	NA	NA	NA	NA	NA	PREDICTED: uncharacterized protein LOC103947646 [Pyrus x bretschneideri]	Uncharacterized protein OS=Prunus persica OX=3760 GN=PRUPE_ppa002537mg PE=4 SV=1	NA	NA	NA	NA
Csp_hap2_LG02_02465.1		Retrotrans_gag	NA	NA	NA	NA	NA	NA	PREDICTED: uncharacterized protein LOC109121793 [Vitis vinifera]	Uncharacterized protein OS=Vitis vinifera OX=29760 GN=VITISV_006992 PE=4 SV=1	KOG0017	FOG: Transposon-encoded proteins with TYA, reverse transcriptase, integrase domains in various combinations	[R]	General function prediction only
Csp_hap2_LG02_02469.1	Disease resistance protein RGA2 OS=Solanum bulbocastanum OX=147425 GN=RGA2 PE=1 SV=1	NA	NA	NA	NA	NA	NA	NA	PREDICTED: putative disease resistance RPP13-like protein 1 isoform X1 [Malus domestica]	Uncharacterized protein OS=Prunus persica OX=3760 GN=PRUPE_ppa024377mg PE=3 SV=1	NA	NA	NA	NA
Csp_hap2_LG02_02470.1		NA	NA	NA	NA	K12874	intron-binding protein aquarius	ko03040:Spliceosome	PREDICTED: intron-binding protein aquarius-like [Pyrus x bretschneideri]	Uncharacterized protein OS=Prunus persica OX=3760 GN=PRUPE_2G030100 PE=4 SV=1	NA	NA	NA	NA
Csp_hap2_LG02_02525.1	N-terminal acetyltransferase A complex catalytic subunit NAA10 OS=Arabidopsis thaliana OX=3702 GN=NAA10 PE=1 SV=1	Acetyltransf_1	NA	NA	NA	NA	NA	NA	PREDICTED: N-alpha-acetyltransferase daf-31-like [Pyrus x bretschneideri]	Uncharacterized protein OS=Corchorus capsularis OX=210143 GN=CCACVL1_19315 PE=4 SV=1	KOG3235	Subunit of the major N alpha-acetyltransferase	[R]	General function prediction only
Csp_hap2_LG02_02525.1	N-terminal acetyltransferase A complex catalytic subunit NAA10 OS=Arabidopsis thaliana OX=3702 GN=NAA10 PE=1 SV=1	Acetyltransf_1	NA	NA	NA	NA	NA	NA	PREDICTED: N-alpha-acetyltransferase daf-31-like [Pyrus x bretschneideri]	Uncharacterized protein OS=Corchorus capsularis OX=210143 GN=CCACVL1_19315 PE=4 SV=1	KOG3235	Subunit of the major N alpha-acetyltransferase	[R]	General function prediction only
Csp_hap2_LG02_02538.1	Structural maintenance of chromosomes protein 5 OS=Arabidopsis thaliana OX=3702 GN=SMC5 PE=2 SV=1	NA	NA	NA	NA	NA	NA	NA	PREDICTED: structural maintenance of chromosomes protein 5-like [Malus domestica]	Structural maintenance of chromosomes protein 5 OS=Prunus yedoensis var. nudiflora OX=2094558 GN=Pyn_22559 PE=4 SV=1	KOG0979	Structural maintenance of chromosome protein SMC5/Spr18, SMC superfamily	[L]	Replication, recombination and repair
Csp_hap2_LG02_02541.1		LRR_8			protein binding(GO:0005515)	NA	NA	NA	PREDICTED: LRR receptor-like serine/threonine-protein kinase GSO2 [Prunus mume]	LRR receptor-like serine/threonine-protein kinase GSO2 OS=Prunus yedoensis var. nudiflora OX=2094558 GN=Pyn_26509 PE=4 SV=1	NA	NA	NA	NA
Csp_hap2_LG02_02541.1		LRR_8			protein binding(GO:0005515)	NA	NA	NA	PREDICTED: LRR receptor-like serine/threonine-protein kinase GSO2 [Prunus mume]	LRR receptor-like serine/threonine-protein kinase GSO2 OS=Prunus yedoensis var. nudiflora OX=2094558 GN=Pyn_26509 PE=4 SV=1	NA	NA	NA	NA
Csp_hap2_LG02_02565.1	Retrovirus-related Pol polyprotein from type-1 retrotransposable element R2 (Fragment) OS=Popillia japonica OX=7064 PE=3 SV=1	RVT_1	NA	NA	NA	NA	NA	NA	uncharacterized protein LOC112203389 [Rosa chinensis]	Uncharacterized protein (Fragment) OS=Prunus persica OX=3760 GN=PRUPE_ppa026776mg PE=4 SV=1	KOG1075	FOG: Reverse transcriptase	[R]	General function prediction only
Csp_hap2_LG02_02578.1	Retrovirus-related Pol polyprotein from transposon RE1 OS=Arabidopsis thaliana OX=3702 GN=RE1 PE=2 SV=1	RVT_2	NA	NA	NA	NA	NA	NA	uncharacterized protein LOC109948685 [Prunus persica]	Uncharacterized protein OS=Vitis vinifera OX=29760 GN=VITISV_013540 PE=4 SV=1	KOG0017	FOG: Transposon-encoded proteins with TYA, reverse transcriptase, integrase domains in various combinations	[R]	General function prediction only
Csp_hap2_LG02_02593.1		NA	NA	NA	NA	NA	NA	NA			NA	NA	NA	NA
Csp_hap2_LG02_02612.1		NA	NA	NA	NA	NA	NA	NA	PREDICTED: uncharacterized protein LOC103954860 [Pyrus x bretschneideri]	Uncharacterized protein OS=Trema orientalis OX=63057 GN=TorRG33x02_228320 PE=4 SV=1	KOG2073	SAP family cell cycle dependent phosphatase-associated protein	[D]	Cell cycle control, cell division, chromosome partitioning
Csp_hap2_LG02_02619.1		NA	NA	NA	NA	NA	NA	NA	PREDICTED: lysM domain receptor-like kinase 3 [Pyrus x bretschneideri]	Uncharacterized protein OS=Rosa chinensis OX=74649 GN=RchiOBHm_Chr1g0362941 PE=4 SV=1	KOG1187	Serine/threonine protein kinase	[T]	Signal transduction mechanisms
Csp_hap2_LG02_02622.1	Transposon Tf2-11 polyprotein OS=Schizosaccharomyces pombe (strain 972 / ATCC 24843) OX=284812 GN=Tf2-11 PE=3 SV=1	NA	NA	NA	NA	NA	NA	NA	putative nucleotidyltransferase, Ribonuclease H [Rosa chinensis]	Putative nucleotidyltransferase, Ribonuclease H OS=Rosa chinensis OX=74649 GN=RchiOBHm_Chr1g0339801 PE=4 SV=1	KOG0017	FOG: Transposon-encoded proteins with TYA, reverse transcriptase, integrase domains in various combinations	[R]	General function prediction only
Csp_hap2_LG02_02625.1		NA	NA	NA	NA	NA	NA	NA			NA	NA	NA	NA
Csp_hap2_LG02_02628.1	ATP synthase subunit O, mitochondrial OS=Ipomoea batatas OX=4120 PE=1 SV=1	OSCP	ATP synthesis coupled proton transport(GO:0015986)		proton-transporting ATP synthase activity, rotational mechanism(GO:0046933)	K02137	F-type H+-transporting ATPase subunit O	ko00190:Oxidative phosphorylation	PREDICTED: ATP synthase subunit O, mitochondrial-like [Pyrus x bretschneideri]	Uncharacterized protein OS=Prunus persica OX=3760 GN=PRUPE_2G012700 PE=3 SV=1	KOG1662	Mitochondrial F1F0-ATP synthase, subunit OSCP/ATP5	[C]	Energy production and conversion
Csp_hap2_LG02_02628.1	ATP synthase subunit O, mitochondrial OS=Ipomoea batatas OX=4120 PE=1 SV=1	OSCP	ATP synthesis coupled proton transport(GO:0015986)		proton-transporting ATP synthase activity, rotational mechanism(GO:0046933)	K02137	F-type H+-transporting ATPase subunit O	ko00190:Oxidative phosphorylation	PREDICTED: ATP synthase subunit O, mitochondrial-like [Pyrus x bretschneideri]	Uncharacterized protein OS=Prunus persica OX=3760 GN=PRUPE_2G012700 PE=3 SV=1	KOG1662	Mitochondrial F1F0-ATP synthase, subunit OSCP/ATP5	[C]	Energy production and conversion
Csp_hap2_LG02_02637.1		NA	NA	NA	NA	NA	NA	NA	PREDICTED: anthocyanin 5-aromatic acyltransferase-like [Pyrus x bretschneideri]	Anthocyanin 5-aromatic acyltransferase OS=Prunus yedoensis var. nudiflora OX=2094558 GN=Pyn_02948 PE=4 SV=1	NA	NA	NA	NA
Csp_hap2_LG02_02649.1	1-aminocyclopropane-1-carboxylate oxidase homolog OS=Solanum lycopersicum OX=4081 GN=ACO3 PE=2 SV=1	NA	NA	NA	NA	NA	NA	NA	PREDICTED: 1-aminocyclopropane-1-carboxylate oxidase homolog 1-like [Malus domestica]	Uncharacterized protein OS=Prunus persica OX=3760 GN=PRUPE_1G036800 PE=3 SV=1	NA	NA	NA	NA
Csp_hap2_LG02_02666.1		NA	NA	NA	NA	NA	NA	NA			NA	NA	NA	NA
Csp_hap2_LG02_02671.1	Small nuclear ribonucleoprotein-associated protein B&apos; OS=Bos taurus OX=9913 GN=SNRPB PE=2 SV=1	NA	NA	NA	NA	K11086	small nuclear ribonucleoprotein B and B'	ko03040:Spliceosome	PREDICTED: small nuclear ribonucleoprotein-associated proteins B and B&apos; [Brassica oleracea var. oleracea]	Small nuclear ribonucleoprotein-associated protein OS=Brassica oleracea var. oleracea OX=109376 GN=106308303 PE=3 SV=1	KOG3168	U1 snRNP component	[K]	Transcription
Csp_hap2_LG02_02676.1	G-type lectin S-receptor-like serine/threonine-protein kinase LECRK4 OS=Oryza sativa subsp. indica OX=39946 GN=LECRK4 PE=3 SV=1	Pkinase_Tyr	protein phosphorylation(GO:0006468)		protein kinase activity(GO:0004672)	NA	NA	NA	PREDICTED: G-type lectin S-receptor-like serine/threonine-protein kinase LECRK1 [Malus domestica]	G-type lectin S-receptor-like serine/threonine-protein kinase LECRK4 OS=Prunus yedoensis var. nudiflora OX=2094558 GN=Pyn_09507 PE=3 SV=1	NA	NA	NA	NA
Csp_hap2_LG02_02685.1		LIN37		transcriptional repressor complex(GO:0017053)		NA	NA	NA	PREDICTED: uncharacterized protein LOC103438361 [Malus domestica]	Uncharacterized protein OS=Rosa chinensis OX=74649 GN=RchiOBHm_Chr1g0313411 PE=4 SV=1	NA	NA	NA	NA
Csp_hap2_LG02_02715.1	Stress-induced-phosphoprotein 1 OS=Bos taurus OX=9913 GN=STIP1 PE=2 SV=1	TPR_11	NA	NA	NA	NA	NA	NA	PREDICTED: RNA polymerase II-associated protein 3-like [Malus domestica]	RNA polymerase II-associated protein 3 OS=Prunus yedoensis var. nudiflora OX=2094558 GN=Pyn_08964 PE=4 SV=1	KOG2449	Methylmalonate semialdehyde dehydrogenase	[G]	Carbohydrate transport and metabolism
Csp_hap2_LG03_00030.1	Putative disease resistance protein RGA3 OS=Solanum bulbocastanum OX=147425 GN=RGA3 PE=2 SV=2	NB-ARC			ADP binding(GO:0043531)	NA	NA	NA	PREDICTED: putative disease resistance protein RGA3, partial [Pyrus x bretschneideri]	Uncharacterized protein OS=Prunus persica OX=3760 GN=PRUPE_ppa027039mg PE=3 SV=1	KOG4658	Apoptotic ATPase	[T]	Signal transduction mechanisms
Csp_hap2_LG03_00050.1		NA	NA	NA	NA	NA	NA	NA			NA	NA	NA	NA
Csp_hap2_LG03_00069.1		Frigida	NA	NA	NA	NA	NA	NA	PREDICTED: FRIGIDA-like protein 5 [Malus domestica]	FRIGIDA-like protein (Fragment) OS=Prunus persica OX=3760 GN=PRUPE_ppa015283mg PE=3 SV=1	NA	NA	NA	NA
Csp_hap2_LG03_00069.1		Frigida	NA	NA	NA	NA	NA	NA	PREDICTED: FRIGIDA-like protein 5 [Malus domestica]	FRIGIDA-like protein (Fragment) OS=Prunus persica OX=3760 GN=PRUPE_ppa015283mg PE=3 SV=1	NA	NA	NA	NA
Csp_hap2_LG03_00075.1		NA	NA	NA	NA	NA	NA	NA			NA	NA	NA	NA
Csp_hap2_LG03_00086.1		NA	NA	NA	NA	NA	NA	NA	PREDICTED: uncharacterized protein LOC103452412 [Malus domestica]	Putative gag-polypeptide of LTR copia-type OS=Rosa chinensis OX=74649 GN=RchiOBHm_Chr1g0349331 PE=4 SV=1	NA	NA	NA	NA
Csp_hap2_LG03_00102.1		NA	NA	NA	NA	NA	NA	NA			NA	NA	NA	NA
Csp_hap2_LG03_00115.1		NA	NA	NA	NA	NA	NA	NA			NA	NA	NA	NA
Csp_hap2_LG03_00127.1	Disease resistance protein RGA2 OS=Solanum bulbocastanum OX=147425 GN=RGA2 PE=1 SV=1	NB-ARC			ADP binding(GO:0043531)	NA	NA	NA	PREDICTED: disease resistance protein RGA2-like [Malus domestica]	Uncharacterized protein OS=Prunus persica OX=3760 GN=PRUPE_1G163800 PE=3 SV=1	KOG4658	Apoptotic ATPase	[T]	Signal transduction mechanisms
Csp_hap2_LG03_00135.1		NA	NA	NA	NA	NA	NA	NA	PREDICTED: uncharacterized protein LOC103418064 isoform X2 [Malus domestica]		NA	NA	NA	NA
Csp_hap2_LG03_00138.1	Single myb histone 3 OS=Zea mays OX=4577 GN=SMH3 PE=2 SV=1	Myb_DNA-binding	NA	NA	NA	NA	NA	NA	PREDICTED: uncharacterized protein LOC103418033 isoform X1 [Malus domestica]	Uncharacterized protein OS=Prunus yedoensis var. nudiflora OX=2094558 GN=Pyn_40941 PE=4 SV=1	NA	NA	NA	NA
Csp_hap2_LG03_00182.1	Putative disease resistance protein RGA3 OS=Solanum bulbocastanum OX=147425 GN=RGA3 PE=2 SV=2	NB-ARC			ADP binding(GO:0043531)	NA	NA	NA	PREDICTED: putative disease resistance protein RGA3 [Pyrus x bretschneideri]	Uncharacterized protein OS=Prunus persica OX=3760 GN=PRUPE_ppa000970mg PE=3 SV=1	KOG4658	Apoptotic ATPase	[T]	Signal transduction mechanisms
Csp_hap2_LG03_00228.1		NA	NA	NA	NA	NA	NA	NA	PREDICTED: uncharacterized protein LOC108170161 [Malus domestica]	Uncharacterized protein OS=Prunus yedoensis var. nudiflora OX=2094558 GN=Pyn_32278 PE=4 SV=1	NA	NA	NA	NA
Csp_hap2_LG03_00243.1	FH protein interacting protein FIP2 OS=Arabidopsis thaliana OX=3702 GN=FIP2 PE=1 SV=1	Pentapeptide	protein homooligomerization(GO:0051260)			NA	NA	NA	PREDICTED: FH protein interacting protein FIP2-like [Malus domestica]	Uncharacterized protein OS=Trifolium subterraneum OX=3900 GN=TSUD_146540 PE=4 SV=1	KOG1665	AFH1-interacting protein FIP2, contains BTB/POZ domain and pentapeptide repeats	[R]	General function prediction only
Csp_hap2_LG03_00243.1	FH protein interacting protein FIP2 OS=Arabidopsis thaliana OX=3702 GN=FIP2 PE=1 SV=1	BTB_2	protein homooligomerization(GO:0051260)			NA	NA	NA	PREDICTED: FH protein interacting protein FIP2-like [Malus domestica]	Uncharacterized protein OS=Trifolium subterraneum OX=3900 GN=TSUD_146540 PE=4 SV=1	KOG1665	AFH1-interacting protein FIP2, contains BTB/POZ domain and pentapeptide repeats	[R]	General function prediction only
Csp_hap2_LG03_00243.1	FH protein interacting protein FIP2 OS=Arabidopsis thaliana OX=3702 GN=FIP2 PE=1 SV=1	Pentapeptide	protein homooligomerization(GO:0051260)			NA	NA	NA	PREDICTED: FH protein interacting protein FIP2-like [Malus domestica]	Uncharacterized protein OS=Trifolium subterraneum OX=3900 GN=TSUD_146540 PE=4 SV=1	KOG1665	AFH1-interacting protein FIP2, contains BTB/POZ domain and pentapeptide repeats	[R]	General function prediction only
Csp_hap2_LG03_00317.1		NA	NA	NA	NA	NA	NA	NA			NA	NA	NA	NA
Csp_hap2_LG03_00327.1	60S ribosomal protein L31 OS=Panax ginseng OX=4054 GN=RPL31 PE=2 SV=1	Ribosomal_L31e	translation(GO:0006412)	ribosome(GO:0005840)	structural constituent of ribosome(GO:0003735)	K02910	large subunit ribosomal protein L31e	ko03010:Ribosome	60S ribosomal protein L31 [Triticum urartu]	60S ribosomal protein L31 OS=Triticum urartu OX=4572 GN=TRIUR3_21198 PE=4 SV=1	KOG0893	60S ribosomal protein L31	[J]	Translation, ribosomal structure and biogenesis
Csp_hap2_LG03_00337.1	G-type lectin S-receptor-like serine/threonine-protein kinase LECRK2 OS=Oryza sativa subsp. indica OX=39946 GN=LECRK2 PE=2 SV=1	B_lectin	protein phosphorylation(GO:0006468)		ATP binding(GO:0005524)| protein kinase activity(GO:0004672)	NA	NA	NA	PREDICTED: G-type lectin S-receptor-like serine/threonine-protein kinase LECRK2 [Pyrus x bretschneideri]	G-type lectin S-receptor-like serine/threonine-protein kinase LECRK3 OS=Prunus yedoensis var. nudiflora OX=2094558 GN=Pyn_29507 PE=4 SV=1	NA	NA	NA	NA
Csp_hap2_LG03_00337.1	G-type lectin S-receptor-like serine/threonine-protein kinase LECRK2 OS=Oryza sativa subsp. indica OX=39946 GN=LECRK2 PE=2 SV=1	Pkinase	protein phosphorylation(GO:0006468)		ATP binding(GO:0005524)| protein kinase activity(GO:0004672)	NA	NA	NA	PREDICTED: G-type lectin S-receptor-like serine/threonine-protein kinase LECRK2 [Pyrus x bretschneideri]	G-type lectin S-receptor-like serine/threonine-protein kinase LECRK3 OS=Prunus yedoensis var. nudiflora OX=2094558 GN=Pyn_29507 PE=4 SV=1	NA	NA	NA	NA
Csp_hap2_LG03_00341.1	G-type lectin S-receptor-like serine/threonine-protein kinase LECRK2 OS=Oryza sativa subsp. japonica OX=39947 GN=LECRK2 PE=3 SV=1	NA	NA	NA	NA	NA	NA	NA	G-type lectin S-receptor-like serine/threonine-protein kinase LECRK3 [Prunus avium]	G-type lectin S-receptor-like serine/threonine-protein kinase LECRK2 OS=Prunus yedoensis var. nudiflora OX=2094558 GN=Pyn_34666 PE=4 SV=1	NA	NA	NA	NA
Csp_hap2_LG03_00374.1		RVT_3			RNA-DNA hybrid ribonuclease activity(GO:0004523)| nucleic acid binding(GO:0003676)	NA	NA	NA	PREDICTED: uncharacterized protein LOC108173192 [Malus domestica]	Uncharacterized protein (Fragment) OS=Prunus persica OX=3760 GN=PRUPE_ppa022768mg PE=4 SV=1	NA	NA	NA	NA
Csp_hap2_LG03_00375.1		NA	NA	NA	NA	NA	NA	NA	PREDICTED: 1-aminocyclopropane-1-carboxylate oxidase homolog 4-like [Prunus mume]	Uncharacterized protein OS=Prunus persica OX=3760 GN=PRUPE_ppa009452mg PE=3 SV=1	NA	NA	NA	NA
Csp_hap2_LG03_00382.1		NA	NA	NA	NA	NA	NA	NA			NA	NA	NA	NA
Csp_hap2_LG03_00397.1		NA	NA	NA	NA	NA	NA	NA	PREDICTED: F-box/kelch-repeat protein At1g57790-like isoform X2 [Pyrus x bretschneideri]	Putative F-box domain-containing protein OS=Rosa chinensis OX=74649 GN=RchiOBHm_Chr4g0388171 PE=4 SV=1	NA	NA	NA	NA
Csp_hap2_LG03_00416.1		NA	NA	NA	NA	NA	NA	NA	PREDICTED: splicing factor 1-like [Malus domestica]	Splicing factor 1 isoform X1 OS=Prunus yedoensis var. nudiflora OX=2094558 GN=Pyn_31053 PE=4 SV=1	KOG0119	Splicing factor 1/branch point binding protein (RRM superfamily)	[A]	RNA processing and modification
Csp_hap2_LG03_00424.1		NB-ARC			ADP binding(GO:0043531)	NA	NA	NA	FB_Mr5-like protein [Malus baccata]	FB_Mr5-like protein OS=Malus x robusta OX=1184610 PE=3 SV=1	NA	NA	NA	NA
Csp_hap2_LG03_00434.1		NA	NA	NA	NA	NA	NA	NA		Putative inactive receptor kinase OS=Prunus yedoensis var. nudiflora OX=2094558 GN=Pyn_28854 PE=4 SV=1	NA	NA	NA	NA
Csp_hap2_LG03_00438.1	WD-40 repeat-containing protein MSI5 OS=Arabidopsis thaliana OX=3702 GN=MSI5 PE=1 SV=2	NA	NA	NA	NA	K10752	histone-binding protein RBBP4	NA:NA	WD-40 repeat-containing protein MSI4-like [Rosa chinensis]	Putative transcription factor WD40-like family OS=Rosa chinensis OX=74649 GN=RchiOBHm_Chr2g0143191 PE=4 SV=1	NA	NA	NA	NA
Csp_hap2_LG03_00439.1		NA	NA	NA	NA	NA	NA	NA			NA	NA	NA	NA
Csp_hap2_LG03_00442.1	Feruloyl CoA ortho-hydroxylase 1 OS=Arabidopsis thaliana OX=3702 GN=F6&apos;H1 PE=1 SV=1	DIOX_N	NA	NA	NA	NA	NA	NA	feruloyl CoA ortho-hydroxylase 1-like [Prunus avium]	Uncharacterized protein OS=Prunus persica OX=3760 GN=PRUPE_6G006000 PE=3 SV=1	KOG0143	Iron/ascorbate family oxidoreductases	[R]	General function prediction only
Csp_hap2_LG03_00445.1		NA	NA	NA	NA	NA	NA	NA			NA	NA	NA	NA
Csp_hap2_LG03_00470.1		NA	NA	NA	NA	NA	NA	NA			NA	NA	NA	NA
Csp_hap2_LG03_00498.1	Heat stress transcription factor A-2d OS=Oryza sativa subsp. japonica OX=39947 GN=HSFA2D PE=2 SV=2	NA	NA	NA	NA	K09422	transcription factor MYB, plant	NA:NA	PREDICTED: transcription factor MYB80 [Pyrus x bretschneideri]	Transcription repressor MYB4 OS=Prunus yedoensis var. nudiflora OX=2094558 GN=Pyn_32258 PE=4 SV=1	KOG0627	Heat shock transcription factor	[K]	Transcription
Csp_hap2_LG03_00519.1		NA	NA	NA	NA	K16274	E3 ubiquitin-protein ligase AIP2	NA:NA	PREDICTED: E3 ubiquitin-protein ligase AIP2-like [Malus domestica]	Uncharacterized protein OS=Prunus persica OX=3760 GN=PRUPE_1G401200 PE=4 SV=1	NA	NA	NA	NA
Csp_hap2_LG03_00529.1	Subtilisin-like protease SBT4.9 OS=Arabidopsis thaliana OX=3702 GN=SBT4.9 PE=2 SV=1	Peptidase_S8	proteolysis(GO:0006508)		serine-type endopeptidase activity(GO:0004252)	NA	NA	NA	PREDICTED: subtilisin-like protease SBT4.6 [Malus domestica]	Uncharacterized protein OS=Prunus persica OX=3760 GN=PRUPE_2G035100 PE=4 SV=1	NA	NA	NA	NA
Csp_hap2_LG03_00529.1	Subtilisin-like protease SBT4.9 OS=Arabidopsis thaliana OX=3702 GN=SBT4.9 PE=2 SV=1	Inhibitor_I9	proteolysis(GO:0006508)		serine-type endopeptidase activity(GO:0004252)	NA	NA	NA	PREDICTED: subtilisin-like protease SBT4.6 [Malus domestica]	Uncharacterized protein OS=Prunus persica OX=3760 GN=PRUPE_2G035100 PE=4 SV=1	NA	NA	NA	NA
Csp_hap2_LG03_00561.1	Ethylene-responsive transcription factor ERF071 OS=Arabidopsis thaliana OX=3702 GN=ERF071 PE=2 SV=1	NA	NA	NA	NA	K09286	EREBP-like factor	NA:NA	PREDICTED: ethylene-responsive transcription factor RAP2-3 isoform X2 [Pyrus x bretschneideri]	Ethylene response factor 2 OS=Pyrus x bretschneideri OX=225117 GN=ERF2 PE=2 SV=1	NA	NA	NA	NA
Csp_hap2_LG03_00563.1	Aquaporin PIP2-7 OS=Arabidopsis thaliana OX=3702 GN=PIP2-7 PE=1 SV=2	NA	NA	NA	NA	K09872	aquaporin PIP	NA:NA	PREDICTED: probable aquaporin PIP2-8 [Malus domestica]	Plasma intrinsic protein 2 OS=Eriobotrya japonica OX=32224 PE=2 SV=1	KOG0223	Aquaporin (major intrinsic protein family)	[G]	Carbohydrate transport and metabolism
Csp_hap2_LG03_00571.1	ATP-dependent zinc metalloprotease FTSH 10, mitochondrial OS=Arabidopsis thaliana OX=3702 GN=FTSH10 PE=1 SV=1	AAA	proteolysis(GO:0006508)		ATP binding(GO:0005524)| metalloendopeptidase activity(GO:0004222)	NA	NA	NA	PREDICTED: ATP-dependent zinc metalloprotease FTSH 10, mitochondrial [Prunus mume]	Uncharacterized protein OS=Prunus persica OX=3760 GN=PRUPE_6G072600 PE=3 SV=1	KOG0731	AAA+-type ATPase containing the peptidase M41 domain	[O]	Posttranslational modification, protein turnover, chaperones
Csp_hap2_LG03_00571.1	ATP-dependent zinc metalloprotease FTSH 10, mitochondrial OS=Arabidopsis thaliana OX=3702 GN=FTSH10 PE=1 SV=1	Peptidase_M41	proteolysis(GO:0006508)		ATP binding(GO:0005524)| metalloendopeptidase activity(GO:0004222)	NA	NA	NA	PREDICTED: ATP-dependent zinc metalloprotease FTSH 10, mitochondrial [Prunus mume]	Uncharacterized protein OS=Prunus persica OX=3760 GN=PRUPE_6G072600 PE=3 SV=1	KOG0731	AAA+-type ATPase containing the peptidase M41 domain	[O]	Posttranslational modification, protein turnover, chaperones
Csp_hap2_LG03_00572.1	ATP-dependent zinc metalloprotease FTSH 10, mitochondrial OS=Arabidopsis thaliana OX=3702 GN=FTSH10 PE=1 SV=1	HAD_2	proteolysis(GO:0006508)		metalloendopeptidase activity(GO:0004222)| ATP binding(GO:0005524)	K07025	putative hydrolase of the HAD superfamily	NA:NA	Haloacid dehalogenase-like hydrolase superfamily protein [Theobroma cacao]	Haloacid dehalogenase-like hydrolase superfamily protein OS=Theobroma cacao OX=3641 GN=TCM_041806 PE=4 SV=1	KOG3109	Haloacid dehalogenase-like hydrolase	[R]	General function prediction only
Csp_hap2_LG03_00572.1	ATP-dependent zinc metalloprotease FTSH 10, mitochondrial OS=Arabidopsis thaliana OX=3702 GN=FTSH10 PE=1 SV=1	Peptidase_M41	proteolysis(GO:0006508)		metalloendopeptidase activity(GO:0004222)| ATP binding(GO:0005524)	K07025	putative hydrolase of the HAD superfamily	NA:NA	Haloacid dehalogenase-like hydrolase superfamily protein [Theobroma cacao]	Haloacid dehalogenase-like hydrolase superfamily protein OS=Theobroma cacao OX=3641 GN=TCM_041806 PE=4 SV=1	KOG3109	Haloacid dehalogenase-like hydrolase	[R]	General function prediction only
Csp_hap2_LG03_00587.1	[Pyruvate dehydrogenase (acetyl-transferring)] kinase, mitochondrial OS=Arabidopsis thaliana OX=3702 GN=PDK PE=1 SV=1	NA	NA	NA	NA	K00016	L-lactate dehydrogenase	ko00010:Glycolysis / Gluconeogenesis|ko00270:Cysteine and methionine metabolism|ko00620:Pyruvate metabolism|ko00640:Propanoate metabolism|ko04922:Glucagon signaling pathway	PREDICTED: L-lactate dehydrogenase B-like [Pyrus x bretschneideri]	L-lactate dehydrogenase OS=Prunus yedoensis var. nudiflora OX=2094558 GN=Pyn_06007 PE=3 SV=1	KOG1495	Lactate dehydrogenase	[C]	Energy production and conversion
Csp_hap2_LG03_00593.1	Factor of DNA methylation 5 OS=Arabidopsis thaliana OX=3702 GN=FDM5 PE=2 SV=1	XH	NA	NA	NA	NA	NA	NA	hypothetical protein TorRG33x02_282980 [Trema orientale]	Uncharacterized protein OS=Trema orientalis OX=63057 GN=TorRG33x02_282980 PE=4 SV=1	NA	NA	NA	NA
Csp_hap2_LG03_00597.1		NA	NA	NA	NA	K01919	glutamate--cysteine ligase	ko00270:Cysteine and methionine metabolism|ko00480:Glutathione metabolism	PREDICTED: glutamate--cysteine ligase, chloroplastic-like [Pyrus x bretschneideri]		NA	NA	NA	NA
Csp_hap2_LG03_00602.1	Probable xyloglucan endotransglucosylase/hydrolase protein 11 OS=Arabidopsis thaliana OX=3702 GN=XTH11 PE=2 SV=2	Glyco_hydro_16	carbohydrate metabolic process(GO:0005975)		hydrolase activity, hydrolyzing O-glycosyl compounds(GO:0004553)	K08235	xyloglucan:xyloglucosyl transferase	NA:NA	PREDICTED: putative xyloglucan endotransglucosylase/hydrolase protein 1, partial [Pyrus x bretschneideri]	Putative xyloglucan:xyloglucosyl transferase OS=Rosa chinensis OX=74649 GN=RchiOBHm_Chr5g0047321 PE=4 SV=1	NA	NA	NA	NA
Csp_hap2_LG03_00603.1	CAX-interacting protein 4 OS=Arabidopsis thaliana OX=3702 GN=CXIP4 PE=1 SV=2	NA	NA	NA	NA	NA	NA	NA	PREDICTED: CAX-interacting protein 4 [Malus domestica]	Uncharacterized protein OS=Prunus persica OX=3760 GN=PRUPE_6G077300 PE=4 SV=1	KOG2985	Uncharacterized conserved protein	[S]	Function unknown
Csp_hap2_LG03_00609.1		Ank_2	NA	NA	NA	NA	NA	NA	PREDICTED: protein ACCELERATED CELL DEATH 6-like [Pyrus x bretschneideri]	BnaC05g02050D protein OS=Brassica napus OX=3708 GN=BnaC05g02050D PE=4 SV=1	KOG0504	FOG: Ankyrin repeat	[R]	General function prediction only
Csp_hap2_LG03_00609.1		PGG	NA	NA	NA	NA	NA	NA	PREDICTED: protein ACCELERATED CELL DEATH 6-like [Pyrus x bretschneideri]	BnaC05g02050D protein OS=Brassica napus OX=3708 GN=BnaC05g02050D PE=4 SV=1	KOG0504	FOG: Ankyrin repeat	[R]	General function prediction only
Csp_hap2_LG03_00609.1		Ank_2	NA	NA	NA	NA	NA	NA	PREDICTED: protein ACCELERATED CELL DEATH 6-like [Pyrus x bretschneideri]	BnaC05g02050D protein OS=Brassica napus OX=3708 GN=BnaC05g02050D PE=4 SV=1	KOG0504	FOG: Ankyrin repeat	[R]	General function prediction only
Csp_hap2_LG03_00610.1	Probable GTP-binding protein OBGM, mitochondrial OS=Oryza sativa subsp. japonica OX=39947 GN=OBGM PE=2 SV=1	GTP1_OBG	NA	NA	NA	NA	NA	NA	probable GTP-binding protein OBGM, mitochondrial [Prunus persica]	Uncharacterized protein OS=Prunus persica OX=3760 GN=PRUPE_6G078100 PE=4 SV=1	NA	NA	NA	NA
Csp_hap2_LG03_00611.1		NA	NA	NA	NA	NA	NA	NA	PREDICTED: uncharacterized protein LOC103451660 [Malus domestica]	Uncharacterized protein OS=Prunus persica OX=3760 GN=PRUPE_1G309700 PE=4 SV=1	NA	NA	NA	NA
Csp_hap2_LG03_00612.1	V-type proton ATPase 16 kDa proteolipid subunit OS=Avena sativa OX=4498 GN=VATP-P1 PE=2 SV=1	NA	NA	NA	NA	NA	NA	NA	PREDICTED: tyrosine-sulfated glycopeptide receptor 1-like [Malus domestica]	V-type proton ATPase proteolipid subunit OS=Parasponia andersonii OX=3476 GN=PanWU01x14_240420 PE=3 SV=1	KOG0232	Vacuolar H+-ATPase V0 sector, subunits c/c'	[C]	Energy production and conversion
Csp_hap2_LG03_00613.1		PGG	NA	NA	NA	NA	NA	NA	PREDICTED: protein ACCELERATED CELL DEATH 6-like [Pyrus x bretschneideri]	Isoform 2 of protein accelerated cell death 6 OS=Quercus suber OX=58331 GN=CFP56_23225 PE=4 SV=1	KOG0504	FOG: Ankyrin repeat	[R]	General function prediction only
Csp_hap2_LG03_00613.1		Ank_2	NA	NA	NA	NA	NA	NA	PREDICTED: protein ACCELERATED CELL DEATH 6-like [Pyrus x bretschneideri]	Isoform 2 of protein accelerated cell death 6 OS=Quercus suber OX=58331 GN=CFP56_23225 PE=4 SV=1	KOG0504	FOG: Ankyrin repeat	[R]	General function prediction only
Csp_hap2_LG03_00614.1	Probable GTP-binding protein OBGM, mitochondrial OS=Oryza sativa subsp. japonica OX=39947 GN=OBGM PE=2 SV=1	GTP1_OBG	NA	NA	NA	NA	NA	NA	probable GTP-binding protein OBGM, mitochondrial [Prunus persica]	Uncharacterized protein OS=Prunus persica OX=3760 GN=PRUPE_6G078100 PE=4 SV=1	NA	NA	NA	NA
Csp_hap2_LG03_00615.1		NA	NA	NA	NA	NA	NA	NA	PREDICTED: uncharacterized protein LOC103451660 [Malus domestica]	Uncharacterized protein OS=Prunus persica OX=3760 GN=PRUPE_1G309700 PE=4 SV=1	NA	NA	NA	NA
Csp_hap2_LG03_00616.1	Protein ACCELERATED CELL DEATH 6 OS=Arabidopsis thaliana OX=3702 GN=ACD6 PE=1 SV=1	Ank_2	NA	NA	NA	NA	NA	NA	PREDICTED: protein ACCELERATED CELL DEATH 6-like [Pyrus x bretschneideri]	Putative ankyrin repeat-containing domain, PGG domain, protein accelerated cell death 6 OS=Rosa chinensis OX=74649 GN=RchiOBHm_Chr3g0461161 PE=4 SV=1	KOG0504	FOG: Ankyrin repeat	[R]	General function prediction only
Csp_hap2_LG03_00616.1	Protein ACCELERATED CELL DEATH 6 OS=Arabidopsis thaliana OX=3702 GN=ACD6 PE=1 SV=1	Ank_4	NA	NA	NA	NA	NA	NA	PREDICTED: protein ACCELERATED CELL DEATH 6-like [Pyrus x bretschneideri]	Putative ankyrin repeat-containing domain, PGG domain, protein accelerated cell death 6 OS=Rosa chinensis OX=74649 GN=RchiOBHm_Chr3g0461161 PE=4 SV=1	KOG0504	FOG: Ankyrin repeat	[R]	General function prediction only
Csp_hap2_LG03_00616.1	Protein ACCELERATED CELL DEATH 6 OS=Arabidopsis thaliana OX=3702 GN=ACD6 PE=1 SV=1	PGG	NA	NA	NA	NA	NA	NA	PREDICTED: protein ACCELERATED CELL DEATH 6-like [Pyrus x bretschneideri]	Putative ankyrin repeat-containing domain, PGG domain, protein accelerated cell death 6 OS=Rosa chinensis OX=74649 GN=RchiOBHm_Chr3g0461161 PE=4 SV=1	KOG0504	FOG: Ankyrin repeat	[R]	General function prediction only
Csp_hap2_LG03_00617.1		Retrotran_gag_2	NA	NA	NA	NA	NA	NA	PREDICTED: uncharacterized protein LOC103429614 [Malus domestica]	T4.5 protein OS=Malus x robusta OX=1184610 GN=T4.5 PE=4 SV=1	NA	NA	NA	NA
Csp_hap2_LG03_00618.1	Probable glucan 1,3-alpha-glucosidase OS=Oryza sativa subsp. japonica OX=39947 GN=Os03g0216600 PE=3 SV=1	Glyco_hydro_31	carbohydrate metabolic process(GO:0005975)		hydrolase activity, hydrolyzing O-glycosyl compounds(GO:0004553)	K05546	mannosyl-oligosaccharide alpha-1,3-glucosidase	ko00510:N-Glycan biosynthesis|ko04141:Protein processing in endoplasmic reticulum	PREDICTED: probable glucan 1,3-alpha-glucosidase [Pyrus x bretschneideri]	Putative glucan 1 3-alpha-glucosidase OS=Prunus yedoensis var. nudiflora OX=2094558 GN=Pyn_36498 PE=3 SV=1	KOG1066	Glucosidase II catalytic (alpha) subunit and related enzymes, glycosyl hydrolase family 31	[O]	Posttranslational modification, protein turnover, chaperones
Csp_hap2_LG03_00619.1	Glutaminase liver isoform, mitochondrial OS=Rattus norvegicus OX=10116 GN=Gls2 PE=2 SV=3	PGG			protein binding(GO:0005515)	NA	NA	NA	PREDICTED: protein ACCELERATED CELL DEATH 6-like [Pyrus x bretschneideri]	Uncharacterized protein OS=Eutrema salsugineum OX=72664 GN=EUTSA_v10002443mg PE=4 SV=1	KOG0504	FOG: Ankyrin repeat	[R]	General function prediction only
Csp_hap2_LG03_00619.1	Glutaminase liver isoform, mitochondrial OS=Rattus norvegicus OX=10116 GN=Gls2 PE=2 SV=3	Ank			protein binding(GO:0005515)	NA	NA	NA	PREDICTED: protein ACCELERATED CELL DEATH 6-like [Pyrus x bretschneideri]	Uncharacterized protein OS=Eutrema salsugineum OX=72664 GN=EUTSA_v10002443mg PE=4 SV=1	KOG0504	FOG: Ankyrin repeat	[R]	General function prediction only
Csp_hap2_LG03_00619.1	Glutaminase liver isoform, mitochondrial OS=Rattus norvegicus OX=10116 GN=Gls2 PE=2 SV=3	Ank_2			protein binding(GO:0005515)	NA	NA	NA	PREDICTED: protein ACCELERATED CELL DEATH 6-like [Pyrus x bretschneideri]	Uncharacterized protein OS=Eutrema salsugineum OX=72664 GN=EUTSA_v10002443mg PE=4 SV=1	KOG0504	FOG: Ankyrin repeat	[R]	General function prediction only
Csp_hap2_LG03_00619.1	Glutaminase liver isoform, mitochondrial OS=Rattus norvegicus OX=10116 GN=Gls2 PE=2 SV=3	Ank_2			protein binding(GO:0005515)	NA	NA	NA	PREDICTED: protein ACCELERATED CELL DEATH 6-like [Pyrus x bretschneideri]	Uncharacterized protein OS=Eutrema salsugineum OX=72664 GN=EUTSA_v10002443mg PE=4 SV=1	KOG0504	FOG: Ankyrin repeat	[R]	General function prediction only
Csp_hap2_LG03_00620.1		NA	NA	NA	NA	NA	NA	NA	PREDICTED: LOW QUALITY PROTEIN: transcriptional regulator STERILE APETALA-like [Malus domestica]	transcriptional regulator STERILE APETALA OS=Juglans regia OX=51240 GN=LOC108982082 PE=4 SV=1	NA	NA	NA	NA
Csp_hap2_LG03_00621.1		NA	NA	NA	NA	NA	NA	NA	PREDICTED: protein TRM32 [Pyrus x bretschneideri]	Uncharacterized protein OS=Prunus yedoensis var. nudiflora OX=2094558 GN=Pyn_33423 PE=4 SV=1	NA	NA	NA	NA
Csp_hap2_LG03_00636.1		NA	NA	NA	NA	NA	NA	NA			NA	NA	NA	NA
Csp_hap2_LG03_00645.1	Ubiquitin-conjugating enzyme E2 7 OS=Arabidopsis thaliana OX=3702 GN=UBC7 PE=1 SV=1	UQ_con	NA	NA	NA	K10575	ubiquitin-conjugating enzyme E2 G1	ko04120:Ubiquitin mediated proteolysis|ko04141:Protein processing in endoplasmic reticulum	PREDICTED: ubiquitin-conjugating enzyme E2 7 [Malus domestica]	Uncharacterized protein OS=Prunus persica OX=3760 GN=PRUPE_6G080700 PE=3 SV=1	KOG0425	Ubiquitin-protein ligase	[O]	Posttranslational modification, protein turnover, chaperones
Csp_hap2_LG03_00645.1	Ubiquitin-conjugating enzyme E2 7 OS=Arabidopsis thaliana OX=3702 GN=UBC7 PE=1 SV=1	UQ_con	NA	NA	NA	K10575	ubiquitin-conjugating enzyme E2 G1	ko04120:Ubiquitin mediated proteolysis|ko04141:Protein processing in endoplasmic reticulum	PREDICTED: ubiquitin-conjugating enzyme E2 7 [Malus domestica]	Uncharacterized protein OS=Prunus persica OX=3760 GN=PRUPE_6G080700 PE=3 SV=1	KOG0425	Ubiquitin-protein ligase	[O]	Posttranslational modification, protein turnover, chaperones
Csp_hap2_LG03_00661.1		NA	NA	NA	NA	NA	NA	NA			NA	NA	NA	NA
Csp_hap2_LG03_00681.1	Licodione synthase OS=Glycyrrhiza echinata OX=46348 GN=CYP93B1 PE=1 SV=2	p450	oxidation-reduction process(GO:0055114)		oxidoreductase activity, acting on paired donors, with incorporation or reduction of molecular oxygen(GO:0016705)| iron ion binding(GO:0005506)| heme binding(GO:0020037)	NA	NA	NA	PREDICTED: LOW QUALITY PROTEIN: licodione synthase-like [Pyrus x bretschneideri]	Uncharacterized protein OS=Prunus persica OX=3760 GN=PRUPE_6G086200 PE=3 SV=1	KOG0156	Cytochrome P450 CYP2 subfamily	[Q]	Secondary metabolites biosynthesis, transport and catabolism
Csp_hap2_LG03_00688.1	Nudix hydrolase 9 OS=Arabidopsis thaliana OX=3702 GN=NUDT9 PE=2 SV=1	NA	NA	NA	NA	NA	NA	NA	PREDICTED: nudix hydrolase 9 [Pyrus x bretschneideri]	Uncharacterized protein OS=Prunus persica OX=3760 GN=PRUPE_6G086900 PE=4 SV=1	NA	NA	NA	NA
Csp_hap2_LG03_00694.1	Histone H4 OS=Acrolepiopsis assectella OX=57686 GN=His4 PE=3 SV=2	NA	NA	NA	NA	NA	NA	NA	PREDICTED: uncharacterized protein LOC103407361 [Malus domestica]	Histone H4 OS=Daucus carota subsp. sativus OX=79200 GN=DCAR_027657 PE=3 SV=1	KOG3467	Histone H4	[B]	Chromatin structure and dynamics
Csp_hap2_LG03_00695.1		NA	NA	NA	NA	K03539	ribonuclease P/MRP protein subunit RPP1	ko03008:Ribosome biogenesis in eukaryotes|ko03013:RNA transport	PREDICTED: uncharacterized protein LOC103945667 [Pyrus x bretschneideri]	Uncharacterized protein (Fragment) OS=Prunus persica OX=3760 GN=PRUPE_ppa017992mg PE=4 SV=1	NA	NA	NA	NA
Csp_hap2_LG03_00733.1		PPR	NA	NA	NA	NA	NA	NA	PREDICTED: pentatricopeptide repeat-containing protein At3g22470, mitochondrial-like [Pyrus x bretschneideri]		NA	NA	NA	NA
Csp_hap2_LG03_00733.1		PPR_2	NA	NA	NA	NA	NA	NA	PREDICTED: pentatricopeptide repeat-containing protein At3g22470, mitochondrial-like [Pyrus x bretschneideri]		NA	NA	NA	NA
Csp_hap2_LG03_00735.1	L-ascorbate peroxidase 1, cytosolic OS=Arabidopsis thaliana OX=3702 GN=APX1 PE=1 SV=2	peroxidase	oxidation-reduction process(GO:0055114)| response to oxidative stress(GO:0006979)		heme binding(GO:0020037)| peroxidase activity(GO:0004601)	K00434	L-ascorbate peroxidase	ko00053:Ascorbate and aldarate metabolism|ko00480:Glutathione metabolism	PREDICTED: L-ascorbate peroxidase, cytosolic-like [Malus domestica]	Cytosolic ascorbate peroxidase OS=Pyrus pyrifolia OX=3767 GN=cAPX2 PE=2 SV=1	NA	NA	NA	NA
Csp_hap2_LG03_00741.1	Protein NRT1/ PTR FAMILY 2.6 OS=Arabidopsis thaliana OX=3702 GN=NPF2.6 PE=2 SV=1	PTR2	transmembrane transport(GO:0055085)	membrane(GO:0016020)	transmembrane transporter activity(GO:0022857)	K14638	solute carrier family 15 (peptide/histidine transporter), member 3/4	NA:NA	PREDICTED: protein NRT1/ PTR FAMILY 2.7-like [Pyrus x bretschneideri]	Protein NRT1/ PTR FAMILY 2.6 OS=Prunus yedoensis var. nudiflora OX=2094558 GN=Pyn_21267 PE=4 SV=1	KOG1237	H+/oligopeptide symporter	[E]	Amino acid transport and metabolism
Csp_hap2_LG03_00742.1		DUF1645	NA	NA	NA	NA	NA	NA	PREDICTED: uncharacterized protein LOC103455218 [Malus domestica]	Uncharacterized protein OS=Prunus persica OX=3760 GN=PRUPE_5G173800 PE=4 SV=1	NA	NA	NA	NA
Csp_hap2_LG03_00747.1		NA	NA	NA	NA	NA	NA	NA			NA	NA	NA	NA
Csp_hap2_LG03_00753.1		NA	NA	NA	NA	NA	NA	NA			NA	NA	NA	NA
Csp_hap2_LG03_00755.1	tRNA-splicing endonuclease subunit Sen2-2 OS=Arabidopsis thaliana OX=3702 GN=SEN2 PE=2 SV=1	tRNA_int_endo	tRNA splicing, via endonucleolytic cleavage and ligation(GO:0006388)		tRNA-intron endonuclease activity(GO:0000213)	K15322	tRNA-splicing endonuclease subunit Sen2	NA:NA	PREDICTED: LOW QUALITY PROTEIN: tRNA-splicing endonuclease subunit Sen2-1-like [Malus domestica]	Uncharacterized protein OS=Prunus persica OX=3760 GN=PRUPE_6G093000 PE=4 SV=1	KOG4685	tRNA splicing endonuclease SEN2	[J]	Translation, ribosomal structure and biogenesis
Csp_hap2_LG03_00755.1	tRNA-splicing endonuclease subunit Sen2-2 OS=Arabidopsis thaliana OX=3702 GN=SEN2 PE=2 SV=1	tRNA_int_endo_N	tRNA splicing, via endonucleolytic cleavage and ligation(GO:0006388)		tRNA-intron endonuclease activity(GO:0000213)	K15322	tRNA-splicing endonuclease subunit Sen2	NA:NA	PREDICTED: LOW QUALITY PROTEIN: tRNA-splicing endonuclease subunit Sen2-1-like [Malus domestica]	Uncharacterized protein OS=Prunus persica OX=3760 GN=PRUPE_6G093000 PE=4 SV=1	KOG4685	tRNA splicing endonuclease SEN2	[J]	Translation, ribosomal structure and biogenesis
Csp_hap2_LG03_00757.1	60S ribosomal protein L4 OS=Prunus armeniaca OX=36596 GN=RPL4 PE=2 SV=1	Ribos_L4_asso_C	NA	NA	NA	NA	NA	NA	PREDICTED: 60S ribosomal protein L4 [Malus domestica]	Ribosomal protein L4/L1e OS=Macleaya cordata OX=56857 GN=BVC80_1751g99 PE=4 SV=1	KOG1475	Ribosomal protein RPL1/RPL2/RL4L4	[A]	RNA processing and modification
Csp_hap2_LG03_00783.1		Root_cap	NA	NA	NA	NA	NA	NA	PREDICTED: uncharacterized protein LOC103447869 [Malus domestica]	Uncharacterized protein OS=Prunus persica OX=3760 GN=PRUPE_ppa018227mg PE=4 SV=1	NA	NA	NA	NA
Csp_hap2_LG03_00791.1		NA	NA	NA	NA	NA	NA	NA	uncharacterized protein LOC110750423 [Prunus avium]	Putative RNA-directed DNA polymerase OS=Rosa chinensis OX=74649 GN=RchiOBHm_Chr5g0053531 PE=4 SV=1	KOG1075	FOG: Reverse transcriptase	[R]	General function prediction only
Csp_hap2_LG03_00802.1		NA	NA	NA	NA	NA	NA	NA	putative RNA-directed DNA polymerase [Rosa chinensis]	Putative RNA-directed DNA polymerase OS=Rosa chinensis OX=74649 GN=RchiOBHm_Chr3g0453781 PE=4 SV=1	KOG0017	FOG: Transposon-encoded proteins with TYA, reverse transcriptase, integrase domains in various combinations	[R]	General function prediction only
Csp_hap2_LG03_00815.1		NA	NA	NA	NA	NA	NA	NA	PREDICTED: uncharacterized protein LOC108174268 [Malus domestica]	Uncharacterized protein (Fragment) OS=Prunus persica OX=3760 GN=PRUPE_3G153700 PE=4 SV=1	NA	NA	NA	NA
Csp_hap2_LG03_00816.1		NA	NA	NA	NA	NA	NA	NA	PREDICTED: uncharacterized protein LOC103455579 [Malus domestica]	Uncharacterized protein OS=Fagus sylvatica OX=28930 GN=FSB_LOCUS30581 PE=4 SV=1	KOG1075	FOG: Reverse transcriptase	[R]	General function prediction only
Csp_hap2_LG03_00819.1		RVT_3			nucleic acid binding(GO:0003676)| RNA-DNA hybrid ribonuclease activity(GO:0004523)	NA	NA	NA	PREDICTED: uncharacterized protein LOC108173016 [Malus domestica]	Uncharacterized protein (Fragment) OS=Prunus persica OX=3760 GN=PRUPE_1G162400 PE=4 SV=1	NA	NA	NA	NA
Csp_hap2_LG03_00820.1	Zinc finger CCCH domain-containing protein 24 OS=Arabidopsis thaliana OX=3702 GN=At2g28450 PE=1 SV=1	zf-CCCH			metal ion binding(GO:0046872)	K15332	tRNA (uracil-5-)-methyltransferase [EC:2.1.1.-]	NA:NA	PREDICTED: zinc finger CCCH domain-containing protein 24-like isoform X1 [Pyrus x bretschneideri]	Uncharacterized protein OS=Prunus persica OX=3760 GN=PRUPE_6G100600 PE=3 SV=1	KOG1677	CCCH-type Zn-finger protein	[R]	General function prediction only
Csp_hap2_LG03_00830.1		NA	NA	NA	NA	NA	NA	NA	uncharacterized protein LOC112203810 [Rosa chinensis]	Uncharacterized protein OS=Fagus sylvatica OX=28930 GN=FSB_LOCUS32227 PE=4 SV=1	KOG1075	FOG: Reverse transcriptase	[R]	General function prediction only
Csp_hap2_LG03_00846.1	Uncharacterized mitochondrial protein AtMg00860 OS=Arabidopsis thaliana OX=3702 GN=AtMg00860 PE=4 SV=1	NA	NA	NA	NA	NA	NA	NA	hypothetical protein F511_10769 [Dorcoceras hygrometricum]	Uncharacterized protein OS=Dorcoceras hygrometricum OX=472368 GN=F511_10769 PE=4 SV=1	KOG0017	FOG: Transposon-encoded proteins with TYA, reverse transcriptase, integrase domains in various combinations	[R]	General function prediction only
Csp_hap2_LG03_00847.1		NA	NA	NA	NA	NA	NA	NA	hypothetical protein PRUPE_3G153700, partial [Prunus persica]	Uncharacterized protein (Fragment) OS=Prunus persica OX=3760 GN=PRUPE_3G153700 PE=4 SV=1	NA	NA	NA	NA
Csp_hap2_LG03_00853.1	Expansin-A9 OS=Arabidopsis thaliana OX=3702 GN=EXPA9 PE=2 SV=1	Pollen_allerg_1	NA	NA	NA	NA	NA	NA	PREDICTED: expansin-A4 [Pyrus x bretschneideri]	Expansin OS=Eucalyptus grandis OX=71139 GN=EUGRSUZ_J02048 PE=3 SV=1	NA	NA	NA	NA
Csp_hap2_LG03_00859.1		Myb_DNA-binding	NA	NA	NA	NA	NA	NA	myb family transcription factor [Galdieria sulphuraria]	Uncharacterized protein OS=Oryza meridionalis OX=40149 PE=4 SV=1	NA	NA	NA	NA
Csp_hap2_LG03_00860.1		NA	NA	NA	NA	NA	NA	NA			NA	NA	NA	NA
Csp_hap2_LG03_00867.1		NA	NA	NA	NA	NA	NA	NA	PREDICTED: transcription factor bHLH113-like [Malus domestica]	Transcription factor bHLH113 OS=Prunus yedoensis var. nudiflora OX=2094558 GN=Pyn_34087 PE=4 SV=1	NA	NA	NA	NA
Csp_hap2_LG03_00870.1		DUF4216	NA	NA	NA	NA	NA	NA	uncharacterized protein LOC110757382 [Prunus avium]	Putative transposase tnp2 OS=Malus domestica OX=3750 PE=4 SV=1	NA	NA	NA	NA
Csp_hap2_LG03_00873.1	Ribose-phosphate pyrophosphokinase 3, chloroplastic OS=Arabidopsis thaliana OX=3702 GN=PRS3 PE=2 SV=1	NA	NA	NA	NA	NA	NA	NA	PREDICTED: ribose-phosphate pyrophosphokinase 4 [Pyrus x bretschneideri]	Uncharacterized protein OS=Morus notabilis OX=981085 GN=L484_027695 PE=4 SV=1	KOG1448	Ribose-phosphate pyrophosphokinase	[E]	Amino acid transport and metabolism
Csp_hap2_LG03_00879.1		NA	NA	NA	NA	NA	NA	NA	hypothetical protein Pyn_12356 [Prunus yedoensis var. nudiflora]	Uncharacterized protein OS=Prunus yedoensis var. nudiflora OX=2094558 GN=Pyn_12356 PE=4 SV=1	NA	NA	NA	NA
Csp_hap2_LG03_00890.1		NA	NA	NA	NA	NA	NA	NA			NA	NA	NA	NA
Csp_hap2_LG03_00900.1	Protein argonaute 5 OS=Arabidopsis thaliana OX=3702 GN=AGO5 PE=1 SV=2	ArgoL1	NA	NA	NA	K11593	eukaryotic translation initiation factor 2C	NA:NA	PREDICTED: protein argonaute 5-like isoform X1 [Malus domestica]	Protein argonaute 5 OS=Prunus yedoensis var. nudiflora OX=2094558 GN=Pyn_06923 PE=3 SV=1	KOG1041	Translation initiation factor 2C (eIF-2C) and related proteins	[J]	Translation, ribosomal structure and biogenesis
Csp_hap2_LG03_00900.1	Protein argonaute 5 OS=Arabidopsis thaliana OX=3702 GN=AGO5 PE=1 SV=2	ArgoN	NA	NA	NA	K11593	eukaryotic translation initiation factor 2C	NA:NA	PREDICTED: protein argonaute 5-like isoform X1 [Malus domestica]	Protein argonaute 5 OS=Prunus yedoensis var. nudiflora OX=2094558 GN=Pyn_06923 PE=3 SV=1	KOG1041	Translation initiation factor 2C (eIF-2C) and related proteins	[J]	Translation, ribosomal structure and biogenesis
Csp_hap2_LG03_00900.1	Protein argonaute 5 OS=Arabidopsis thaliana OX=3702 GN=AGO5 PE=1 SV=2	ArgoN	NA	NA	NA	K11593	eukaryotic translation initiation factor 2C	NA:NA	PREDICTED: protein argonaute 5-like isoform X1 [Malus domestica]	Protein argonaute 5 OS=Prunus yedoensis var. nudiflora OX=2094558 GN=Pyn_06923 PE=3 SV=1	KOG1041	Translation initiation factor 2C (eIF-2C) and related proteins	[J]	Translation, ribosomal structure and biogenesis
Csp_hap2_LG03_00900.1	Protein argonaute 5 OS=Arabidopsis thaliana OX=3702 GN=AGO5 PE=1 SV=2	ArgoL1	NA	NA	NA	K11593	eukaryotic translation initiation factor 2C	NA:NA	PREDICTED: protein argonaute 5-like isoform X1 [Malus domestica]	Protein argonaute 5 OS=Prunus yedoensis var. nudiflora OX=2094558 GN=Pyn_06923 PE=3 SV=1	KOG1041	Translation initiation factor 2C (eIF-2C) and related proteins	[J]	Translation, ribosomal structure and biogenesis
Csp_hap2_LG03_00907.1		NA	NA	NA	NA	NA	NA	NA	neutral ceramidase 2-like [Prunus avium]	Copia protein (Fragment) OS=Glycine soja OX=3848 GN=glysoja_047649 PE=4 SV=1	NA	NA	NA	NA
Csp_hap2_LG03_00908.1		RVT_3			RNA-DNA hybrid ribonuclease activity(GO:0004523)| nucleic acid binding(GO:0003676)	NA	NA	NA	putative ribonuclease H-like domain-containing protein [Rosa chinensis]	Putative ribonuclease H-like domain-containing protein OS=Rosa chinensis OX=74649 GN=RchiOBHm_Chr4g0398081 PE=4 SV=1	NA	NA	NA	NA
Csp_hap2_LG03_00920.1		NA	NA	NA	NA	NA	NA	NA	PREDICTED: zinc finger BED domain-containing protein RICESLEEPER 2-like [Malus domestica]		NA	NA	NA	NA
Csp_hap2_LG03_00927.1	DNA ligase 1 OS=Arabidopsis thaliana OX=3702 GN=LIG1 PE=2 SV=2	DNA_ligase_A_C	DNA repair(GO:0006281)| DNA recombination(GO:0006310)		ATP binding(GO:0005524)| DNA ligase (ATP) activity(GO:0003910)	K10747	DNA ligase 1	ko03030:DNA replication|ko03410:Base excision repair|ko03420:Nucleotide excision repair|ko03430:Mismatch repair	PREDICTED: DNA ligase 1-like [Pyrus x bretschneideri]	DNA ligase OS=Prunus persica OX=3760 GN=PRUPE_6G112300 PE=3 SV=1	KOG0967	ATP-dependent DNA ligase I	[L]	Replication, recombination and repair
Csp_hap2_LG03_00927.1	DNA ligase 1 OS=Arabidopsis thaliana OX=3702 GN=LIG1 PE=2 SV=2	DNA_ligase_A_M	DNA repair(GO:0006281)| DNA recombination(GO:0006310)		ATP binding(GO:0005524)| DNA ligase (ATP) activity(GO:0003910)	K10747	DNA ligase 1	ko03030:DNA replication|ko03410:Base excision repair|ko03420:Nucleotide excision repair|ko03430:Mismatch repair	PREDICTED: DNA ligase 1-like [Pyrus x bretschneideri]	DNA ligase OS=Prunus persica OX=3760 GN=PRUPE_6G112300 PE=3 SV=1	KOG0967	ATP-dependent DNA ligase I	[L]	Replication, recombination and repair
Csp_hap2_LG03_00932.1	Transcription factor FER-LIKE IRON DEFICIENCY-INDUCED TRANSCRIPTION FACTOR OS=Arabidopsis thaliana OX=3702 GN=FIT PE=1 SV=1	NA	NA	NA	NA	NA	NA	NA	PREDICTED: transcription factor FER-LIKE IRON DEFICIENCY-INDUCED TRANSCRIPTION FACTOR-like [Pyrus x bretschneideri]	Uncharacterized protein OS=Prunus persica OX=3760 GN=PRUPE_6G112600 PE=4 SV=1	NA	NA	NA	NA
Csp_hap2_LG03_00934.1		NA	NA	NA	NA	NA	NA	NA	PREDICTED: TMV resistance protein N-like [Pyrus x bretschneideri]		NA	NA	NA	NA
Csp_hap2_LG03_00947.1		NA	NA	NA	NA	NA	NA	NA			NA	NA	NA	NA
Csp_hap2_LG03_00948.1		NA	NA	NA	NA	NA	NA	NA	PREDICTED: zinc finger BED domain-containing protein RICESLEEPER 2-like [Malus domestica]	TCP domain class transcription factor OS=Malus domestica OX=3750 GN=TCP13 PE=2 SV=1	NA	NA	NA	NA
Csp_hap2_LG03_00955.1		NA	NA	NA	NA	NA	NA	NA			NA	NA	NA	NA
Csp_hap2_LG03_00956.1	Receptor-like protein 6 OS=Arabidopsis thaliana OX=3702 GN=RLP6 PE=3 SV=1	LRR_8			protein binding(GO:0005515)	NA	NA	NA	PREDICTED: receptor-like protein 12 [Malus domestica]	Uncharacterized protein (Fragment) OS=Prunus persica OX=3760 GN=PRUPE_ppa020501mg PE=4 SV=1	KOG0619	FOG: Leucine rich repeat	[R]	General function prediction only
Csp_hap2_LG03_00956.1	Receptor-like protein 6 OS=Arabidopsis thaliana OX=3702 GN=RLP6 PE=3 SV=1	LRR_1			protein binding(GO:0005515)	NA	NA	NA	PREDICTED: receptor-like protein 12 [Malus domestica]	Uncharacterized protein (Fragment) OS=Prunus persica OX=3760 GN=PRUPE_ppa020501mg PE=4 SV=1	KOG0619	FOG: Leucine rich repeat	[R]	General function prediction only
Csp_hap2_LG03_00966.1	Protein argonaute MEL1 OS=Oryza sativa subsp. japonica OX=39947 GN=MEL1 PE=2 SV=1	Piwi			nucleic acid binding(GO:0003676)	K11593	eukaryotic translation initiation factor 2C	NA:NA	PREDICTED: protein argonaute 5-like isoform X1 [Malus domestica]	Uncharacterized protein OS=Citrus clementina OX=85681 GN=CICLE_v10011166mg PE=3 SV=1	KOG1041	Translation initiation factor 2C (eIF-2C) and related proteins	[J]	Translation, ribosomal structure and biogenesis
Csp_hap2_LG03_00967.1	Protein argonaute 5 OS=Arabidopsis thaliana OX=3702 GN=AGO5 PE=1 SV=2	Piwi			nucleic acid binding(GO:0003676)	K11593	eukaryotic translation initiation factor 2C	NA:NA	PREDICTED: protein argonaute 5-like [Malus domestica]	Uncharacterized protein OS=Prunus persica OX=3760 GN=PRUPE_6G115400 PE=3 SV=1	KOG1041	Translation initiation factor 2C (eIF-2C) and related proteins	[J]	Translation, ribosomal structure and biogenesis
Csp_hap2_LG03_00977.1		NA	NA	NA	NA	NA	NA	NA	hypothetical protein PRUPE_8G046700 [Prunus persica]	Uncharacterized protein OS=Prunus persica OX=3760 GN=PRUPE_8G046700 PE=4 SV=1	NA	NA	NA	NA
Csp_hap2_LG03_00978.1	UDP-D-apiose/UDP-D-xylose synthase 2 OS=Arabidopsis thaliana OX=3702 GN=AXS2 PE=2 SV=1	Epimerase			catalytic activity(GO:0003824)| coenzyme binding(GO:0050662)	K12449	UDP-apiose/xylose synthase	ko00520:Amino sugar and nucleotide sugar metabolism	Epimerase domain-containing protein [Cephalotus follicularis]	Epimerase domain-containing protein OS=Cephalotus follicularis OX=3775 GN=CFOL_v3_20201 PE=4 SV=1	KOG1429	dTDP-glucose 4-6-dehydratase/UDP-glucuronic acid decarboxylase	[M]	Cell wall/membrane/envelope biogenesis
Csp_hap2_LG03_00979.1		NA	NA	NA	NA	NA	NA	NA			NA	NA	NA	NA
Csp_hap2_LG03_00980.1		NA	NA	NA	NA	NA	NA	NA	PREDICTED: uncharacterized protein LOC103938652 isoform X2 [Pyrus x bretschneideri]	Uncharacterized protein OS=Prunus persica OX=3760 GN=PRUPE_ppa001720mg PE=4 SV=1	NA	NA	NA	NA
Csp_hap2_LG03_00986.1		NA	NA	NA	NA	NA	NA	NA	hypothetical protein PRUPE_7G008600 [Prunus persica]	Uncharacterized protein OS=Prunus persica OX=3760 GN=PRUPE_7G008600 PE=4 SV=1	KOG1075	FOG: Reverse transcriptase	[R]	General function prediction only
Csp_hap2_LG03_00996.1	Oxysterol-binding protein-related protein 2A OS=Arabidopsis thaliana OX=3702 GN=ORP2A PE=2 SV=1	NA	NA	NA	NA	K20456	oxysterol-binding protein 1	NA:NA	PREDICTED: oxysterol-binding protein-related protein 2A-like isoform X3 [Malus domestica]	Oxysterol-binding protein-related protein 2A isoform X7 OS=Prunus yedoensis var. nudiflora OX=2094558 GN=Pyn_06000 PE=4 SV=1	KOG1737	Oxysterol-binding protein	[I]	Lipid transport and metabolism
Csp_hap2_LG03_00999.1		NA	NA	NA	NA	NA	NA	NA			NA	NA	NA	NA
Csp_hap2_LG03_01007.1	Probable 2-carboxy-D-arabinitol-1-phosphatase OS=Arabidopsis thaliana OX=3702 GN=At5g22620 PE=1 SV=1	His_Phos_1	NA	NA	NA	NA	NA	NA	PREDICTED: probable 2-carboxy-D-arabinitol-1-phosphatase [Malus domestica]	Uncharacterized protein OS=Prunus persica OX=3760 GN=PRUPE_6G119800 PE=4 SV=1	KOG0235	Phosphoglycerate mutase	[G]	Carbohydrate transport and metabolism
Csp_hap2_LG03_01008.1		NA	NA	NA	NA	NA	NA	NA			NA	NA	NA	NA
Csp_hap2_LG03_01018.1		XS	gene silencing by RNA(GO:0031047)			NA	NA	NA	PREDICTED: uncharacterized protein LOC103424100 isoform X1 [Malus domestica]	Uncharacterized protein OS=Prunus yedoensis var. nudiflora OX=2094558 GN=Pyn_04595 PE=4 SV=1	NA	NA	NA	NA
Csp_hap2_LG03_01025.1		NA	NA	NA	NA	NA	NA	NA	PREDICTED: histone deacetylase 9 isoform X1 [Prunus mume]		NA	NA	NA	NA
Csp_hap2_LG03_01026.1	Peptidyl-prolyl cis-trans isomerase CYP19-3 OS=Arabidopsis thaliana OX=3702 GN=CYP19-3 PE=2 SV=2	Pro_isomerase	protein peptidyl-prolyl isomerization(GO:0000413)		peptidyl-prolyl cis-trans isomerase activity(GO:0003755)	K01802	peptidylprolyl isomerase	NA:NA	Cyclophilin type peptidyl-prolyl cis-trans isomerase [Handroanthus impetiginosus]	Peptidyl-prolyl cis-trans isomerase OS=Handroanthus impetiginosus OX=429701 GN=CDL12_18160 PE=3 SV=1	KOG0865	Cyclophilin type peptidyl-prolyl cis-trans isomerase	[O]	Posttranslational modification, protein turnover, chaperones
Csp_hap2_LG03_01052.1	Tubulin alpha-1 chain OS=Anemia phyllitidis OX=12940 GN=TUBA1 PE=2 SV=1	Tubulin			GTPase activity(GO:0003924)	K07374	tubulin alpha	ko04145:Phagosome|ko04210:Apoptosis|ko04540:Gap junction	Alpha tubulin [Cynara cardunculus var. scolymus]	Tubulin alpha chain OS=Triticum aestivum OX=4565 PE=3 SV=1	KOG1376	Alpha tubulin	[Z]	Cytoskeleton
Csp_hap2_LG03_01052.1	Tubulin alpha-1 chain OS=Anemia phyllitidis OX=12940 GN=TUBA1 PE=2 SV=1	Tubulin_C			GTPase activity(GO:0003924)	K07374	tubulin alpha	ko04145:Phagosome|ko04210:Apoptosis|ko04540:Gap junction	Alpha tubulin [Cynara cardunculus var. scolymus]	Tubulin alpha chain OS=Triticum aestivum OX=4565 PE=3 SV=1	KOG1376	Alpha tubulin	[Z]	Cytoskeleton
Csp_hap2_LG03_01063.1		DUF4283	NA	NA	NA	NA	NA	NA	PREDICTED: uncharacterized protein LOC103957017 [Pyrus x bretschneideri]	Reverse transcriptase OS=Corchorus capsularis OX=210143 GN=CCACVL1_24294 PE=4 SV=1	KOG1075	FOG: Reverse transcriptase	[R]	General function prediction only
Csp_hap2_LG03_01068.1		NA	NA	NA	NA	NA	NA	NA			NA	NA	NA	NA
Csp_hap2_LG03_01079.1	Retrovirus-related Pol polyprotein from transposon TNT 1-94 OS=Nicotiana tabacum OX=4097 PE=2 SV=1	RVT_2	NA	NA	NA	NA	NA	NA	hypothetical protein TSUD_245810 [Trifolium subterraneum]	Uncharacterized protein OS=Trifolium subterraneum OX=3900 GN=TSUD_189240 PE=4 SV=1	KOG0017	FOG: Transposon-encoded proteins with TYA, reverse transcriptase, integrase domains in various combinations	[R]	General function prediction only
Csp_hap2_LG03_01081.1		NA	NA	NA	NA	NA	NA	NA			NA	NA	NA	NA
Csp_hap2_LG03_01085.1	Phospholipase A1-Igamma2, chloroplastic OS=Arabidopsis thaliana OX=3702 GN=At2g30550 PE=1 SV=2	LOR	NA	NA	NA	NA	NA	NA	PREDICTED: phospholipase A1-Igamma2, chloroplastic-like [Malus domestica]	Lipase_3 domain-containing protein OS=Cephalotus follicularis OX=3775 GN=CFOL_v3_15631 PE=4 SV=1	KOG4569	Predicted lipase	[I]	Lipid transport and metabolism
Csp_hap2_LG03_01086.1	Guanine nucleotide-binding protein subunit beta-like protein OS=Medicago sativa OX=3879 GN=GB1 PE=2 SV=1	NA	NA	NA	NA	NA	NA	NA	PREDICTED: LOW QUALITY PROTEIN: guanine nucleotide-binding protein subunit beta-like protein [Malus domestica]	Activated C kinase 1 receptor OS=Eriobotrya japonica OX=32224 GN=RACK1 PE=2 SV=1	KOG0279	G protein beta subunit-like protein	[T]	Signal transduction mechanisms
Csp_hap2_LG03_01088.1		NA	NA	NA	NA	NA	NA	NA	PREDICTED: uncharacterized protein LOC103964476 [Pyrus x bretschneideri]	Uncharacterized protein OS=Prunus persica OX=3760 GN=PRUPE_7G136400 PE=4 SV=1	NA	NA	NA	NA
Csp_hap2_LG03_01095.1		NA	NA	NA	NA	NA	NA	NA	uncharacterized protein LOC110761954 [Prunus avium]		NA	NA	NA	NA
Csp_hap2_LG03_01099.1	Uncharacterized mitochondrial protein AtMg01250 OS=Arabidopsis thaliana OX=3702 GN=AtMg01250 PE=4 SV=1	RVT_1	NA	NA	NA	NA	NA	NA	PREDICTED: uncharacterized protein LOC103336015 [Prunus mume]	Non-ltr retroelement reverse transcriptase OS=Rosa rugosa OX=74645 PE=4 SV=1	KOG1075	FOG: Reverse transcriptase	[R]	General function prediction only
Csp_hap2_LG03_01100.1		NA	NA	NA	NA	NA	NA	NA	hypothetical protein PRUPE_7G035400 [Prunus persica]	Uncharacterized protein OS=Prunus persica OX=3760 GN=PRUPE_7G035400 PE=4 SV=1	NA	NA	NA	NA
Csp_hap2_LG03_01103.1		NA	NA	NA	NA	K05387	glutamate receptor, ionotropic, plant	NA:NA	PREDICTED: uncharacterized protein LOC108868540 [Pyrus x bretschneideri]	uncharacterized protein LOC104601170 OS=Nelumbo nucifera OX=4432 GN=LOC104601170 PE=4 SV=1	NA	NA	NA	NA
Csp_hap2_LG03_01106.1		DDE_Tnp_4	NA	NA	NA	NA	NA	NA	PREDICTED: uncharacterized protein LOC103958625 [Pyrus x bretschneideri]	Putative harbinger transposase-derived nuclease domain-containing protein OS=Rosa chinensis OX=74649 GN=RchiOBHm_Chr1g0354781 PE=4 SV=1	KOG4585	Predicted transposase	[L]	Replication, recombination and repair
Csp_hap2_LG03_01116.1	Casein kinase II subunit alpha-4, chloroplastic OS=Arabidopsis thaliana OX=3702 GN=CKA4 PE=2 SV=1	NA	NA	NA	NA	K03097	casein kinase II subunit alpha	ko03008:Ribosome biogenesis in eukaryotes|ko04064:NF-kappa B signaling pathway|ko04139:Regulation of mitophagy - yeast|ko04310:Wnt signaling pathway|ko04520:Adherens junction|ko04530:Tight junction|ko04712:Circadian rhythm - plant|ko05169:Epstein-Barr virus infection	PREDICTED: casein kinase II subunit alpha isoform X1 [Pyrus x bretschneideri]	Uncharacterized protein OS=Prunus persica OX=3760 GN=PRUPE_6G222700 PE=3 SV=1	KOG0668	Casein kinase II, alpha subunit	[K]	Transcription
Csp_hap2_LG03_01129.1		NA	NA	NA	NA	NA	NA	NA	PREDICTED: uncharacterized protein LOC103966380 [Pyrus x bretschneideri]	Uncharacterized protein OS=Prunus persica OX=3760 GN=PRUPE_6G135900 PE=4 SV=1	NA	NA	NA	NA
Csp_hap2_LG03_01130.1	Exocyst complex component EXO70B1 OS=Arabidopsis thaliana OX=3702 GN=EXO70B1 PE=1 SV=1	NA	NA	NA	NA	K07195	exocyst complex component 7	ko04910:Insulin signaling pathway	PREDICTED: exocyst complex component EXO70B1-like [Malus domestica]	Exocyst subunit Exo70 family protein OS=Prunus persica OX=3760 GN=PRUPE_5G151900 PE=3 SV=1	KOG2344	Exocyst component protein and related proteins	[U]	Intracellular trafficking, secretion, and vesicular transport
Csp_hap2_LG03_01134.1		NA	NA	NA	NA	NA	NA	NA			NA	NA	NA	NA
Csp_hap2_LG03_01138.1		NA	NA	NA	NA	NA	NA	NA	PREDICTED: uncharacterized protein LOC103431555 [Malus domestica]		NA	NA	NA	NA
Csp_hap2_LG03_01140.1		NA	NA	NA	NA	NA	NA	NA			NA	NA	NA	NA
Csp_hap2_LG03_01142.1		NA	NA	NA	NA	NA	NA	NA	PREDICTED: uncharacterized protein LOC103950934 [Pyrus x bretschneideri]	MYC/MYB transcription factor OS=Trema orientalis OX=63057 GN=TorRG33x02_051370 PE=4 SV=1	NA	NA	NA	NA
Csp_hap2_LG03_01147.1		NA	NA	NA	NA	NA	NA	NA			NA	NA	NA	NA
Csp_hap2_LG03_01149.1		NA	NA	NA	NA	NA	NA	NA	PREDICTED: uncharacterized protein LOC103931808 [Pyrus x bretschneideri]	Uncharacterized protein OS=Vitis vinifera OX=29760 GN=VITISV_000233 PE=4 SV=1	NA	NA	NA	NA
Csp_hap2_LG03_01153.1		NA	NA	NA	NA	NA	NA	NA	PREDICTED: uncharacterized protein LOC103926898 [Pyrus x bretschneideri]		NA	NA	NA	NA
Csp_hap2_LG03_01159.1		NA	NA	NA	NA	NA	NA	NA			NA	NA	NA	NA
Csp_hap2_LG03_01160.1		NA	NA	NA	NA	NA	NA	NA			NA	NA	NA	NA
Csp_hap2_LG03_01166.1		NA	NA	NA	NA	NA	NA	NA			NA	NA	NA	NA
Csp_hap2_LG03_01168.1		NA	NA	NA	NA	NA	NA	NA			NA	NA	NA	NA
Csp_hap2_LG03_01176.1	Transposon Ty3-G Gag-Pol polyprotein OS=Saccharomyces cerevisiae (strain ATCC 204508 / S288c) OX=559292 GN=TY3B-G PE=1 SV=3	RVP_2	NA	NA	NA	NA	NA	NA	PREDICTED: uncharacterized protein LOC108171396 [Malus domestica]	Uncharacterized protein OS=Trifolium subterraneum OX=3900 GN=TSUD_383780 PE=4 SV=1	KOG0017	FOG: Transposon-encoded proteins with TYA, reverse transcriptase, integrase domains in various combinations	[R]	General function prediction only
Csp_hap2_LG03_01176.1	Transposon Ty3-G Gag-Pol polyprotein OS=Saccharomyces cerevisiae (strain ATCC 204508 / S288c) OX=559292 GN=TY3B-G PE=1 SV=3	RVT_1	NA	NA	NA	NA	NA	NA	PREDICTED: uncharacterized protein LOC108171396 [Malus domestica]	Uncharacterized protein OS=Trifolium subterraneum OX=3900 GN=TSUD_383780 PE=4 SV=1	KOG0017	FOG: Transposon-encoded proteins with TYA, reverse transcriptase, integrase domains in various combinations	[R]	General function prediction only
Csp_hap2_LG03_01183.1	Retrovirus-related Pol polyprotein from transposon TNT 1-94 OS=Nicotiana tabacum OX=4097 PE=2 SV=1	RVT_2	NA	NA	NA	NA	NA	NA	PREDICTED: dynamin-related protein 4C-like [Malus domestica]	Uncharacterized protein OS=Vitis vinifera OX=29760 GN=VITISV_042223 PE=4 SV=1	KOG0017	FOG: Transposon-encoded proteins with TYA, reverse transcriptase, integrase domains in various combinations	[R]	General function prediction only
Csp_hap2_LG03_01187.1		NA	NA	NA	NA	NA	NA	NA	PREDICTED: formin-like protein 14 [Malus domestica]		NA	NA	NA	NA
Csp_hap2_LG03_01188.1		NA	NA	NA	NA	NA	NA	NA	PREDICTED: uncharacterized protein LOC108174535 [Malus domestica]		NA	NA	NA	NA
Csp_hap2_LG03_01189.1		NA	NA	NA	NA	NA	NA	NA			NA	NA	NA	NA
Csp_hap2_LG03_01190.1		NA	NA	NA	NA	NA	NA	NA			NA	NA	NA	NA
Csp_hap2_LG03_01192.1		NA	NA	NA	NA	K09528	DnaJ homolog subfamily C member 8	NA:NA	PREDICTED: LOW QUALITY PROTEIN: J domain-containing protein spf31-like [Malus domestica]	DnaJ domain-containing protein OS=Artemisia annua OX=35608 GN=CTI12_AA325290 PE=4 SV=1	NA	NA	NA	NA
Csp_hap2_LG03_01196.1		NA	NA	NA	NA	NA	NA	NA			NA	NA	NA	NA
Csp_hap2_LG03_01198.1		NA	NA	NA	NA	NA	NA	NA			NA	NA	NA	NA
Csp_hap2_LG03_01204.1		NA	NA	NA	NA	NA	NA	NA	PREDICTED: uncharacterized protein LOC103452998 [Malus domestica]	Uncharacterized protein OS=Prunus persica OX=3760 GN=PRUPE_1G143500 PE=4 SV=1	NA	NA	NA	NA
Csp_hap2_LG03_01205.1		NA	NA	NA	NA	NA	NA	NA	PREDICTED: uncharacterized protein LOC103957011 [Pyrus x bretschneideri]	Putative transcription factor interactor and regulator CCHC(Zn) family OS=Rosa chinensis OX=74649 GN=RchiOBHm_Chr5g0005991 PE=4 SV=1	KOG1075	FOG: Reverse transcriptase	[R]	General function prediction only
Csp_hap2_LG03_01211.1	Protein BONZAI 2 OS=Arabidopsis thaliana OX=3702 GN=BON2 PE=1 SV=2	NA	NA	NA	NA	NA	NA	NA	PREDICTED: protein BONZAI 1-like isoform X1 [Pyrus x bretschneideri]	Uncharacterized protein OS=Prunus persica OX=3760 GN=PRUPE_5G141800 PE=4 SV=1	KOG1327	Copine	[T]	Signal transduction mechanisms
Csp_hap2_LG03_01217.1	Retrovirus-related Pol polyprotein from transposon RE1 OS=Arabidopsis thaliana OX=3702 GN=RE1 PE=2 SV=1	RVT_2	NA	NA	NA	NA	NA	NA	PREDICTED: uncharacterized protein LOC103404787 [Malus domestica]	Uncharacterized protein OS=Acetobacter malorum OX=178901 GN=AmDm5_1575 PE=4 SV=1	KOG0017	FOG: Transposon-encoded proteins with TYA, reverse transcriptase, integrase domains in various combinations	[R]	General function prediction only
Csp_hap2_LG03_01218.1		NA	NA	NA	NA	NA	NA	NA			NA	NA	NA	NA
Csp_hap2_LG03_01225.1		NA	NA	NA	NA	NA	NA	NA	PREDICTED: protein disulfide-isomerase LQY1, chloroplastic-like [Malus domestica]	Uncharacterized protein OS=Prunus persica OX=3760 GN=PRUPE_6G149200 PE=4 SV=1	NA	NA	NA	NA
Csp_hap2_LG03_01235.1	Histone H3-like centromeric protein HTR12 OS=Arabidopsis thaliana OX=3702 GN=HTR12 PE=1 SV=3	Histone		nucleosome(GO:0000786)	DNA binding(GO:0003677)	NA	NA	NA	PREDICTED: histone H3-like centromeric protein cnp1 isoform X2 [Pyrus x bretschneideri]	Uncharacterized protein (Fragment) OS=Prunus persica OX=3760 GN=PRUPE_ppa016454mg PE=3 SV=1	KOG1745	Histones H3 and H4	[B]	Chromatin structure and dynamics
Csp_hap2_LG03_01239.1	Retrovirus-related Pol polyprotein from transposon TNT 1-94 OS=Nicotiana tabacum OX=4097 PE=2 SV=1	NA	NA	NA	NA	NA	NA	NA	putative RNA-directed DNA polymerase [Rosa chinensis]	Putative RNA-directed DNA polymerase OS=Rosa chinensis OX=74649 GN=RchiOBHm_Chr4g0390931 PE=4 SV=1	KOG0017	FOG: Transposon-encoded proteins with TYA, reverse transcriptase, integrase domains in various combinations	[R]	General function prediction only
Csp_hap2_LG03_01248.1		NA	NA	NA	NA	NA	NA	NA			NA	NA	NA	NA
Csp_hap2_LG03_01249.1		NA	NA	NA	NA	NA	NA	NA			NA	NA	NA	NA
Csp_hap2_LG03_01250.1	Delta(3,5)-Delta(2,4)-dienoyl-CoA isomerase, peroxisomal OS=Arabidopsis thaliana OX=3702 GN=DCI1 PE=2 SV=1	NA	NA	NA	NA	K12663	Delta3,5-Delta2,4-dienoyl-CoA isomerase	ko04146:Peroxisome	PREDICTED: delta(3,5)-Delta(2,4)-dienoyl-CoA isomerase, peroxisomal [Malus domestica]	Uncharacterized protein OS=Jatropha curcas OX=180498 GN=JCGZ_18016 PE=3 SV=1	KOG1681	Enoyl-CoA isomerase	[I]	Lipid transport and metabolism
Csp_hap2_LG03_01251.1	Nuclear pore complex protein NUP58 OS=Arabidopsis thaliana OX=3702 GN=NUP58 PE=1 SV=1	NA	NA	NA	NA	K14307	nucleoporin p58/p45	ko03013:RNA transport	PREDICTED: nuclear pore complex protein NUP58-like [Malus domestica]	Uncharacterized protein OS=Prunus persica OX=3760 GN=PRUPE_7G142300 PE=4 SV=1	NA	NA	NA	NA
Csp_hap2_LG03_01260.1		NA	NA	NA	NA	NA	NA	NA			NA	NA	NA	NA
Csp_hap2_LG03_01276.1		NA	NA	NA	NA	NA	NA	NA			NA	NA	NA	NA
Csp_hap2_LG03_01283.1		NA	NA	NA	NA	NA	NA	NA			NA	NA	NA	NA
Csp_hap2_LG03_01288.1	Putative transposon Ty5-1 protein YCL074W OS=Saccharomyces cerevisiae (strain ATCC 204508 / S288c) OX=559292 GN=TY5A PE=5 SV=2	NA	NA	NA	NA	NA	NA	NA	PREDICTED: uncharacterized mitochondrial protein AtMg00810-like [Malus domestica]	Retrovirus-related Pol polyprotein from transposon TNT 1-94 (Fragment) OS=Cajanus cajan OX=3821 GN=KK1_010691 PE=4 SV=1	KOG0017	FOG: Transposon-encoded proteins with TYA, reverse transcriptase, integrase domains in various combinations	[R]	General function prediction only
Csp_hap2_LG03_01293.1	8-hydroxyquercetin 8-O-methyltransferase OS=Mentha piperita OX=34256 GN=OMT2 PE=1 SV=1	Dimerisation			protein dimerization activity(GO:0046983)	NA	NA	NA	PREDICTED: trans-resveratrol di-O-methyltransferase-like [Pyrus x bretschneideri]	N-acetylserotonin O-methyltransferase OS=Malus zumi OX=544964 GN=ASMT3 PE=2 SV=1	NA	NA	NA	NA
Csp_hap2_LG03_01296.1	8-hydroxyquercetin 8-O-methyltransferase OS=Mentha piperita OX=34256 GN=OMT2 PE=1 SV=1	Dimerisation			protein dimerization activity(GO:0046983)	NA	NA	NA	PREDICTED: trans-resveratrol di-O-methyltransferase-like [Pyrus x bretschneideri]	N-acetylserotonin O-methyltransferase OS=Malus zumi OX=544964 GN=ASMT3 PE=2 SV=1	NA	NA	NA	NA
Csp_hap2_LG03_01297.1	Probable LRR receptor-like serine/threonine-protein kinase IRK OS=Arabidopsis thaliana OX=3702 GN=IRK PE=1 SV=1	LRRNT_2	NA	NA	NA	NA	NA	NA	PREDICTED: leucine-rich repeat receptor-like protein kinase PXC2 [Pyrus x bretschneideri]	leucine-rich repeat receptor-like protein kinase PXC2 OS=Vigna radiata var. radiata OX=3916 GN=LOC106759363 PE=4 SV=1	NA	NA	NA	NA
Csp_hap2_LG03_01298.1	8-hydroxyquercetin 8-O-methyltransferase OS=Mentha piperita OX=34256 GN=OMT2 PE=1 SV=1	Dimerisation			protein dimerization activity(GO:0046983)	NA	NA	NA	O-methyltransferase 1 [Malus domestica]	N-acetylserotonin O-methyltransferase OS=Malus zumi OX=544964 GN=ASMT3 PE=2 SV=1	NA	NA	NA	NA
Csp_hap2_LG03_01299.1		NA	NA	NA	NA	K13434	pathogenesis-related genes transcriptional activator PTI6	ko04626:Plant-pathogen interaction	AP2 domain class transcription factor [Malus domestica]	AP2 domain class transcription factor OS=Malus domestica OX=3750 GN=AP2D3 PE=2 SV=1	NA	NA	NA	NA
Csp_hap2_LG03_01309.1		NA	NA	NA	NA	NA	NA	NA			NA	NA	NA	NA
Csp_hap2_LG03_01318.1		NA	NA	NA	NA	NA	NA	NA	uncharacterized protein LOC107419642 [Ziziphus jujuba]	Uncharacterized protein (Fragment) OS=Coffea canephora OX=49390 GN=GSCOC_T00006772001 PE=4 SV=1	KOG0017	FOG: Transposon-encoded proteins with TYA, reverse transcriptase, integrase domains in various combinations	[R]	General function prediction only
Csp_hap2_LG03_01319.1		NA	NA	NA	NA	NA	NA	NA			NA	NA	NA	NA
Csp_hap2_LG03_01325.1	Probable NADH dehydrogenase [ubiquinone] 1 alpha subcomplex subunit 5, mitochondrial OS=Arabidopsis thaliana OX=3702 GN=At5g52840 PE=1 SV=1	ETC_C1_NDUFA5	respiratory electron transport chain(GO:0022904)	mitochondrial respiratory chain complex I(GO:0005747)		K03949	NADH dehydrogenase (ubiquinone) 1 alpha subcomplex subunit 5	ko00190:Oxidative phosphorylation	PREDICTED: probable NADH dehydrogenase [ubiquinone] 1 alpha subcomplex subunit 5, mitochondrial [Malus domestica]	probable NADH dehydrogenase [ubiquinone] 1 alpha subcomplex subunit 5, mitochondrial OS=Juglans regia OX=51240 GN=LOC109004496 PE=4 SV=1	KOG3365	NADH:ubiquinone oxidoreductase, NDUFA5/B13 subunit	[C]	Energy production and conversion
Csp_hap2_LG03_01327.1		Ank			protein binding(GO:0005515)	NA	NA	NA	uncharacterized protein LOC100306615 isoform X1 [Glycine max]	Uncharacterized protein OS=Glycine max OX=3847 GN=100306615 PE=4 SV=1	NA	NA	NA	NA
Csp_hap2_LG03_01329.1		NA	NA	NA	NA	NA	NA	NA	PREDICTED: uncharacterized protein LOC103454687 [Malus domestica]	Uncharacterized protein OS=Fagus sylvatica OX=28930 GN=FSB_LOCUS56871 PE=4 SV=1	NA	NA	NA	NA
Csp_hap2_LG03_01330.1		Retrotran_gag_2	NA	NA	NA	NA	NA	NA	PREDICTED: uncharacterized protein LOC103419088 [Malus domestica]	Putative RNA-directed DNA polymerase OS=Rosa chinensis OX=74649 GN=RchiOBHm_Chr2g0129181 PE=4 SV=1	NA	NA	NA	NA
Csp_hap2_LG03_01331.1	Putative AC transposase OS=Zea mays OX=4577 PE=2 SV=2	Dimer_Tnp_hAT			protein dimerization activity(GO:0046983)	NA	NA	NA	PREDICTED: uncharacterized protein LOC103958960 [Pyrus x bretschneideri]	Putative HAT dimerization domain, ribonuclease H-like domain, hAT-like transposase, RNase-H OS=Rosa chinensis OX=74649 GN=RchiOBHm_Chr5g0007101 PE=4 SV=1	KOG1121	Tam3-transposase (Ac family)	[L]	Replication, recombination and repair
Csp_hap2_LG03_01336.1		NA	NA	NA	NA	NA	NA	NA	PREDICTED: histone deacetylase 5-like isoform X2 [Malus domestica]		NA	NA	NA	NA
Csp_hap2_LG03_01337.1		NA	NA	NA	NA	NA	NA	NA	PREDICTED: ribosomal RNA small subunit methyltransferase, mitochondrial-like [Malus domestica]		NA	NA	NA	NA
Csp_hap2_LG03_01342.1		NA	NA	NA	NA	K18723	nucleoporin GLE1	NA:NA	PREDICTED: protein GLE1 [Malus domestica]	Protein GLE1 isoform X2 OS=Prunus yedoensis var. nudiflora OX=2094558 GN=Pyn_23911 PE=4 SV=1	NA	NA	NA	NA
Csp_hap2_LG03_01344.1		Dimer_Tnp_hAT			protein dimerization activity(GO:0046983)	NA	NA	NA	PREDICTED: uncharacterized protein LOC103938605 [Pyrus x bretschneideri]	Uncharacterized protein OS=Prunus persica OX=3760 GN=PRUPE_ppa018871mg PE=4 SV=1	NA	NA	NA	NA
Csp_hap2_LG03_01347.1		NA	NA	NA	NA	NA	NA	NA			NA	NA	NA	NA
Csp_hap2_LG03_01348.1		NA	NA	NA	NA	NA	NA	NA			NA	NA	NA	NA
Csp_hap2_LG03_01355.1		NA	NA	NA	NA	NA	NA	NA			NA	NA	NA	NA
Csp_hap2_LG03_01360.1		NA	NA	NA	NA	NA	NA	NA			NA	NA	NA	NA
Csp_hap2_LG03_01363.1	Cytochrome b5 OS=Brassica oleracea var. botrytis OX=3715 GN=CYB5 PE=1 SV=1	Cyt-b5	NA	NA	NA	NA	NA	NA	PREDICTED: cytochrome b5-like [Pyrus x bretschneideri]	Uncharacterized protein OS=Prunus persica OX=3760 GN=PRUPE_2G194100 PE=3 SV=1	KOG0537	Cytochrome b5	[C]	Energy production and conversion
Csp_hap2_LG03_01364.1	Tubulin alpha-2 chain OS=Oryza sativa subsp. japonica OX=39947 GN=TUBA PE=2 SV=1	Tubulin			GTPase activity(GO:0003924)	K07374	tubulin alpha	ko04145:Phagosome|ko04210:Apoptosis|ko04540:Gap junction	hypothetical protein GOBAR_DD27545 [Gossypium barbadense]	Tubulin alpha chain OS=Gossypium barbadense OX=3634 GN=GOBAR_DD27545 PE=3 SV=1	KOG1376	Alpha tubulin	[Z]	Cytoskeleton
Csp_hap2_LG03_01367.1		NA	NA	NA	NA	NA	NA	NA	PREDICTED: transcription factor bHLH128-like [Malus domestica]		NA	NA	NA	NA
Csp_hap2_LG03_01370.1		NA	NA	NA	NA	NA	NA	NA	PREDICTED: uncharacterized protein LOC103437473 [Malus domestica]		NA	NA	NA	NA
Csp_hap2_LG03_01376.1	Transcription termination factor MTERF4, chloroplastic OS=Arabidopsis thaliana OX=3702 GN=MTERF4 PE=1 SV=1	NA	NA	NA	NA	K15032	mTERF domain-containing protein, mitochondrial	NA:NA	PREDICTED: transcription termination factor MTERF4, chloroplastic [Malus domestica]	Uncharacterized protein OS=Punica granatum OX=22663 GN=CRG98_048359 PE=4 SV=1	KOG1267	Mitochondrial transcription termination factor, mTERF	[R]	General function prediction only
Csp_hap2_LG03_01379.1		NA	NA	NA	NA	NA	NA	NA	PREDICTED: UDP-glycosyltransferase 90A1-like [Pyrus x bretschneideri]	Glycosyltransferase OS=Prunus persica OX=3760 GN=PRUPE_3G282700 PE=3 SV=1	NA	NA	NA	NA
Csp_hap2_LG03_01384.1	Lysine--tRNA ligase, cytoplasmic OS=Arabidopsis thaliana OX=3702 GN=At3g11710 PE=1 SV=1	NA	NA	NA	NA	K04567	lysyl-tRNA synthetase, class II	ko00970:Aminoacyl-tRNA biosynthesis	PREDICTED: lysine--tRNA ligase, cytoplasmic [Malus domestica]	Lysine--tRNA ligase OS=Prunus yedoensis var. nudiflora OX=2094558 GN=Pyn_14826 PE=3 SV=1	KOG1885	Lysyl-tRNA synthetase (class II)	[J]	Translation, ribosomal structure and biogenesis
Csp_hap2_LG03_01386.1		NA	NA	NA	NA	NA	NA	NA			NA	NA	NA	NA
Csp_hap2_LG03_01394.1		NA	NA	NA	NA	NA	NA	NA			NA	NA	NA	NA
Csp_hap2_LG03_01400.1		NA	NA	NA	NA	NA	NA	NA		Uncharacterized protein (Fragment) OS=Photinus pyralis OX=7054 PE=4 SV=1	NA	NA	NA	NA
Csp_hap2_LG03_01401.1		NA	NA	NA	NA	NA	NA	NA	hypothetical protein TorRG33x02_043290 [Trema orientale]	Uncharacterized protein OS=Trema orientalis OX=63057 GN=TorRG33x02_043290 PE=4 SV=1	NA	NA	NA	NA
Csp_hap2_LG03_01408.1	Probable tRNA N6-adenosine threonylcarbamoyltransferase OS=Nematostella vectensis OX=45351 GN=osgep PE=3 SV=1	Peptidase_M22	NA	NA	NA	K01409	N6-L-threonylcarbamoyladenine synthase	NA:NA	putative tRNA N6-adenosine threonylcarbamoyltransferase [Mucuna pruriens]	Putative tRNA N6-adenosine threonylcarbamoyltransferase OS=Mucuna pruriens OX=157652 GN=osgep PE=4 SV=1	KOG2708	Predicted metalloprotease with chaperone activity (RNAse H/HSP70 fold)	[O]	Posttranslational modification, protein turnover, chaperones
Csp_hap2_LG03_01408.1	Probable tRNA N6-adenosine threonylcarbamoyltransferase OS=Nematostella vectensis OX=45351 GN=osgep PE=3 SV=1	DUF604	NA	NA	NA	K01409	N6-L-threonylcarbamoyladenine synthase	NA:NA	putative tRNA N6-adenosine threonylcarbamoyltransferase [Mucuna pruriens]	Putative tRNA N6-adenosine threonylcarbamoyltransferase OS=Mucuna pruriens OX=157652 GN=osgep PE=4 SV=1	KOG2708	Predicted metalloprotease with chaperone activity (RNAse H/HSP70 fold)	[O]	Posttranslational modification, protein turnover, chaperones
Csp_hap2_LG03_01422.1		NA	NA	NA	NA	NA	NA	NA	PREDICTED: putative F-box protein At3g17490 isoform X1 [Malus domestica]	Uncharacterized protein OS=Prunus persica OX=3760 GN=PRUPE_ppa026431mg PE=4 SV=1	NA	NA	NA	NA
Csp_hap2_LG03_01431.1		NA	NA	NA	NA	NA	NA	NA	PREDICTED: uncharacterized protein LOC103933605 [Pyrus x bretschneideri]	Uncharacterized protein OS=Prunus persica OX=3760 GN=PRUPE_2G074400 PE=4 SV=1	NA	NA	NA	NA
Csp_hap2_LG03_01466.1		NA	NA	NA	NA	NA	NA	NA	hypothetical protein [Acetobacter malorum]	Uncharacterized protein OS=Acetobacter malorum OX=178901 GN=AmDm5_1575 PE=4 SV=1	NA	NA	NA	NA
Csp_hap2_LG03_01470.1	Protein DETOXIFICATION 34 OS=Arabidopsis thaliana OX=3702 GN=DTX34 PE=2 SV=1	NA	NA	NA	NA	K06694	26S proteasome non-ATPase regulatory subunit 10	NA:NA	PREDICTED: 26S proteasome non-ATPase regulatory subunit 10-like [Malus domestica]	Protein DETOXIFICATION OS=Prunus persica OX=3760 GN=PRUPE_ppa005140mg PE=3 SV=1	KOG1347	Uncharacterized membrane protein, predicted efflux pump	[R]	General function prediction only
Csp_hap2_LG03_01474.1	Inactive beta-amylase 4, chloroplastic OS=Arabidopsis thaliana OX=3702 GN=BAM4 PE=2 SV=1	Glyco_hydro_14	polysaccharide catabolic process(GO:0000272)		beta-amylase activity(GO:0016161)	NA	NA	NA	hypothetical protein PRUPE_4G243300 [Prunus persica]	Beta-amylase OS=Prunus persica OX=3760 GN=PRUPE_4G243300 PE=3 SV=1	NA	NA	NA	NA
Csp_hap2_LG03_01477.1	ABC transporter A family member 2 OS=Arabidopsis thaliana OX=3702 GN=ABCA2 PE=2 SV=1	NA	NA	NA	NA	NA	NA	NA	PREDICTED: ABC transporter A family member 2-like [Malus domestica]	Uncharacterized protein OS=Prunus persica OX=3760 GN=PRUPE_5G229500 PE=4 SV=1	KOG0059	Lipid exporter ABCA1 and related proteins, ABC superfamily	[R]	General function prediction only
Csp_hap2_LG03_01485.1		NA	NA	NA	NA	K11699	RNA-dependent RNA polymerase	NA:NA	PREDICTED: probable RNA-dependent RNA polymerase 3 [Malus domestica]		NA	NA	NA	NA
Csp_hap2_LG03_01495.1	Glycerate dehydrogenase OS=Cucumis sativus OX=3659 GN=HPR-A PE=2 SV=1	2-Hacid_dh_C	oxidation-reduction process(GO:0055114)		NAD binding(GO:0051287)	K15893	glycerate dehydrogenase	ko00260:Glycine, serine and threonine metabolism|ko00630:Glyoxylate and dicarboxylate metabolism|ko01200:Carbon metabolism	glycerate dehydrogenase [Pyrus x bretschneideri]	Glycerate dehydrogenase-like protein OS=Pyrus x bretschneideri OX=225117 PE=2 SV=1	KOG0069	Glyoxylate/hydroxypyruvate reductase (D-isomer-specific 2-hydroxy acid dehydrogenase superfamily)	[C]	Energy production and conversion
Csp_hap2_LG03_01498.1	Inactive beta-amylase 4, chloroplastic OS=Arabidopsis thaliana OX=3702 GN=BAM4 PE=2 SV=1	NA	NA	NA	NA	K01177	beta-amylase	ko00500:Starch and sucrose metabolism	PREDICTED: inactive beta-amylase 4, chloroplastic-like [Malus domestica]	Beta-amylase OS=Prunus persica OX=3760 GN=PRUPE_4G243300 PE=3 SV=1	NA	NA	NA	NA
Csp_hap2_LG03_01501.1		NA	NA	NA	NA	NA	NA	NA	PREDICTED: uncharacterized protein LOC103431555 [Malus domestica]		NA	NA	NA	NA
Csp_hap2_LG03_01507.1	Receptor kinase-like protein Xa21 OS=Oryza sativa subsp. indica OX=39946 GN=XA21 PE=1 SV=1	Pkinase	protein phosphorylation(GO:0006468)		ATP binding(GO:0005524)| protein kinase activity(GO:0004672)| protein binding(GO:0005515)	K13420	LRR receptor-like serine/threonine-protein kinase FLS2	ko04626:Plant-pathogen interaction	PREDICTED: probable LRR receptor-like serine/threonine-protein kinase At3g47570 [Pyrus x bretschneideri]	Uncharacterized protein (Fragment) OS=Prunus persica OX=3760 GN=PRUPE_ppa016624mg PE=3 SV=1	NA	NA	NA	NA
Csp_hap2_LG03_01507.1	Receptor kinase-like protein Xa21 OS=Oryza sativa subsp. indica OX=39946 GN=XA21 PE=1 SV=1	LRR_1	protein phosphorylation(GO:0006468)		ATP binding(GO:0005524)| protein kinase activity(GO:0004672)| protein binding(GO:0005515)	K13420	LRR receptor-like serine/threonine-protein kinase FLS2	ko04626:Plant-pathogen interaction	PREDICTED: probable LRR receptor-like serine/threonine-protein kinase At3g47570 [Pyrus x bretschneideri]	Uncharacterized protein (Fragment) OS=Prunus persica OX=3760 GN=PRUPE_ppa016624mg PE=3 SV=1	NA	NA	NA	NA
Csp_hap2_LG03_01524.1		NA	NA	NA	NA	K05387	glutamate receptor, ionotropic, plant	NA:NA	PREDICTED: glutamate receptor 2.8-like, partial [Malus domestica]	Uncharacterized protein OS=Morus notabilis OX=981085 GN=L484_005848 PE=4 SV=1	NA	NA	NA	NA
Csp_hap2_LG03_01537.1		NA	NA	NA	NA	NA	NA	NA			NA	NA	NA	NA
Csp_hap2_LG03_01539.1		NA	NA	NA	NA	NA	NA	NA			NA	NA	NA	NA
Csp_hap2_LG03_01545.1		NA	NA	NA	NA	NA	NA	NA			NA	NA	NA	NA
Csp_hap2_LG03_01553.1	Exocyst complex component SEC6 OS=Arabidopsis thaliana OX=3702 GN=SEC6 PE=1 SV=1	NA	NA	NA	NA	NA	NA	NA	exocyst complex component SEC6 [Prunus avium]	Exocyst complex component SEC6 isoform X1 OS=Prunus yedoensis var. nudiflora OX=2094558 GN=Pyn_27618 PE=4 SV=1	KOG2286	Exocyst complex subunit SEC6	[U]	Intracellular trafficking, secretion, and vesicular transport
Csp_hap2_LG03_01558.1	Cytochrome P450 71D9 OS=Glycine max OX=3847 GN=CYP71D9 PE=2 SV=1	p450	oxidation-reduction process(GO:0055114)		heme binding(GO:0020037)| iron ion binding(GO:0005506)| oxidoreductase activity, acting on paired donors, with incorporation or reduction of molecular oxygen(GO:0016705)	NA	NA	NA	PREDICTED: cytochrome P450 71D9-like [Pyrus x bretschneideri]	Cytochrome P450, E-class, group I OS=Parasponia andersonii OX=3476 GN=PanWU01x14_273890 PE=3 SV=1	KOG0156	Cytochrome P450 CYP2 subfamily	[Q]	Secondary metabolites biosynthesis, transport and catabolism
Csp_hap2_LG03_01561.1		NA	NA	NA	NA	NA	NA	NA			NA	NA	NA	NA
Csp_hap2_LG03_01562.1		NA	NA	NA	NA	NA	NA	NA	uncharacterized protein LOC109946596 [Prunus persica]	Uncharacterized protein OS=Fagus sylvatica OX=28930 GN=FSB_LOCUS38545 PE=4 SV=1	NA	NA	NA	NA
Csp_hap2_LG03_01565.1		NA	NA	NA	NA	NA	NA	NA			NA	NA	NA	NA
Csp_hap2_LG03_01580.1	DNA topoisomerase 2 OS=Pisum sativum OX=3888 GN=TOP2 PE=2 SV=1	NA	NA	NA	NA	NA	NA	NA	putative DNA topoisomerase II [Malus domestica]	DNA topoisomerase 2 OS=Malus domestica OX=3750 GN=Md49N23_TopII.010 PE=3 SV=1	KOG0355	DNA topoisomerase type II	[B]	Chromatin structure and dynamics
Csp_hap2_LG03_01601.1	Arabinosyltransferase RRA2 OS=Arabidopsis thaliana OX=3702 GN=RRA2 PE=2 SV=1	NA	NA	NA	NA	NA	NA	NA	PREDICTED: arabinosyltransferase RRA2-like [Malus domestica]	Glycosyltransferase OS=Prunus yedoensis var. nudiflora OX=2094558 GN=Pyn_22224 PE=3 SV=1	NA	NA	NA	NA
Csp_hap2_LG03_01602.1		NA	NA	NA	NA	K13525	transitional endoplasmic reticulum ATPase	ko04141:Protein processing in endoplasmic reticulum	PREDICTED: uncharacterized protein LOC103964821 isoform X1 [Pyrus x bretschneideri]		NA	NA	NA	NA
Csp_hap2_LG03_01603.1		NA	NA	NA	NA	NA	NA	NA	uncharacterized protein LOC110772699 [Prunus avium]	Uncharacterized protein OS=Fagus sylvatica OX=28930 GN=FSB_LOCUS2958 PE=4 SV=1	NA	NA	NA	NA
Csp_hap2_LG03_01604.1	Serine/threonine-protein kinase SAPK9 OS=Oryza sativa subsp. japonica OX=39947 GN=SAPK9 PE=1 SV=1	NA	NA	NA	NA	K14498	serine/threonine-protein kinase SRK2	ko04075:Plant hormone signal transduction	serine/threonine-protein kinase SRK2I [Malus domestica]	SnRK2.3 OS=Malus domestica OX=3750 PE=2 SV=1	KOG0583	Serine/threonine protein kinase	[T]	Signal transduction mechanisms
Csp_hap2_LG03_01637.1		NA	NA	NA	NA	NA	NA	NA			NA	NA	NA	NA
Csp_hap2_LG03_01646.1	U-box domain-containing protein 3 OS=Arabidopsis thaliana OX=3702 GN=PUB3 PE=2 SV=2	NA	NA	NA	NA	NA	NA	NA	PREDICTED: U-box domain-containing protein 3-like isoform X1 [Pyrus x bretschneideri]	RING-type E3 ubiquitin transferase OS=Prunus persica OX=3760 GN=PRUPE_8G222400 PE=4 SV=1	KOG0167	FOG: Armadillo/beta-catenin-like repeats	[S]	Function unknown
Csp_hap2_LG03_01654.1		NA	NA	NA	NA	NA	NA	NA			NA	NA	NA	NA
Csp_hap2_LG03_01676.1		NA	NA	NA	NA	NA	NA	NA			NA	NA	NA	NA
Csp_hap2_LG03_01701.1		NA	NA	NA	NA	NA	NA	NA			NA	NA	NA	NA
Csp_hap2_LG03_01703.1		NA	NA	NA	NA	NA	NA	NA	PREDICTED: uncharacterized protein LOC103951355 isoform X1 [Pyrus x bretschneideri]	Uncharacterized protein OS=Prunus persica OX=3760 GN=PRUPE_4G212800 PE=4 SV=1	NA	NA	NA	NA
Csp_hap2_LG03_01707.1	Mannose-6-phosphate isomerase 1 OS=Arabidopsis thaliana OX=3702 GN=PMI1 PE=1 SV=1	PMI_typeI	carbohydrate metabolic process(GO:0005975)		mannose-6-phosphate isomerase activity(GO:0004476)| zinc ion binding(GO:0008270)	K01809	mannose-6-phosphate isomerase	ko00051:Fructose and mannose metabolism|ko00520:Amino sugar and nucleotide sugar metabolism	PREDICTED: mannose-6-phosphate isomerase 1-like [Pyrus x bretschneideri]	Uncharacterized protein OS=Prunus persica OX=3760 GN=PRUPE_1G313500 PE=3 SV=1	KOG2757	Mannose-6-phosphate isomerase	[G]	Carbohydrate transport and metabolism
Csp_hap2_LG03_01712.1		NA	NA	NA	NA	NA	NA	NA			NA	NA	NA	NA
Csp_hap2_LG03_01714.1	Polyadenylate-binding protein-interacting protein 3 OS=Arabidopsis thaliana OX=3702 GN=CID3 PE=2 SV=1	SM-ATX	regulation of transcription, DNA-templated(GO:0006355)		DNA binding(GO:0003677)	NA	NA	NA	PREDICTED: uncharacterized protein LOC103943805 isoform X1 [Pyrus x bretschneideri]	Uncharacterized protein OS=Prunus persica OX=3760 GN=PRUPE_4G211900 PE=4 SV=1	NA	NA	NA	NA
Csp_hap2_LG03_01714.1	Polyadenylate-binding protein-interacting protein 3 OS=Arabidopsis thaliana OX=3702 GN=CID3 PE=2 SV=1	NAM	regulation of transcription, DNA-templated(GO:0006355)		DNA binding(GO:0003677)	NA	NA	NA	PREDICTED: uncharacterized protein LOC103943805 isoform X1 [Pyrus x bretschneideri]	Uncharacterized protein OS=Prunus persica OX=3760 GN=PRUPE_4G211900 PE=4 SV=1	NA	NA	NA	NA
Csp_hap2_LG03_01728.1		NA	NA	NA	NA	NA	NA	NA			NA	NA	NA	NA
Csp_hap2_LG03_01731.1		PMD	NA	NA	NA	NA	NA	NA	PREDICTED: uncharacterized protein LOC103427826 [Malus domestica]	Uncharacterized protein OS=Prunus persica OX=3760 GN=PRUPE_4G209700 PE=4 SV=1	NA	NA	NA	NA
Csp_hap2_LG03_01740.1	Retrovirus-related Pol polyprotein from transposon RE1 OS=Arabidopsis thaliana OX=3702 GN=RE1 PE=2 SV=1	RVT_2	NA	NA	NA	NA	NA	NA	PREDICTED: uncharacterized protein LOC108169453 [Malus domestica]	Uncharacterized protein OS=Acetobacter malorum OX=178901 GN=AmDm5_1575 PE=4 SV=1	KOG0017	FOG: Transposon-encoded proteins with TYA, reverse transcriptase, integrase domains in various combinations	[R]	General function prediction only
Csp_hap2_LG03_01751.1		NA	NA	NA	NA	NA	NA	NA			NA	NA	NA	NA
Csp_hap2_LG03_01754.1	Putative F-box/LRR-repeat protein At5g02930 OS=Arabidopsis thaliana OX=3702 GN=At5g02930 PE=4 SV=1	FBD	NA	NA	NA	NA	NA	NA	PREDICTED: putative F-box protein At3g29830 [Pyrus x bretschneideri]	Uncharacterized protein OS=Prunus yedoensis var. nudiflora OX=2094558 GN=Pyn_20932 PE=4 SV=1	NA	NA	NA	NA
Csp_hap2_LG03_01755.1		NA	NA	NA	NA	NA	NA	NA	homeobox-leucine zipper protein MERISTEM L1 [Prunus persica]	Uncharacterized protein OS=Prunus persica OX=3760 GN=PRUPE_4G205900 PE=4 SV=1	NA	NA	NA	NA
Csp_hap2_LG03_01819.1		NA	NA	NA	NA	NA	NA	NA			NA	NA	NA	NA
Csp_hap2_LG03_01851.1	Ubiquitin carboxyl-terminal hydrolase 14 OS=Arabidopsis thaliana OX=3702 GN=UBP14 PE=1 SV=1	UCH	protein deubiquitination(GO:0016579)		zinc ion binding(GO:0008270)| thiol-dependent ubiquitinyl hydrolase activity(GO:0036459)	K11836	ubiquitin carboxyl-terminal hydrolase 5/13	NA:NA	PREDICTED: ubiquitin carboxyl-terminal hydrolase 14-like [Malus domestica]	Ubiquitin carboxyl-terminal hydrolase OS=Prunus persica OX=3760 GN=PRUPE_4G192200 PE=3 SV=1	KOG0944	Ubiquitin-specific protease UBP14	[O]	Posttranslational modification, protein turnover, chaperones
Csp_hap2_LG03_01851.1	Ubiquitin carboxyl-terminal hydrolase 14 OS=Arabidopsis thaliana OX=3702 GN=UBP14 PE=1 SV=1	zf-UBP	protein deubiquitination(GO:0016579)		zinc ion binding(GO:0008270)| thiol-dependent ubiquitinyl hydrolase activity(GO:0036459)	K11836	ubiquitin carboxyl-terminal hydrolase 5/13	NA:NA	PREDICTED: ubiquitin carboxyl-terminal hydrolase 14-like [Malus domestica]	Ubiquitin carboxyl-terminal hydrolase OS=Prunus persica OX=3760 GN=PRUPE_4G192200 PE=3 SV=1	KOG0944	Ubiquitin-specific protease UBP14	[O]	Posttranslational modification, protein turnover, chaperones
Csp_hap2_LG03_01851.1	Ubiquitin carboxyl-terminal hydrolase 14 OS=Arabidopsis thaliana OX=3702 GN=UBP14 PE=1 SV=1	DnaJ	protein deubiquitination(GO:0016579)		zinc ion binding(GO:0008270)| thiol-dependent ubiquitinyl hydrolase activity(GO:0036459)	K11836	ubiquitin carboxyl-terminal hydrolase 5/13	NA:NA	PREDICTED: ubiquitin carboxyl-terminal hydrolase 14-like [Malus domestica]	Ubiquitin carboxyl-terminal hydrolase OS=Prunus persica OX=3760 GN=PRUPE_4G192200 PE=3 SV=1	KOG0944	Ubiquitin-specific protease UBP14	[O]	Posttranslational modification, protein turnover, chaperones
Csp_hap2_LG03_01854.1		NA	NA	NA	NA	NA	NA	NA	PREDICTED: uncharacterized protein LOC103405779 [Malus domestica]	Uncharacterized protein OS=Fagus sylvatica OX=28930 GN=FSB_LOCUS3302 PE=4 SV=1	NA	NA	NA	NA
Csp_hap2_LG03_01870.1	Cytochrome c-type biogenesis ccda-like chloroplastic protein 1 OS=Oryza sativa subsp. japonica OX=39947 GN=CCDA1 PE=2 SV=1	DsbD	cytochrome complex assembly(GO:0017004)| oxidation-reduction process(GO:0055114)	membrane(GO:0016020)		NA	NA	NA	PREDICTED: cytochrome c-type biogenesis ccda-like chloroplastic protein isoform X2 [Pyrus x bretschneideri]	Cytochrome c-type biogenesis ccda chloroplastic protein isoform 2 OS=Theobroma cacao OX=3641 GN=TCM_031315 PE=4 SV=1	NA	NA	NA	NA
Csp_hap2_LG03_01890.1		NA	NA	NA	NA	NA	NA	NA	PREDICTED: uncharacterized protein LOC103445169 [Malus domestica]	Reverse transcriptase OS=Corchorus capsularis OX=210143 GN=CCACVL1_08778 PE=4 SV=1	KOG1075	FOG: Reverse transcriptase	[R]	General function prediction only
Csp_hap2_LG03_01912.1		NA	NA	NA	NA	NA	NA	NA	PREDICTED: seipin-1 [Malus domestica]	Seipin-1 OS=Prunus yedoensis var. nudiflora OX=2094558 GN=Pyn_41009 PE=4 SV=1	NA	NA	NA	NA
Csp_hap2_LG03_01919.1		LRR_1			protein binding(GO:0005515)	NA	NA	NA	PREDICTED: receptor-like protein 2 [Malus domestica]	Uncharacterized protein OS=Prunus persica OX=3760 GN=PRUPE_4G162000 PE=4 SV=1	NA	NA	NA	NA
Csp_hap2_LG03_01920.1	Retrovirus-related Pol polyprotein from transposon TNT 1-94 OS=Nicotiana tabacum OX=4097 PE=2 SV=1	RVT_2	NA	NA	NA	NA	NA	NA	hypothetical protein VITISV_022128 [Vitis vinifera]	Uncharacterized protein OS=Vitis vinifera OX=29760 GN=VITISV_022128 PE=4 SV=1	KOG0017	FOG: Transposon-encoded proteins with TYA, reverse transcriptase, integrase domains in various combinations	[R]	General function prediction only
Csp_hap2_LG03_01925.1		NA	NA	NA	NA	NA	NA	NA	PREDICTED: uncharacterized protein HIPM isoform X4 [Malus domestica]	HrpN-interacting protein from Malus OS=Malus domestica OX=3750 GN=HIPM PE=2 SV=1	NA	NA	NA	NA
Csp_hap2_LG03_01926.1	BTB/POZ domain-containing protein At2g13690 OS=Arabidopsis thaliana OX=3702 GN=PRL1-IFG PE=2 SV=2	NA	NA	NA	NA	NA	NA	NA	PREDICTED: BTB/POZ domain-containing protein At3g05675-like [Malus domestica]	Uncharacterized protein OS=Prunus persica OX=3760 GN=PRUPE_8G097400 PE=4 SV=1	NA	NA	NA	NA
Csp_hap2_LG03_01927.1		NA	NA	NA	NA	NA	NA	NA			NA	NA	NA	NA
Csp_hap2_LG03_01934.1	Pentatricopeptide repeat-containing protein At2g29760, chloroplastic OS=Arabidopsis thaliana OX=3702 GN=PCMP-H33 PE=2 SV=1	PPR	NA	NA	NA	NA	NA	NA	PREDICTED: pentatricopeptide repeat-containing protein At2g29760, chloroplastic-like [Malus domestica]	Uncharacterized protein OS=Prunus persica OX=3760 GN=PRUPE_6G058800 PE=4 SV=1	KOG4197	FOG: PPR repeat	[R]	General function prediction only
Csp_hap2_LG03_01943.1	Translation initiation factor IF-1, chloroplastic OS=Glycine max OX=3847 GN=infA PE=2 SV=1	eIF-1a	translational initiation(GO:0006413)		translation initiation factor activity(GO:0003743)| RNA binding(GO:0003723)	K02518	translation initiation factor IF-1	NA:NA	PREDICTED: uncharacterized protein LOC103947620 [Pyrus x bretschneideri]	Uncharacterized protein OS=Prunus persica OX=3760 GN=PRUPE_4G182400 PE=3 SV=1	NA	NA	NA	NA
Csp_hap2_LG03_01949.1		NA	NA	NA	NA	NA	NA	NA			NA	NA	NA	NA
Csp_hap2_LG03_01956.1	Pentatricopeptide repeat-containing protein At1g51965, mitochondrial OS=Arabidopsis thaliana OX=3702 GN=At1g51965 PE=2 SV=1	PPR_2	NA	NA	NA	NA	NA	NA	hypothetical protein M569_07760, partial [Genlisea aurea]	Uncharacterized protein (Fragment) OS=Genlisea aurea OX=192259 GN=M569_07760 PE=4 SV=1	NA	NA	NA	NA
Csp_hap2_LG03_01964.1		DUF4283			nucleic acid binding(GO:0003676)| RNA-DNA hybrid ribonuclease activity(GO:0004523)	NA	NA	NA	PREDICTED: uncharacterized mitochondrial protein AtMg00310-like [Malus domestica]	Uncharacterized protein OS=Prunus persica OX=3760 GN=PRUPE_ppa020120mg PE=4 SV=1	KOG1075	FOG: Reverse transcriptase	[R]	General function prediction only
Csp_hap2_LG03_01964.1		RVT_3			nucleic acid binding(GO:0003676)| RNA-DNA hybrid ribonuclease activity(GO:0004523)	NA	NA	NA	PREDICTED: uncharacterized mitochondrial protein AtMg00310-like [Malus domestica]	Uncharacterized protein OS=Prunus persica OX=3760 GN=PRUPE_ppa020120mg PE=4 SV=1	KOG1075	FOG: Reverse transcriptase	[R]	General function prediction only
Csp_hap2_LG03_01971.1		LRR_1			protein binding(GO:0005515)	NA	NA	NA	PREDICTED: receptor-like protein 2 [Pyrus x bretschneideri]	Uncharacterized protein OS=Prunus persica OX=3760 GN=PRUPE_4G162000 PE=4 SV=1	NA	NA	NA	NA
Csp_hap2_LG03_01971.1		LRR_1			protein binding(GO:0005515)	NA	NA	NA	PREDICTED: receptor-like protein 2 [Pyrus x bretschneideri]	Uncharacterized protein OS=Prunus persica OX=3760 GN=PRUPE_4G162000 PE=4 SV=1	NA	NA	NA	NA
Csp_hap2_LG03_01971.1		LRR_1			protein binding(GO:0005515)	NA	NA	NA	PREDICTED: receptor-like protein 2 [Pyrus x bretschneideri]	Uncharacterized protein OS=Prunus persica OX=3760 GN=PRUPE_4G162000 PE=4 SV=1	NA	NA	NA	NA
Csp_hap2_LG03_01976.1		NA	NA	NA	NA	NA	NA	NA	PREDICTED: BAG family molecular chaperone regulator 7-like [Pyrus x bretschneideri]	Uncharacterized protein OS=Prunus persica OX=3760 GN=PRUPE_2G277700 PE=4 SV=1	NA	NA	NA	NA
Csp_hap2_LG03_01989.1		NA	NA	NA	NA	NA	NA	NA			NA	NA	NA	NA
Csp_hap2_LG03_01991.1	Uncharacterized GPI-anchored protein At1g61900 OS=Arabidopsis thaliana OX=3702 GN=At1g61900 PE=2 SV=1	NA	NA	NA	NA	NA	NA	NA	PREDICTED: uncharacterized GPI-anchored protein At1g61900-like [Pyrus x bretschneideri]	Uncharacterized protein OS=Prunus persica OX=3760 GN=PRUPE_4G179400 PE=4 SV=1	NA	NA	NA	NA
Csp_hap2_LG03_02005.1	PRA1 family protein H OS=Arabidopsis thaliana OX=3702 GN=PRA1H PE=2 SV=1	PRA1	NA	NA	NA	NA	NA	NA	PREDICTED: PRA1 family protein H-like [Pyrus x bretschneideri]	PRA1 family protein OS=Prunus yedoensis var. nudiflora OX=2094558 GN=Pyn_40403 PE=3 SV=1	NA	NA	NA	NA
Csp_hap2_LG03_02011.1	Thioredoxin-like protein HCF164, chloroplastic OS=Oryza sativa subsp. japonica OX=39947 GN=Os03g0767500 PE=2 SV=1	Thioredoxin	cell redox homeostasis(GO:0045454)			NA	NA	NA	PREDICTED: thioredoxin-like protein HCF164, chloroplastic [Malus domestica]	Uncharacterized protein OS=Prunus persica OX=3760 GN=PRUPE_7G145200 PE=4 SV=1	KOG0907	Thioredoxin	[O]	Posttranslational modification, protein turnover, chaperones
Csp_hap2_LG03_02013.1		NA	NA	NA	NA	NA	NA	NA			NA	NA	NA	NA
Csp_hap2_LG03_02014.1		NA	NA	NA	NA	NA	NA	NA	PREDICTED: uncharacterized protein LOC103431555 [Malus domestica]		NA	NA	NA	NA
Csp_hap2_LG03_02016.1		NA	NA	NA	NA	NA	NA	NA	PREDICTED: uncharacterized protein LOC103454213 [Malus domestica]	SPX domain-containing protein 1-like (Fragment) OS=Trifolium pratense OX=57577 GN=L195_g045860 PE=4 SV=1	NA	NA	NA	NA
Csp_hap2_LG03_02018.1	L-type lectin-domain containing receptor kinase IX.1 OS=Arabidopsis thaliana OX=3702 GN=LECRK91 PE=1 SV=1	Pkinase	protein phosphorylation(GO:0006468)		carbohydrate binding(GO:0030246)| ATP binding(GO:0005524)| protein kinase activity(GO:0004672)	NA	NA	NA	PREDICTED: L-type lectin-domain containing receptor kinase IX.1-like [Pyrus x bretschneideri]	L-type lectin-domain containing receptor kinase IX.1-like OS=Prunus yedoensis var. nudiflora OX=2094558 GN=Pyn_10263 PE=4 SV=1	NA	NA	NA	NA
Csp_hap2_LG03_02018.1	L-type lectin-domain containing receptor kinase IX.1 OS=Arabidopsis thaliana OX=3702 GN=LECRK91 PE=1 SV=1	Lectin_legB	protein phosphorylation(GO:0006468)		carbohydrate binding(GO:0030246)| ATP binding(GO:0005524)| protein kinase activity(GO:0004672)	NA	NA	NA	PREDICTED: L-type lectin-domain containing receptor kinase IX.1-like [Pyrus x bretschneideri]	L-type lectin-domain containing receptor kinase IX.1-like OS=Prunus yedoensis var. nudiflora OX=2094558 GN=Pyn_10263 PE=4 SV=1	NA	NA	NA	NA
Csp_hap2_LG03_02019.1	L-type lectin-domain containing receptor kinase IX.2 OS=Arabidopsis thaliana OX=3702 GN=LECRK92 PE=1 SV=1	Pkinase	protein phosphorylation(GO:0006468)		protein kinase activity(GO:0004672)| ATP binding(GO:0005524)	NA	NA	NA	PREDICTED: L-type lectin-domain containing receptor kinase IX.1-like [Malus domestica]	Uncharacterized protein OS=Prunus persica OX=3760 GN=PRUPE_4G174600 PE=4 SV=1	NA	NA	NA	NA
Csp_hap2_LG03_02019.1	L-type lectin-domain containing receptor kinase IX.2 OS=Arabidopsis thaliana OX=3702 GN=LECRK92 PE=1 SV=1	Pkinase	protein phosphorylation(GO:0006468)		protein kinase activity(GO:0004672)| ATP binding(GO:0005524)	NA	NA	NA	PREDICTED: L-type lectin-domain containing receptor kinase IX.1-like [Malus domestica]	Uncharacterized protein OS=Prunus persica OX=3760 GN=PRUPE_4G174600 PE=4 SV=1	NA	NA	NA	NA
Csp_hap2_LG03_02047.1		NA	NA	NA	NA	NA	NA	NA	PREDICTED: uncharacterized protein LOC103337667 [Prunus mume]	Uncharacterized protein OS=Prunus yedoensis var. nudiflora OX=2094558 GN=Pyn_25873 PE=4 SV=1	NA	NA	NA	NA
Csp_hap2_LG03_02048.1		NA	NA	NA	NA	NA	NA	NA	PREDICTED: LOB domain-containing protein 41 [Malus domestica]	Uncharacterized protein OS=Prunus persica OX=3760 GN=PRUPE_3G236200 PE=4 SV=1	NA	NA	NA	NA
Csp_hap2_LG03_02049.1	Probable thimet oligopeptidase OS=Arabidopsis thaliana OX=3702 GN=At1g67690 PE=3 SV=1	DUF1296	proteolysis(GO:0006508)		metalloendopeptidase activity(GO:0004222)	K01392	thimet oligopeptidase	ko04614:Renin-angiotensin system	PREDICTED: probable thimet oligopeptidase isoform X2 [Pyrus x bretschneideri]	Uncharacterized protein OS=Prunus persica OX=3760 GN=PRUPE_1G234500 PE=3 SV=1	KOG2089	Metalloendopeptidase family - saccharolysin & thimet oligopeptidase	[O]	Posttranslational modification, protein turnover, chaperones
Csp_hap2_LG03_02049.1	Probable thimet oligopeptidase OS=Arabidopsis thaliana OX=3702 GN=At1g67690 PE=3 SV=1	Peptidase_M3	proteolysis(GO:0006508)		metalloendopeptidase activity(GO:0004222)	K01392	thimet oligopeptidase	ko04614:Renin-angiotensin system	PREDICTED: probable thimet oligopeptidase isoform X2 [Pyrus x bretschneideri]	Uncharacterized protein OS=Prunus persica OX=3760 GN=PRUPE_1G234500 PE=3 SV=1	KOG2089	Metalloendopeptidase family - saccharolysin & thimet oligopeptidase	[O]	Posttranslational modification, protein turnover, chaperones
Csp_hap2_LG03_02055.1		NA	NA	NA	NA	K01011	thiosulfate/3-mercaptopyruvate sulfurtransferase	ko00270:Cysteine and methionine metabolism|ko00920:Sulfur metabolism|ko04122:Sulfur relay system	PREDICTED: uncharacterized protein LOC103419846 [Malus domestica]	Uncharacterized protein OS=Vitis vinifera OX=29760 GN=VITISV_000400 PE=4 SV=1	NA	NA	NA	NA
Csp_hap2_LG03_02058.1	Periplasmic beta-glucosidase OS=Salmonella typhimurium (strain LT2 / SGSC1412 / ATCC 700720) OX=99287 GN=bglX PE=3 SV=2	Glyco_hydro_3_C	carbohydrate metabolic process(GO:0005975)		hydrolase activity, hydrolyzing O-glycosyl compounds(GO:0004553)	NA	NA	NA	hypothetical protein PRUPE_7G007600 [Prunus persica]	Uncharacterized protein OS=Prunus persica OX=3760 GN=PRUPE_ppa006354mg PE=4 SV=1	NA	NA	NA	NA
Csp_hap2_LG03_02060.1		NA	NA	NA	NA	NA	NA	NA	PREDICTED: uncharacterized protein LOC103448748 [Malus domestica]	Uncharacterized protein OS=Prunus persica OX=3760 GN=PRUPE_4G170700 PE=4 SV=1	NA	NA	NA	NA
Csp_hap2_LG03_02067.1		NA	NA	NA	NA	NA	NA	NA	PREDICTED: uncharacterized protein LOC103932350 isoform X1 [Pyrus x bretschneideri]	Uncharacterized protein OS=Prunus persica OX=3760 GN=PRUPE_4G170000 PE=4 SV=1	NA	NA	NA	NA
Csp_hap2_LG03_02070.1		NA	NA	NA	NA	NA	NA	NA	PREDICTED: uncharacterized protein LOC103427225 [Malus domestica]		NA	NA	NA	NA
Csp_hap2_LG03_02073.1	Multiple organellar RNA editing factor 8, chloroplastic/mitochondrial OS=Arabidopsis thaliana OX=3702 GN=MORF8 PE=1 SV=1	NA	NA	NA	NA	NA	NA	NA	PREDICTED: multiple organellar RNA editing factor 8, chloroplastic/mitochondrial-like [Pyrus x bretschneideri]	Uncharacterized protein OS=Prunus persica OX=3760 GN=PRUPE_4G168200 PE=4 SV=1	NA	NA	NA	NA
Csp_hap2_LG03_02083.1		Transposase_24	NA	NA	NA	NA	NA	NA	PREDICTED: uncharacterized protein LOC108865627 [Pyrus x bretschneideri]	Putative transposase, Ptta/En/Spm, plant OS=Rosa chinensis OX=74649 GN=RchiOBHm_Chr2g0136581 PE=4 SV=1	NA	NA	NA	NA
Csp_hap2_LG03_02106.1		FBD	NA	NA	NA	NA	NA	NA	PREDICTED: F-box/FBD/LRR-repeat protein At1g16930-like [Malus domestica]	Uncharacterized protein OS=Prunus persica OX=3760 GN=PRUPE_4G158900 PE=4 SV=1	NA	NA	NA	NA
Csp_hap2_LG03_02124.1		NA	NA	NA	NA	NA	NA	NA			NA	NA	NA	NA
Csp_hap2_LG03_02130.1	Probable LRR receptor-like serine/threonine-protein kinase At1g53440 OS=Arabidopsis thaliana OX=3702 GN=At1g53440 PE=2 SV=2	NA	NA	NA	NA	NA	NA	NA	PREDICTED: probable LRR receptor-like serine/threonine-protein kinase At1g53440 [Malus domestica]	Uncharacterized protein OS=Prunus persica OX=3760 GN=PRUPE_4G158000 PE=4 SV=1	NA	NA	NA	NA
Csp_hap2_LG03_02131.1		NA	NA	NA	NA	NA	NA	NA			NA	NA	NA	NA
Csp_hap2_LG03_02133.1	DNA-directed RNA polymerase V subunit 1 OS=Arabidopsis thaliana OX=3702 GN=NRPE1 PE=1 SV=1	DUF4413	trehalose biosynthetic process(GO:0005992)		catalytic activity(GO:0003824)| DNA binding(GO:0003677)| protein dimerization activity(GO:0046983)	NA	NA	NA	PREDICTED: zinc finger BED domain-containing protein RICESLEEPER 1-like [Malus domestica]	Uncharacterized protein OS=Prunus persica OX=3760 GN=PRUPE_4G156200 PE=4 SV=1	KOG1121	Tam3-transposase (Ac family)	[L]	Replication, recombination and repair
Csp_hap2_LG03_02133.1	DNA-directed RNA polymerase V subunit 1 OS=Arabidopsis thaliana OX=3702 GN=NRPE1 PE=1 SV=1	Glyco_transf_20	trehalose biosynthetic process(GO:0005992)		catalytic activity(GO:0003824)| DNA binding(GO:0003677)| protein dimerization activity(GO:0046983)	NA	NA	NA	PREDICTED: zinc finger BED domain-containing protein RICESLEEPER 1-like [Malus domestica]	Uncharacterized protein OS=Prunus persica OX=3760 GN=PRUPE_4G156200 PE=4 SV=1	KOG1121	Tam3-transposase (Ac family)	[L]	Replication, recombination and repair
Csp_hap2_LG03_02133.1	DNA-directed RNA polymerase V subunit 1 OS=Arabidopsis thaliana OX=3702 GN=NRPE1 PE=1 SV=1	Dimer_Tnp_hAT	trehalose biosynthetic process(GO:0005992)		catalytic activity(GO:0003824)| DNA binding(GO:0003677)| protein dimerization activity(GO:0046983)	NA	NA	NA	PREDICTED: zinc finger BED domain-containing protein RICESLEEPER 1-like [Malus domestica]	Uncharacterized protein OS=Prunus persica OX=3760 GN=PRUPE_4G156200 PE=4 SV=1	KOG1121	Tam3-transposase (Ac family)	[L]	Replication, recombination and repair
Csp_hap2_LG03_02171.1		NA	NA	NA	NA	NA	NA	NA	PREDICTED: uncharacterized protein LOC103442057 [Malus domestica]	Putative transcription factor interactor and regulator CCHC(Zn) family OS=Rosa chinensis OX=74649 GN=RchiOBHm_Chr5g0007931 PE=4 SV=1	NA	NA	NA	NA
Csp_hap2_LG03_02195.1		NA	NA	NA	NA	NA	NA	NA	hypothetical protein PanWU01x14_195190 [Parasponia andersonii]	Uncharacterized protein OS=Trema orientalis OX=63057 GN=TorRG33x02_091690 PE=4 SV=1	NA	NA	NA	NA
Csp_hap2_LG03_02196.1		NA	NA	NA	NA	NA	NA	NA			NA	NA	NA	NA
Csp_hap2_LG03_02197.1		PGG	NA	NA	NA	NA	NA	NA	PREDICTED: uncharacterized protein LOC103334252 [Prunus mume]	Uncharacterized protein OS=Prunus persica OX=3760 GN=PRUPE_ppa015632mg PE=4 SV=1	NA	NA	NA	NA
Csp_hap2_LG03_02206.1		NA	NA	NA	NA	NA	NA	NA	PREDICTED: uncharacterized protein LOC108169721 [Malus domestica]	Uncharacterized protein OS=Prunus persica OX=3760 GN=PRUPE_ppa019439mg PE=4 SV=1	NA	NA	NA	NA
Csp_hap2_LG03_02207.1	Sulfate transporter 3.1 OS=Arabidopsis thaliana OX=3702 GN=SULTR3;1 PE=2 SV=1	Sulfate_transp	sulfate transport(GO:0008272)	integral component of membrane(GO:0016021)	sulfate transmembrane transporter activity(GO:0015116)	K17471	sulfate transporter 3	NA:NA	PREDICTED: LOW QUALITY PROTEIN: sulfate transporter 3.1 [Malus domestica]	Sulfate transporter 3.1 OS=Prunus yedoensis var. nudiflora OX=2094558 GN=Pyn_08931 PE=3 SV=1	KOG0236	Sulfate/bicarbonate/oxalate exchanger SAT-1 and related transporters (SLC26 family)	[P]	Inorganic ion transport and metabolism
Csp_hap2_LG03_02231.1		NA	NA	NA	NA	NA	NA	NA	PREDICTED: uncharacterized protein LOC103419122 [Malus domestica]	Uncharacterized protein OS=Rosa chinensis OX=74649 GN=RchiOBHm_Chr6g0290671 PE=4 SV=1	NA	NA	NA	NA
Csp_hap2_LG03_02263.1		Retrotran_gag_2	NA	NA	NA	NA	NA	NA	PREDICTED: uncharacterized protein LOC103442056 [Malus domestica]	Uncharacterized protein OS=Acetobacter malorum OX=178901 GN=AmDm5_1575 PE=4 SV=1	NA	NA	NA	NA
Csp_hap2_LG03_02337.1	Protease Do-like 2, chloroplastic OS=Arabidopsis thaliana OX=3702 GN=DEGP2 PE=1 SV=2	NA	NA	NA	NA	NA	NA	NA	PREDICTED: protease Do-like 2, chloroplastic [Malus domestica]	Protease Do-like 2 chloroplastic OS=Prunus yedoensis var. nudiflora OX=2094558 GN=Pyn_31780 PE=4 SV=1	KOG1320	Serine protease	[O]	Posttranslational modification, protein turnover, chaperones
Csp_hap2_LG03_02348.1		NA	NA	NA	NA	NA	NA	NA	PREDICTED: uncharacterized protein LOC108865627 [Pyrus x bretschneideri]		NA	NA	NA	NA
Csp_hap2_LG03_02363.1	Putative disease resistance protein RGA1 OS=Solanum bulbocastanum OX=147425 GN=RGA1 PE=2 SV=2	NB-ARC			ADP binding(GO:0043531)	NA	NA	NA	PREDICTED: disease resistance protein RGA2-like [Malus domestica]	Putative CC-NBS-LRR resistance protein OS=Malus domestica OX=3750 GN=Md49N23_SdRGH1.070 PE=3 SV=1	KOG2624	Triglyceride lipase-cholesterol esterase	[I]	Lipid transport and metabolism
Csp_hap2_LG03_02422.1	Magnesium/proton exchanger OS=Arabidopsis halleri subsp. halleri OX=81971 GN=MHX PE=1 SV=1	Ribosomal_L22e	transmembrane transport(GO:0055085)| translation(GO:0006412)	intracellular(GO:0005622)| integral component of membrane(GO:0016021)| ribosome(GO:0005840)	structural constituent of ribosome(GO:0003735)	K03452	magnesium/proton exchanger	NA:NA	PREDICTED: magnesium/proton exchanger [Pyrus x bretschneideri]	Uncharacterized protein OS=Prunus persica OX=3760 GN=PRUPE_8G261900 PE=3 SV=1	KOG1306	Ca2+/Na+ exchanger NCX1 and related proteins	[T]	Signal transduction mechanisms
Csp_hap2_LG03_02422.1	Magnesium/proton exchanger OS=Arabidopsis halleri subsp. halleri OX=81971 GN=MHX PE=1 SV=1	Na_Ca_ex	transmembrane transport(GO:0055085)| translation(GO:0006412)	intracellular(GO:0005622)| integral component of membrane(GO:0016021)| ribosome(GO:0005840)	structural constituent of ribosome(GO:0003735)	K03452	magnesium/proton exchanger	NA:NA	PREDICTED: magnesium/proton exchanger [Pyrus x bretschneideri]	Uncharacterized protein OS=Prunus persica OX=3760 GN=PRUPE_8G261900 PE=3 SV=1	KOG1306	Ca2+/Na+ exchanger NCX1 and related proteins	[T]	Signal transduction mechanisms
Csp_hap2_LG03_02422.1	Magnesium/proton exchanger OS=Arabidopsis halleri subsp. halleri OX=81971 GN=MHX PE=1 SV=1	Na_Ca_ex	transmembrane transport(GO:0055085)| translation(GO:0006412)	intracellular(GO:0005622)| integral component of membrane(GO:0016021)| ribosome(GO:0005840)	structural constituent of ribosome(GO:0003735)	K03452	magnesium/proton exchanger	NA:NA	PREDICTED: magnesium/proton exchanger [Pyrus x bretschneideri]	Uncharacterized protein OS=Prunus persica OX=3760 GN=PRUPE_8G261900 PE=3 SV=1	KOG1306	Ca2+/Na+ exchanger NCX1 and related proteins	[T]	Signal transduction mechanisms
Csp_hap2_LG03_02428.1	Poly [ADP-ribose] polymerase 2 OS=Zea mays OX=4577 GN=PARP2 PE=2 SV=1	PARP_reg	protein ADP-ribosylation(GO:0006471)		NAD+ ADP-ribosyltransferase activity(GO:0003950)| nucleic acid binding(GO:0003676)	K10798	poly [ADP-ribose] polymerase	ko03410:Base excision repair|ko04210:Apoptosis|ko04212:Longevity regulating pathway - worm|ko04214:Apoptosis - fly	hypothetical protein CCACVL1_22223 [Corchorus capsularis]	Poly [ADP-ribose] polymerase OS=Corchorus capsularis OX=210143 GN=CCACVL1_22223 PE=4 SV=1	KOG1037	NAD+ ADP-ribosyltransferase Parp, required for poly-ADP ribosylation of nuclear proteins	[O]	Posttranslational modification, protein turnover, chaperones
Csp_hap2_LG03_02428.1	Poly [ADP-ribose] polymerase 2 OS=Zea mays OX=4577 GN=PARP2 PE=2 SV=1	WGR	protein ADP-ribosylation(GO:0006471)		NAD+ ADP-ribosyltransferase activity(GO:0003950)| nucleic acid binding(GO:0003676)	K10798	poly [ADP-ribose] polymerase	ko03410:Base excision repair|ko04210:Apoptosis|ko04212:Longevity regulating pathway - worm|ko04214:Apoptosis - fly	hypothetical protein CCACVL1_22223 [Corchorus capsularis]	Poly [ADP-ribose] polymerase OS=Corchorus capsularis OX=210143 GN=CCACVL1_22223 PE=4 SV=1	KOG1037	NAD+ ADP-ribosyltransferase Parp, required for poly-ADP ribosylation of nuclear proteins	[O]	Posttranslational modification, protein turnover, chaperones
Csp_hap2_LG03_02428.1	Poly [ADP-ribose] polymerase 2 OS=Zea mays OX=4577 GN=PARP2 PE=2 SV=1	SAP	protein ADP-ribosylation(GO:0006471)		NAD+ ADP-ribosyltransferase activity(GO:0003950)| nucleic acid binding(GO:0003676)	K10798	poly [ADP-ribose] polymerase	ko03410:Base excision repair|ko04210:Apoptosis|ko04212:Longevity regulating pathway - worm|ko04214:Apoptosis - fly	hypothetical protein CCACVL1_22223 [Corchorus capsularis]	Poly [ADP-ribose] polymerase OS=Corchorus capsularis OX=210143 GN=CCACVL1_22223 PE=4 SV=1	KOG1037	NAD+ ADP-ribosyltransferase Parp, required for poly-ADP ribosylation of nuclear proteins	[O]	Posttranslational modification, protein turnover, chaperones
Csp_hap2_LG03_02428.1	Poly [ADP-ribose] polymerase 2 OS=Zea mays OX=4577 GN=PARP2 PE=2 SV=1	RRM_1	protein ADP-ribosylation(GO:0006471)		NAD+ ADP-ribosyltransferase activity(GO:0003950)| nucleic acid binding(GO:0003676)	K10798	poly [ADP-ribose] polymerase	ko03410:Base excision repair|ko04210:Apoptosis|ko04212:Longevity regulating pathway - worm|ko04214:Apoptosis - fly	hypothetical protein CCACVL1_22223 [Corchorus capsularis]	Poly [ADP-ribose] polymerase OS=Corchorus capsularis OX=210143 GN=CCACVL1_22223 PE=4 SV=1	KOG1037	NAD+ ADP-ribosyltransferase Parp, required for poly-ADP ribosylation of nuclear proteins	[O]	Posttranslational modification, protein turnover, chaperones
Csp_hap2_LG03_02428.1	Poly [ADP-ribose] polymerase 2 OS=Zea mays OX=4577 GN=PARP2 PE=2 SV=1	PARP	protein ADP-ribosylation(GO:0006471)		NAD+ ADP-ribosyltransferase activity(GO:0003950)| nucleic acid binding(GO:0003676)	K10798	poly [ADP-ribose] polymerase	ko03410:Base excision repair|ko04210:Apoptosis|ko04212:Longevity regulating pathway - worm|ko04214:Apoptosis - fly	hypothetical protein CCACVL1_22223 [Corchorus capsularis]	Poly [ADP-ribose] polymerase OS=Corchorus capsularis OX=210143 GN=CCACVL1_22223 PE=4 SV=1	KOG1037	NAD+ ADP-ribosyltransferase Parp, required for poly-ADP ribosylation of nuclear proteins	[O]	Posttranslational modification, protein turnover, chaperones
Csp_hap2_LG03_02428.1	Poly [ADP-ribose] polymerase 2 OS=Zea mays OX=4577 GN=PARP2 PE=2 SV=1	PARP_reg	protein ADP-ribosylation(GO:0006471)		NAD+ ADP-ribosyltransferase activity(GO:0003950)| nucleic acid binding(GO:0003676)	K10798	poly [ADP-ribose] polymerase	ko03410:Base excision repair|ko04210:Apoptosis|ko04212:Longevity regulating pathway - worm|ko04214:Apoptosis - fly	hypothetical protein CCACVL1_22223 [Corchorus capsularis]	Poly [ADP-ribose] polymerase OS=Corchorus capsularis OX=210143 GN=CCACVL1_22223 PE=4 SV=1	KOG1037	NAD+ ADP-ribosyltransferase Parp, required for poly-ADP ribosylation of nuclear proteins	[O]	Posttranslational modification, protein turnover, chaperones
Csp_hap2_LG03_02428.1	Poly [ADP-ribose] polymerase 2 OS=Zea mays OX=4577 GN=PARP2 PE=2 SV=1	SAP	protein ADP-ribosylation(GO:0006471)		NAD+ ADP-ribosyltransferase activity(GO:0003950)| nucleic acid binding(GO:0003676)	K10798	poly [ADP-ribose] polymerase	ko03410:Base excision repair|ko04210:Apoptosis|ko04212:Longevity regulating pathway - worm|ko04214:Apoptosis - fly	hypothetical protein CCACVL1_22223 [Corchorus capsularis]	Poly [ADP-ribose] polymerase OS=Corchorus capsularis OX=210143 GN=CCACVL1_22223 PE=4 SV=1	KOG1037	NAD+ ADP-ribosyltransferase Parp, required for poly-ADP ribosylation of nuclear proteins	[O]	Posttranslational modification, protein turnover, chaperones
Csp_hap2_LG03_02428.1	Poly [ADP-ribose] polymerase 2 OS=Zea mays OX=4577 GN=PARP2 PE=2 SV=1	PARP	protein ADP-ribosylation(GO:0006471)		NAD+ ADP-ribosyltransferase activity(GO:0003950)| nucleic acid binding(GO:0003676)	K10798	poly [ADP-ribose] polymerase	ko03410:Base excision repair|ko04210:Apoptosis|ko04212:Longevity regulating pathway - worm|ko04214:Apoptosis - fly	hypothetical protein CCACVL1_22223 [Corchorus capsularis]	Poly [ADP-ribose] polymerase OS=Corchorus capsularis OX=210143 GN=CCACVL1_22223 PE=4 SV=1	KOG1037	NAD+ ADP-ribosyltransferase Parp, required for poly-ADP ribosylation of nuclear proteins	[O]	Posttranslational modification, protein turnover, chaperones
Csp_hap2_LG03_02428.1	Poly [ADP-ribose] polymerase 2 OS=Zea mays OX=4577 GN=PARP2 PE=2 SV=1	WGR	protein ADP-ribosylation(GO:0006471)		NAD+ ADP-ribosyltransferase activity(GO:0003950)| nucleic acid binding(GO:0003676)	K10798	poly [ADP-ribose] polymerase	ko03410:Base excision repair|ko04210:Apoptosis|ko04212:Longevity regulating pathway - worm|ko04214:Apoptosis - fly	hypothetical protein CCACVL1_22223 [Corchorus capsularis]	Poly [ADP-ribose] polymerase OS=Corchorus capsularis OX=210143 GN=CCACVL1_22223 PE=4 SV=1	KOG1037	NAD+ ADP-ribosyltransferase Parp, required for poly-ADP ribosylation of nuclear proteins	[O]	Posttranslational modification, protein turnover, chaperones
Csp_hap2_LG03_02428.1	Poly [ADP-ribose] polymerase 2 OS=Zea mays OX=4577 GN=PARP2 PE=2 SV=1	RRM_1	protein ADP-ribosylation(GO:0006471)		NAD+ ADP-ribosyltransferase activity(GO:0003950)| nucleic acid binding(GO:0003676)	K10798	poly [ADP-ribose] polymerase	ko03410:Base excision repair|ko04210:Apoptosis|ko04212:Longevity regulating pathway - worm|ko04214:Apoptosis - fly	hypothetical protein CCACVL1_22223 [Corchorus capsularis]	Poly [ADP-ribose] polymerase OS=Corchorus capsularis OX=210143 GN=CCACVL1_22223 PE=4 SV=1	KOG1037	NAD+ ADP-ribosyltransferase Parp, required for poly-ADP ribosylation of nuclear proteins	[O]	Posttranslational modification, protein turnover, chaperones
Csp_hap2_LG03_02433.1		SWIM			zinc ion binding(GO:0008270)	NA	NA	NA	PREDICTED: uncharacterized protein LOC103938609 [Pyrus x bretschneideri]	Putative Zinc finger, SWIM-type, MULE transposase domain-containing protein OS=Rosa chinensis OX=74649 GN=RchiOBHm_Chr5g0012141 PE=4 SV=1	NA	NA	NA	NA
Csp_hap2_LG03_02441.1	Uncharacterized mitochondrial protein AtMg00810 OS=Arabidopsis thaliana OX=3702 GN=AtMg00810 PE=4 SV=1	Retrotran_gag_2	NA	NA	NA	NA	NA	NA	PREDICTED: uncharacterized protein LOC103429614 [Malus domestica]	Putative RNA-directed DNA polymerase OS=Rosa chinensis OX=74649 GN=RchiOBHm_Chr2g0129181 PE=4 SV=1	KOG0017	FOG: Transposon-encoded proteins with TYA, reverse transcriptase, integrase domains in various combinations	[R]	General function prediction only
Csp_hap2_LG03_02467.1	Protein trichome birefringence-like 6 OS=Arabidopsis thaliana OX=3702 GN=TBL6 PE=2 SV=1	PMR5N	NA	NA	NA	NA	NA	NA	PREDICTED: protein trichome birefringence-like [Pyrus x bretschneideri]	Uncharacterized protein OS=Prunus persica OX=3760 GN=PRUPE_8G266300 PE=4 SV=1	NA	NA	NA	NA
Csp_hap2_LG03_02467.1	Protein trichome birefringence-like 6 OS=Arabidopsis thaliana OX=3702 GN=TBL6 PE=2 SV=1	PC-Esterase	NA	NA	NA	NA	NA	NA	PREDICTED: protein trichome birefringence-like [Pyrus x bretschneideri]	Uncharacterized protein OS=Prunus persica OX=3760 GN=PRUPE_8G266300 PE=4 SV=1	NA	NA	NA	NA
Csp_hap2_LG03_02476.1		NA	NA	NA	NA	NA	NA	NA			NA	NA	NA	NA
Csp_hap2_LG03_02498.1		NA	NA	NA	NA	K01011	thiosulfate/3-mercaptopyruvate sulfurtransferase	ko00270:Cysteine and methionine metabolism|ko00920:Sulfur metabolism|ko04122:Sulfur relay system	PREDICTED: uncharacterized protein LOC103419846 [Malus domestica]	Uncharacterized protein OS=Vitis vinifera OX=29760 GN=VITISV_032468 PE=4 SV=1	NA	NA	NA	NA
Csp_hap2_LG03_02518.1		NA	NA	NA	NA	NA	NA	NA	PREDICTED: uncharacterized protein LOC103941171 [Pyrus x bretschneideri]	Uncharacterized protein OS=Prunus persica OX=3760 GN=PRUPE_8G267200 PE=4 SV=1	NA	NA	NA	NA
Csp_hap2_LG04_00002.1		RVT_3			nucleic acid binding(GO:0003676)| RNA-DNA hybrid ribonuclease activity(GO:0004523)	NA	NA	NA	putative RNA-directed DNA polymerase [Rosa chinensis]	Putative RNA-directed DNA polymerase OS=Rosa chinensis OX=74649 GN=RchiOBHm_Chr7g0236061 PE=4 SV=1	KOG1075	FOG: Reverse transcriptase	[R]	General function prediction only
Csp_hap2_LG04_00012.1		NA	NA	NA	NA	NA	NA	NA			NA	NA	NA	NA
Csp_hap2_LG04_00019.1		NA	NA	NA	NA	NA	NA	NA			NA	NA	NA	NA
Csp_hap2_LG04_00043.1	Cyclic nucleotide-gated ion channel 1 OS=Arabidopsis thaliana OX=3702 GN=CNGC1 PE=1 SV=1	NA	NA	NA	NA	K05391	cyclic nucleotide gated channel, plant	ko04626:Plant-pathogen interaction	PREDICTED: cyclic nucleotide-gated ion channel 1-like isoform X2 [Malus domestica]	Putative cGMP-dependent kinase OS=Rosa chinensis OX=74649 GN=RchiOBHm_Chr1g0381821 PE=4 SV=1	KOG0498	K+-channel ERG and related proteins, contain PAS/PAC sensor domain	[T]	Signal transduction mechanisms
Csp_hap2_LG04_00048.1	Protein trichome birefringence-like 10 OS=Arabidopsis thaliana OX=3702 GN=TBL10 PE=2 SV=1	HTH_40	NA	NA	NA	NA	NA	NA	PREDICTED: protein trichome birefringence-like 10 [Malus domestica]	Uncharacterized protein OS=Prunus persica OX=3760 GN=PRUPE_1G153100 PE=4 SV=1	NA	NA	NA	NA
Csp_hap2_LG04_00048.1	Protein trichome birefringence-like 10 OS=Arabidopsis thaliana OX=3702 GN=TBL10 PE=2 SV=1	PPR_3	NA	NA	NA	NA	NA	NA	PREDICTED: protein trichome birefringence-like 10 [Malus domestica]	Uncharacterized protein OS=Prunus persica OX=3760 GN=PRUPE_1G153100 PE=4 SV=1	NA	NA	NA	NA
Csp_hap2_LG04_00048.1	Protein trichome birefringence-like 10 OS=Arabidopsis thaliana OX=3702 GN=TBL10 PE=2 SV=1	PMR5N	NA	NA	NA	NA	NA	NA	PREDICTED: protein trichome birefringence-like 10 [Malus domestica]	Uncharacterized protein OS=Prunus persica OX=3760 GN=PRUPE_1G153100 PE=4 SV=1	NA	NA	NA	NA
Csp_hap2_LG04_00068.1	Ubiquitin-conjugating enzyme E2-17 kDa OS=Drosophila melanogaster OX=7227 GN=eff PE=2 SV=1	UQ_con	NA	NA	NA	NA	NA	NA	PREDICTED: ubiquitin-conjugating enzyme E2 4-like isoform X1 [Pyrus x bretschneideri]	Uncharacterized protein OS=Prunus persica OX=3760 GN=PRUPE_1G008300 PE=4 SV=1	KOG0417	Ubiquitin-protein ligase	[O]	Posttranslational modification, protein turnover, chaperones
Csp_hap2_LG04_00091.1		PPR	NA	NA	NA	NA	NA	NA	hypothetical protein PRUPE_7G236400, partial [Prunus persica]	Uncharacterized protein OS=Prunus persica OX=3760 GN=PRUPE_ppa015065mg PE=4 SV=1	NA	NA	NA	NA
Csp_hap2_LG04_00091.1		PPR	NA	NA	NA	NA	NA	NA	hypothetical protein PRUPE_7G236400, partial [Prunus persica]	Uncharacterized protein OS=Prunus persica OX=3760 GN=PRUPE_ppa015065mg PE=4 SV=1	NA	NA	NA	NA
Csp_hap2_LG04_00097.1	O-fucosyltransferase 1 OS=Arabidopsis thaliana OX=3702 GN=OFUT1 PE=2 SV=1	O-FucT	NA	NA	NA	NA	NA	NA	PREDICTED: uncharacterized protein At1g04910 [Pyrus x bretschneideri]	Uncharacterized protein OS=Prunus persica OX=3760 GN=PRUPE_1G158500 PE=4 SV=1	NA	NA	NA	NA
Csp_hap2_LG04_00102.1	Methionine--tRNA ligase, cytoplasmic OS=Arabidopsis thaliana OX=3702 GN=At4g13780 PE=2 SV=1	tRNA_bind			tRNA binding(GO:0000049)	K01874	methionyl-tRNA synthetase	ko00450:Selenocompound metabolism|ko00970:Aminoacyl-tRNA biosynthesis	PREDICTED: probable methionine--tRNA ligase isoform X1 [Malus domestica]	Uncharacterized protein OS=Prunus persica OX=3760 GN=PRUPE_2G130800 PE=3 SV=1	KOG2241	tRNA-binding protein	[J]	Translation, ribosomal structure and biogenesis
Csp_hap2_LG04_00115.1	TORTIFOLIA1-like protein 3 OS=Arabidopsis thaliana OX=3702 GN=TOR1L3 PE=2 SV=1	NA	NA	NA	NA	NA	NA	NA	PREDICTED: microtubule-associated protein TORTIFOLIA1 [Malus domestica]	Microtubule-associated protein TORTIFOLIA1 OS=Prunus yedoensis var. nudiflora OX=2094558 GN=Pyn_31083 PE=4 SV=1	NA	NA	NA	NA
Csp_hap2_LG04_00127.1	Cellulose synthase A catalytic subunit 7 [UDP-forming] OS=Arabidopsis thaliana OX=3702 GN=CESA7 PE=1 SV=1	NA	NA	NA	NA	NA	NA	NA	PREDICTED: glutamic acid-rich protein-like [Malus domestica]	Uncharacterized protein OS=Prunus persica OX=3760 GN=PRUPE_1G164200 PE=4 SV=1	KOG1993	Nuclear transport receptor KAP120 (importin beta superfamily)	[U]	Intracellular trafficking, secretion, and vesicular transport
Csp_hap2_LG04_00143.1		NA	NA	NA	NA	NA	NA	NA	PREDICTED: uncharacterized protein LOC108867254 [Pyrus x bretschneideri]		NA	NA	NA	NA
Csp_hap2_LG04_00187.1	TMV resistance protein N OS=Nicotiana glutinosa OX=35889 GN=N PE=1 SV=1	LRR_5	signal transduction(GO:0007165)		ADP binding(GO:0043531)| protein binding(GO:0005515)	NA	NA	NA	PREDICTED: protein SUPPRESSOR OF npr1-1, CONSTITUTIVE 1-like [Pyrus x bretschneideri]	Putative transcription factor WRKY family OS=Rosa chinensis OX=74649 GN=RchiOBHm_Chr1g0372491 PE=4 SV=1	NA	NA	NA	NA
Csp_hap2_LG04_00187.1	TMV resistance protein N OS=Nicotiana glutinosa OX=35889 GN=N PE=1 SV=1	LRR_3	signal transduction(GO:0007165)		ADP binding(GO:0043531)| protein binding(GO:0005515)	NA	NA	NA	PREDICTED: protein SUPPRESSOR OF npr1-1, CONSTITUTIVE 1-like [Pyrus x bretschneideri]	Putative transcription factor WRKY family OS=Rosa chinensis OX=74649 GN=RchiOBHm_Chr1g0372491 PE=4 SV=1	NA	NA	NA	NA
Csp_hap2_LG04_00187.1	TMV resistance protein N OS=Nicotiana glutinosa OX=35889 GN=N PE=1 SV=1	TIR	signal transduction(GO:0007165)		ADP binding(GO:0043531)| protein binding(GO:0005515)	NA	NA	NA	PREDICTED: protein SUPPRESSOR OF npr1-1, CONSTITUTIVE 1-like [Pyrus x bretschneideri]	Putative transcription factor WRKY family OS=Rosa chinensis OX=74649 GN=RchiOBHm_Chr1g0372491 PE=4 SV=1	NA	NA	NA	NA
Csp_hap2_LG04_00187.1	TMV resistance protein N OS=Nicotiana glutinosa OX=35889 GN=N PE=1 SV=1	LRR_5	signal transduction(GO:0007165)		ADP binding(GO:0043531)| protein binding(GO:0005515)	NA	NA	NA	PREDICTED: protein SUPPRESSOR OF npr1-1, CONSTITUTIVE 1-like [Pyrus x bretschneideri]	Putative transcription factor WRKY family OS=Rosa chinensis OX=74649 GN=RchiOBHm_Chr1g0372491 PE=4 SV=1	NA	NA	NA	NA
Csp_hap2_LG04_00187.1	TMV resistance protein N OS=Nicotiana glutinosa OX=35889 GN=N PE=1 SV=1	LRR_5	signal transduction(GO:0007165)		ADP binding(GO:0043531)| protein binding(GO:0005515)	NA	NA	NA	PREDICTED: protein SUPPRESSOR OF npr1-1, CONSTITUTIVE 1-like [Pyrus x bretschneideri]	Putative transcription factor WRKY family OS=Rosa chinensis OX=74649 GN=RchiOBHm_Chr1g0372491 PE=4 SV=1	NA	NA	NA	NA
Csp_hap2_LG04_00187.1	TMV resistance protein N OS=Nicotiana glutinosa OX=35889 GN=N PE=1 SV=1	NB-ARC	signal transduction(GO:0007165)		ADP binding(GO:0043531)| protein binding(GO:0005515)	NA	NA	NA	PREDICTED: protein SUPPRESSOR OF npr1-1, CONSTITUTIVE 1-like [Pyrus x bretschneideri]	Putative transcription factor WRKY family OS=Rosa chinensis OX=74649 GN=RchiOBHm_Chr1g0372491 PE=4 SV=1	NA	NA	NA	NA
Csp_hap2_LG04_00187.1	TMV resistance protein N OS=Nicotiana glutinosa OX=35889 GN=N PE=1 SV=1	LRR_5	signal transduction(GO:0007165)		ADP binding(GO:0043531)| protein binding(GO:0005515)	NA	NA	NA	PREDICTED: protein SUPPRESSOR OF npr1-1, CONSTITUTIVE 1-like [Pyrus x bretschneideri]	Putative transcription factor WRKY family OS=Rosa chinensis OX=74649 GN=RchiOBHm_Chr1g0372491 PE=4 SV=1	NA	NA	NA	NA
Csp_hap2_LG04_00223.1	Protein WHAT&apos;S THIS FACTOR 1, chloroplastic OS=Zea mays OX=4577 GN=WTF1 PE=1 SV=1	PORR	NA	NA	NA	NA	NA	NA	PREDICTED: protein ROOT PRIMORDIUM DEFECTIVE 1 [Pyrus x bretschneideri]	Protein ROOT PRIMORDIUM DEFECTIVE 1 OS=Prunus yedoensis var. nudiflora OX=2094558 GN=Pyn_41209 PE=4 SV=1	NA	NA	NA	NA
Csp_hap2_LG04_00261.1		NA	NA	NA	NA	NA	NA	NA			NA	NA	NA	NA
Csp_hap2_LG04_00275.1		RVP_2	NA	NA	NA	NA	NA	NA			NA	NA	NA	NA
Csp_hap2_LG04_00276.1	Pentatricopeptide repeat-containing protein At1g06710, mitochondrial OS=Arabidopsis thaliana OX=3702 GN=At1g06710 PE=3 SV=1	PPR	NA	NA	NA	NA	NA	NA	PREDICTED: LOW QUALITY PROTEIN: pentatricopeptide repeat-containing protein At1g06710, mitochondrial-like [Pyrus x bretschneideri]	Putative tetratricopeptide-like helical domain-containing protein OS=Rosa chinensis OX=74649 GN=RchiOBHm_Chr4g0408411 PE=4 SV=1	KOG4197	FOG: PPR repeat	[R]	General function prediction only
Csp_hap2_LG04_00276.1	Pentatricopeptide repeat-containing protein At1g06710, mitochondrial OS=Arabidopsis thaliana OX=3702 GN=At1g06710 PE=3 SV=1	PPR	NA	NA	NA	NA	NA	NA	PREDICTED: LOW QUALITY PROTEIN: pentatricopeptide repeat-containing protein At1g06710, mitochondrial-like [Pyrus x bretschneideri]	Putative tetratricopeptide-like helical domain-containing protein OS=Rosa chinensis OX=74649 GN=RchiOBHm_Chr4g0408411 PE=4 SV=1	KOG4197	FOG: PPR repeat	[R]	General function prediction only
Csp_hap2_LG04_00276.1	Pentatricopeptide repeat-containing protein At1g06710, mitochondrial OS=Arabidopsis thaliana OX=3702 GN=At1g06710 PE=3 SV=1	PPR	NA	NA	NA	NA	NA	NA	PREDICTED: LOW QUALITY PROTEIN: pentatricopeptide repeat-containing protein At1g06710, mitochondrial-like [Pyrus x bretschneideri]	Putative tetratricopeptide-like helical domain-containing protein OS=Rosa chinensis OX=74649 GN=RchiOBHm_Chr4g0408411 PE=4 SV=1	KOG4197	FOG: PPR repeat	[R]	General function prediction only
Csp_hap2_LG04_00276.1	Pentatricopeptide repeat-containing protein At1g06710, mitochondrial OS=Arabidopsis thaliana OX=3702 GN=At1g06710 PE=3 SV=1	PPR_1	NA	NA	NA	NA	NA	NA	PREDICTED: LOW QUALITY PROTEIN: pentatricopeptide repeat-containing protein At1g06710, mitochondrial-like [Pyrus x bretschneideri]	Putative tetratricopeptide-like helical domain-containing protein OS=Rosa chinensis OX=74649 GN=RchiOBHm_Chr4g0408411 PE=4 SV=1	KOG4197	FOG: PPR repeat	[R]	General function prediction only
Csp_hap2_LG04_00277.1	Pentatricopeptide repeat-containing protein At1g06710, mitochondrial OS=Arabidopsis thaliana OX=3702 GN=At1g06710 PE=3 SV=1	PPR	NA	NA	NA	NA	NA	NA	PREDICTED: LOW QUALITY PROTEIN: pentatricopeptide repeat-containing protein At1g06710, mitochondrial-like [Pyrus x bretschneideri]	Pentatricopeptide repeat-containing protein OS=Prunus yedoensis var. nudiflora OX=2094558 GN=Pyn_09586 PE=4 SV=1	KOG4197	FOG: PPR repeat	[R]	General function prediction only
Csp_hap2_LG04_00277.1	Pentatricopeptide repeat-containing protein At1g06710, mitochondrial OS=Arabidopsis thaliana OX=3702 GN=At1g06710 PE=3 SV=1	PPR_2	NA	NA	NA	NA	NA	NA	PREDICTED: LOW QUALITY PROTEIN: pentatricopeptide repeat-containing protein At1g06710, mitochondrial-like [Pyrus x bretschneideri]	Pentatricopeptide repeat-containing protein OS=Prunus yedoensis var. nudiflora OX=2094558 GN=Pyn_09586 PE=4 SV=1	KOG4197	FOG: PPR repeat	[R]	General function prediction only
Csp_hap2_LG04_00277.1	Pentatricopeptide repeat-containing protein At1g06710, mitochondrial OS=Arabidopsis thaliana OX=3702 GN=At1g06710 PE=3 SV=1	PPR_2	NA	NA	NA	NA	NA	NA	PREDICTED: LOW QUALITY PROTEIN: pentatricopeptide repeat-containing protein At1g06710, mitochondrial-like [Pyrus x bretschneideri]	Pentatricopeptide repeat-containing protein OS=Prunus yedoensis var. nudiflora OX=2094558 GN=Pyn_09586 PE=4 SV=1	KOG4197	FOG: PPR repeat	[R]	General function prediction only
Csp_hap2_LG04_00277.1	Pentatricopeptide repeat-containing protein At1g06710, mitochondrial OS=Arabidopsis thaliana OX=3702 GN=At1g06710 PE=3 SV=1	PPR_2	NA	NA	NA	NA	NA	NA	PREDICTED: LOW QUALITY PROTEIN: pentatricopeptide repeat-containing protein At1g06710, mitochondrial-like [Pyrus x bretschneideri]	Pentatricopeptide repeat-containing protein OS=Prunus yedoensis var. nudiflora OX=2094558 GN=Pyn_09586 PE=4 SV=1	KOG4197	FOG: PPR repeat	[R]	General function prediction only
Csp_hap2_LG04_00277.1	Pentatricopeptide repeat-containing protein At1g06710, mitochondrial OS=Arabidopsis thaliana OX=3702 GN=At1g06710 PE=3 SV=1	PPR_1	NA	NA	NA	NA	NA	NA	PREDICTED: LOW QUALITY PROTEIN: pentatricopeptide repeat-containing protein At1g06710, mitochondrial-like [Pyrus x bretschneideri]	Pentatricopeptide repeat-containing protein OS=Prunus yedoensis var. nudiflora OX=2094558 GN=Pyn_09586 PE=4 SV=1	KOG4197	FOG: PPR repeat	[R]	General function prediction only
Csp_hap2_LG04_00277.1	Pentatricopeptide repeat-containing protein At1g06710, mitochondrial OS=Arabidopsis thaliana OX=3702 GN=At1g06710 PE=3 SV=1	PPR_1	NA	NA	NA	NA	NA	NA	PREDICTED: LOW QUALITY PROTEIN: pentatricopeptide repeat-containing protein At1g06710, mitochondrial-like [Pyrus x bretschneideri]	Pentatricopeptide repeat-containing protein OS=Prunus yedoensis var. nudiflora OX=2094558 GN=Pyn_09586 PE=4 SV=1	KOG4197	FOG: PPR repeat	[R]	General function prediction only
Csp_hap2_LG04_00287.1		NA	NA	NA	NA	NA	NA	NA	PREDICTED: INO80 complex subunit D-like [Malus domestica]	INO80 complex subunit D-like OS=Prunus yedoensis var. nudiflora OX=2094558 GN=Pyn_22918 PE=4 SV=1	NA	NA	NA	NA
Csp_hap2_LG04_00290.1		NA	NA	NA	NA	NA	NA	NA			NA	NA	NA	NA
Csp_hap2_LG04_00305.1	MDIS1-interacting receptor like kinase 2 OS=Arabidopsis thaliana OX=3702 GN=MIK2 PE=1 SV=3	LRR_8	protein phosphorylation(GO:0006468)		protein binding(GO:0005515)| protein kinase activity(GO:0004672)| ATP binding(GO:0005524)	NA	NA	NA	PREDICTED: MDIS1-interacting receptor like kinase 2-like [Pyrus x bretschneideri]	Uncharacterized protein OS=Prunus persica OX=3760 GN=PRUPE_8G217700 PE=4 SV=1	NA	NA	NA	NA
Csp_hap2_LG04_00305.1	MDIS1-interacting receptor like kinase 2 OS=Arabidopsis thaliana OX=3702 GN=MIK2 PE=1 SV=3	LRR_8	protein phosphorylation(GO:0006468)		protein binding(GO:0005515)| protein kinase activity(GO:0004672)| ATP binding(GO:0005524)	NA	NA	NA	PREDICTED: MDIS1-interacting receptor like kinase 2-like [Pyrus x bretschneideri]	Uncharacterized protein OS=Prunus persica OX=3760 GN=PRUPE_8G217700 PE=4 SV=1	NA	NA	NA	NA
Csp_hap2_LG04_00305.1	MDIS1-interacting receptor like kinase 2 OS=Arabidopsis thaliana OX=3702 GN=MIK2 PE=1 SV=3	LRR_8	protein phosphorylation(GO:0006468)		protein binding(GO:0005515)| protein kinase activity(GO:0004672)| ATP binding(GO:0005524)	NA	NA	NA	PREDICTED: MDIS1-interacting receptor like kinase 2-like [Pyrus x bretschneideri]	Uncharacterized protein OS=Prunus persica OX=3760 GN=PRUPE_8G217700 PE=4 SV=1	NA	NA	NA	NA
Csp_hap2_LG04_00305.1	MDIS1-interacting receptor like kinase 2 OS=Arabidopsis thaliana OX=3702 GN=MIK2 PE=1 SV=3	LRR_6	protein phosphorylation(GO:0006468)		protein binding(GO:0005515)| protein kinase activity(GO:0004672)| ATP binding(GO:0005524)	NA	NA	NA	PREDICTED: MDIS1-interacting receptor like kinase 2-like [Pyrus x bretschneideri]	Uncharacterized protein OS=Prunus persica OX=3760 GN=PRUPE_8G217700 PE=4 SV=1	NA	NA	NA	NA
Csp_hap2_LG04_00305.1	MDIS1-interacting receptor like kinase 2 OS=Arabidopsis thaliana OX=3702 GN=MIK2 PE=1 SV=3	Pkinase	protein phosphorylation(GO:0006468)		protein binding(GO:0005515)| protein kinase activity(GO:0004672)| ATP binding(GO:0005524)	NA	NA	NA	PREDICTED: MDIS1-interacting receptor like kinase 2-like [Pyrus x bretschneideri]	Uncharacterized protein OS=Prunus persica OX=3760 GN=PRUPE_8G217700 PE=4 SV=1	NA	NA	NA	NA
Csp_hap2_LG04_00306.1		NA	NA	NA	NA	NA	NA	NA	PREDICTED: uncharacterized protein LOC103953665 [Pyrus x bretschneideri]	Uncharacterized protein OS=Prunus yedoensis var. nudiflora OX=2094558 GN=Pyn_12193 PE=4 SV=1	NA	NA	NA	NA
Csp_hap2_LG04_00307.1	NAC domain-containing protein 86 OS=Arabidopsis thaliana OX=3702 GN=NAC086 PE=2 SV=1	NAM	regulation of transcription, DNA-templated(GO:0006355)		DNA binding(GO:0003677)	NA	NA	NA	PREDICTED: NAC domain-containing protein 41-like [Malus domestica]	NAC domain-containing protein 41-like OS=Prunus yedoensis var. nudiflora OX=2094558 GN=Pyn_02288 PE=4 SV=1	NA	NA	NA	NA
Csp_hap2_LG04_00345.1		NA	NA	NA	NA	NA	NA	NA			NA	NA	NA	NA
Csp_hap2_LG04_00346.1	Probable transcription factor PosF21 OS=Arabidopsis thaliana OX=3702 GN=POSF21 PE=2 SV=1	NA	NA	NA	NA	NA	NA	NA	uncharacterized protein LOC110760581 [Prunus avium]	Uncharacterized protein OS=Prunus persica OX=3760 GN=PRUPE_ppa017281mg PE=4 SV=1	NA	NA	NA	NA
Csp_hap2_LG04_00347.1	Probable transcription factor PosF21 OS=Arabidopsis thaliana OX=3702 GN=POSF21 PE=2 SV=1	bZIP_1	regulation of transcription, DNA-templated(GO:0006355)		DNA-binding transcription factor activity(GO:0003700)	NA	NA	NA	PREDICTED: probable transcription factor PosF21 [Malus domestica]	Uncharacterized protein OS=Prunus persica OX=3760 GN=PRUPE_1G197700 PE=4 SV=1	NA	NA	NA	NA
Csp_hap2_LG04_00354.1		NA	NA	NA	NA	NA	NA	NA	PREDICTED: sodium/potassium/calcium exchanger 1-like [Malus domestica]		NA	NA	NA	NA
Csp_hap2_LG04_00366.1	Protein IQ-DOMAIN 1 OS=Arabidopsis thaliana OX=3702 GN=IQD1 PE=1 SV=1	IQ			protein binding(GO:0005515)	NA	NA	NA	PREDICTED: protein IQ-DOMAIN 1 [Pyrus x bretschneideri]	Uncharacterized protein OS=Prunus persica OX=3760 GN=PRUPE_6G239700 PE=4 SV=1	NA	NA	NA	NA
Csp_hap2_LG04_00386.1	Sulfite reductase 1 [ferredoxin], chloroplastic OS=Nicotiana tabacum OX=4097 GN=SIR1 PE=1 SV=1	NIR_SIR	oxidation-reduction process(GO:0055114)		iron-sulfur cluster binding(GO:0051536)| oxidoreductase activity(GO:0016491)| heme binding(GO:0020037)	K00392	sulfite reductase (ferredoxin)	ko00920:Sulfur metabolism	PREDICTED: sulfite reductase [ferredoxin], chloroplastic-like [Pyrus x bretschneideri]	Sulphite reductase, ferredoxin dependent OS=Trema orientalis OX=63057 GN=TorRG33x02_150210 PE=4 SV=1	KOG0560	Sulfite reductase (ferredoxin)	[P]	Inorganic ion transport and metabolism
Csp_hap2_LG04_00403.1	Serine/threonine-protein kinase WNK8 OS=Arabidopsis thaliana OX=3702 GN=WNK8 PE=1 SV=1	Pkinase	protein phosphorylation(GO:0006468)		protein kinase activity(GO:0004672)| ATP binding(GO:0005524)	NA	NA	NA	PREDICTED: serine/threonine-protein kinase WNK8-like isoform X1 [Malus domestica]	Uncharacterized protein OS=Prunus persica OX=3760 GN=PRUPE_ppa002664mg PE=4 SV=1	KOG0584	Serine/threonine protein kinase	[R]	General function prediction only
Csp_hap2_LG04_00406.1		NA	NA	NA	NA	NA	NA	NA	PREDICTED: glutamic acid-rich protein-like [Pyrus x bretschneideri]		NA	NA	NA	NA
Csp_hap2_LG04_00413.1	Retrovirus-related Pol polyprotein from transposon TNT 1-94 OS=Nicotiana tabacum OX=4097 PE=2 SV=1	Retrotran_gag_2	NA	NA	NA	NA	NA	NA	uncharacterized protein LOC107413110 [Ziziphus jujuba]	uncharacterized protein LOC103696044 OS=Phoenix dactylifera OX=42345 GN=LOC103696044 PE=4 SV=1	KOG0017	FOG: Transposon-encoded proteins with TYA, reverse transcriptase, integrase domains in various combinations	[R]	General function prediction only
Csp_hap2_LG04_00427.1	Pentatricopeptide repeat-containing protein At4g16835, mitochondrial OS=Arabidopsis thaliana OX=3702 GN=DYW10 PE=2 SV=3	PPR_2	NA	NA	NA	NA	NA	NA	PREDICTED: pentatricopeptide repeat-containing protein At4g16835, mitochondrial [Prunus mume]	Uncharacterized protein OS=Prunus persica OX=3760 GN=PRUPE_5G060100 PE=4 SV=1	KOG4197	FOG: PPR repeat	[R]	General function prediction only
Csp_hap2_LG04_00427.1	Pentatricopeptide repeat-containing protein At4g16835, mitochondrial OS=Arabidopsis thaliana OX=3702 GN=DYW10 PE=2 SV=3	PPR	NA	NA	NA	NA	NA	NA	PREDICTED: pentatricopeptide repeat-containing protein At4g16835, mitochondrial [Prunus mume]	Uncharacterized protein OS=Prunus persica OX=3760 GN=PRUPE_5G060100 PE=4 SV=1	KOG4197	FOG: PPR repeat	[R]	General function prediction only
Csp_hap2_LG04_00427.1	Pentatricopeptide repeat-containing protein At4g16835, mitochondrial OS=Arabidopsis thaliana OX=3702 GN=DYW10 PE=2 SV=3	PPR	NA	NA	NA	NA	NA	NA	PREDICTED: pentatricopeptide repeat-containing protein At4g16835, mitochondrial [Prunus mume]	Uncharacterized protein OS=Prunus persica OX=3760 GN=PRUPE_5G060100 PE=4 SV=1	KOG4197	FOG: PPR repeat	[R]	General function prediction only
Csp_hap2_LG04_00427.1	Pentatricopeptide repeat-containing protein At4g16835, mitochondrial OS=Arabidopsis thaliana OX=3702 GN=DYW10 PE=2 SV=3	PPR	NA	NA	NA	NA	NA	NA	PREDICTED: pentatricopeptide repeat-containing protein At4g16835, mitochondrial [Prunus mume]	Uncharacterized protein OS=Prunus persica OX=3760 GN=PRUPE_5G060100 PE=4 SV=1	KOG4197	FOG: PPR repeat	[R]	General function prediction only
Csp_hap2_LG04_00428.1	Pentatricopeptide repeat-containing protein At4g16835, mitochondrial OS=Arabidopsis thaliana OX=3702 GN=DYW10 PE=2 SV=3	DYW_deaminase			zinc ion binding(GO:0008270)	NA	NA	NA	PREDICTED: pentatricopeptide repeat-containing protein At4g16835, mitochondrial [Pyrus x bretschneideri]	Uncharacterized protein OS=Prunus persica OX=3760 GN=PRUPE_5G060100 PE=4 SV=1	KOG4197	FOG: PPR repeat	[R]	General function prediction only
Csp_hap2_LG04_00456.1		NA	NA	NA	NA	NA	NA	NA	PREDICTED: uncharacterized protein LOC103327218 [Prunus mume]	Uncharacterized protein OS=Prunus persica OX=3760 GN=PRUPE_ppa007065mg PE=4 SV=1	NA	NA	NA	NA
Csp_hap2_LG04_00460.1		NA	NA	NA	NA	NA	NA	NA			NA	NA	NA	NA
Csp_hap2_LG04_00461.1	60S ribosomal protein L37a-1 OS=Oryza sativa subsp. japonica OX=39947 GN=Os01g0679700 PE=1 SV=1	Ribosomal_L37ae	translation(GO:0006412)	ribosome(GO:0005840)| intracellular(GO:0005622)	structural constituent of ribosome(GO:0003735)	NA	NA	NA	putative ribosomal protein L37ae [Rosa chinensis]	Uncharacterized protein OS=Prunus persica OX=3760 GN=PRUPE_ppa013350mg PE=3 SV=1	KOG0402	60S ribosomal protein L37	[J]	Translation, ribosomal structure and biogenesis
Csp_hap2_LG04_00472.1		NA	NA	NA	NA	K00901	diacylglycerol kinase (ATP)	ko00561:Glycerolipid metabolism|ko00564:Glycerophospholipid metabolism|ko04070:Phosphatidylinositol signaling system|ko04072:Phospholipase D signaling pathway	PREDICTED: diacylglycerol kinase 7-like [Malus domestica]	Diacylglycerol kinase OS=Malus prunifolia OX=106564 GN=DGK PE=3 SV=1	NA	NA	NA	NA
Csp_hap2_LG04_00487.1		NA	NA	NA	NA	NA	NA	NA			NA	NA	NA	NA
Csp_hap2_LG04_00515.1	Plasma membrane ATPase 1 OS=Nicotiana plumbaginifolia OX=4092 GN=PMA1 PE=2 SV=1	Cation_ATPase_N	NA	NA	NA	K01535	H+-transporting ATPase	ko00190:Oxidative phosphorylation	PREDICTED: ATPase 11, plasma membrane-type-like [Pyrus x bretschneideri]	Plasma membrane ATPase OS=Prunus persica OX=3760 GN=PRUPE_5G062200 PE=3 SV=1	KOG0205	Plasma membrane H+-transporting ATPase	[P]	Inorganic ion transport and metabolism
Csp_hap2_LG04_00515.1	Plasma membrane ATPase 1 OS=Nicotiana plumbaginifolia OX=4092 GN=PMA1 PE=2 SV=1	E1-E2_ATPase	NA	NA	NA	K01535	H+-transporting ATPase	ko00190:Oxidative phosphorylation	PREDICTED: ATPase 11, plasma membrane-type-like [Pyrus x bretschneideri]	Plasma membrane ATPase OS=Prunus persica OX=3760 GN=PRUPE_5G062200 PE=3 SV=1	KOG0205	Plasma membrane H+-transporting ATPase	[P]	Inorganic ion transport and metabolism
Csp_hap2_LG04_00515.1	Plasma membrane ATPase 1 OS=Nicotiana plumbaginifolia OX=4092 GN=PMA1 PE=2 SV=1	E1-E2_ATPase	NA	NA	NA	K01535	H+-transporting ATPase	ko00190:Oxidative phosphorylation	PREDICTED: ATPase 11, plasma membrane-type-like [Pyrus x bretschneideri]	Plasma membrane ATPase OS=Prunus persica OX=3760 GN=PRUPE_5G062200 PE=3 SV=1	KOG0205	Plasma membrane H+-transporting ATPase	[P]	Inorganic ion transport and metabolism
Csp_hap2_LG04_00527.1	1-aminocyclopropane-1-carboxylate oxidase OS=Dictyostelium discoideum OX=44689 GN=aco PE=2 SV=1	DIOX_N	NA	NA	NA	NA	NA	NA	PREDICTED: 1-aminocyclopropane-1-carboxylate oxidase-like isoform X1 [Malus domestica]	Uncharacterized protein OS=Daucus carota subsp. sativus OX=79200 GN=DCAR_027757 PE=3 SV=1	KOG0143	Iron/ascorbate family oxidoreductases	[R]	General function prediction only
Csp_hap2_LG04_00527.1	1-aminocyclopropane-1-carboxylate oxidase OS=Dictyostelium discoideum OX=44689 GN=aco PE=2 SV=1	DIOX_N	NA	NA	NA	NA	NA	NA	PREDICTED: 1-aminocyclopropane-1-carboxylate oxidase-like isoform X1 [Malus domestica]	Uncharacterized protein OS=Daucus carota subsp. sativus OX=79200 GN=DCAR_027757 PE=3 SV=1	KOG0143	Iron/ascorbate family oxidoreductases	[R]	General function prediction only
Csp_hap2_LG04_00551.1		NA	NA	NA	NA	NA	NA	NA	PREDICTED: glycine-rich cell wall structural protein 1-like [Fragaria vesca subsp. vesca]		NA	NA	NA	NA
Csp_hap2_LG04_00579.1	Flavonol 3-sulfotransferase OS=Flaveria bidentis OX=4224 PE=2 SV=1	Sulfotransfer_1			sulfotransferase activity(GO:0008146)	NA	NA	NA	PREDICTED: flavonol 4&apos;-sulfotransferase-like [Pyrus x bretschneideri]	Sulfotransferase OS=Gossypium raimondii OX=29730 GN=B456_001G067500 PE=3 SV=1	KOG1584	Sulfotransferase	[R]	General function prediction only
Csp_hap2_LG04_00582.1		DEK_C	NA	NA	NA	K15223	upstream activation factor subunit UAF30	NA:NA	PREDICTED: alpha/beta-gliadin A-III-like [Pyrus x bretschneideri]	Uncharacterized protein OS=Prunus persica OX=3760 GN=PRUPE_ppa007617mg PE=4 SV=1	KOG1946	RNA polymerase I transcription factor UAF	[K]	Transcription
Csp_hap2_LG04_00607.1	Uncharacterized mitochondrial protein AtMg01250 OS=Arabidopsis thaliana OX=3702 GN=AtMg01250 PE=4 SV=1	RVT_1	NA	NA	NA	NA	NA	NA	PREDICTED: uncharacterized protein LOC103445923 [Malus domestica]	Uncharacterized protein (Fragment) OS=Prunus persica OX=3760 GN=PRUPE_ppa016756mg PE=4 SV=1	KOG1075	FOG: Reverse transcriptase	[R]	General function prediction only
Csp_hap2_LG04_00612.1		NA	NA	NA	NA	NA	NA	NA	PREDICTED: uncharacterized protein LOC103444783 [Malus domestica]	uncharacterized protein LOC108991234 OS=Juglans regia OX=51240 GN=LOC108991234 PE=4 SV=1	NA	NA	NA	NA
Csp_hap2_LG04_00635.1		gag_pre-integrs	NA	NA	NA	NA	NA	NA	hypothetical protein VITISV_000400 [Vitis vinifera]	Uncharacterized protein OS=Vitis vinifera OX=29760 GN=VITISV_000400 PE=4 SV=1	NA	NA	NA	NA
Csp_hap2_LG04_00638.1	Protein PHR1-LIKE 3 OS=Arabidopsis thaliana OX=3702 GN=PHL3 PE=1 SV=1	Myb_CC_LHEQLE	NA	NA	NA	NA	NA	NA	myb family transcription factor APL [Malus domestica]	MYBR domain class transcription factor OS=Malus domestica OX=3750 GN=MYBR7 PE=2 SV=1	NA	NA	NA	NA
Csp_hap2_LG04_00641.1		NA	NA	NA	NA	NA	NA	NA			NA	NA	NA	NA
Csp_hap2_LG04_00681.1	Probable pectate lyase 12 OS=Arabidopsis thaliana OX=3702 GN=At3g53190 PE=2 SV=2	NA	NA	NA	NA	K01728	pectate lyase	ko00040:Pentose and glucuronate interconversions|ko02024:Quorum sensing	PREDICTED: probable pectate lyase 12 [Malus domestica]	Pectate lyase OS=Prunus persica OX=3760 GN=PL3 PE=2 SV=1	NA	NA	NA	NA
Csp_hap2_LG04_00693.1	Protein TONNEAU 1b OS=Arabidopsis thaliana OX=3702 GN=TON1B PE=1 SV=1	LisH_2			protein binding(GO:0005515)	K16546	FGFR1 oncogene partner	NA:NA	PREDICTED: protein TONNEAU 1a-like [Malus domestica]	Uncharacterized protein OS=Prunus persica OX=3760 GN=PRUPE_2G220800 PE=4 SV=1	KOG0167	FOG: Armadillo/beta-catenin-like repeats	[S]	Function unknown
Csp_hap2_LG04_00699.1		DUF4283	NA	NA	NA	NA	NA	NA	hypothetical protein CCACVL1_30745 [Corchorus capsularis]	Uncharacterized protein OS=Corchorus capsularis OX=210143 GN=CCACVL1_30745 PE=4 SV=1	NA	NA	NA	NA
Csp_hap2_LG04_00701.1		NA	NA	NA	NA	NA	NA	NA			NA	NA	NA	NA
Csp_hap2_LG04_00741.1		NA	NA	NA	NA	NA	NA	NA			NA	NA	NA	NA
Csp_hap2_LG04_00801.1		NA	NA	NA	NA	K03135	transcription initiation factor TFIID subunit 11	ko03022:Basal transcription factors	PREDICTED: transcription initiation factor TFIID subunit 11-like [Malus domestica]		NA	NA	NA	NA
Csp_hap2_LG04_00847.1	Retrovirus-related Pol polyprotein from transposon TNT 1-94 OS=Nicotiana tabacum OX=4097 PE=2 SV=1	NA	NA	NA	NA	NA	NA	NA	putative RNA-directed DNA polymerase [Rosa chinensis]	Putative RNA-directed DNA polymerase OS=Rosa chinensis OX=74649 GN=RchiOBHm_Chr4g0390931 PE=4 SV=1	KOG0017	FOG: Transposon-encoded proteins with TYA, reverse transcriptase, integrase domains in various combinations	[R]	General function prediction only
Csp_hap2_LG04_00893.1		NA	NA	NA	NA	NA	NA	NA			NA	NA	NA	NA
Csp_hap2_LG04_00936.1	Glutathione S-transferase L3 OS=Arabidopsis thaliana OX=3702 GN=GSTL3 PE=2 SV=1	GST_C_2	NA	NA	NA	NA	NA	NA	PREDICTED: glutathione S-transferase L3-like isoform X2 [Pyrus x bretschneideri]	Glutathione S-transferase L3 OS=Prunus yedoensis var. nudiflora OX=2094558 GN=Pyn_05652 PE=3 SV=1	KOG0406	Glutathione S-transferase	[O]	Posttranslational modification, protein turnover, chaperones
Csp_hap2_LG04_00948.1		NA	NA	NA	NA	NA	NA	NA			NA	NA	NA	NA
Csp_hap2_LG04_00964.1		NA	NA	NA	NA	NA	NA	NA	putative RNA-directed DNA polymerase [Rosa chinensis]	Putative RNA-directed DNA polymerase OS=Rosa chinensis OX=74649 GN=RchiOBHm_Chr3g0467131 PE=4 SV=1	NA	NA	NA	NA
Csp_hap2_LG04_00965.1		NA	NA	NA	NA	NA	NA	NA			NA	NA	NA	NA
Csp_hap2_LG04_00981.1		NA	NA	NA	NA	NA	NA	NA			NA	NA	NA	NA
Csp_hap2_LG04_00991.1		NA	NA	NA	NA	NA	NA	NA			NA	NA	NA	NA
Csp_hap2_LG04_00994.1	Receptor kinase-like protein Xa21 OS=Oryza sativa subsp. japonica OX=39947 GN=XA21 PE=1 SV=1	NA	NA	NA	NA	NA	NA	NA	PREDICTED: putative receptor-like protein kinase At3g47110 [Malus domestica]	Uncharacterized protein OS=Prunus persica OX=3760 GN=PRUPE_6G248500 PE=3 SV=1	NA	NA	NA	NA
Csp_hap2_LG04_00995.1	Probable LRR receptor-like serine/threonine-protein kinase At3g47570 OS=Arabidopsis thaliana OX=3702 GN=At3g47570 PE=2 SV=1	Pkinase	protein phosphorylation(GO:0006468)		ATP binding(GO:0005524)| protein kinase activity(GO:0004672)	NA	NA	NA	PREDICTED: probable LRR receptor-like serine/threonine-protein kinase At3g47570 [Malus domestica]	Putative LRR receptor-like serine/threonine-protein kinase OS=Prunus yedoensis var. nudiflora OX=2094558 GN=Pyn_39302 PE=4 SV=1	NA	NA	NA	NA
Csp_hap2_LG04_01096.1		NA	NA	NA	NA	NA	NA	NA			NA	NA	NA	NA
Csp_hap2_LG04_01117.1		DBD_Tnp_Mut	NA	NA	NA	NA	NA	NA	hypothetical protein PRUPE_4G046500 [Prunus persica]	Uncharacterized protein (Fragment) OS=Prunus persica OX=3760 GN=PRUPE_ppa025235mg PE=4 SV=1	NA	NA	NA	NA
Csp_hap2_LG04_01143.1	Retrovirus-related Pol polyprotein from transposon RE1 OS=Arabidopsis thaliana OX=3702 GN=RE1 PE=2 SV=1	RVT_2	NA	NA	NA	NA	NA	NA	PREDICTED: uncharacterized protein LOC103957781 [Pyrus x bretschneideri]	Uncharacterized protein OS=Fagus sylvatica OX=28930 GN=FSB_LOCUS54309 PE=4 SV=1	KOG0017	FOG: Transposon-encoded proteins with TYA, reverse transcriptase, integrase domains in various combinations	[R]	General function prediction only
Csp_hap2_LG04_01154.1		NA	NA	NA	NA	NA	NA	NA			NA	NA	NA	NA
Csp_hap2_LG04_01159.1		NA	NA	NA	NA	NA	NA	NA			NA	NA	NA	NA
Csp_hap2_LG04_01216.1	Protein NRT1/ PTR FAMILY 8.1 OS=Arabidopsis thaliana OX=3702 GN=NPF8.1 PE=1 SV=1	NA	NA	NA	NA	K14638	solute carrier family 15 (peptide/histidine transporter), member 3/4	NA:NA	PREDICTED: uncharacterized protein LOC103949485 [Pyrus x bretschneideri]	Uncharacterized protein OS=Prunus persica OX=3760 GN=PRUPE_ppa014631mg PE=3 SV=1	KOG1237	H+/oligopeptide symporter	[E]	Amino acid transport and metabolism
Csp_hap2_LG04_01222.1		NA	NA	NA	NA	NA	NA	NA			NA	NA	NA	NA
Csp_hap2_LG04_01504.1		NA	NA	NA	NA	NA	NA	NA			NA	NA	NA	NA
Csp_hap2_LG04_01521.1		NA	NA	NA	NA	NA	NA	NA	PREDICTED: INO80 complex subunit D-like [Malus domestica]		NA	NA	NA	NA
Csp_hap2_LG04_01522.1		NA	NA	NA	NA	NA	NA	NA			NA	NA	NA	NA
Csp_hap2_LG04_01560.1		NA	NA	NA	NA	NA	NA	NA	hypothetical protein PRUPE_1G202000 [Prunus persica]	Uncharacterized protein OS=Prunus persica OX=3760 GN=PRUPE_ppa024380mg PE=4 SV=1	NA	NA	NA	NA
Csp_hap2_LG04_01602.1	ABC transporter G family member 11 OS=Arabidopsis thaliana OX=3702 GN=ABCG11 PE=1 SV=1	ABC2_membrane		membrane(GO:0016020)		NA	NA	NA	PREDICTED: ABC transporter G family member 11-like [Malus domestica]	ABC transporter G family member 11 OS=Prunus yedoensis var. nudiflora OX=2094558 GN=Pyn_35133 PE=4 SV=1	KOG0061	Transporter, ABC superfamily (Breast cancer resistance protein)	[Q]	Secondary metabolites biosynthesis, transport and catabolism
Csp_hap2_LG04_01697.1	Protein DMP4 OS=Arabidopsis thaliana OX=3702 GN=DMP4 PE=2 SV=1	DUF679	NA	NA	NA	NA	NA	NA	PREDICTED: uncharacterized protein LOC103928362 [Pyrus x bretschneideri]	Uncharacterized protein OS=Prunus yedoensis var. nudiflora OX=2094558 GN=Pyn_34660 PE=4 SV=1	NA	NA	NA	NA
Csp_hap2_LG04_01699.1		NA	NA	NA	NA	NA	NA	NA			NA	NA	NA	NA
Csp_hap2_LG04_01715.1		NA	NA	NA	NA	NA	NA	NA	PREDICTED: golgin subfamily A member 6-like protein 22 [Malus domestica]		NA	NA	NA	NA
Csp_hap2_LG04_01723.1		NA	NA	NA	NA	NA	NA	NA			NA	NA	NA	NA
Csp_hap2_LG04_01731.1		NA	NA	NA	NA	NA	NA	NA			NA	NA	NA	NA
Csp_hap2_LG04_01812.1	Histone H1.2 OS=Arabidopsis thaliana OX=3702 GN=At2g30620 PE=1 SV=1	Linker_histone	nucleosome assembly(GO:0006334)	nucleus(GO:0005634)| nucleosome(GO:0000786)	DNA binding(GO:0003677)	K11275	histone H1/5	NA:NA	PREDICTED: histone H1.2-like [Pyrus x bretschneideri]	Uncharacterized protein OS=Prunus persica OX=3760 GN=PRUPE_6G345300 PE=3 SV=1	NA	NA	NA	NA
Csp_hap2_LG04_01895.1		NA	NA	NA	NA	NA	NA	NA			NA	NA	NA	NA
Csp_hap2_LG04_01955.1	Cytochrome P450 71D10 OS=Glycine max OX=3847 GN=CYP71D10 PE=2 SV=1	p450	oxidation-reduction process(GO:0055114)		iron ion binding(GO:0005506)| heme binding(GO:0020037)| oxidoreductase activity, acting on paired donors, with incorporation or reduction of molecular oxygen(GO:0016705)	NA	NA	NA	PREDICTED: germacrene A oxidase-like [Pyrus x bretschneideri]	Uncharacterized protein OS=Prunus persica OX=3760 GN=PRUPE_ppa005870mg PE=3 SV=1	KOG0156	Cytochrome P450 CYP2 subfamily	[Q]	Secondary metabolites biosynthesis, transport and catabolism
Csp_hap2_LG05_00004.1		NA	NA	NA	NA	NA	NA	NA	PREDICTED: keratin, type II cytoskeletal I-like [Pyrus x bretschneideri]	Uncharacterized protein OS=Prunus persica OX=3760 GN=PRUPE_8G001100 PE=4 SV=1	NA	NA	NA	NA
Csp_hap2_LG05_00015.1		NA	NA	NA	NA	NA	NA	NA	PREDICTED: transcription factor FER-LIKE IRON DEFICIENCY-INDUCED TRANSCRIPTION FACTOR-like [Malus domestica]	Putative retrotransposon gag domain-containing protein OS=Rosa chinensis OX=74649 GN=RchiOBHm_Chr6g0263201 PE=4 SV=1	NA	NA	NA	NA
Csp_hap2_LG05_00016.1		NA	NA	NA	NA	NA	NA	NA	hypothetical protein [Acetobacter malorum]		NA	NA	NA	NA
Csp_hap2_LG05_00044.1		DDE_Tnp_4	NA	NA	NA	NA	NA	NA	PREDICTED: uncharacterized protein LOC109158443 [Ipomoea nil]	Uncharacterized protein OS=Prunus persica OX=3760 GN=PRUPE_ppa023351mg PE=4 SV=1	KOG4585	Predicted transposase	[L]	Replication, recombination and repair
Csp_hap2_LG05_00063.1		NA	NA	NA	NA	NA	NA	NA	hypothetical protein L484_012616 [Morus notabilis]	Uncharacterized protein OS=Quercus suber OX=58331 GN=CFP56_36617 PE=4 SV=1	NA	NA	NA	NA
Csp_hap2_LG05_00066.1		NA	NA	NA	NA	NA	NA	NA			NA	NA	NA	NA
Csp_hap2_LG05_00071.1		NA	NA	NA	NA	NA	NA	NA			NA	NA	NA	NA
Csp_hap2_LG05_00072.1		FBD	NA	NA	NA	NA	NA	NA	uncharacterized protein LOC110761033 [Prunus avium]	Uncharacterized protein OS=Prunus persica OX=3760 GN=PRUPE_7G108600 PE=4 SV=1	NA	NA	NA	NA
Csp_hap2_LG05_00079.1	Transcription factor TCP8 OS=Arabidopsis thaliana OX=3702 GN=TCP8 PE=1 SV=1	TCP	NA	NA	NA	NA	NA	NA	TCP domain class transcription factor [Malus domestica]	TCP domain class transcription factor OS=Malus domestica OX=3750 GN=TCP11 PE=2 SV=1	NA	NA	NA	NA
Csp_hap2_LG05_00080.1	Midasin OS=Arabidopsis thaliana OX=3702 GN=MDN1 PE=1 SV=1	AAA_5			ATPase activity(GO:0016887)| ATP binding(GO:0005524)	K14572	midasin	ko03008:Ribosome biogenesis in eukaryotes	PREDICTED: midasin-like [Pyrus x bretschneideri]	Midasin OS=Prunus persica OX=3760 GN=PRUPE_3G044200 PE=3 SV=1	KOG1808	AAA ATPase containing von Willebrand factor type A (vWA) domain	[R]	General function prediction only
Csp_hap2_LG05_00080.1	Midasin OS=Arabidopsis thaliana OX=3702 GN=MDN1 PE=1 SV=1	AAA_5			ATPase activity(GO:0016887)| ATP binding(GO:0005524)	K14572	midasin	ko03008:Ribosome biogenesis in eukaryotes	PREDICTED: midasin-like [Pyrus x bretschneideri]	Midasin OS=Prunus persica OX=3760 GN=PRUPE_3G044200 PE=3 SV=1	KOG1808	AAA ATPase containing von Willebrand factor type A (vWA) domain	[R]	General function prediction only
Csp_hap2_LG05_00080.1	Midasin OS=Arabidopsis thaliana OX=3702 GN=MDN1 PE=1 SV=1	AAA_5			ATPase activity(GO:0016887)| ATP binding(GO:0005524)	K14572	midasin	ko03008:Ribosome biogenesis in eukaryotes	PREDICTED: midasin-like [Pyrus x bretschneideri]	Midasin OS=Prunus persica OX=3760 GN=PRUPE_3G044200 PE=3 SV=1	KOG1808	AAA ATPase containing von Willebrand factor type A (vWA) domain	[R]	General function prediction only
Csp_hap2_LG05_00080.1	Midasin OS=Arabidopsis thaliana OX=3702 GN=MDN1 PE=1 SV=1	AAA_5			ATPase activity(GO:0016887)| ATP binding(GO:0005524)	K14572	midasin	ko03008:Ribosome biogenesis in eukaryotes	PREDICTED: midasin-like [Pyrus x bretschneideri]	Midasin OS=Prunus persica OX=3760 GN=PRUPE_3G044200 PE=3 SV=1	KOG1808	AAA ATPase containing von Willebrand factor type A (vWA) domain	[R]	General function prediction only
Csp_hap2_LG05_00080.1	Midasin OS=Arabidopsis thaliana OX=3702 GN=MDN1 PE=1 SV=1	AAA_5			ATPase activity(GO:0016887)| ATP binding(GO:0005524)	K14572	midasin	ko03008:Ribosome biogenesis in eukaryotes	PREDICTED: midasin-like [Pyrus x bretschneideri]	Midasin OS=Prunus persica OX=3760 GN=PRUPE_3G044200 PE=3 SV=1	KOG1808	AAA ATPase containing von Willebrand factor type A (vWA) domain	[R]	General function prediction only
Csp_hap2_LG05_00080.1	Midasin OS=Arabidopsis thaliana OX=3702 GN=MDN1 PE=1 SV=1	AAA_5			ATPase activity(GO:0016887)| ATP binding(GO:0005524)	K14572	midasin	ko03008:Ribosome biogenesis in eukaryotes	PREDICTED: midasin-like [Pyrus x bretschneideri]	Midasin OS=Prunus persica OX=3760 GN=PRUPE_3G044200 PE=3 SV=1	KOG1808	AAA ATPase containing von Willebrand factor type A (vWA) domain	[R]	General function prediction only
Csp_hap2_LG05_00080.1	Midasin OS=Arabidopsis thaliana OX=3702 GN=MDN1 PE=1 SV=1	AAA_5			ATPase activity(GO:0016887)| ATP binding(GO:0005524)	K14572	midasin	ko03008:Ribosome biogenesis in eukaryotes	PREDICTED: midasin-like [Pyrus x bretschneideri]	Midasin OS=Prunus persica OX=3760 GN=PRUPE_3G044200 PE=3 SV=1	KOG1808	AAA ATPase containing von Willebrand factor type A (vWA) domain	[R]	General function prediction only
Csp_hap2_LG05_00080.1	Midasin OS=Arabidopsis thaliana OX=3702 GN=MDN1 PE=1 SV=1	AAA_5			ATPase activity(GO:0016887)| ATP binding(GO:0005524)	K14572	midasin	ko03008:Ribosome biogenesis in eukaryotes	PREDICTED: midasin-like [Pyrus x bretschneideri]	Midasin OS=Prunus persica OX=3760 GN=PRUPE_3G044200 PE=3 SV=1	KOG1808	AAA ATPase containing von Willebrand factor type A (vWA) domain	[R]	General function prediction only
Csp_hap2_LG05_00096.1		RVT_3			RNA-DNA hybrid ribonuclease activity(GO:0004523)| nucleic acid binding(GO:0003676)	NA	NA	NA	putative ribonuclease H-like domain, reverse transcriptase zinc-binding domain-containing protein [Rosa chinensis]	Putative ribonuclease H-like domain, reverse transcriptase zinc-binding domain-containing protein OS=Rosa chinensis OX=74649 GN=RchiOBHm_Chr4g0409421 PE=4 SV=1	NA	NA	NA	NA
Csp_hap2_LG05_00103.1		NA	NA	NA	NA	NA	NA	NA			NA	NA	NA	NA
Csp_hap2_LG05_00108.1		NA	NA	NA	NA	NA	NA	NA			NA	NA	NA	NA
Csp_hap2_LG05_00109.1		DUF2828	NA	NA	NA	NA	NA	NA	PREDICTED: uncharacterized protein LOC103444710 [Malus domestica]	Uncharacterized protein OS=Prunus yedoensis var. nudiflora OX=2094558 GN=Pyn_22035 PE=4 SV=1	NA	NA	NA	NA
Csp_hap2_LG05_00112.1	Glutamate--tRNA ligase, chloroplastic/mitochondrial OS=Arabidopsis thaliana OX=3702 GN=OVA3 PE=1 SV=1	tRNA-synt_1c	tRNA aminoacylation(GO:0043039)		aminoacyl-tRNA ligase activity(GO:0004812)| ATP binding(GO:0005524)	K01885	glutamyl-tRNA synthetase	ko00860:Porphyrin and chlorophyll metabolism|ko00970:Aminoacyl-tRNA biosynthesis	PREDICTED: glutamate--tRNA ligase, chloroplastic/mitochondrial-like isoform X1 [Pyrus x bretschneideri]	Uncharacterized protein OS=Prunus persica OX=3760 GN=PRUPE_8G016800 PE=3 SV=1	KOG1149	Glutamyl-tRNA synthetase (mitochondrial)	[J]	Translation, ribosomal structure and biogenesis
Csp_hap2_LG05_00115.1		NA	NA	NA	NA	NA	NA	NA			NA	NA	NA	NA
Csp_hap2_LG05_00116.1		NA	NA	NA	NA	NA	NA	NA	uncharacterized protein LOC110745930 [Prunus avium]	Uncharacterized protein OS=Prunus persica OX=3760 GN=PRUPE_ppb025098mg PE=4 SV=1	NA	NA	NA	NA
Csp_hap2_LG05_00119.1		RINGv			zinc ion binding(GO:0008270)	NA	NA	NA	PREDICTED: E3 ubiquitin-protein ligase MARCH8-like [Malus domestica]	Uncharacterized protein OS=Prunus persica OX=3760 GN=PRUPE_2G244000 PE=4 SV=1	KOG1609	Protein involved in mRNA turnover and stability	[A]	RNA processing and modification
Csp_hap2_LG05_00126.1		Hus1	DNA damage checkpoint(GO:0000077)	checkpoint clamp complex(GO:0030896)		K10903	HUS1 checkpoint protein	NA:NA	PREDICTED: uncharacterized protein LOC103928914 [Pyrus x bretschneideri]	Checkpoint protein OS=Rosa chinensis OX=74649 GN=RchiOBHm_Chr2g0134931 PE=3 SV=1	KOG3999	Checkpoint 9-1-1 complex, HUS1 component	[L]	Replication, recombination and repair
Csp_hap2_LG05_00131.1		NA	NA	NA	NA	NA	NA	NA			NA	NA	NA	NA
Csp_hap2_LG05_00132.1		NA	NA	NA	NA	NA	NA	NA			NA	NA	NA	NA
Csp_hap2_LG05_00134.1	Serine carboxypeptidase-like 42 OS=Arabidopsis thaliana OX=3702 GN=SCPL42 PE=2 SV=1	Peptidase_S10	proteolysis(GO:0006508)		serine-type carboxypeptidase activity(GO:0004185)	NA	NA	NA	PREDICTED: serine carboxypeptidase-like 42 [Malus domestica]	Carboxypeptidase OS=Prunus yedoensis var. nudiflora OX=2094558 GN=Pyn_19898 PE=3 SV=1	KOG1282	Serine carboxypeptidases (lysosomal cathepsin A)	[E]	Amino acid transport and metabolism
Csp_hap2_LG05_00141.1		NA	NA	NA	NA	NA	NA	NA			NA	NA	NA	NA
Csp_hap2_LG05_00148.1		NA	NA	NA	NA	NA	NA	NA	PREDICTED: uncharacterized protein LOC103432446 isoform X1 [Malus domestica]		NA	NA	NA	NA
Csp_hap2_LG05_00150.1	Protein QUIRKY OS=Arabidopsis thaliana OX=3702 GN=QKY PE=2 SV=1	NA	NA	NA	NA	NA	NA	NA	PREDICTED: protein QUIRKY [Theobroma cacao]	C2 calcium/lipid-binding plant phosphoribosyltransferase family protein OS=Theobroma cacao OX=3641 GN=TCM_013830 PE=4 SV=1	NA	NA	NA	NA
Csp_hap2_LG05_00152.1	Transcription factor TCP4 OS=Arabidopsis thaliana OX=3702 GN=TCP4 PE=1 SV=1	NA	NA	NA	NA	NA	NA	NA	TCP domain class transcription factor [Malus domestica]	TCP domain class transcription factor OS=Malus domestica OX=3750 GN=TCP2 PE=2 SV=1	NA	NA	NA	NA
Csp_hap2_LG05_00160.1	Protein STRUBBELIG-RECEPTOR FAMILY 6 OS=Arabidopsis thaliana OX=3702 GN=SRF6 PE=1 SV=1	Pkinase	protein phosphorylation(GO:0006468)		ATP binding(GO:0005524)| protein kinase activity(GO:0004672)	NA	NA	NA	PREDICTED: uncharacterized protein LOC103959348 [Pyrus x bretschneideri]	Protein STRUBBELIG-RECEPTOR FAMILY 7 OS=Prunus yedoensis var. nudiflora OX=2094558 GN=Pyn_00357 PE=4 SV=1	NA	NA	NA	NA
Csp_hap2_LG05_00166.1	WD repeat-containing protein ATCSA-1 OS=Arabidopsis thaliana OX=3702 GN=ATCSA-1 PE=1 SV=1	NA	NA	NA	NA	K10570	DNA excision repair protein ERCC-8	ko03420:Nucleotide excision repair|ko04120:Ubiquitin mediated proteolysis	PREDICTED: DNA excision repair protein ERCC-8-like [Pyrus x bretschneideri]	DNA excision repair protein ERCC-8 OS=Prunus yedoensis var. nudiflora OX=2094558 GN=Pyn_11137 PE=4 SV=1	KOG4283	Transcription-coupled repair protein CSA, contains WD40 domain	[L]	Replication, recombination and repair
Csp_hap2_LG05_00172.1	F-box/kelch-repeat protein At1g74510 OS=Arabidopsis thaliana OX=3702 GN=At1g74510 PE=2 SV=1	NA	NA	NA	NA	NA	NA	NA	PREDICTED: F-box/kelch-repeat protein At1g74510 isoform X1 [Pyrus x bretschneideri]	Uncharacterized protein OS=Prunus persica OX=3760 GN=PRUPE_5G189400 PE=4 SV=1	KOG1072	FOG: Kelch repeat	[R]	General function prediction only
Csp_hap2_LG05_00174.1		NA	NA	NA	NA	NA	NA	NA			NA	NA	NA	NA
Csp_hap2_LG05_00183.1	Retrovirus-related Pol polyprotein from transposon RE2 OS=Arabidopsis thaliana OX=3702 GN=RE2 PE=4 SV=1	RVT_2	NA	NA	NA	NA	NA	NA	Retrovirus-related Pol polyprotein from transposon TNT 1-94 [Artemisia annua]	Retrovirus-related Pol polyprotein from transposon TNT 1-94 OS=Artemisia annua OX=35608 GN=CTI12_AA451250 PE=4 SV=1	KOG0017	FOG: Transposon-encoded proteins with TYA, reverse transcriptase, integrase domains in various combinations	[R]	General function prediction only
Csp_hap2_LG05_00183.1	Retrovirus-related Pol polyprotein from transposon RE2 OS=Arabidopsis thaliana OX=3702 GN=RE2 PE=4 SV=1	gag_pre-integrs	NA	NA	NA	NA	NA	NA	Retrovirus-related Pol polyprotein from transposon TNT 1-94 [Artemisia annua]	Retrovirus-related Pol polyprotein from transposon TNT 1-94 OS=Artemisia annua OX=35608 GN=CTI12_AA451250 PE=4 SV=1	KOG0017	FOG: Transposon-encoded proteins with TYA, reverse transcriptase, integrase domains in various combinations	[R]	General function prediction only
Csp_hap2_LG05_00217.1	Alanine--tRNA ligase OS=Arabidopsis thaliana OX=3702 GN=ALATS PE=1 SV=3	tRNA-synt_2c	alanyl-tRNA aminoacylation(GO:0006419)		nucleotide binding(GO:0000166)| ATP binding(GO:0005524)| alanine-tRNA ligase activity(GO:0004813)	K01872	alanyl-tRNA synthetase	ko00970:Aminoacyl-tRNA biosynthesis	PREDICTED: alanine--tRNA ligase [Malus domestica]	Alanine--tRNA ligase OS=Prunus persica OX=3760 GN=PRUPE_ppa000923mg PE=3 SV=1	KOG0188	Alanyl-tRNA synthetase	[J]	Translation, ribosomal structure and biogenesis
Csp_hap2_LG05_00226.1	Disease resistance protein RPM1 OS=Arabidopsis thaliana OX=3702 GN=RPM1 PE=1 SV=1	Telomere_Sde2	NA	NA	NA	K13457	disease resistance protein RPM1	ko04626:Plant-pathogen interaction	PREDICTED: disease resistance protein RPM1-like [Pyrus x bretschneideri]	Uncharacterized protein OS=Prunus persica OX=3760 GN=PRUPE_ppa016569mg PE=3 SV=1	KOG4658	Apoptotic ATPase	[T]	Signal transduction mechanisms
Csp_hap2_LG05_00227.1		NA	NA	NA	NA	NA	NA	NA			NA	NA	NA	NA
Csp_hap2_LG05_00235.1		PGG	NA	NA	NA	NA	NA	NA	PREDICTED: uncharacterized protein LOC103941035 [Pyrus x bretschneideri]	Uncharacterized protein OS=Prunus persica OX=3760 GN=PRUPE_ppa014974mg PE=4 SV=1	KOG0504	FOG: Ankyrin repeat	[R]	General function prediction only
Csp_hap2_LG05_00237.1		NA	NA	NA	NA	K03259	translation initiation factor 4E	ko03013:RNA transport|ko04066:HIF-1 signaling pathway|ko04150:mTOR signaling pathway|ko04151:PI3K-Akt signaling pathway|ko04211:Longevity regulating pathway|ko04910:Insulin signaling pathway	PREDICTED: eukaryotic translation initiation factor 4E-1 [Malus domestica]		NA	NA	NA	NA
Csp_hap2_LG05_00245.1	Probable folate-biopterin transporter 7 OS=Arabidopsis thaliana OX=3702 GN=At1g64890 PE=2 SV=1	BT1	NA	NA	NA	NA	NA	NA	PREDICTED: probable folate-biopterin transporter 7 [Pyrus x bretschneideri]	Uncharacterized protein OS=Prunus persica OX=3760 GN=PRUPE_2G330100 PE=4 SV=1	NA	NA	NA	NA
Csp_hap2_LG05_00249.1	Thioredoxin Y1, chloroplastic OS=Arabidopsis thaliana OX=3702 GN=At1g76760 PE=2 SV=1	DUF1668	cell redox homeostasis(GO:0045454)			NA	NA	NA	PREDICTED: uncharacterized protein LOC103931684 [Pyrus x bretschneideri]	Thioredoxin-like protein slr0233 OS=Prunus yedoensis var. nudiflora OX=2094558 GN=Pyn_36831 PE=4 SV=1	KOG0910	Thioredoxin-like protein	[O]	Posttranslational modification, protein turnover, chaperones
Csp_hap2_LG05_00249.1	Thioredoxin Y1, chloroplastic OS=Arabidopsis thaliana OX=3702 GN=At1g76760 PE=2 SV=1	Thioredoxin	cell redox homeostasis(GO:0045454)			NA	NA	NA	PREDICTED: uncharacterized protein LOC103931684 [Pyrus x bretschneideri]	Thioredoxin-like protein slr0233 OS=Prunus yedoensis var. nudiflora OX=2094558 GN=Pyn_36831 PE=4 SV=1	KOG0910	Thioredoxin-like protein	[O]	Posttranslational modification, protein turnover, chaperones
Csp_hap2_LG05_00256.1	Prolyl endopeptidase OS=Homo sapiens OX=9606 GN=PREP PE=1 SV=2	Peptidase_S9_N			serine-type exopeptidase activity(GO:0070008)| serine-type endopeptidase activity(GO:0004252)	K01322	prolyl oligopeptidase	ko04614:Renin-angiotensin system	PREDICTED: prolyl endopeptidase [Malus domestica]	Prolyl endopeptidase-like isoform X1 OS=Prunus yedoensis var. nudiflora OX=2094558 GN=Pyn_30010 PE=4 SV=1	KOG2237	Predicted serine protease	[O]	Posttranslational modification, protein turnover, chaperones
Csp_hap2_LG05_00268.1		NA	NA	NA	NA	NA	NA	NA			NA	NA	NA	NA
Csp_hap2_LG05_00278.1		NAM	regulation of transcription, DNA-templated(GO:0006355)		DNA binding(GO:0003677)	NA	NA	NA	PREDICTED: NAC domain-containing protein 55-like [Malus domestica]	NAC domain-containing protein 41-like OS=Prunus yedoensis var. nudiflora OX=2094558 GN=Pyn_02288 PE=4 SV=1	NA	NA	NA	NA
Csp_hap2_LG05_00280.1		NA	NA	NA	NA	K01214	isoamylase	NA:NA	PREDICTED: isoamylase 1, chloroplastic [Pyrus x bretschneideri]	Isoamylase 1 chloroplastic isoform X2 OS=Prunus yedoensis var. nudiflora OX=2094558 GN=Pyn_19545 PE=4 SV=1	NA	NA	NA	NA
Csp_hap2_LG05_00282.1		NA	NA	NA	NA	NA	NA	NA			NA	NA	NA	NA
Csp_hap2_LG05_00284.1		NA	NA	NA	NA	NA	NA	NA			NA	NA	NA	NA
Csp_hap2_LG05_00320.1		NA	NA	NA	NA	NA	NA	NA			NA	NA	NA	NA
Csp_hap2_LG05_00332.1		NA	NA	NA	NA	NA	NA	NA			NA	NA	NA	NA
Csp_hap2_LG05_00333.1		NA	NA	NA	NA	NA	NA	NA	PREDICTED: uncharacterized protein LOC103341160 [Prunus mume]	Uncharacterized protein OS=Prunus persica OX=3760 GN=PRUPE_2G095500 PE=4 SV=1	KOG1075	FOG: Reverse transcriptase	[R]	General function prediction only
Csp_hap2_LG05_00334.1		NA	NA	NA	NA	NA	NA	NA	PREDICTED: protein NRT1/ PTR FAMILY 5.4-like [Pyrus x bretschneideri]		NA	NA	NA	NA
Csp_hap2_LG05_00348.1	Probable steroid-binding protein 3 OS=Arabidopsis thaliana OX=3702 GN=MP3 PE=1 SV=1	NA	NA	NA	NA	K17278	membrane-associated progesterone receptor component	NA:NA	PREDICTED: probable steroid-binding protein 3 [Malus domestica]	Uncharacterized protein OS=Prunus persica OX=3760 GN=PRUPE_1G396100 PE=3 SV=1	KOG1110	Putative steroid membrane receptor Hpr6.6/25-Dx	[R]	General function prediction only
Csp_hap2_LG05_00350.1	Co-chaperone protein p23-1 OS=Brassica napus OX=3708 GN=P23-1 PE=1 SV=1	CS	NA	NA	NA	NA	NA	NA	PREDICTED: uncharacterized protein OsI_027940-like isoform X2 [Malus domestica]	Uncharacterized protein OS=Prunus persica OX=3760 GN=PRUPE_8G045200 PE=4 SV=1	KOG3158	HSP90 co-chaperone p23	[O]	Posttranslational modification, protein turnover, chaperones
Csp_hap2_LG05_00353.1		NA	NA	NA	NA	NA	NA	NA	PREDICTED: histidine--tRNA ligase, cytoplasmic-like [Malus domestica]		NA	NA	NA	NA
Csp_hap2_LG05_00354.1		NA	NA	NA	NA	NA	NA	NA			NA	NA	NA	NA
Csp_hap2_LG05_00359.1		Transposase_21	NA	NA	NA	NA	NA	NA	PREDICTED: serine/threonine-protein kinase TOR-like [Malus domestica]	Uncharacterized protein OS=Fagus sylvatica OX=28930 GN=FSB_LOCUS11043 PE=4 SV=1	NA	NA	NA	NA
Csp_hap2_LG05_00359.1		Transpos_assoc	NA	NA	NA	NA	NA	NA	PREDICTED: serine/threonine-protein kinase TOR-like [Malus domestica]	Uncharacterized protein OS=Fagus sylvatica OX=28930 GN=FSB_LOCUS11043 PE=4 SV=1	NA	NA	NA	NA
Csp_hap2_LG05_00360.1		DUF4218	NA	NA	NA	NA	NA	NA	uncharacterized protein LOC112183944 [Rosa chinensis]	Putative Transposase-associated domain-containing protein OS=Rosa chinensis OX=74649 GN=RchiOBHm_Chr2g0111791 PE=4 SV=1	NA	NA	NA	NA
Csp_hap2_LG05_00361.1		NA	NA	NA	NA	NA	NA	NA	PREDICTED: uncharacterized protein LOC103437035 [Malus domestica]	Putative transposase, Ptta/En/Spm, plant OS=Rosa chinensis OX=74649 GN=RchiOBHm_Chr3g0468771 PE=4 SV=1	NA	NA	NA	NA
Csp_hap2_LG05_00363.1	Cytochrome P450 78A7 OS=Arabidopsis thaliana OX=3702 GN=CYP78A7 PE=2 SV=1	p450	oxidation-reduction process(GO:0055114)		oxidoreductase activity, acting on paired donors, with incorporation or reduction of molecular oxygen(GO:0016705)| heme binding(GO:0020037)| iron ion binding(GO:0005506)	K20619	cytochrome P450 family 78 subfamily A	NA:NA	PREDICTED: cytochrome P450 78A7 [Pyrus x bretschneideri]	Uncharacterized protein OS=Prunus persica OX=3760 GN=PRUPE_8G046400 PE=3 SV=1	KOG0156	Cytochrome P450 CYP2 subfamily	[Q]	Secondary metabolites biosynthesis, transport and catabolism
Csp_hap2_LG05_00367.1		NA	NA	NA	NA	NA	NA	NA	PREDICTED: uncharacterized protein LOC108172596 [Malus domestica]	Uncharacterized protein OS=Acetobacter malorum OX=178901 GN=AmDm5_1575 PE=4 SV=1	NA	NA	NA	NA
Csp_hap2_LG05_00368.1		NA	NA	NA	NA	NA	NA	NA	PREDICTED: uncharacterized protein LOC103421853 [Malus domestica]		NA	NA	NA	NA
Csp_hap2_LG05_00375.1		NA	NA	NA	NA	NA	NA	NA			NA	NA	NA	NA
Csp_hap2_LG05_00396.1		NA	NA	NA	NA	NA	NA	NA	PREDICTED: LOW QUALITY PROTEIN: acylpyruvase FAHD1, mitochondrial [Malus domestica]	Acylpyruvase FAHD1, mitochondrial (Fragment) OS=Anthurium amnicola OX=1678845 GN=fahd1_3 PE=4 SV=1	NA	NA	NA	NA
Csp_hap2_LG05_00411.1		NA	NA	NA	NA	NA	NA	NA			NA	NA	NA	NA
Csp_hap2_LG05_00413.1		NA	NA	NA	NA	NA	NA	NA	PREDICTED: uncharacterized protein LOC103443880 [Malus domestica]	Uncharacterized protein OS=Prunus yedoensis var. nudiflora OX=2094558 GN=Pyn_17571 PE=4 SV=1	NA	NA	NA	NA
Csp_hap2_LG05_00429.1	Protein Brevis radix-like 4 OS=Arabidopsis thaliana OX=3702 GN=BRXL4 PE=2 SV=1	NA	NA	NA	NA	NA	NA	NA	PREDICTED: protein Brevis radix-like 4 [Malus domestica]	Uncharacterized protein OS=Prunus persica OX=3760 GN=PRUPE_7G203300 PE=4 SV=1	NA	NA	NA	NA
Csp_hap2_LG05_00431.1		NA	NA	NA	NA	NA	NA	NA			NA	NA	NA	NA
Csp_hap2_LG05_00434.1	Uncharacterized mitochondrial protein AtMg00810 OS=Arabidopsis thaliana OX=3702 GN=AtMg00810 PE=4 SV=1	RVT_2	NA	NA	NA	NA	NA	NA	PREDICTED: uncharacterized mitochondrial protein AtMg00810-like [Malus domestica]	Putative RNA-directed DNA polymerase OS=Rosa chinensis OX=74649 GN=RchiOBHm_Chr4g0401001 PE=4 SV=1	KOG0017	FOG: Transposon-encoded proteins with TYA, reverse transcriptase, integrase domains in various combinations	[R]	General function prediction only
Csp_hap2_LG05_00435.1		NA	NA	NA	NA	NA	NA	NA	PREDICTED: uncharacterized protein LOC103452412 [Malus domestica]	Uncharacterized protein OS=Prunus persica OX=3760 GN=PRUPE_ppa019439mg PE=4 SV=1	NA	NA	NA	NA
Csp_hap2_LG05_00437.1		NA	NA	NA	NA	NA	NA	NA	uncharacterized protein LOC18790135 [Prunus persica]	Uncharacterized protein (Fragment) OS=Prunus persica OX=3760 GN=PRUPE_ppa020724mg PE=4 SV=1	NA	NA	NA	NA
Csp_hap2_LG05_00438.1		NA	NA	NA	NA	NA	NA	NA	PREDICTED: uncharacterized protein LOC103431244 isoform X1 [Malus domestica]	Uncharacterized protein OS=Prunus persica OX=3760 GN=PRUPE_5G234800 PE=4 SV=1	KOG1859	Leucine-rich repeat proteins	[R]	General function prediction only
Csp_hap2_LG05_00441.1		RVT_3			nucleic acid binding(GO:0003676)| RNA-DNA hybrid ribonuclease activity(GO:0004523)	NA	NA	NA	PREDICTED: uncharacterized protein LOC103414070 [Malus domestica]		NA	NA	NA	NA
Csp_hap2_LG05_00442.1		NA	NA	NA	NA	NA	NA	NA	PREDICTED: uncharacterized protein LOC103455726 [Malus domestica]	Uncharacterized protein (Fragment) OS=Prunus persica OX=3760 GN=PRUPE_ppa015748mg PE=4 SV=1	KOG1075	FOG: Reverse transcriptase	[R]	General function prediction only
Csp_hap2_LG05_00450.1		NA	NA	NA	NA	NA	NA	NA			NA	NA	NA	NA
Csp_hap2_LG05_00454.1	Tobamovirus multiplication protein 1 OS=Nicotiana tabacum OX=4097 GN=TOM1 PE=1 SV=1	DUF1084	NA	NA	NA	NA	NA	NA	PREDICTED: tobamovirus multiplication protein 1-like [Pyrus x bretschneideri]	Uncharacterized protein OS=Prunus persica OX=3760 GN=PRUPE_ppa009302mg PE=4 SV=1	NA	NA	NA	NA
Csp_hap2_LG05_00469.1		NA	NA	NA	NA	NA	NA	NA	PREDICTED: LOW QUALITY PROTEIN: aconitate hydratase, cytoplasmic-like [Malus domestica]		NA	NA	NA	NA
Csp_hap2_LG05_00470.1	Putative H/ACA ribonucleoprotein complex subunit 1-like protein 1 OS=Arabidopsis thaliana OX=3702 GN=At3g03920 PE=2 SV=1	Gar1	pseudouridine synthesis(GO:0001522)| ribosome biogenesis(GO:0042254)			K11128	H/ACA ribonucleoprotein complex subunit 1	ko03008:Ribosome biogenesis in eukaryotes	PREDICTED: putative H/ACA ribonucleoprotein complex subunit 1-like protein 1 [Malus domestica]	H/ACA ribonucleoprotein complex subunit (Fragment) OS=Dichanthelium oligosanthes OX=888268 GN=BAE44_0025642 PE=3 SV=1	KOG3262	H/ACA small nucleolar RNP component GAR1	[J]	Translation, ribosomal structure and biogenesis
Csp_hap2_LG05_00479.1		NA	NA	NA	NA	NA	NA	NA	PREDICTED: uncharacterized protein LOC103946071 [Pyrus x bretschneideri]	Uncharacterized protein OS=Fagus sylvatica OX=28930 GN=FSB_LOCUS20776 PE=4 SV=1	KOG0017	FOG: Transposon-encoded proteins with TYA, reverse transcriptase, integrase domains in various combinations	[R]	General function prediction only
Csp_hap2_LG05_00481.1		NA	NA	NA	NA	NA	NA	NA			NA	NA	NA	NA
Csp_hap2_LG05_00486.1		NA	NA	NA	NA	NA	NA	NA			NA	NA	NA	NA
Csp_hap2_LG05_00487.1		NA	NA	NA	NA	NA	NA	NA	PREDICTED: uncharacterized protein LOC103417568 [Malus domestica]	Uncharacterized protein OS=Prunus yedoensis var. nudiflora OX=2094558 GN=Pyn_03619 PE=4 SV=1	NA	NA	NA	NA
Csp_hap2_LG05_00492.1	Beta carbonic anhydrase 5, chloroplastic OS=Arabidopsis thaliana OX=3702 GN=BCA5 PE=2 SV=1	Pro_CA			carbonate dehydratase activity(GO:0004089)| zinc ion binding(GO:0008270)	K01673	carbonic anhydrase	ko00910:Nitrogen metabolism	PREDICTED: beta carbonic anhydrase 5, chloroplastic-like isoform X1 [Pyrus x bretschneideri]	Carbonic anhydrase OS=Prunus persica OX=3760 GN=PRUPE_8G068900 PE=3 SV=1	KOG1578	Predicted carbonic anhydrase involved in protection against oxidative damage	[P]	Inorganic ion transport and metabolism
Csp_hap2_LG05_00493.1	Beta carbonic anhydrase 5, chloroplastic OS=Arabidopsis thaliana OX=3702 GN=BCA5 PE=2 SV=1	Pro_CA			zinc ion binding(GO:0008270)| carbonate dehydratase activity(GO:0004089)	K01673	carbonic anhydrase	ko00910:Nitrogen metabolism	PREDICTED: beta carbonic anhydrase 5, chloroplastic isoform X1 [Malus domestica]	Carbonic anhydrase OS=Prunus yedoensis var. nudiflora OX=2094558 GN=Pyn_16096 PE=3 SV=1	KOG1578	Predicted carbonic anhydrase involved in protection against oxidative damage	[P]	Inorganic ion transport and metabolism
Csp_hap2_LG05_00495.1		NA	NA	NA	NA	NA	NA	NA			NA	NA	NA	NA
Csp_hap2_LG05_00510.1	Costars family protein OS=Oryza sativa subsp. indica OX=39946 GN=OsI_012692 PE=3 SV=1	Costars	NA	NA	NA	NA	NA	NA	PREDICTED: costars family protein-like [Pyrus x bretschneideri]	Costars family protein OS=Prunus yedoensis var. nudiflora OX=2094558 GN=Pyn_19098 PE=4 SV=1	KOG3376	Uncharacterized conserved protein	[S]	Function unknown
Csp_hap2_LG05_00512.1		NA	NA	NA	NA	NA	NA	NA			NA	NA	NA	NA
Csp_hap2_LG05_00516.1		NA	NA	NA	NA	NA	NA	NA			NA	NA	NA	NA
Csp_hap2_LG05_00520.1		Retrotrans_gag	NA	NA	NA	NA	NA	NA	uncharacterized protein LOC109949212 [Prunus persica]	Uncharacterized protein OS=Vitis vinifera OX=29760 GN=VITISV_006992 PE=4 SV=1	KOG0017	FOG: Transposon-encoded proteins with TYA, reverse transcriptase, integrase domains in various combinations	[R]	General function prediction only
Csp_hap2_LG05_00521.1		NA	NA	NA	NA	NA	NA	NA	PREDICTED: uncharacterized protein LOC103402870 [Malus domestica]	Uncharacterized protein OS=Prunus persica OX=3760 GN=PRUPE_1G278300 PE=4 SV=1	KOG2084	Predicted histone tail methylase containing SET domain	[B]	Chromatin structure and dynamics
Csp_hap2_LG05_00522.1	CLP protease regulatory subunit CLPX1, mitochondrial OS=Arabidopsis thaliana OX=3702 GN=CLPX1 PE=2 SV=1	AAA_2			ATP binding(GO:0005524)	K03544	ATP-dependent Clp protease ATP-binding subunit ClpX	ko04112:Cell cycle - Caulobacter	CLP protease regulatory subunit X isoform 1 [Theobroma cacao]	CLP protease regulatory subunit X isoform 3 OS=Theobroma cacao OX=3641 GN=TCM_015415 PE=4 SV=1	KOG0745	Putative ATP-dependent Clp-type protease (AAA+ ATPase superfamily)	[O]	Posttranslational modification, protein turnover, chaperones
Csp_hap2_LG05_00529.1	U1 small nuclear ribonucleoprotein A OS=Oryza sativa subsp. indica OX=39946 GN=OsI_18512 PE=3 SV=1	NA	NA	NA	NA	K11091	U1 small nuclear ribonucleoprotein A	ko03040:Spliceosome	PREDICTED: U1 small nuclear ribonucleoprotein A [Malus domestica]	U1 small nuclear ribonucleoprotein A-like OS=Juglans regia OX=51240 GN=LOC109021403 PE=4 SV=1	KOG4206	Spliceosomal protein snRNP-U1A/U2B	[A]	RNA processing and modification
Csp_hap2_LG05_00530.1		NA	NA	NA	NA	NA	NA	NA	PREDICTED: uncharacterized protein LOC103428582 [Malus domestica]	Inactive purple acid phosphatase-like protein OS=Trema orientalis OX=63057 GN=TorRG33x02_137280 PE=4 SV=1	NA	NA	NA	NA
Csp_hap2_LG05_00531.1	Uncharacterized oxidoreductase At4g09670 OS=Arabidopsis thaliana OX=3702 GN=At4g09670 PE=1 SV=1	NA	NA	NA	NA	NA	NA	NA	PREDICTED: uncharacterized oxidoreductase At4g09670-like [Malus domestica]	Uncharacterized protein (Fragment) OS=Prunus persica OX=3760 GN=PRUPE_ppa024838mg PE=4 SV=1	KOG2741	Dimeric dihydrodiol dehydrogenase	[Q]	Secondary metabolites biosynthesis, transport and catabolism
Csp_hap2_LG05_00536.1		NA	NA	NA	NA	NA	NA	NA			NA	NA	NA	NA
Csp_hap2_LG05_00566.1	Microtubule-associated protein TORTIFOLIA1 OS=Arabidopsis thaliana OX=3702 GN=TOR1 PE=1 SV=2	NA	NA	NA	NA	NA	NA	NA	PREDICTED: microtubule-associated protein TORTIFOLIA1-like isoform X1 [Pyrus x bretschneideri]	Uncharacterized protein OS=Prunus persica OX=3760 GN=PRUPE_4G209400 PE=4 SV=1	NA	NA	NA	NA
Csp_hap2_LG05_00577.1		NA	NA	NA	NA	NA	NA	NA			NA	NA	NA	NA
Csp_hap2_LG05_00585.1		NA	NA	NA	NA	NA	NA	NA			NA	NA	NA	NA
Csp_hap2_LG05_00593.1		NA	NA	NA	NA	NA	NA	NA	PREDICTED: uncharacterized protein LOC103937501 [Pyrus x bretschneideri]		NA	NA	NA	NA
Csp_hap2_LG05_00625.1	Cytochrome P450 94A1 OS=Vicia sativa OX=3908 GN=CYP94A1 PE=2 SV=2	p450	oxidation-reduction process(GO:0055114)		oxidoreductase activity, acting on paired donors, with incorporation or reduction of molecular oxygen(GO:0016705)| iron ion binding(GO:0005506)| heme binding(GO:0020037)	NA	NA	NA	PREDICTED: cytochrome P450 94A1-like [Pyrus x bretschneideri]	Cytochrome P450 94A1-like OS=Prunus yedoensis var. nudiflora OX=2094558 GN=Pyn_08092 PE=4 SV=1	KOG0157	Cytochrome P450 CYP4/CYP19/CYP26 subfamilies	[I]	Lipid transport and metabolism
Csp_hap2_LG05_00647.1	Probable carboxylesterase 18 OS=Arabidopsis thaliana OX=3702 GN=CXE18 PE=1 SV=1	Abhydrolase_3			hydrolase activity(GO:0016787)	NA	NA	NA	PREDICTED: probable carboxylesterase 18 [Malus domestica]	CXE carboxylesterase OS=Malus pumila OX=283210 GN=CXE1 PE=2 SV=1	KOG1515	Arylacetamide deacetylase	[V]	Defense mechanisms
Csp_hap2_LG05_00650.1	Nematode resistance protein-like HSPRO1 OS=Arabidopsis thaliana OX=3702 GN=HSPRO1 PE=1 SV=1	Hs1pro-1_C	NA	NA	NA	NA	NA	NA	PREDICTED: nematode resistance protein-like HSPRO2 [Malus domestica]	Uncharacterized protein OS=Prunus persica OX=3760 GN=PRUPE_2G247600 PE=4 SV=1	NA	NA	NA	NA
Csp_hap2_LG05_00651.1		NA	NA	NA	NA	NA	NA	NA			NA	NA	NA	NA
Csp_hap2_LG05_00656.1		NA	NA	NA	NA	NA	NA	NA	PREDICTED: transcription factor bHLH128-like [Malus domestica]	Uncharacterized protein (Fragment) OS=Prunus persica OX=3760 GN=PRUPE_ppa025178mg PE=4 SV=1	NA	NA	NA	NA
Csp_hap2_LG05_00657.1		NA	NA	NA	NA	NA	NA	NA	PREDICTED: uncharacterized protein LOC103941319 [Pyrus x bretschneideri]	Uncharacterized protein OS=Vitis vinifera OX=29760 GN=VITISV_024577 PE=4 SV=1	KOG0017	FOG: Transposon-encoded proteins with TYA, reverse transcriptase, integrase domains in various combinations	[R]	General function prediction only
Csp_hap2_LG05_00658.1	Retrovirus-related Pol polyprotein from transposon RE1 OS=Arabidopsis thaliana OX=3702 GN=RE1 PE=2 SV=1	RVT_2	NA	NA	NA	NA	NA	NA	PREDICTED: putative potassium transporter 12 [Malus domestica]	Putative LRR receptor-like protein kinase (Fragment) OS=Trifolium pratense OX=57577 GN=L195_g042474 PE=4 SV=1	KOG0017	FOG: Transposon-encoded proteins with TYA, reverse transcriptase, integrase domains in various combinations	[R]	General function prediction only
Csp_hap2_LG05_00661.1		NA	NA	NA	NA	NA	NA	NA			NA	NA	NA	NA
Csp_hap2_LG05_00668.1		NA	NA	NA	NA	K15198	transcription factor TFIIIB component B''	NA:NA	PREDICTED: transcription factor TFIIIB component B&apos;&apos; homolog isoform X1 [Malus domestica]	Uncharacterized protein OS=Prunus persica OX=3760 GN=PRUPE_8G091800 PE=4 SV=1	NA	NA	NA	NA
Csp_hap2_LG05_00684.1		NA	NA	NA	NA	NA	NA	NA			NA	NA	NA	NA
Csp_hap2_LG05_00685.1		NA	NA	NA	NA	NA	NA	NA			NA	NA	NA	NA
Csp_hap2_LG05_00687.1	Protein ABCI12, chloroplastic OS=Arabidopsis thaliana OX=3702 GN=ABCI12 PE=1 SV=1	NA	NA	NA	NA	NA	NA	NA	PREDICTED: protein ABCI12, chloroplastic-like isoform X1 [Malus domestica]	Uncharacterized protein OS=Prunus persica OX=3760 GN=PRUPE_1G148500 PE=4 SV=1	NA	NA	NA	NA
Csp_hap2_LG05_00690.1		NA	NA	NA	NA	NA	NA	NA		Uncharacterized protein OS=Fagus sylvatica OX=28930 GN=FSB_LOCUS18368 PE=4 SV=1	NA	NA	NA	NA
Csp_hap2_LG05_00696.1		NA	NA	NA	NA	NA	NA	NA	uncharacterized protein LOC18102407 [Populus trichocarpa]	Uncharacterized protein OS=Vitis vinifera OX=29760 GN=VITISV_024577 PE=4 SV=1	NA	NA	NA	NA
Csp_hap2_LG05_00699.1		NA	NA	NA	NA	NA	NA	NA			NA	NA	NA	NA
Csp_hap2_LG05_00700.1	Glucose-6-phosphate isomerase 1, chloroplastic OS=Arabidopsis thaliana OX=3702 GN=PGI1 PE=1 SV=1	NA	NA	NA	NA	K01810	glucose-6-phosphate isomerase	ko00010:Glycolysis / Gluconeogenesis|ko00030:Pentose phosphate pathway|ko00500:Starch and sucrose metabolism|ko00520:Amino sugar and nucleotide sugar metabolism|ko01200:Carbon metabolism	PREDICTED: glucose-6-phosphate isomerase 1, chloroplastic-like isoform X1 [Pyrus x bretschneideri]	Glucose-6-phosphate isomerase OS=Prunus yedoensis var. nudiflora OX=2094558 GN=Pyn_37050 PE=3 SV=1	KOG2446	Glucose-6-phosphate isomerase	[G]	Carbohydrate transport and metabolism
Csp_hap2_LG05_00701.1		NA	NA	NA	NA	NA	NA	NA			NA	NA	NA	NA
Csp_hap2_LG05_00703.1		Retrotran_gag_2	NA	NA	NA	NA	NA	NA	PREDICTED: phosphatidylinositol 4-kinase alpha 1-like [Malus domestica]	Transducin/WD40 repeat-like superfamily protein OS=Theobroma cacao OX=3641 GN=TCM_014797 PE=4 SV=1	NA	NA	NA	NA
Csp_hap2_LG05_00710.1		NA	NA	NA	NA	NA	NA	NA			NA	NA	NA	NA
Csp_hap2_LG05_00711.1		NA	NA	NA	NA	NA	NA	NA	putative RNA-directed DNA polymerase (Reverse transcriptase) [Malus domestica]	Putative RNA-directed DNA polymerase (Reverse transcriptase) OS=Malus domestica OX=3750 PE=4 SV=1	NA	NA	NA	NA
Csp_hap2_LG05_00713.1		NA	NA	NA	NA	NA	NA	NA			NA	NA	NA	NA
Csp_hap2_LG05_00716.1		NA	NA	NA	NA	NA	NA	NA			NA	NA	NA	NA
Csp_hap2_LG05_00720.1	Phenylalanine--tRNA ligase alpha subunit, cytoplasmic OS=Arabidopsis thaliana OX=3702 GN=At4g39280 PE=2 SV=3	Fer4_7	tRNA aminoacylation(GO:0043039)		tRNA binding(GO:0000049)| ATP binding(GO:0005524)| aminoacyl-tRNA ligase activity(GO:0004812)	K01889	phenylalanyl-tRNA synthetase alpha chain	ko00970:Aminoacyl-tRNA biosynthesis	PREDICTED: phenylalanine--tRNA ligase alpha subunit, cytoplasmic-like [Pyrus x bretschneideri]	Uncharacterized protein OS=Prunus persica OX=3760 GN=PRUPE_8G096800 PE=4 SV=1	KOG2784	Phenylalanyl-tRNA synthetase, beta subunit	[J]	Translation, ribosomal structure and biogenesis
Csp_hap2_LG05_00720.1	Phenylalanine--tRNA ligase alpha subunit, cytoplasmic OS=Arabidopsis thaliana OX=3702 GN=At4g39280 PE=2 SV=3	tRNA-synt_2d	tRNA aminoacylation(GO:0043039)		tRNA binding(GO:0000049)| ATP binding(GO:0005524)| aminoacyl-tRNA ligase activity(GO:0004812)	K01889	phenylalanyl-tRNA synthetase alpha chain	ko00970:Aminoacyl-tRNA biosynthesis	PREDICTED: phenylalanine--tRNA ligase alpha subunit, cytoplasmic-like [Pyrus x bretschneideri]	Uncharacterized protein OS=Prunus persica OX=3760 GN=PRUPE_8G096800 PE=4 SV=1	KOG2784	Phenylalanyl-tRNA synthetase, beta subunit	[J]	Translation, ribosomal structure and biogenesis
Csp_hap2_LG05_00729.1	Glucan endo-1,3-beta-D-glucosidase OS=Olea europaea OX=4146 GN=OLE9 PE=1 SV=1	Glyco_hydro_17	carbohydrate metabolic process(GO:0005975)		hydrolase activity, hydrolyzing O-glycosyl compounds(GO:0004553)	NA	NA	NA	PREDICTED: LOW QUALITY PROTEIN: glucan endo-1,3-beta-glucosidase 7 [Malus domestica]	Uncharacterized protein OS=Prunus persica OX=3760 GN=PRUPE_8G098000 PE=3 SV=1	NA	NA	NA	NA
Csp_hap2_LG05_00729.1	Glucan endo-1,3-beta-D-glucosidase OS=Olea europaea OX=4146 GN=OLE9 PE=1 SV=1	X8	carbohydrate metabolic process(GO:0005975)		hydrolase activity, hydrolyzing O-glycosyl compounds(GO:0004553)	NA	NA	NA	PREDICTED: LOW QUALITY PROTEIN: glucan endo-1,3-beta-glucosidase 7 [Malus domestica]	Uncharacterized protein OS=Prunus persica OX=3760 GN=PRUPE_8G098000 PE=3 SV=1	NA	NA	NA	NA
Csp_hap2_LG05_00732.1		NA	NA	NA	NA	K03259	translation initiation factor 4E	ko03013:RNA transport|ko04066:HIF-1 signaling pathway|ko04150:mTOR signaling pathway|ko04151:PI3K-Akt signaling pathway|ko04211:Longevity regulating pathway|ko04910:Insulin signaling pathway	PREDICTED: eukaryotic translation initiation factor 4E-1-like [Pyrus x bretschneideri]	Uncharacterized protein OS=Prunus persica OX=3760 GN=PRUPE_4G072600 PE=3 SV=1	NA	NA	NA	NA
Csp_hap2_LG05_00741.1		NA	NA	NA	NA	NA	NA	NA			NA	NA	NA	NA
Csp_hap2_LG05_00744.1	Enhanced ethylene response protein 5 OS=Arabidopsis thaliana OX=3702 GN=EER5 PE=1 SV=1	NA	NA	NA	NA	NA	NA	NA	PREDICTED: enhanced ethylene response protein 5 [Malus domestica]	Uncharacterized protein OS=Prunus persica OX=3760 GN=PRUPE_7G211100 PE=4 SV=1	KOG2688	Transcription-associated recombination protein - Thp1p	[D]	Cell cycle control, cell division, chromosome partitioning
Csp_hap2_LG05_00755.1	Adenosylhomocysteinase OS=Medicago sativa OX=3879 GN=SAHH PE=2 SV=1	AdoHcyase_NAD	NA	NA	NA	K01251	adenosylhomocysteinase	ko00270:Cysteine and methionine metabolism	PREDICTED: adenosylhomocysteinase [Malus domestica]	Adenosylhomocysteinase OS=Prunus persica OX=3760 GN=PRUPE_1G165200 PE=3 SV=1	KOG1370	S-adenosylhomocysteine hydrolase	[H]	Coenzyme transport and metabolism
Csp_hap2_LG05_00755.1	Adenosylhomocysteinase OS=Medicago sativa OX=3879 GN=SAHH PE=2 SV=1	AdoHcyase	NA	NA	NA	K01251	adenosylhomocysteinase	ko00270:Cysteine and methionine metabolism	PREDICTED: adenosylhomocysteinase [Malus domestica]	Adenosylhomocysteinase OS=Prunus persica OX=3760 GN=PRUPE_1G165200 PE=3 SV=1	KOG1370	S-adenosylhomocysteine hydrolase	[H]	Coenzyme transport and metabolism
Csp_hap2_LG05_00757.1		NA	NA	NA	NA	NA	NA	NA			NA	NA	NA	NA
Csp_hap2_LG05_00774.1		NA	NA	NA	NA	NA	NA	NA			NA	NA	NA	NA
Csp_hap2_LG05_00779.1	Retrovirus-related Pol polyprotein from transposon RE1 OS=Arabidopsis thaliana OX=3702 GN=RE1 PE=2 SV=1	RVT_2	NA	NA	NA	NA	NA	NA	putative RNA-directed DNA polymerase [Rosa chinensis]	Putative RNA-directed DNA polymerase OS=Rosa chinensis OX=74649 GN=RchiOBHm_Chr2g0166521 PE=4 SV=1	KOG0017	FOG: Transposon-encoded proteins with TYA, reverse transcriptase, integrase domains in various combinations	[R]	General function prediction only
Csp_hap2_LG05_00783.1	Hsp70-Hsp90 organizing protein OS=Triticum aestivum OX=4565 GN=HOP PE=1 SV=1	NA	NA	NA	NA	NA	NA	NA	hypothetical protein CDL15_Pgr017721 [Punica granatum]	Uncharacterized protein OS=Punica granatum OX=22663 GN=CDL15_Pgr017721 PE=4 SV=1	KOG0548	Molecular co-chaperone STI1	[O]	Posttranslational modification, protein turnover, chaperones
Csp_hap2_LG05_00788.1		NA	NA	NA	NA	NA	NA	NA			NA	NA	NA	NA
Csp_hap2_LG05_00790.1	Coatomer subunit beta-1 OS=Arabidopsis thaliana OX=3702 GN=At4g31480 PE=3 SV=2	Adaptin_N	intracellular protein transport(GO:0006886)| vesicle-mediated transport(GO:0016192)	membrane coat(GO:0030117)		NA	NA	NA	PREDICTED: uncharacterized protein LOC103402855 [Malus domestica]	Coatomer subunit beta OS=Rosa chinensis OX=74649 GN=RchiOBHm_Chr4g0411591 PE=4 SV=1	KOG1058	Vesicle coat complex COPI, beta subunit	[U]	Intracellular trafficking, secretion, and vesicular transport
Csp_hap2_LG05_00791.1	Galacturonosyltransferase 8 OS=Arabidopsis thaliana OX=3702 GN=GAUT8 PE=1 SV=1	NA	NA	NA	NA	K13648	alpha-1,4-galacturonosyltransferase	ko00500:Starch and sucrose metabolism|ko00520:Amino sugar and nucleotide sugar metabolism	PREDICTED: galacturonosyltransferase 8-like [Malus domestica]	Hexosyltransferase OS=Prunus persica OX=3760 GN=PRUPE_8G197700 PE=3 SV=1	NA	NA	NA	NA
Csp_hap2_LG05_00800.1		NA	NA	NA	NA	NA	NA	NA	hypothetical protein LR48_Vigan04g126600 [Vigna angularis]	Uncharacterized protein OS=Phaseolus angularis OX=3914 GN=LR48_Vigan04g126600 PE=4 SV=1	NA	NA	NA	NA
Csp_hap2_LG05_00801.1		NA	NA	NA	NA	NA	NA	NA		Cad OS=Arundo donax OX=35708 PE=4 SV=1	NA	NA	NA	NA
Csp_hap2_LG05_00803.1		DDE_Tnp_4	NA	NA	NA	NA	NA	NA	PREDICTED: uncharacterized protein LOC103420154 [Malus domestica]	Uncharacterized protein OS=Prunus persica OX=3760 GN=PRUPE_ppa017281mg PE=4 SV=1	KOG4585	Predicted transposase	[L]	Replication, recombination and repair
Csp_hap2_LG05_00813.1		NA	NA	NA	NA	NA	NA	NA	PREDICTED: uncharacterized protein LOC103960281 isoform X1 [Pyrus x bretschneideri]	Uncharacterized protein OS=Prunus persica OX=3760 GN=PRUPE_3G239800 PE=4 SV=1	NA	NA	NA	NA
Csp_hap2_LG05_00814.1	Methylesterase 8 OS=Arabidopsis thaliana OX=3702 GN=MES8 PE=3 SV=1	RVT_3			RNA-DNA hybrid ribonuclease activity(GO:0004523)| nucleic acid binding(GO:0003676)	NA	NA	NA	PREDICTED: uncharacterized protein LOC108866046 [Pyrus x bretschneideri]	Uncharacterized protein OS=Prunus persica OX=3760 GN=PRUPE_8G115000 PE=4 SV=1	NA	NA	NA	NA
Csp_hap2_LG05_00814.1	Methylesterase 8 OS=Arabidopsis thaliana OX=3702 GN=MES8 PE=3 SV=1	Abhydrolase_6			RNA-DNA hybrid ribonuclease activity(GO:0004523)| nucleic acid binding(GO:0003676)	NA	NA	NA	PREDICTED: uncharacterized protein LOC108866046 [Pyrus x bretschneideri]	Uncharacterized protein OS=Prunus persica OX=3760 GN=PRUPE_8G115000 PE=4 SV=1	NA	NA	NA	NA
Csp_hap2_LG05_00820.1		NA	NA	NA	NA	NA	NA	NA	PREDICTED: uncharacterized protein LOC103410944 [Malus domestica]	uncharacterized protein LOC107889845 OS=Gossypium hirsutum OX=3635 GN=LOC107889845 PE=4 SV=1	NA	NA	NA	NA
Csp_hap2_LG05_00841.1	Zinc finger protein ZOP1 OS=Arabidopsis thaliana OX=3702 GN=ZOP1 PE=1 SV=1	zf-U1			zinc ion binding(GO:0008270)	K13220	WW domain-binding protein 4	NA:NA	PREDICTED: zinc finger protein ZOP1 [Pyrus x bretschneideri]	RNA-binding protein 5 OS=Prunus yedoensis var. nudiflora OX=2094558 GN=Pyn_09189 PE=4 SV=1	KOG0150	Spliceosomal protein FBP21	[A]	RNA processing and modification
Csp_hap2_LG05_00842.1		NA	NA	NA	NA	NA	NA	NA			NA	NA	NA	NA
Csp_hap2_LG05_00849.1		NA	NA	NA	NA	NA	NA	NA	PREDICTED: uncharacterized protein LOC103337098 [Prunus mume]	Uncharacterized protein OS=Prunus persica OX=3760 GN=PRUPE_8G119700 PE=4 SV=1	NA	NA	NA	NA
Csp_hap2_LG05_00864.1		RVT_3			nucleic acid binding(GO:0003676)| RNA-DNA hybrid ribonuclease activity(GO:0004523)	NA	NA	NA	PREDICTED: uncharacterized protein LOC103945332 [Pyrus x bretschneideri]	T2.6 protein OS=Malus x robusta OX=1184610 GN=T2.6 PE=4 SV=1	NA	NA	NA	NA
Csp_hap2_LG05_00870.1	Presequence protease 1, chloroplastic/mitochondrial OS=Arabidopsis thaliana OX=3702 GN=PREP1 PE=1 SV=2	M16C_assoc	proteolysis(GO:0006508)			K06972	presequence protease [EC:3.4.24.-]	NA:NA	PREDICTED: presequence protease 1, chloroplastic/mitochondrial-like [Malus domestica]	Putative metalloenzyme, LuxS/M16 peptidase, peptidase M16C associated OS=Rosa chinensis OX=74649 GN=RchiOBHm_Chr6g0258261 PE=4 SV=1	KOG2019	Metalloendoprotease HMP1 (insulinase superfamily)	[O]	Posttranslational modification, protein turnover, chaperones
Csp_hap2_LG05_00874.1		NA	NA	NA	NA	NA	NA	NA			NA	NA	NA	NA
Csp_hap2_LG05_00889.1		NA	NA	NA	NA	NA	NA	NA	PREDICTED: uncharacterized protein LOC108173568 [Malus domestica]		NA	NA	NA	NA
Csp_hap2_LG05_00892.1	FBD-associated F-box protein At5g22730 OS=Arabidopsis thaliana OX=3702 GN=At5g22730 PE=2 SV=2	NA	NA	NA	NA	NA	NA	NA	F-box/FBD/LRR-repeat protein At2g04230-like [Prunus avium]	Putative F-box/FBD/LRR-repeat protein OS=Prunus yedoensis var. nudiflora OX=2094558 GN=Pyn_11939 PE=4 SV=1	NA	NA	NA	NA
Csp_hap2_LG05_00898.1	Alpha-amylase isozyme 3C OS=Oryza sativa subsp. japonica OX=39947 GN=AMY1.7 PE=2 SV=2	Alpha-amyl_C2	carbohydrate metabolic process(GO:0005975)		alpha-amylase activity(GO:0004556)| calcium ion binding(GO:0005509)	K01176	alpha-amylase	ko00500:Starch and sucrose metabolism|ko04973:Carbohydrate digestion and absorption	PREDICTED: alpha-amylase-like [Malus domestica]	Alpha-amylase OS=Prunus persica OX=3760 GN=PRUPE_8G125500 PE=3 SV=1	KOG0471	Alpha-amylase	[G]	Carbohydrate transport and metabolism
Csp_hap2_LG05_00903.1		NA	NA	NA	NA	NA	NA	NA	PREDICTED: uncharacterized protein LOC103455726 [Malus domestica]		NA	NA	NA	NA
Csp_hap2_LG05_00904.1	Transcriptional elongation regulator MINIYO OS=Arabidopsis thaliana OX=3702 GN=IYO PE=1 SV=1	NA	NA	NA	NA	NA	NA	NA	PREDICTED: transcriptional elongation regulator MINIYO [Pyrus x bretschneideri]	Transcriptional elongation regulator MINIYO OS=Prunus yedoensis var. nudiflora OX=2094558 GN=Pyn_13668 PE=4 SV=1	KOG4732	Uncharacterized conserved protein	[S]	Function unknown
Csp_hap2_LG05_00905.1		NA	NA	NA	NA	NA	NA	NA	PREDICTED: 4-coumarate--CoA ligase-like 9 [Malus domestica]	Loquat lignin related protein 4CL10 OS=Eriobotrya japonica OX=32224 PE=2 SV=1	NA	NA	NA	NA
Csp_hap2_LG05_00908.1		NA	NA	NA	NA	NA	NA	NA	PREDICTED: myb-like protein J [Malus domestica]	Uncharacterized protein OS=Prunus yedoensis var. nudiflora OX=2094558 GN=Pyn_31000 PE=4 SV=1	NA	NA	NA	NA
Csp_hap2_LG05_00924.1		NA	NA	NA	NA	NA	NA	NA	PREDICTED: uncharacterized protein LOC103414243 [Malus domestica]		NA	NA	NA	NA
Csp_hap2_LG05_00926.1	Uncharacterized mitochondrial protein AtMg00820 OS=Arabidopsis thaliana OX=3702 GN=AtMg00820 PE=4 SV=1	Retrotran_gag_3	NA	NA	NA	NA	NA	NA	PREDICTED: uncharacterized protein LOC108170524 [Malus domestica]	Uncharacterized protein (Fragment) OS=Prunus persica OX=3760 GN=PRUPE_ppa020932mg PE=4 SV=1	KOG0017	FOG: Transposon-encoded proteins with TYA, reverse transcriptase, integrase domains in various combinations	[R]	General function prediction only
Csp_hap2_LG05_00926.1	Uncharacterized mitochondrial protein AtMg00820 OS=Arabidopsis thaliana OX=3702 GN=AtMg00820 PE=4 SV=1	RVT_2	NA	NA	NA	NA	NA	NA	PREDICTED: uncharacterized protein LOC108170524 [Malus domestica]	Uncharacterized protein (Fragment) OS=Prunus persica OX=3760 GN=PRUPE_ppa020932mg PE=4 SV=1	KOG0017	FOG: Transposon-encoded proteins with TYA, reverse transcriptase, integrase domains in various combinations	[R]	General function prediction only
Csp_hap2_LG05_00929.1		NA	NA	NA	NA	NA	NA	NA			NA	NA	NA	NA
Csp_hap2_LG05_00930.1		NA	NA	NA	NA	NA	NA	NA	PREDICTED: uncharacterized protein LOC103326881 [Prunus mume]		KOG0017	FOG: Transposon-encoded proteins with TYA, reverse transcriptase, integrase domains in various combinations	[R]	General function prediction only
Csp_hap2_LG05_00937.1		NA	NA	NA	NA	NA	NA	NA	PREDICTED: ribosome-recycling factor, chloroplastic-like [Malus domestica]	Uncharacterized protein OS=Prunus persica OX=3760 GN=PRUPE_8G240300 PE=3 SV=1	NA	NA	NA	NA
Csp_hap2_LG05_00939.1	Putative nitric oxide synthase OS=Oryza sativa subsp. japonica OX=39947 GN=Os02g0104700 PE=3 SV=1	NA	NA	NA	NA	K13427	nitric-oxide synthase, plant	ko00220:Arginine biosynthesis|ko00330:Arginine and proline metabolism|ko04626:Plant-pathogen interaction	NO-associated protein 1, chloroplastic/mitochondrial isoform X3 [Herrania umbratica]	MMR_HSR1 domain-containing protein OS=Cephalotus follicularis OX=3775 GN=CFOL_v3_11607 PE=4 SV=1	KOG1249	Predicted GTPases	[R]	General function prediction only
Csp_hap2_LG05_00944.1		NA	NA	NA	NA	NA	NA	NA			NA	NA	NA	NA
Csp_hap2_LG05_00955.1		NA	NA	NA	NA	NA	NA	NA			NA	NA	NA	NA
Csp_hap2_LG05_00963.1		NA	NA	NA	NA	NA	NA	NA			NA	NA	NA	NA
Csp_hap2_LG05_00967.1		NA	NA	NA	NA	NA	NA	NA	uncharacterized protein Pyn_18511 [Prunus yedoensis var. nudiflora]	Uncharacterized protein OS=Prunus yedoensis var. nudiflora OX=2094558 GN=Pyn_18511 PE=4 SV=1	NA	NA	NA	NA
Csp_hap2_LG05_00969.1		NA	NA	NA	NA	NA	NA	NA			NA	NA	NA	NA
Csp_hap2_LG05_00971.1		NA	NA	NA	NA	NA	NA	NA	PREDICTED: uncharacterized protein LOC103418356 [Malus domestica]	Uncharacterized protein OS=Fagus sylvatica OX=28930 GN=FSB_LOCUS45134 PE=4 SV=1	NA	NA	NA	NA
Csp_hap2_LG05_00976.1		NA	NA	NA	NA	NA	NA	NA			NA	NA	NA	NA
Csp_hap2_LG05_00978.1		RVT_1	NA	NA	NA	NA	NA	NA	PREDICTED: uncharacterized protein LOC103401418 [Malus domestica]	Uncharacterized protein (Fragment) OS=Prunus persica OX=3760 GN=PRUPE_ppa015748mg PE=4 SV=1	KOG1075	FOG: Reverse transcriptase	[R]	General function prediction only
Csp_hap2_LG05_00986.1		NA	NA	NA	NA	NA	NA	NA	PREDICTED: uncharacterized protein LOC108170639 [Malus domestica]	Uncharacterized protein OS=Fagus sylvatica OX=28930 GN=FSB_LOCUS42286 PE=4 SV=1	KOG0017	FOG: Transposon-encoded proteins with TYA, reverse transcriptase, integrase domains in various combinations	[R]	General function prediction only
Csp_hap2_LG05_00987.1	Retrovirus-related Pol polyprotein from transposon RE2 OS=Arabidopsis thaliana OX=3702 GN=RE2 PE=4 SV=1	NA	NA	NA	NA	NA	NA	NA	PREDICTED: uncharacterized mitochondrial protein AtMg00810-like [Malus domestica]	Uncharacterized protein OS=Fagus sylvatica OX=28930 GN=FSB_LOCUS8989 PE=4 SV=1	KOG0017	FOG: Transposon-encoded proteins with TYA, reverse transcriptase, integrase domains in various combinations	[R]	General function prediction only
Csp_hap2_LG05_00989.1		NA	NA	NA	NA	NA	NA	NA	PREDICTED: CAP-Gly domain-containing linker protein 1-like [Malus domestica]	Uncharacterized protein OS=Vitis vinifera OX=29760 GN=VIT_14s0030g00430 PE=4 SV=1	NA	NA	NA	NA
Csp_hap2_LG05_00992.1	Uncharacterized mitochondrial protein AtMg00810 OS=Arabidopsis thaliana OX=3702 GN=AtMg00810 PE=4 SV=1	NA	NA	NA	NA	NA	NA	NA	PREDICTED: uncharacterized protein LOC108867941 [Pyrus x bretschneideri]	Uncharacterized protein OS=Vitis vinifera OX=29760 GN=VITISV_031733 PE=4 SV=1	KOG0017	FOG: Transposon-encoded proteins with TYA, reverse transcriptase, integrase domains in various combinations	[R]	General function prediction only
Csp_hap2_LG05_00993.1		NA	NA	NA	NA	NA	NA	NA	PREDICTED: uncharacterized protein LOC103451234 [Malus domestica]	Uncharacterized protein OS=Prunus persica OX=3760 GN=PRUPE_5G134600 PE=4 SV=1	NA	NA	NA	NA
Csp_hap2_LG05_01000.1	Sodium/proton antiporter 1 OS=Arabidopsis thaliana OX=3702 GN=NHD1 PE=2 SV=1	CitMHS	transmembrane transport(GO:0055085)	integral component of membrane(GO:0016021)		NA	NA	NA	PREDICTED: Na(+)/H(+) antiporter NhaD [Malus domestica]	Uncharacterized protein OS=Punica granatum OX=22663 GN=CRG98_020970 PE=4 SV=1	NA	NA	NA	NA
Csp_hap2_LG05_01002.1		NA	NA	NA	NA	NA	NA	NA			NA	NA	NA	NA
Csp_hap2_LG05_01014.1	Exocyst complex component SEC6 OS=Arabidopsis thaliana OX=3702 GN=SEC6 PE=1 SV=1	ACT	NA	NA	NA	K06110	exocyst complex component 3	ko04530:Tight junction	hypothetical protein PRUPE_4G277400 [Prunus persica]	Uncharacterized protein OS=Prunus persica OX=3760 GN=PRUPE_4G277400 PE=4 SV=1	KOG2663	Acetolactate synthase, small subunit	[E]	Amino acid transport and metabolism
Csp_hap2_LG05_01016.1		NA	NA	NA	NA	NA	NA	NA			NA	NA	NA	NA
Csp_hap2_LG05_01031.1		NA	NA	NA	NA	NA	NA	NA			NA	NA	NA	NA
Csp_hap2_LG05_01034.1		NA	NA	NA	NA	K17607	type 2A phosphatase activator TIP41	NA:NA	TIP41-like protein isoform X2 [Prunus persica]	Uncharacterized protein OS=Prunus persica OX=3760 GN=PRUPE_8G137600 PE=4 SV=1	NA	NA	NA	NA
Csp_hap2_LG05_01036.1	Cyclin-A3-1 OS=Oryza sativa subsp. japonica OX=39947 GN=CYCA3-1 PE=3 SV=1	Cyclin_C		nucleus(GO:0005634)		K06627	cyclin-A	ko04110:Cell cycle|ko04152:AMPK signaling pathway|ko04914:Progesterone-mediated oocyte maturation|ko05169:Epstein-Barr virus infection	PREDICTED: cyclin-A3-1-like [Pyrus x bretschneideri]	Uncharacterized protein OS=Prunus persica OX=3760 GN=PRUPE_8G137700 PE=3 SV=1	KOG0654	G2/Mitotic-specific cyclin A	[D]	Cell cycle control, cell division, chromosome partitioning
Csp_hap2_LG05_01036.1	Cyclin-A3-1 OS=Oryza sativa subsp. japonica OX=39947 GN=CYCA3-1 PE=3 SV=1	Cyclin_N		nucleus(GO:0005634)		K06627	cyclin-A	ko04110:Cell cycle|ko04152:AMPK signaling pathway|ko04914:Progesterone-mediated oocyte maturation|ko05169:Epstein-Barr virus infection	PREDICTED: cyclin-A3-1-like [Pyrus x bretschneideri]	Uncharacterized protein OS=Prunus persica OX=3760 GN=PRUPE_8G137700 PE=3 SV=1	KOG0654	G2/Mitotic-specific cyclin A	[D]	Cell cycle control, cell division, chromosome partitioning
Csp_hap2_LG05_01040.1		NA	NA	NA	NA	NA	NA	NA			NA	NA	NA	NA
Csp_hap2_LG05_01044.1		NA	NA	NA	NA	NA	NA	NA			NA	NA	NA	NA
Csp_hap2_LG05_01045.1		NA	NA	NA	NA	NA	NA	NA			NA	NA	NA	NA
Csp_hap2_LG05_01053.1	Thioredoxin domain-containing protein 9 homolog OS=Arabidopsis thaliana OX=3702 GN=At2g18990 PE=2 SV=1	Thioredoxin	cell redox homeostasis(GO:0045454)			NA	NA	NA	thioredoxin domain-containing protein 9 homolog [Prunus persica]	Uncharacterized protein OS=Prunus persica OX=3760 GN=PRUPE_8G138300 PE=4 SV=1	KOG1672	ATP binding protein	[C]	Energy production and conversion
Csp_hap2_LG05_01055.1		NA	NA	NA	NA	NA	NA	NA	PREDICTED: uncharacterized protein LOC103402562 [Malus domestica]	Uncharacterized protein OS=Prunus persica OX=3760 GN=PRUPE_7G042600 PE=4 SV=1	NA	NA	NA	NA
Csp_hap2_LG05_01056.1		NA	NA	NA	NA	NA	NA	NA			NA	NA	NA	NA
Csp_hap2_LG05_01058.1		NA	NA	NA	NA	K13525	transitional endoplasmic reticulum ATPase	ko04141:Protein processing in endoplasmic reticulum	PREDICTED: uncharacterized protein LOC103964821 isoform X1 [Pyrus x bretschneideri]	Uncharacterized protein OS=Prunus yedoensis var. nudiflora OX=2094558 GN=Pyn_11604 PE=4 SV=1	NA	NA	NA	NA
Csp_hap2_LG05_01059.1		DUF1645	NA	NA	NA	NA	NA	NA	PREDICTED: uncharacterized protein LOC103959534 [Pyrus x bretschneideri]	Uncharacterized protein OS=Prunus persica OX=3760 GN=PRUPE_1G441300 PE=4 SV=1	NA	NA	NA	NA
Csp_hap2_LG05_01064.1		NA	NA	NA	NA	NA	NA	NA	PREDICTED: uncharacterized protein LOC103933369 isoform X1 [Pyrus x bretschneideri]	Uncharacterized protein OS=Rosa chinensis OX=74649 GN=RchiOBHm_Chr6g0254271 PE=4 SV=1	NA	NA	NA	NA
Csp_hap2_LG05_01066.1		LRR_1			protein binding(GO:0005515)	NA	NA	NA			NA	NA	NA	NA
Csp_hap2_LG05_01067.1	Beta-amyrin 28-monooxygenase OS=Panax ginseng OX=4054 PE=1 SV=1	CRAL_TRIO	NA	NA	NA	NA	NA	NA	PREDICTED: beta-amyrin 28-oxidase [Malus domestica]	Beta-amyrin 28-oxidase-like OS=Prunus yedoensis var. nudiflora OX=2094558 GN=Pyn_05726 PE=3 SV=1	KOG0157	Cytochrome P450 CYP4/CYP19/CYP26 subfamilies	[I]	Lipid transport and metabolism
Csp_hap2_LG05_01074.1		NA	NA	NA	NA	NA	NA	NA	PREDICTED: epidermal growth factor receptor substrate 15-like 1 [Pyrus x bretschneideri]	Epidermal growth factor receptor substrate 15 OS=Prunus yedoensis var. nudiflora OX=2094558 GN=Pyn_08592 PE=4 SV=1	KOG0998	Synaptic vesicle protein EHS-1 and related EH domain proteins	[U]	Intracellular trafficking, secretion, and vesicular transport
Csp_hap2_LG05_01076.1		NA	NA	NA	NA	NA	NA	NA			NA	NA	NA	NA
Csp_hap2_LG05_01078.1		DUF2828	NA	NA	NA	NA	NA	NA	PREDICTED: uncharacterized protein LOC103409346 [Malus domestica]	Uncharacterized protein (Fragment) OS=Prunus persica OX=3760 GN=PRUPE_ppa017345mg PE=4 SV=1	NA	NA	NA	NA
Csp_hap2_LG05_01086.1		NA	NA	NA	NA	K15639	PHYB activation tagged suppressor 1 [EC:1.14.-.-]	ko00905:Brassinosteroid biosynthesis	PREDICTED: cytochrome P450 CYP749A22-like [Pyrus x bretschneideri]	Cytochrome P450 CYP749A22-like isoform X3 OS=Prunus yedoensis var. nudiflora OX=2094558 GN=Pyn_31551 PE=3 SV=1	NA	NA	NA	NA
Csp_hap2_LG05_01090.1	Probable galacturonosyltransferase 10 OS=Arabidopsis thaliana OX=3702 GN=GAUT10 PE=2 SV=2	NA	NA	NA	NA	K13648	alpha-1,4-galacturonosyltransferase	ko00500:Starch and sucrose metabolism|ko00520:Amino sugar and nucleotide sugar metabolism	PREDICTED: probable galacturonosyltransferase 10 [Malus domestica]	Hexosyltransferase OS=Prunus persica OX=3760 GN=PRUPE_3G232100 PE=3 SV=1	NA	NA	NA	NA
Csp_hap2_LG05_01092.1		NA	NA	NA	NA	NA	NA	NA			KOG3506	40S ribosomal protein S29	[J]	Translation, ribosomal structure and biogenesis
Csp_hap2_LG05_01097.1	Probable magnesium transporter NIPA6 OS=Arabidopsis thaliana OX=3702 GN=At2g21120 PE=2 SV=1	Mg_trans_NIPA	magnesium ion transport(GO:0015693)	integral component of membrane(GO:0016021)	magnesium ion transmembrane transporter activity(GO:0015095)	NA	NA	NA	PREDICTED: probable magnesium transporter NIPA6 isoform X1 [Prunus mume]	Probable magnesium transporter OS=Prunus persica OX=3760 GN=PRUPE_8G161200 PE=3 SV=1	KOG2922	Uncharacterized conserved protein	[S]	Function unknown
Csp_hap2_LG05_01098.1		NA	NA	NA	NA	NA	NA	NA			NA	NA	NA	NA
Csp_hap2_LG05_01103.1		NA	NA	NA	NA	NA	NA	NA			NA	NA	NA	NA
Csp_hap2_LG05_01104.1		DBD_Tnp_Mut	NA	NA	NA	NA	NA	NA	PREDICTED: uncharacterized protein LOC108172108 [Malus domestica]	Uncharacterized protein OS=Prunus persica OX=3760 GN=PRUPE_ppa018996mg PE=4 SV=1	NA	NA	NA	NA
Csp_hap2_LG05_01108.1	Transcription factor bHLH84 OS=Arabidopsis thaliana OX=3702 GN=BHLH84 PE=1 SV=1	HLH			protein dimerization activity(GO:0046983)	NA	NA	NA	PREDICTED: transcription factor bHLH85-like [Malus domestica]	Uncharacterized protein OS=Prunus persica OX=3760 GN=PRUPE_8G143600 PE=4 SV=1	NA	NA	NA	NA
Csp_hap2_LG05_01122.1		RVT_3			nucleic acid binding(GO:0003676)| RNA-DNA hybrid ribonuclease activity(GO:0004523)	NA	NA	NA	PREDICTED: uncharacterized protein LOC103966921 [Pyrus x bretschneideri]	T2.6 protein OS=Malus x robusta OX=1184610 GN=T2.6 PE=4 SV=1	NA	NA	NA	NA
Csp_hap2_LG05_01124.1		NA	NA	NA	NA	NA	NA	NA			NA	NA	NA	NA
Csp_hap2_LG05_01131.1		NA	NA	NA	NA	NA	NA	NA	PREDICTED: uncharacterized protein LOC108171561 [Malus domestica]		NA	NA	NA	NA
Csp_hap2_LG05_01134.1	Ubiquitin-activating enzyme E1 2 OS=Arabidopsis thaliana OX=3702 GN=UBA2 PE=1 SV=1	NA	NA	NA	NA	K03178	ubiquitin-activating enzyme E1	ko04120:Ubiquitin mediated proteolysis	PREDICTED: ubiquitin-activating enzyme E1 1-like [Malus domestica]	Putative ubiquitin/SUMO-activating enzyme E1, ubiquitin-activating enzyme E1 OS=Rosa chinensis OX=74649 GN=RchiOBHm_Chr3g0462201 PE=3 SV=1	KOG2012	Ubiquitin activating enzyme UBA1	[O]	Posttranslational modification, protein turnover, chaperones
Csp_hap2_LG05_01141.1	Retrovirus-related Pol polyprotein from transposon RE1 OS=Arabidopsis thaliana OX=3702 GN=RE1 PE=2 SV=1	gag_pre-integrs	NA	NA	NA	NA	NA	NA	putative RNA-directed DNA polymerase [Rosa chinensis]	Putative RNA-directed DNA polymerase OS=Rosa chinensis OX=74649 GN=RchiOBHm_Chr6g0300481 PE=4 SV=1	KOG0017	FOG: Transposon-encoded proteins with TYA, reverse transcriptase, integrase domains in various combinations	[R]	General function prediction only
Csp_hap2_LG05_01142.1	Retrovirus-related Pol polyprotein from transposon RE1 OS=Arabidopsis thaliana OX=3702 GN=RE1 PE=2 SV=1	NA	NA	NA	NA	NA	NA	NA	hypothetical protein VITISV_012765 [Vitis vinifera]	Uncharacterized protein OS=Vitis vinifera OX=29760 GN=VITISV_012765 PE=4 SV=1	KOG0017	FOG: Transposon-encoded proteins with TYA, reverse transcriptase, integrase domains in various combinations	[R]	General function prediction only
Csp_hap2_LG05_01143.1		NA	NA	NA	NA	K14213	Xaa-Pro dipeptidase	NA:NA	PREDICTED: xaa-Pro dipeptidase [Pyrus x bretschneideri]	Xaa-Pro dipeptidase OS=Prunus yedoensis var. nudiflora OX=2094558 GN=Pyn_31020 PE=3 SV=1	KOG2737	Putative metallopeptidase	[R]	General function prediction only
Csp_hap2_LG05_01144.1	F-box/FBD/LRR-repeat protein At5g22700 OS=Arabidopsis thaliana OX=3702 GN=At5g22700 PE=2 SV=2	F-box			protein binding(GO:0005515)	NA	NA	NA	PREDICTED: F-box/FBD/LRR-repeat protein At1g13570-like [Malus domestica]	Putative F-box domain, FBD domain, leucine-rich repeat domain, L domain-containing protein OS=Rosa chinensis OX=74649 GN=RchiOBHm_Chr6g0267131 PE=4 SV=1	NA	NA	NA	NA
Csp_hap2_LG05_01144.1	F-box/FBD/LRR-repeat protein At5g22700 OS=Arabidopsis thaliana OX=3702 GN=At5g22700 PE=2 SV=2	FBD			protein binding(GO:0005515)	NA	NA	NA	PREDICTED: F-box/FBD/LRR-repeat protein At1g13570-like [Malus domestica]	Putative F-box domain, FBD domain, leucine-rich repeat domain, L domain-containing protein OS=Rosa chinensis OX=74649 GN=RchiOBHm_Chr6g0267131 PE=4 SV=1	NA	NA	NA	NA
Csp_hap2_LG05_01146.1		NA	NA	NA	NA	NA	NA	NA			NA	NA	NA	NA
Csp_hap2_LG05_01153.1	Ribosome biogenesis protein NOP53 OS=Arabidopsis thaliana OX=3702 GN=At2g40430 PE=1 SV=2	Nop53	NA	NA	NA	NA	NA	NA	PREDICTED: uncharacterized protein At2g40430-like [Malus domestica]	Uncharacterized protein OS=Prunus persica OX=3760 GN=PRUPE_2G259600 PE=4 SV=1	KOG2823	Cellular protein (glioma tumor suppressor candidate region gene 2)	[R]	General function prediction only
Csp_hap2_LG05_01154.1		NA	NA	NA	NA	K17362	acyl-coenzyme A thioesterase 13 [EC:3.1.2.-]	NA:NA	PREDICTED: uncharacterized protein LOC103963231 isoform X1 [Pyrus x bretschneideri]		NA	NA	NA	NA
Csp_hap2_LG05_01156.1	Putative AC transposase OS=Zea mays OX=4577 PE=2 SV=2	Dimer_Tnp_hAT			protein dimerization activity(GO:0046983)	NA	NA	NA	PREDICTED: zinc finger BED domain-containing protein RICESLEEPER 2-like [Malus domestica]	Putative HAT dimerization domain, ribonuclease H-like domain, hAT-like transposase, RNase-H OS=Rosa chinensis OX=74649 GN=RchiOBHm_Chr2g0116731 PE=4 SV=1	KOG1121	Tam3-transposase (Ac family)	[L]	Replication, recombination and repair
Csp_hap2_LG05_01159.1	Serine carboxypeptidase-like 3 OS=Arabidopsis thaliana OX=3702 GN=SCPL3 PE=2 SV=1	Peptidase_S10	proteolysis(GO:0006508)		serine-type carboxypeptidase activity(GO:0004185)	NA	NA	NA	PREDICTED: serine carboxypeptidase-like 18 [Pyrus x bretschneideri]	Uncharacterized protein OS=Prunus persica OX=3760 GN=PRUPE_8G148200 PE=3 SV=1	KOG1282	Serine carboxypeptidases (lysosomal cathepsin A)	[E]	Amino acid transport and metabolism
Csp_hap2_LG05_01163.1		RCC1_2	NA	NA	NA	NA	NA	NA	PREDICTED: serine/threonine-protein kinase-like protein CCR4 [Pyrus x bretschneideri]	Serine/threonine-protein kinase-like protein CCR4 OS=Prunus yedoensis var. nudiflora OX=2094558 GN=Pyn_18765 PE=4 SV=1	NA	NA	NA	NA
Csp_hap2_LG05_01171.1		NA	NA	NA	NA	NA	NA	NA			NA	NA	NA	NA
Csp_hap2_LG05_01173.1		NA	NA	NA	NA	NA	NA	NA			NA	NA	NA	NA
Csp_hap2_LG05_01196.1		NA	NA	NA	NA	NA	NA	NA	PREDICTED: pathogenesis-related leaf protein 4-like [Pyrus x bretschneideri]		NA	NA	NA	NA
Csp_hap2_LG05_01205.1		NA	NA	NA	NA	NA	NA	NA			NA	NA	NA	NA
Csp_hap2_LG05_01241.1	COBRA-like protein 1 OS=Oryza sativa subsp. japonica OX=39947 GN=BC1L6 PE=2 SV=1	NA	NA	NA	NA	NA	NA	NA	PREDICTED: COBRA-like protein 1, partial [Malus domestica]	COBRA-like protein OS=Prunus persica OX=3760 GN=PRUPE_8G159300 PE=3 SV=1	NA	NA	NA	NA
Csp_hap2_LG05_01255.1		NA	NA	NA	NA	NA	NA	NA			NA	NA	NA	NA
Csp_hap2_LG05_01257.1		NA	NA	NA	NA	NA	NA	NA	PREDICTED: uncharacterized protein LOC103437035 [Malus domestica]		NA	NA	NA	NA
Csp_hap2_LG05_01258.1	Putative AC transposase OS=Zea mays OX=4577 PE=2 SV=2	Dimer_Tnp_hAT			protein dimerization activity(GO:0046983)	NA	NA	NA	PREDICTED: uncharacterized protein LOC105349496 [Fragaria vesca subsp. vesca]	Putative HAT dimerization domain, ribonuclease H-like domain, hAT-like transposase, RNase-H OS=Rosa chinensis OX=74649 GN=RchiOBHm_Chr5g0007101 PE=4 SV=1	KOG1121	Tam3-transposase (Ac family)	[L]	Replication, recombination and repair
Csp_hap2_LG05_01261.1		NA	NA	NA	NA	NA	NA	NA			NA	NA	NA	NA
Csp_hap2_LG05_01280.1		NA	NA	NA	NA	NA	NA	NA			NA	NA	NA	NA
Csp_hap2_LG05_01290.1		zf-NADH-PPase			metal ion binding(GO:0046872)| hydrolase activity(GO:0016787)	NA	NA	NA	PREDICTED: extra-large guanine nucleotide-binding protein 3-like isoform X1 [Malus domestica]	Uncharacterized protein OS=Prunus persica OX=3760 GN=PRUPE_5G237500 PE=4 SV=1	NA	NA	NA	NA
Csp_hap2_LG05_01294.1		NA	NA	NA	NA	NA	NA	NA			NA	NA	NA	NA
Csp_hap2_LG05_01352.1	Disease resistance protein RPP2A OS=Arabidopsis thaliana OX=3702 GN=RPP2A PE=2 SV=1	NA	NA	NA	NA	NA	NA	NA	PREDICTED: TMV resistance protein N-like isoform X3 [Pyrus x bretschneideri]	Uncharacterized protein OS=Prunus persica OX=3760 GN=PRUPE_2G060400 PE=4 SV=1	NA	NA	NA	NA
Csp_hap2_LG05_01369.1		NA	NA	NA	NA	NA	NA	NA			NA	NA	NA	NA
Csp_hap2_LG05_01386.1		NA	NA	NA	NA	NA	NA	NA	pentatricopeptide repeat-containing protein At3g06430, chloroplastic [Prunus avium]	Uncharacterized protein OS=Prunus persica OX=3760 GN=PRUPE_1G106700 PE=4 SV=1	NA	NA	NA	NA
Csp_hap2_LG05_01406.1		LRR_8			protein binding(GO:0005515)	NA	NA	NA	PREDICTED: TMV resistance protein N-like [Malus domestica]	Uncharacterized protein OS=Prunus persica OX=3760 GN=PRUPE_8G237200 PE=4 SV=1	NA	NA	NA	NA
Csp_hap2_LG05_01408.1		NA	NA	NA	NA	NA	NA	NA			NA	NA	NA	NA
Csp_hap2_LG05_01503.1	TMV resistance protein N OS=Nicotiana glutinosa OX=35889 GN=N PE=1 SV=1	TIR	signal transduction(GO:0007165)		protein binding(GO:0005515)| ADP binding(GO:0043531)	NA	NA	NA	PREDICTED: TMV resistance protein N-like [Malus domestica]	Uncharacterized protein OS=Prunus persica OX=3760 GN=PRUPE_ppa000551mg PE=4 SV=1	NA	NA	NA	NA
Csp_hap2_LG05_01503.1	TMV resistance protein N OS=Nicotiana glutinosa OX=35889 GN=N PE=1 SV=1	NB-ARC	signal transduction(GO:0007165)		protein binding(GO:0005515)| ADP binding(GO:0043531)	NA	NA	NA	PREDICTED: TMV resistance protein N-like [Malus domestica]	Uncharacterized protein OS=Prunus persica OX=3760 GN=PRUPE_ppa000551mg PE=4 SV=1	NA	NA	NA	NA
Csp_hap2_LG05_01504.1		NA	NA	NA	NA	NA	NA	NA	PREDICTED: disease resistance protein RPS4-like isoform X1 [Malus domestica]	Uncharacterized protein OS=Prunus persica OX=3760 GN=PRUPE_8G184900 PE=4 SV=1	NA	NA	NA	NA
Csp_hap2_LG05_01507.1		NA	NA	NA	NA	NA	NA	NA			NA	NA	NA	NA
Csp_hap2_LG05_01556.1		QLQ	regulation of transcription, DNA-templated(GO:0006355)	nucleus(GO:0005634)	ATP binding(GO:0005524)	NA	NA	NA	GRF domain class transcription factor [Malus domestica]	GRF domain class transcription factor OS=Malus domestica OX=3750 GN=GRF4 PE=2 SV=1	NA	NA	NA	NA
Csp_hap2_LG05_01580.1	Adenylylsulfatase HINT3 OS=Arabidopsis thaliana OX=3702 GN=HINT3 PE=1 SV=1	HIT	NA	NA	NA	NA	NA	NA	PREDICTED: adenylylsulfatase HINT3-like [Pyrus x bretschneideri]	Putative adenylylsulfatase OS=Rosa chinensis OX=74649 GN=RchiOBHm_Chr6g0283441 PE=4 SV=1	NA	NA	NA	NA
Csp_hap2_LG05_01682.1	Sm-like protein LSM5 OS=Arabidopsis thaliana OX=3702 GN=LSM5 PE=1 SV=1	LSM	NA	NA	NA	K12624	U6 snRNA-associated Sm-like protein LSm5	ko03018:RNA degradation|ko03040:Spliceosome	PREDICTED: sm-like protein LSM5 [Malus domestica]	U6 snRNA-associated Sm-like protein LSm5 OS=Nicotiana tabacum OX=4097 GN=LOC107824911 PE=3 SV=1	KOG1775	U6 snRNA-associated Sm-like protein	[A]	RNA processing and modification
Csp_hap2_LG05_01688.1	Protein TOC75-3, chloroplastic OS=Arabidopsis thaliana OX=3702 GN=TOC75-3 PE=1 SV=1	NA	NA	NA	NA	NA	NA	NA	protein TOC75-3, chloroplastic-like [Hevea brasiliensis]	Uncharacterized protein OS=Fagus sylvatica OX=28930 GN=FSB_LOCUS43439 PE=4 SV=1	NA	NA	NA	NA
Csp_hap2_LG05_01705.1		NA	NA	NA	NA	NA	NA	NA			NA	NA	NA	NA
Csp_hap2_LG05_01716.1	Cytochrome P450 71A8 OS=Mentha piperita OX=34256 GN=CYP71A8 PE=3 SV=1	p450	oxidation-reduction process(GO:0055114)		oxidoreductase activity, acting on paired donors, with incorporation or reduction of molecular oxygen(GO:0016705)| heme binding(GO:0020037)| iron ion binding(GO:0005506)	NA	NA	NA	PREDICTED: cytochrome P450 71A26-like [Malus domestica]	Cytochrome P450 736A117 OS=Prunus mume OX=102107 GN=CYP736A117 PE=2 SV=1	KOG0156	Cytochrome P450 CYP2 subfamily	[Q]	Secondary metabolites biosynthesis, transport and catabolism
Csp_hap2_LG05_01741.1		NA	NA	NA	NA	NA	NA	NA			NA	NA	NA	NA
Csp_hap2_LG05_01762.1	K(+) efflux antiporter 6 OS=Arabidopsis thaliana OX=3702 GN=KEA6 PE=2 SV=1	NA	NA	NA	NA	NA	NA	NA	PREDICTED: uncharacterized protein LOC103959672 [Pyrus x bretschneideri]	K+ efflux antiporter 4 isoform 1 OS=Theobroma cacao OX=3641 GN=TCM_037686 PE=4 SV=1	KOG1650	Predicted K+/H+-antiporter	[P]	Inorganic ion transport and metabolism
Csp_hap2_LG05_01769.1	MDIS1-interacting receptor like kinase 2 OS=Arabidopsis thaliana OX=3702 GN=MIK2 PE=1 SV=3	LRR_1	protein phosphorylation(GO:0006468)		ATP binding(GO:0005524)| protein kinase activity(GO:0004672)| protein binding(GO:0005515)	NA	NA	NA	PREDICTED: MDIS1-interacting receptor like kinase 2-like [Pyrus x bretschneideri]	Uncharacterized protein OS=Prunus persica OX=3760 GN=PRUPE_ppa016443mg PE=4 SV=1	NA	NA	NA	NA
Csp_hap2_LG05_01769.1	MDIS1-interacting receptor like kinase 2 OS=Arabidopsis thaliana OX=3702 GN=MIK2 PE=1 SV=3	LRR_8	protein phosphorylation(GO:0006468)		ATP binding(GO:0005524)| protein kinase activity(GO:0004672)| protein binding(GO:0005515)	NA	NA	NA	PREDICTED: MDIS1-interacting receptor like kinase 2-like [Pyrus x bretschneideri]	Uncharacterized protein OS=Prunus persica OX=3760 GN=PRUPE_ppa016443mg PE=4 SV=1	NA	NA	NA	NA
Csp_hap2_LG05_01769.1	MDIS1-interacting receptor like kinase 2 OS=Arabidopsis thaliana OX=3702 GN=MIK2 PE=1 SV=3	LRR_1	protein phosphorylation(GO:0006468)		ATP binding(GO:0005524)| protein kinase activity(GO:0004672)| protein binding(GO:0005515)	NA	NA	NA	PREDICTED: MDIS1-interacting receptor like kinase 2-like [Pyrus x bretschneideri]	Uncharacterized protein OS=Prunus persica OX=3760 GN=PRUPE_ppa016443mg PE=4 SV=1	NA	NA	NA	NA
Csp_hap2_LG05_01769.1	MDIS1-interacting receptor like kinase 2 OS=Arabidopsis thaliana OX=3702 GN=MIK2 PE=1 SV=3	Pkinase	protein phosphorylation(GO:0006468)		ATP binding(GO:0005524)| protein kinase activity(GO:0004672)| protein binding(GO:0005515)	NA	NA	NA	PREDICTED: MDIS1-interacting receptor like kinase 2-like [Pyrus x bretschneideri]	Uncharacterized protein OS=Prunus persica OX=3760 GN=PRUPE_ppa016443mg PE=4 SV=1	NA	NA	NA	NA
Csp_hap2_LG05_01769.1	MDIS1-interacting receptor like kinase 2 OS=Arabidopsis thaliana OX=3702 GN=MIK2 PE=1 SV=3	LRRNT_2	protein phosphorylation(GO:0006468)		ATP binding(GO:0005524)| protein kinase activity(GO:0004672)| protein binding(GO:0005515)	NA	NA	NA	PREDICTED: MDIS1-interacting receptor like kinase 2-like [Pyrus x bretschneideri]	Uncharacterized protein OS=Prunus persica OX=3760 GN=PRUPE_ppa016443mg PE=4 SV=1	NA	NA	NA	NA
Csp_hap2_LG05_01769.1	MDIS1-interacting receptor like kinase 2 OS=Arabidopsis thaliana OX=3702 GN=MIK2 PE=1 SV=3	LRR_1	protein phosphorylation(GO:0006468)		ATP binding(GO:0005524)| protein kinase activity(GO:0004672)| protein binding(GO:0005515)	NA	NA	NA	PREDICTED: MDIS1-interacting receptor like kinase 2-like [Pyrus x bretschneideri]	Uncharacterized protein OS=Prunus persica OX=3760 GN=PRUPE_ppa016443mg PE=4 SV=1	NA	NA	NA	NA
Csp_hap2_LG05_01769.1	MDIS1-interacting receptor like kinase 2 OS=Arabidopsis thaliana OX=3702 GN=MIK2 PE=1 SV=3	LRR_1	protein phosphorylation(GO:0006468)		ATP binding(GO:0005524)| protein kinase activity(GO:0004672)| protein binding(GO:0005515)	NA	NA	NA	PREDICTED: MDIS1-interacting receptor like kinase 2-like [Pyrus x bretschneideri]	Uncharacterized protein OS=Prunus persica OX=3760 GN=PRUPE_ppa016443mg PE=4 SV=1	NA	NA	NA	NA
Csp_hap2_LG05_01770.1		NA	NA	NA	NA	NA	NA	NA			NA	NA	NA	NA
Csp_hap2_LG05_01783.1	Protein NPGR2 OS=Arabidopsis thaliana OX=3702 GN=NPGR2 PE=1 SV=1	NA	NA	NA	NA	NA	NA	NA	PREDICTED: LOW QUALITY PROTEIN: tetratricopeptide repeat protein 7A-like [Malus domestica]	Uncharacterized protein OS=Prunus persica OX=3760 GN=PRUPE_8G219000 PE=4 SV=1	KOG4162	Predicted calmodulin-binding protein	[T]	Signal transduction mechanisms
Csp_hap2_LG05_01811.1	Putative lysine-specific demethylase JMJ16 OS=Arabidopsis thaliana OX=3702 GN=JMJ16 PE=2 SV=1	NA	NA	NA	NA	K11446	histone demethylase JARID1 [EC:1.14.11.-]	NA:NA	PREDICTED: putative lysine-specific demethylase JMJ16 [Malus domestica]	Putative lysine-specific demethylase JMJ16 isoform X1 OS=Prunus yedoensis var. nudiflora OX=2094558 GN=Pyn_24969 PE=4 SV=1	KOG1246	DNA-binding protein jumonji/RBP2/SMCY, contains JmjC domain	[R]	General function prediction only
Csp_hap2_LG05_01835.1		NA	NA	NA	NA	NA	NA	NA			NA	NA	NA	NA
Csp_hap2_LG05_01847.1	Autophagy-related protein 9 OS=Arabidopsis thaliana OX=3702 GN=ATG9 PE=2 SV=1	APG9	NA	NA	NA	K17907	autophagy-related protein 9	NA:NA	PREDICTED: autophagy-related protein 9-like [Pyrus x bretschneideri]	Autophagy-related protein 9 OS=Malus domestica OX=3750 PE=3 SV=1	KOG2173	Integral membrane protein	[R]	General function prediction only
Csp_hap2_LG05_01847.1	Autophagy-related protein 9 OS=Arabidopsis thaliana OX=3702 GN=ATG9 PE=2 SV=1	APG9	NA	NA	NA	K17907	autophagy-related protein 9	NA:NA	PREDICTED: autophagy-related protein 9-like [Pyrus x bretschneideri]	Autophagy-related protein 9 OS=Malus domestica OX=3750 PE=3 SV=1	KOG2173	Integral membrane protein	[R]	General function prediction only
Csp_hap2_LG05_01858.1	1-aminocyclopropane-1-carboxylate oxidase homolog 11 OS=Arabidopsis thaliana OX=3702 GN=At5g59530 PE=2 SV=1	2OG-FeII_Oxy	oxidation-reduction process(GO:0055114)		oxidoreductase activity(GO:0016491)	NA	NA	NA	PREDICTED: 1-aminocyclopropane-1-carboxylate oxidase homolog 11-like [Pyrus x bretschneideri]	1-aminocyclopropane-1-carboxylate oxidase homolog 1-like OS=Prunus yedoensis var. nudiflora OX=2094558 GN=Pyn_40033 PE=3 SV=1	KOG0143	Iron/ascorbate family oxidoreductases	[R]	General function prediction only
Csp_hap2_LG05_01870.1		NA	NA	NA	NA	NA	NA	NA	PREDICTED: protein UPSTREAM OF FLC isoform X1 [Malus domestica]		NA	NA	NA	NA
Csp_hap2_LG05_01879.1	Transcription factor bHLH3 OS=Arabidopsis thaliana OX=3702 GN=BHLH3 PE=1 SV=1	NA	NA	NA	NA	NA	NA	NA	PREDICTED: transcription factor bHLH3-like [Pyrus x bretschneideri]	BHLH domain class transcription factor OS=Malus domestica OX=3750 GN=BHLH10 PE=2 SV=1	NA	NA	NA	NA
Csp_hap2_LG05_01890.1	Histone H1.1 OS=Arabidopsis thaliana OX=3702 GN=At1g06760 PE=1 SV=1	Linker_histone	nucleosome assembly(GO:0006334)	nucleosome(GO:0000786)| nucleus(GO:0005634)	DNA binding(GO:0003677)	NA	NA	NA	PREDICTED: histone H1-like [Malus domestica]	Uncharacterized protein OS=Prunus persica OX=3760 GN=PRUPE_8G230400 PE=3 SV=1	NA	NA	NA	NA
Csp_hap2_LG05_01894.1		NA	NA	NA	NA	NA	NA	NA			NA	NA	NA	NA
Csp_hap2_LG05_01896.1		NA	NA	NA	NA	NA	NA	NA			NA	NA	NA	NA
Csp_hap2_LG05_01897.1	Peptidyl-prolyl cis-trans isomerase CYP59 OS=Arabidopsis thaliana OX=3702 GN=CYP59 PE=1 SV=1	Pro_isomerase	protein peptidyl-prolyl isomerization(GO:0000413)		peptidyl-prolyl cis-trans isomerase activity(GO:0003755)	NA	NA	NA	PREDICTED: peptidyl-prolyl cis-trans isomerase CYP59 [Malus domestica]	Uncharacterized protein OS=Corchorus capsularis OX=210143 GN=CCACVL1_27765 PE=4 SV=1	KOG0415	Predicted peptidyl prolyl cis-trans isomerase	[O]	Posttranslational modification, protein turnover, chaperones
Csp_hap2_LG05_01919.1	F-box/kelch-repeat protein At3g23880 OS=Arabidopsis thaliana OX=3702 GN=At3g23880 PE=2 SV=1	F-box			protein binding(GO:0005515)	NA	NA	NA	PREDICTED: F-box/kelch-repeat protein At3g23880-like isoform X1 [Prunus mume]	Uncharacterized protein OS=Prunus persica OX=3760 GN=PRUPE_4G150700 PE=4 SV=1	NA	NA	NA	NA
Csp_hap2_LG05_01931.1	Transcription elongation factor SPT4 homolog 1 OS=Arabidopsis thaliana OX=3702 GN=At5g08565 PE=3 SV=3	Spt4			nucleic acid binding(GO:0003676)| RNA-DNA hybrid ribonuclease activity(GO:0004523)	K15171	transcription elongation factor SPT4	NA:NA	PREDICTED: transcription elongation factor SPT4 homolog 1-like [Pyrus x bretschneideri]	Transcription elongation factor SPT4 homolog OS=Daucus carota subsp. sativus OX=79200 GN=DCAR_026806 PE=3 SV=1	NA	NA	NA	NA
Csp_hap2_LG05_01931.1	Transcription elongation factor SPT4 homolog 1 OS=Arabidopsis thaliana OX=3702 GN=At5g08565 PE=3 SV=3	RVT_3			nucleic acid binding(GO:0003676)| RNA-DNA hybrid ribonuclease activity(GO:0004523)	K15171	transcription elongation factor SPT4	NA:NA	PREDICTED: transcription elongation factor SPT4 homolog 1-like [Pyrus x bretschneideri]	Transcription elongation factor SPT4 homolog OS=Daucus carota subsp. sativus OX=79200 GN=DCAR_026806 PE=3 SV=1	NA	NA	NA	NA
Csp_hap2_LG05_01946.1	JmjC domain-containing protein 7 OS=Mus musculus OX=10090 GN=Jmjd7 PE=1 SV=1	LSM	NA	NA	NA	K19219	peptidyl-lysine (3S)-dioxygenase / protease	NA:NA	PREDICTED: jmjC domain-containing protein 7 [Pyrus x bretschneideri]	JmjC domain-containing protein 7 OS=Prunus yedoensis var. nudiflora OX=2094558 GN=Pyn_14819 PE=4 SV=1	KOG2508	Predicted phospholipase	[I]	Lipid transport and metabolism
Csp_hap2_LG05_01946.1	JmjC domain-containing protein 7 OS=Mus musculus OX=10090 GN=Jmjd7 PE=1 SV=1	Cupin_8	NA	NA	NA	K19219	peptidyl-lysine (3S)-dioxygenase / protease	NA:NA	PREDICTED: jmjC domain-containing protein 7 [Pyrus x bretschneideri]	JmjC domain-containing protein 7 OS=Prunus yedoensis var. nudiflora OX=2094558 GN=Pyn_14819 PE=4 SV=1	KOG2508	Predicted phospholipase	[I]	Lipid transport and metabolism
Csp_hap2_LG05_01961.1	Pentatricopeptide repeat-containing protein At3g57430, chloroplastic OS=Arabidopsis thaliana OX=3702 GN=PCMP-H81 PE=2 SV=2	PPR_2	NA	NA	NA	NA	NA	NA	putative pentatricopeptide repeat-containing protein At3g13770, mitochondrial [Prunus avium]	Uncharacterized protein OS=Prunus persica OX=3760 GN=PRUPE_4G142900 PE=4 SV=1	KOG4197	FOG: PPR repeat	[R]	General function prediction only
Csp_hap2_LG05_01961.1	Pentatricopeptide repeat-containing protein At3g57430, chloroplastic OS=Arabidopsis thaliana OX=3702 GN=PCMP-H81 PE=2 SV=2	PPR	NA	NA	NA	NA	NA	NA	putative pentatricopeptide repeat-containing protein At3g13770, mitochondrial [Prunus avium]	Uncharacterized protein OS=Prunus persica OX=3760 GN=PRUPE_4G142900 PE=4 SV=1	KOG4197	FOG: PPR repeat	[R]	General function prediction only
Csp_hap2_LG05_01961.1	Pentatricopeptide repeat-containing protein At3g57430, chloroplastic OS=Arabidopsis thaliana OX=3702 GN=PCMP-H81 PE=2 SV=2	PPR	NA	NA	NA	NA	NA	NA	putative pentatricopeptide repeat-containing protein At3g13770, mitochondrial [Prunus avium]	Uncharacterized protein OS=Prunus persica OX=3760 GN=PRUPE_4G142900 PE=4 SV=1	KOG4197	FOG: PPR repeat	[R]	General function prediction only
Csp_hap2_LG05_01970.1		DUF2828	NA	NA	NA	NA	NA	NA	uncharacterized protein Pyn_31534 [Prunus yedoensis var. nudiflora]	Uncharacterized protein OS=Prunus yedoensis var. nudiflora OX=2094558 GN=Pyn_31534 PE=4 SV=1	NA	NA	NA	NA
Csp_hap2_LG05_01970.1		DUF2828	NA	NA	NA	NA	NA	NA	uncharacterized protein Pyn_31534 [Prunus yedoensis var. nudiflora]	Uncharacterized protein OS=Prunus yedoensis var. nudiflora OX=2094558 GN=Pyn_31534 PE=4 SV=1	NA	NA	NA	NA
Csp_hap2_LG05_01971.1	Protein RRNAD1 OS=Homo sapiens OX=9606 GN=RRNAD1 PE=2 SV=2	Methyltransf_32	NA	NA	NA	NA	NA	NA	PREDICTED: protein RRNAD1 isoform X1 [Malus domestica]	Uncharacterized protein OS=Prunus persica OX=3760 GN=PRUPE_4G143400 PE=4 SV=1	KOG2651	rRNA adenine N-6-methyltransferase	[A]	RNA processing and modification
Csp_hap2_LG05_01973.1		NA	NA	NA	NA	NA	NA	NA			NA	NA	NA	NA
Csp_hap2_LG05_01974.1		NA	NA	NA	NA	NA	NA	NA			NA	NA	NA	NA
Csp_hap2_LG05_01978.1	Delta(8)-fatty-acid desaturase OS=Borago officinalis OX=13363 GN=sld1 PE=1 SV=1	NA	NA	NA	NA	NA	NA	NA	PREDICTED: acyl-lipid (9-3)-desaturase-like [Malus domestica]	Delta8-sphingolipid desaturase 1 OS=Prunus persica OX=3760 GN=PRUPE_1G411100 PE=4 SV=1	NA	NA	NA	NA
Csp_hap2_LG05_01981.1	Putative pentatricopeptide repeat-containing protein At3g23330 OS=Arabidopsis thaliana OX=3702 GN=PCMP-H32 PE=3 SV=1	PPR	NA	NA	NA	NA	NA	NA	PREDICTED: putative pentatricopeptide repeat-containing protein At3g23330 [Malus domestica]	Uncharacterized protein OS=Prunus persica OX=3760 GN=PRUPE_4G142900 PE=4 SV=1	KOG4197	FOG: PPR repeat	[R]	General function prediction only
Csp_hap2_LG05_01981.1	Putative pentatricopeptide repeat-containing protein At3g23330 OS=Arabidopsis thaliana OX=3702 GN=PCMP-H32 PE=3 SV=1	PPR	NA	NA	NA	NA	NA	NA	PREDICTED: putative pentatricopeptide repeat-containing protein At3g23330 [Malus domestica]	Uncharacterized protein OS=Prunus persica OX=3760 GN=PRUPE_4G142900 PE=4 SV=1	KOG4197	FOG: PPR repeat	[R]	General function prediction only
Csp_hap2_LG05_01983.1		NA	NA	NA	NA	NA	NA	NA			NA	NA	NA	NA
Csp_hap2_LG05_01986.1		NA	NA	NA	NA	NA	NA	NA			NA	NA	NA	NA
Csp_hap2_LG05_01989.1		NA	NA	NA	NA	NA	NA	NA			NA	NA	NA	NA
Csp_hap2_LG05_02006.1	Expansin-like B1 OS=Arabidopsis thaliana OX=3702 GN=EXLB1 PE=2 SV=2	NA	NA	NA	NA	NA	NA	NA	PREDICTED: expansin-like B1 [Pyrus x bretschneideri]	Uncharacterized protein OS=Prunus persica OX=3760 GN=PRUPE_5G057900 PE=3 SV=1	NA	NA	NA	NA
Csp_hap2_LG05_02007.1	Ras-related protein Rab5A OS=Oryza sativa subsp. japonica OX=39947 GN=RAB5A PE=1 SV=1	Ras			GTPase activity(GO:0003924)| GTP binding(GO:0005525)	NA	NA	NA	transmembrane protein 147 [Prunus persica]	Uncharacterized protein OS=Prunus persica OX=3760 GN=PRUPE_1G387900 PE=4 SV=1	KOG3236	Predicted membrane protein	[S]	Function unknown
Csp_hap2_LG05_02007.1	Ras-related protein Rab5A OS=Oryza sativa subsp. japonica OX=39947 GN=RAB5A PE=1 SV=1	DUF2053			GTPase activity(GO:0003924)| GTP binding(GO:0005525)	NA	NA	NA	transmembrane protein 147 [Prunus persica]	Uncharacterized protein OS=Prunus persica OX=3760 GN=PRUPE_1G387900 PE=4 SV=1	KOG3236	Predicted membrane protein	[S]	Function unknown
Csp_hap2_LG05_02010.1		MAM33		mitochondrial matrix(GO:0005759)		NA	NA	NA	PREDICTED: uncharacterized protein At2g39795, mitochondrial-like [Malus domestica]	Uncharacterized protein OS=Prunus persica OX=3760 GN=PRUPE_3G096300 PE=4 SV=1	KOG2536	MAM33, mitochondrial matrix glycoprotein	[C]	Energy production and conversion
Csp_hap2_LG05_02015.1	Elongation factor 2 OS=Arabidopsis thaliana OX=3702 GN=LOS1 PE=1 SV=1	GTP_EFTU_D2			GTP binding(GO:0005525)	K03234	elongation factor 2	ko04152:AMPK signaling pathway|ko04921:Oxytocin signaling pathway	PREDICTED: elongation factor 2-like [Malus domestica]	Elongation factor 2 OS=Prunus yedoensis var. nudiflora OX=2094558 GN=Pyn_26523 PE=4 SV=1	KOG0469	Elongation factor 2	[J]	Translation, ribosomal structure and biogenesis
Csp_hap2_LG05_02015.1	Elongation factor 2 OS=Arabidopsis thaliana OX=3702 GN=LOS1 PE=1 SV=1	EFG_IV			GTP binding(GO:0005525)	K03234	elongation factor 2	ko04152:AMPK signaling pathway|ko04921:Oxytocin signaling pathway	PREDICTED: elongation factor 2-like [Malus domestica]	Elongation factor 2 OS=Prunus yedoensis var. nudiflora OX=2094558 GN=Pyn_26523 PE=4 SV=1	KOG0469	Elongation factor 2	[J]	Translation, ribosomal structure and biogenesis
Csp_hap2_LG05_02015.1	Elongation factor 2 OS=Arabidopsis thaliana OX=3702 GN=LOS1 PE=1 SV=1	EFG_II			GTP binding(GO:0005525)	K03234	elongation factor 2	ko04152:AMPK signaling pathway|ko04921:Oxytocin signaling pathway	PREDICTED: elongation factor 2-like [Malus domestica]	Elongation factor 2 OS=Prunus yedoensis var. nudiflora OX=2094558 GN=Pyn_26523 PE=4 SV=1	KOG0469	Elongation factor 2	[J]	Translation, ribosomal structure and biogenesis
Csp_hap2_LG05_02055.1	G-type lectin S-receptor-like serine/threonine-protein kinase CES101 OS=Arabidopsis thaliana OX=3702 GN=CES101 PE=2 SV=2	Pkinase_Tyr	protein phosphorylation(GO:0006468)		protein kinase activity(GO:0004672)	NA	NA	NA	PREDICTED: G-type lectin S-receptor-like serine/threonine-protein kinase CES101 isoform X1 [Pyrus x bretschneideri]	Uncharacterized protein OS=Prunus yedoensis var. nudiflora OX=2094558 GN=Pyn_06446 PE=4 SV=1	NA	NA	NA	NA
Csp_hap2_LG05_02055.1	G-type lectin S-receptor-like serine/threonine-protein kinase CES101 OS=Arabidopsis thaliana OX=3702 GN=CES101 PE=2 SV=2	B_lectin	protein phosphorylation(GO:0006468)		protein kinase activity(GO:0004672)	NA	NA	NA	PREDICTED: G-type lectin S-receptor-like serine/threonine-protein kinase CES101 isoform X1 [Pyrus x bretschneideri]	Uncharacterized protein OS=Prunus yedoensis var. nudiflora OX=2094558 GN=Pyn_06446 PE=4 SV=1	NA	NA	NA	NA
Csp_hap2_LG05_02056.1	Glutamate dehydrogenase OS=Vitis vinifera OX=29760 GN=GDH PE=2 SV=1	ELFV_dehydrog_N	oxidation-reduction process(GO:0055114)| cellular amino acid metabolic process(GO:0006520)		oxidoreductase activity(GO:0016491)	K00261	glutamate dehydrogenase (NAD(P)+)	ko00220:Arginine biosynthesis|ko00250:Alanine, aspartate and glutamate metabolism|ko00471:D-Glutamine and D-glutamate metabolism|ko00910:Nitrogen metabolism|ko01200:Carbon metabolism|ko04964:Proximal tubule bicarbonate reclamation	PREDICTED: glutamate dehydrogenase 2-like [Pyrus x bretschneideri]	Glutamate dehydrogenase OS=Vitis vinifera OX=29760 GN=VIT_16s0039g02740 PE=3 SV=1	KOG2250	Glutamate/leucine/phenylalanine/valine dehydrogenases	[E]	Amino acid transport and metabolism
Csp_hap2_LG05_02057.1	G-type lectin S-receptor-like serine/threonine-protein kinase CES101 OS=Arabidopsis thaliana OX=3702 GN=CES101 PE=2 SV=2	B_lectin	protein phosphorylation(GO:0006468)		protein kinase activity(GO:0004672)	NA	NA	NA	PREDICTED: G-type lectin S-receptor-like serine/threonine-protein kinase CES101 isoform X1 [Pyrus x bretschneideri]	Uncharacterized protein OS=Prunus yedoensis var. nudiflora OX=2094558 GN=Pyn_06446 PE=4 SV=1	NA	NA	NA	NA
Csp_hap2_LG05_02057.1	G-type lectin S-receptor-like serine/threonine-protein kinase CES101 OS=Arabidopsis thaliana OX=3702 GN=CES101 PE=2 SV=2	Pkinase_Tyr	protein phosphorylation(GO:0006468)		protein kinase activity(GO:0004672)	NA	NA	NA	PREDICTED: G-type lectin S-receptor-like serine/threonine-protein kinase CES101 isoform X1 [Pyrus x bretschneideri]	Uncharacterized protein OS=Prunus yedoensis var. nudiflora OX=2094558 GN=Pyn_06446 PE=4 SV=1	NA	NA	NA	NA
Csp_hap2_LG05_02069.1		NA	NA	NA	NA	NA	NA	NA			NA	NA	NA	NA
Csp_hap2_LG05_02073.1		NA	NA	NA	NA	NA	NA	NA	PREDICTED: uncharacterized protein LOC105351282 [Fragaria vesca subsp. vesca]	Uncharacterized protein OS=Fagus sylvatica OX=28930 GN=FSB_LOCUS31187 PE=4 SV=1	NA	NA	NA	NA
Csp_hap2_LG05_02076.1		NA	NA	NA	NA	NA	NA	NA			NA	NA	NA	NA
Csp_hap2_LG05_02098.1		NA	NA	NA	NA	NA	NA	NA	PREDICTED: uncharacterized protein LOC103435532 [Malus domestica]		NA	NA	NA	NA
Csp_hap2_LG05_02099.1	Zinc transporter 5 OS=Arabidopsis thaliana OX=3702 GN=ZIP5 PE=2 SV=1	NA	NA	NA	NA	K14709	solute carrier family 39 (zinc transporter), member 1/2/3	NA:NA	PREDICTED: LOW QUALITY PROTEIN: zinc transporter 1-like, partial [Pyrus x bretschneideri]	Putative zinc/iron permease OS=Rosa chinensis OX=74649 GN=RchiOBHm_Chr5g0023871 PE=3 SV=1	KOG1558	Fe2+/Zn2+ regulated transporter	[P]	Inorganic ion transport and metabolism
Csp_hap2_LG05_02137.1		NA	NA	NA	NA	NA	NA	NA			NA	NA	NA	NA
Csp_hap2_LG05_02143.1	Actin-related protein 2/3 complex subunit 2A OS=Arabidopsis thaliana OX=3702 GN=ARPC2A PE=1 SV=1	NA	NA	NA	NA	K05758	actin related protein 2/3 complex, subunit 2	ko04144:Endocytosis|ko04666:Fc gamma R-mediated phagocytosis|ko04810:Regulation of actin cytoskeleton	actin-related protein 2/3 complex subunit 2A isoform X2 [Prunus avium]	Arp2/3 complex 34 kDa subunit OS=Prunus persica OX=3760 GN=PRUPE_ppa008051mg PE=3 SV=1	NA	NA	NA	NA
Csp_hap2_LG05_02146.1		NA	NA	NA	NA	NA	NA	NA			NA	NA	NA	NA
Csp_hap2_LG05_02158.1	LRR receptor-like serine/threonine-protein kinase GSO1 OS=Arabidopsis thaliana OX=3702 GN=GSO1 PE=1 SV=1	LRR_8	protein phosphorylation(GO:0006468)		ATP binding(GO:0005524)| protein kinase activity(GO:0004672)| protein binding(GO:0005515)	NA	NA	NA	PREDICTED: LRR receptor-like serine/threonine-protein kinase GSO1 [Pyrus x bretschneideri]	Uncharacterized protein OS=Prunus persica OX=3760 GN=PRUPE_ppa017621mg PE=3 SV=1	NA	NA	NA	NA
Csp_hap2_LG05_02158.1	LRR receptor-like serine/threonine-protein kinase GSO1 OS=Arabidopsis thaliana OX=3702 GN=GSO1 PE=1 SV=1	LRR_1	protein phosphorylation(GO:0006468)		ATP binding(GO:0005524)| protein kinase activity(GO:0004672)| protein binding(GO:0005515)	NA	NA	NA	PREDICTED: LRR receptor-like serine/threonine-protein kinase GSO1 [Pyrus x bretschneideri]	Uncharacterized protein OS=Prunus persica OX=3760 GN=PRUPE_ppa017621mg PE=3 SV=1	NA	NA	NA	NA
Csp_hap2_LG05_02158.1	LRR receptor-like serine/threonine-protein kinase GSO1 OS=Arabidopsis thaliana OX=3702 GN=GSO1 PE=1 SV=1	Pkinase	protein phosphorylation(GO:0006468)		ATP binding(GO:0005524)| protein kinase activity(GO:0004672)| protein binding(GO:0005515)	NA	NA	NA	PREDICTED: LRR receptor-like serine/threonine-protein kinase GSO1 [Pyrus x bretschneideri]	Uncharacterized protein OS=Prunus persica OX=3760 GN=PRUPE_ppa017621mg PE=3 SV=1	NA	NA	NA	NA
Csp_hap2_LG05_02158.1	LRR receptor-like serine/threonine-protein kinase GSO1 OS=Arabidopsis thaliana OX=3702 GN=GSO1 PE=1 SV=1	LRRNT_2	protein phosphorylation(GO:0006468)		ATP binding(GO:0005524)| protein kinase activity(GO:0004672)| protein binding(GO:0005515)	NA	NA	NA	PREDICTED: LRR receptor-like serine/threonine-protein kinase GSO1 [Pyrus x bretschneideri]	Uncharacterized protein OS=Prunus persica OX=3760 GN=PRUPE_ppa017621mg PE=3 SV=1	NA	NA	NA	NA
Csp_hap2_LG05_02158.1	LRR receptor-like serine/threonine-protein kinase GSO1 OS=Arabidopsis thaliana OX=3702 GN=GSO1 PE=1 SV=1	LRR_8	protein phosphorylation(GO:0006468)		ATP binding(GO:0005524)| protein kinase activity(GO:0004672)| protein binding(GO:0005515)	NA	NA	NA	PREDICTED: LRR receptor-like serine/threonine-protein kinase GSO1 [Pyrus x bretschneideri]	Uncharacterized protein OS=Prunus persica OX=3760 GN=PRUPE_ppa017621mg PE=3 SV=1	NA	NA	NA	NA
Csp_hap2_LG05_02158.1	LRR receptor-like serine/threonine-protein kinase GSO1 OS=Arabidopsis thaliana OX=3702 GN=GSO1 PE=1 SV=1	LRR_8	protein phosphorylation(GO:0006468)		ATP binding(GO:0005524)| protein kinase activity(GO:0004672)| protein binding(GO:0005515)	NA	NA	NA	PREDICTED: LRR receptor-like serine/threonine-protein kinase GSO1 [Pyrus x bretschneideri]	Uncharacterized protein OS=Prunus persica OX=3760 GN=PRUPE_ppa017621mg PE=3 SV=1	NA	NA	NA	NA
Csp_hap2_LG05_02173.1	Cationic amino acid transporter 5 OS=Arabidopsis thaliana OX=3702 GN=CAT5 PE=1 SV=1	AA_permease_C	NA	NA	NA	NA	NA	NA	PREDICTED: cationic amino acid transporter 5-like [Malus domestica]	Cationic amino acid transporter 5-like OS=Prunus yedoensis var. nudiflora OX=2094558 GN=Pyn_36533 PE=4 SV=1	KOG1286	Amino acid transporters	[E]	Amino acid transport and metabolism
Csp_hap2_LG05_02215.1	14 kDa zinc-binding protein OS=Zea mays OX=4577 GN=ZBP14 PE=1 SV=1	HIT	NA	NA	NA	NA	NA	NA	PREDICTED: LOW QUALITY PROTEIN: 14 kDa zinc-binding protein [Malus domestica]	HISTIDINE TRIAD NUCLEOTIDE-BINDING 2 OS=Arabidopsis thaliana OX=3702 GN=HINT 2 PE=2 SV=1	KOG3275	Zinc-binding protein of the histidine triad (HIT) family	[T]	Signal transduction mechanisms
Csp_hap2_LG05_02220.1	Elongation factor-like GTPase 1 OS=Mus musculus OX=10090 GN=Efl1 PE=1 SV=1	EFG_C	NA	NA	NA	K14536	ribosome assembly protein 1 [EC:3.6.5.-]	ko03008:Ribosome biogenesis in eukaryotes	PREDICTED: elongation factor-like GTPase 1 [Malus domestica]	Uncharacterized protein OS=Prunus persica OX=3760 GN=PRUPE_4G129900 PE=4 SV=1	KOG0467	Translation elongation factor 2/ribosome biogenesis protein RIA1 and related proteins	[J]	Translation, ribosomal structure and biogenesis
Csp_hap2_LG05_02239.1	Protein PHLOEM PROTEIN 2-LIKE A2 OS=Arabidopsis thaliana OX=3702 GN=PP2A2 PE=2 SV=1	PP2	NA	NA	NA	NA	NA	NA	PREDICTED: protein PHLOEM PROTEIN 2-LIKE A2-like [Malus domestica]	protein PHLOEM PROTEIN 2-LIKE A1-like OS=Juglans regia OX=51240 GN=LOC108985422 PE=4 SV=1	NA	NA	NA	NA
Csp_hap2_LG05_02241.1	Mediator of RNA polymerase II transcription subunit 16 OS=Arabidopsis thaliana OX=3702 GN=MED16 PE=1 SV=1	Inositol_P	phosphatidylinositol phosphorylation(GO:0046854)			NA	NA	NA	PREDICTED: mediator of RNA polymerase II transcription subunit 16-like [Malus domestica]	Mediator of RNA polymerase II transcription subunit 16 OS=Prunus yedoensis var. nudiflora OX=2094558 GN=Pyn_13043 PE=4 SV=1	KOG2951	Inositol monophosphatase	[G]	Carbohydrate transport and metabolism
Csp_hap2_LG05_02254.1		NA	NA	NA	NA	NA	NA	NA	uncharacterized protein Pyn_00859 [Prunus yedoensis var. nudiflora]	Uncharacterized protein OS=Prunus yedoensis var. nudiflora OX=2094558 GN=Pyn_00859 PE=4 SV=1	NA	NA	NA	NA
Csp_hap2_LG05_02257.1	Probable zinc transporter 8 OS=Arabidopsis thaliana OX=3702 GN=ZIP8 PE=3 SV=1	NA	NA	NA	NA	K14709	solute carrier family 39 (zinc transporter), member 1/2/3	NA:NA	PREDICTED: fe(2+) transport protein 1-like [Pyrus x bretschneideri]	Root iron transporter protein IRT1 OS=Malus baccata var. xiaojinensis OX=141206 GN=Irt1 PE=2 SV=1	NA	NA	NA	NA
Csp_hap2_LG05_02264.1	DNA damage-repair/toleration protein DRT100 OS=Arabidopsis thaliana OX=3702 GN=DRT100 PE=2 SV=2	NA	NA	NA	NA	NA	NA	NA	PREDICTED: DNA-damage-repair/toleration protein DRT100 [Malus domestica]	Uncharacterized protein OS=Prunus persica OX=3760 GN=PRUPE_ppa007530mg PE=4 SV=1	KOG0619	FOG: Leucine rich repeat	[R]	General function prediction only
Csp_hap2_LG05_02269.1	DNA damage-repair/toleration protein DRT100 OS=Arabidopsis thaliana OX=3702 GN=DRT100 PE=2 SV=2	NA	NA	NA	NA	NA	NA	NA	PREDICTED: DNA-damage-repair/toleration protein DRT100-like [Malus domestica]	Uncharacterized protein OS=Prunus persica OX=3760 GN=PRUPE_ppa007530mg PE=4 SV=1	KOG0619	FOG: Leucine rich repeat	[R]	General function prediction only
Csp_hap2_LG05_02308.1	Probable sarcosine oxidase OS=Arabidopsis thaliana OX=3702 GN=At2g24580 PE=2 SV=1	DAO	oxidation-reduction process(GO:0055114)		oxidoreductase activity(GO:0016491)	K00306	sarcosine oxidase / L-pipecolate oxidase	ko00260:Glycine, serine and threonine metabolism|ko00310:Lysine degradation|ko04146:Peroxisome	PREDICTED: probable sarcosine oxidase [Pyrus x bretschneideri]	Uncharacterized protein OS=Prunus persica OX=3760 GN=PRUPE_1G458600 PE=4 SV=1	KOG2820	FAD-dependent oxidoreductase	[R]	General function prediction only
Csp_hap2_LG05_02319.1	3-ketoacyl-CoA synthase 1 OS=Arabidopsis thaliana OX=3702 GN=KCS1 PE=1 SV=1	FAE1_CUT1_RppA	fatty acid biosynthetic process(GO:0006633)	membrane(GO:0016020)	transferase activity, transferring acyl groups other than amino-acyl groups(GO:0016747)	K15397	3-ketoacyl-CoA synthase	ko00062:Fatty acid elongation	PREDICTED: 3-ketoacyl-CoA synthase 1-like [Malus domestica]	3-ketoacyl-CoA synthase OS=Prunus persica OX=3760 GN=PRUPE_2G196000 PE=3 SV=1	NA	NA	NA	NA
Csp_hap2_LG05_02325.1		NA	NA	NA	NA	NA	NA	NA			NA	NA	NA	NA
Csp_hap2_LG05_02327.1		NA	NA	NA	NA	NA	NA	NA	PREDICTED: uncharacterized protein LOC103427443 [Malus domestica]		NA	NA	NA	NA
Csp_hap2_LG05_02340.1	Twinkle homolog protein, chloroplastic/mitochondrial OS=Arabidopsis thaliana OX=3702 GN=At1g30680 PE=1 SV=1	NA	NA	NA	NA	K17680	twinkle protein	NA:NA	PREDICTED: twinkle homolog protein, chloroplastic/mitochondrial isoform X2 [Malus domestica]	Uncharacterized protein OS=Fagus sylvatica OX=28930 GN=FSB_LOCUS36237 PE=4 SV=1	NA	NA	NA	NA
Csp_hap2_LG05_02345.1		NA	NA	NA	NA	NA	NA	NA			NA	NA	NA	NA
Csp_hap2_LG05_02348.1	Berberine bridge enzyme-like 9 OS=Arabidopsis thaliana OX=3702 GN=At1g30710 PE=2 SV=1	FAD_binding_4	oxidation-reduction process(GO:0055114)		oxidoreductase activity(GO:0016491)| flavin adenine dinucleotide binding(GO:0050660)	NA	NA	NA	PREDICTED: flavin-dependent oxidoreductase FOX2-like [Pyrus x bretschneideri]	Uncharacterized protein (Fragment) OS=Prunus persica OX=3760 GN=PRUPE_4G098800 PE=3 SV=1	NA	NA	NA	NA
Csp_hap2_LG05_02364.1	Putative germin-like protein 2-2 OS=Oryza sativa subsp. japonica OX=39947 GN=Os02g0491700 PE=3 SV=1	Cupin_1			nutrient reservoir activity(GO:0045735)	NA	NA	NA	PREDICTED: putative germin-like protein 2-1 isoform X1 [Malus domestica]	Uncharacterized protein OS=Prunus persica OX=3760 GN=PRUPE_4G091500 PE=3 SV=1	NA	NA	NA	NA
Csp_hap2_LG05_02393.1		zf-CCHC_4	NA	NA	NA	NA	NA	NA	hypothetical protein PRUPE_7G053200, partial [Prunus persica]	Uncharacterized protein OS=Prunus persica OX=3760 GN=PRUPE_ppa022115mg PE=4 SV=1	NA	NA	NA	NA
Csp_hap2_LG05_02396.1	DNA damage-binding protein 1 OS=Solanum cheesmaniae OX=142759 GN=DDB1 PE=3 SV=1	NA	NA	NA	NA	K10610	DNA damage-binding protein 1	ko03420:Nucleotide excision repair|ko04120:Ubiquitin mediated proteolysis	PREDICTED: DNA damage-binding protein 1 [Pyrus x bretschneideri]	Uncharacterized protein OS=Eucalyptus grandis OX=71139 GN=EUGRSUZ_H04822 PE=4 SV=1	KOG1897	Damage-specific DNA binding complex, subunit DDB1	[L]	Replication, recombination and repair
Csp_hap2_LG05_02401.1		NA	NA	NA	NA	NA	NA	NA			NA	NA	NA	NA
Csp_hap2_LG05_02404.1		NA	NA	NA	NA	NA	NA	NA			NA	NA	NA	NA
Csp_hap2_LG05_02406.1		NA	NA	NA	NA	NA	NA	NA	hypothetical protein PanWU01x14_274150, partial [Parasponia andersonii]	Uncharacterized protein (Fragment) OS=Parasponia andersonii OX=3476 GN=PanWU01x14_274150 PE=4 SV=1	NA	NA	NA	NA
Csp_hap2_LG05_02408.1		NA	NA	NA	NA	NA	NA	NA			NA	NA	NA	NA
Csp_hap2_LG05_02413.1		NA	NA	NA	NA	NA	NA	NA	PREDICTED: uncharacterized protein LOC103952449 [Pyrus x bretschneideri]	Uncharacterized protein OS=Prunus persica OX=3760 GN=PRUPE_4G087600 PE=4 SV=1	NA	NA	NA	NA
Csp_hap2_LG05_02419.1	Probable steroid-binding protein 3 OS=Arabidopsis thaliana OX=3702 GN=MP3 PE=1 SV=1	NA	NA	NA	NA	K17278	membrane-associated progesterone receptor component	NA:NA	PREDICTED: probable steroid-binding protein 3 [Malus domestica]	Uncharacterized protein OS=Prunus persica OX=3760 GN=PRUPE_1G396100 PE=3 SV=1	KOG1110	Putative steroid membrane receptor Hpr6.6/25-Dx	[R]	General function prediction only
Csp_hap2_LG05_02428.1		PPR	NA	NA	NA	NA	NA	NA	PREDICTED: pentatricopeptide repeat-containing protein At1g62680, mitochondrial [Pyrus x bretschneideri]	Uncharacterized protein OS=Daucus carota subsp. sativus OX=79200 GN=DCAR_004624 PE=4 SV=1	KOG4197	FOG: PPR repeat	[R]	General function prediction only
Csp_hap2_LG05_02428.1		PPR_2	NA	NA	NA	NA	NA	NA	PREDICTED: pentatricopeptide repeat-containing protein At1g62680, mitochondrial [Pyrus x bretschneideri]	Uncharacterized protein OS=Daucus carota subsp. sativus OX=79200 GN=DCAR_004624 PE=4 SV=1	KOG4197	FOG: PPR repeat	[R]	General function prediction only
Csp_hap2_LG05_02428.1		PPR	NA	NA	NA	NA	NA	NA	PREDICTED: pentatricopeptide repeat-containing protein At1g62680, mitochondrial [Pyrus x bretschneideri]	Uncharacterized protein OS=Daucus carota subsp. sativus OX=79200 GN=DCAR_004624 PE=4 SV=1	KOG4197	FOG: PPR repeat	[R]	General function prediction only
Csp_hap2_LG05_02442.1		NA	NA	NA	NA	NA	NA	NA	PREDICTED: serine/threonine-protein phosphatase 6 regulatory subunit 3-like [Pyrus x bretschneideri]	Uncharacterized protein OS=Prunus persica OX=3760 GN=PRUPE_4G089700 PE=4 SV=1	KOG2073	SAP family cell cycle dependent phosphatase-associated protein	[D]	Cell cycle control, cell division, chromosome partitioning
Csp_hap2_LG05_02487.1	Uncharacterized protein ycf23 OS=Porphyra purpurea OX=2787 GN=ycf23 PE=3 SV=1	DUF561	NA	NA	NA	NA	NA	NA	PREDICTED: uncharacterized protein ycf23-like [Malus domestica]	Uncharacterized protein OS=Prunus yedoensis var. nudiflora OX=2094558 GN=Pyn_25528 PE=4 SV=1	NA	NA	NA	NA
Csp_hap2_LG05_02487.1	Uncharacterized protein ycf23 OS=Porphyra purpurea OX=2787 GN=ycf23 PE=3 SV=1	DUF561	NA	NA	NA	NA	NA	NA	PREDICTED: uncharacterized protein ycf23-like [Malus domestica]	Uncharacterized protein OS=Prunus yedoensis var. nudiflora OX=2094558 GN=Pyn_25528 PE=4 SV=1	NA	NA	NA	NA
Csp_hap2_LG05_02503.1	Protein REDUCED WALL ACETYLATION 1 OS=Arabidopsis thaliana OX=3702 GN=RWA1 PE=2 SV=1	Cas1_AcylT	NA	NA	NA	NA	NA	NA	hypothetical protein L484_010630 [Morus notabilis]	Uncharacterized protein OS=Morus notabilis OX=981085 GN=L484_010630 PE=4 SV=1	KOG1699	O-acetyltransferase	[R]	General function prediction only
Csp_hap2_LG05_02503.1	Protein REDUCED WALL ACETYLATION 1 OS=Arabidopsis thaliana OX=3702 GN=RWA1 PE=2 SV=1	PUNUT	NA	NA	NA	NA	NA	NA	hypothetical protein L484_010630 [Morus notabilis]	Uncharacterized protein OS=Morus notabilis OX=981085 GN=L484_010630 PE=4 SV=1	KOG1699	O-acetyltransferase	[R]	General function prediction only
Csp_hap2_LG05_02503.1	Protein REDUCED WALL ACETYLATION 1 OS=Arabidopsis thaliana OX=3702 GN=RWA1 PE=2 SV=1	Cas1_AcylT	NA	NA	NA	NA	NA	NA	hypothetical protein L484_010630 [Morus notabilis]	Uncharacterized protein OS=Morus notabilis OX=981085 GN=L484_010630 PE=4 SV=1	KOG1699	O-acetyltransferase	[R]	General function prediction only
Csp_hap2_LG05_02510.1		CorA	transmembrane transport(GO:0055085)| metal ion transport(GO:0030001)	membrane(GO:0016020)	metal ion transmembrane transporter activity(GO:0046873)	NA	NA	NA	PREDICTED: uncharacterized protein LOC103427869 [Malus domestica]	Uncharacterized protein OS=Prunus persica OX=3760 GN=PRUPE_4G074800 PE=4 SV=1	NA	NA	NA	NA
Csp_hap2_LG05_02518.1	60S ribosomal protein L32-1 OS=Arabidopsis thaliana OX=3702 GN=RPL32A PE=2 SV=2	RimM	translation(GO:0006412)| rRNA processing(GO:0006364)	intracellular(GO:0005622)| ribosome(GO:0005840)	structural constituent of ribosome(GO:0003735)	NA	NA	NA	PREDICTED: uncharacterized protein LOC103943546 [Pyrus x bretschneideri]	Uncharacterized protein OS=Prunus persica OX=3760 GN=PRUPE_4G073700 PE=3 SV=1	KOG2388	UDP-N-acetylglucosamine pyrophosphorylase	[M]	Cell wall/membrane/envelope biogenesis
Csp_hap2_LG05_02518.1	60S ribosomal protein L32-1 OS=Arabidopsis thaliana OX=3702 GN=RPL32A PE=2 SV=2	Ribosomal_L32e	translation(GO:0006412)| rRNA processing(GO:0006364)	intracellular(GO:0005622)| ribosome(GO:0005840)	structural constituent of ribosome(GO:0003735)	NA	NA	NA	PREDICTED: uncharacterized protein LOC103943546 [Pyrus x bretschneideri]	Uncharacterized protein OS=Prunus persica OX=3760 GN=PRUPE_4G073700 PE=3 SV=1	KOG2388	UDP-N-acetylglucosamine pyrophosphorylase	[M]	Cell wall/membrane/envelope biogenesis
Csp_hap2_LG05_02562.1		NA	NA	NA	NA	NA	NA	NA	PREDICTED: transcription repressor OFP5 [Malus domestica]	Uncharacterized protein OS=Prunus persica OX=3760 GN=PRUPE_ppa006822mg PE=4 SV=1	NA	NA	NA	NA
Csp_hap2_LG05_02566.1		NA	NA	NA	NA	NA	NA	NA	uncharacterized protein Pyn_39139 [Prunus yedoensis var. nudiflora]	Uncharacterized protein OS=Prunus yedoensis var. nudiflora OX=2094558 GN=Pyn_39139 PE=4 SV=1	NA	NA	NA	NA
Csp_hap2_LG05_02578.1		Retrotran_gag_2	NA	NA	NA	NA	NA	NA	PREDICTED: uncharacterized protein LOC103937924 isoform X1 [Pyrus x bretschneideri]	Uncharacterized protein (Fragment) OS=Prunus persica OX=3760 GN=PRUPE_ppa021640mg PE=4 SV=1	NA	NA	NA	NA
Csp_hap2_LG05_02588.1		NA	NA	NA	NA	NA	NA	NA			NA	NA	NA	NA
Csp_hap2_LG05_02592.1		NA	NA	NA	NA	NA	NA	NA	PREDICTED: protein YLS9-like [Pyrus x bretschneideri]	NDR1/HIN1-Like protein 3-like OS=Prunus yedoensis var. nudiflora OX=2094558 GN=Pyn_19782 PE=4 SV=1	NA	NA	NA	NA
Csp_hap2_LG05_02600.1		NA	NA	NA	NA	NA	NA	NA	PREDICTED: uncharacterized protein LOC103957666 [Pyrus x bretschneideri]	Retrotransposon polyprotein OS=Rosa rugosa OX=74645 PE=4 SV=1	NA	NA	NA	NA
Csp_hap2_LG05_02601.1	Indole-3-acetate O-methyltransferase 1 OS=Arabidopsis thaliana OX=3702 GN=IAMT1 PE=1 SV=1	Methyltransf_7			methyltransferase activity(GO:0008168)	K18848	indole-3-acetate O-methyltransferase	NA:NA	PREDICTED: indole-3-acetate O-methyltransferase 1 [Malus domestica]	Uncharacterized protein OS=Prunus persica OX=3760 GN=PRUPE_4G223700 PE=4 SV=1	NA	NA	NA	NA
Csp_hap2_LG05_02611.1	T-complex protein 1 subunit gamma OS=Arabidopsis thaliana OX=3702 GN=CCT3 PE=1 SV=1	Cpn60_TCP1			ATP binding(GO:0005524)	K09495	T-complex protein 1 subunit gamma	NA:NA	PREDICTED: T-complex protein 1 subunit gamma [Malus domestica]	T-complex protein 1 subunit gamma OS=Citrus clementina OX=85681 GN=CICLE_v10004661mg PE=3 SV=1	KOG0364	Chaperonin complex component, TCP-1 gamma subunit (CCT3)	[O]	Posttranslational modification, protein turnover, chaperones
Csp_hap2_LG05_02616.1	Dihydroorotate dehydrogenase (quinone), mitochondrial OS=Arabidopsis thaliana OX=3702 GN=PYRD PE=1 SV=2	14-3-3	oxidation-reduction process(GO:0055114)	cytoplasm(GO:0005737)	oxidoreductase activity, acting on the CH-CH group of donors(GO:0016627)	K00254	dihydroorotate dehydrogenase	ko00240:Pyrimidine metabolism	PREDICTED: dihydroorotate dehydrogenase (quinone), mitochondrial-like [Malus domestica]	Dihydroorotate dehydrogenase (quinone), mitochondrial OS=Prunus persica OX=3760 GN=PRUPE_4G061300 PE=3 SV=1	KOG1436	Dihydroorotate dehydrogenase	[F]	Nucleotide transport and metabolism
Csp_hap2_LG05_02616.1	Dihydroorotate dehydrogenase (quinone), mitochondrial OS=Arabidopsis thaliana OX=3702 GN=PYRD PE=1 SV=2	DHO_dh	oxidation-reduction process(GO:0055114)	cytoplasm(GO:0005737)	oxidoreductase activity, acting on the CH-CH group of donors(GO:0016627)	K00254	dihydroorotate dehydrogenase	ko00240:Pyrimidine metabolism	PREDICTED: dihydroorotate dehydrogenase (quinone), mitochondrial-like [Malus domestica]	Dihydroorotate dehydrogenase (quinone), mitochondrial OS=Prunus persica OX=3760 GN=PRUPE_4G061300 PE=3 SV=1	KOG1436	Dihydroorotate dehydrogenase	[F]	Nucleotide transport and metabolism
Csp_hap2_LG05_02616.1	Dihydroorotate dehydrogenase (quinone), mitochondrial OS=Arabidopsis thaliana OX=3702 GN=PYRD PE=1 SV=2	Pollen_Ole_e_I	oxidation-reduction process(GO:0055114)	cytoplasm(GO:0005737)	oxidoreductase activity, acting on the CH-CH group of donors(GO:0016627)	K00254	dihydroorotate dehydrogenase	ko00240:Pyrimidine metabolism	PREDICTED: dihydroorotate dehydrogenase (quinone), mitochondrial-like [Malus domestica]	Dihydroorotate dehydrogenase (quinone), mitochondrial OS=Prunus persica OX=3760 GN=PRUPE_4G061300 PE=3 SV=1	KOG1436	Dihydroorotate dehydrogenase	[F]	Nucleotide transport and metabolism
Csp_hap2_LG05_02622.1		NA	NA	NA	NA	NA	NA	NA			NA	NA	NA	NA
Csp_hap2_LG05_02626.1		NA	NA	NA	NA	NA	NA	NA	PREDICTED: uncharacterized protein LOC103944105 [Pyrus x bretschneideri]	Uncharacterized protein OS=Rosa chinensis OX=74649 GN=RchiOBHm_Chr5g0010561 PE=4 SV=1	NA	NA	NA	NA
Csp_hap2_LG05_02627.1	Vignain OS=Phaseolus vulgaris OX=3885 PE=2 SV=2	UPF0052	proteolysis(GO:0006508)		cysteine-type peptidase activity(GO:0008234)	NA	NA	NA	uncharacterized protein YNL011C isoform X2 [Prunus avium]	Uncharacterized protein OS=Prunus persica OX=3760 GN=PRUPE_4G059900 PE=4 SV=1	NA	NA	NA	NA
Csp_hap2_LG05_02627.1	Vignain OS=Phaseolus vulgaris OX=3885 PE=2 SV=2	Peptidase_C1	proteolysis(GO:0006508)		cysteine-type peptidase activity(GO:0008234)	NA	NA	NA	uncharacterized protein YNL011C isoform X2 [Prunus avium]	Uncharacterized protein OS=Prunus persica OX=3760 GN=PRUPE_4G059900 PE=4 SV=1	NA	NA	NA	NA
Csp_hap2_LG05_02647.1	Uncharacterized protein At4g18490 OS=Arabidopsis thaliana OX=3702 GN=At4g18490 PE=4 SV=3	NA	NA	NA	NA	NA	NA	NA	PREDICTED: uncharacterized protein At4g18490 [Malus domestica]	Uncharacterized protein OS=Prunus persica OX=3760 GN=PRUPE_4G057700 PE=4 SV=1	NA	NA	NA	NA
Csp_hap2_LG05_02652.1	Aspartic proteinase nepenthesin-2 OS=Nepenthes gracilis OX=150966 GN=nep2 PE=1 SV=1	TAXi_N	NA	NA	NA	NA	NA	NA	PREDICTED: aspartic proteinase nepenthesin-2-like [Malus domestica]	Uncharacterized protein OS=Prunus persica OX=3760 GN=PRUPE_ppa015529mg PE=3 SV=1	KOG1339	Aspartyl protease	[O]	Posttranslational modification, protein turnover, chaperones
[truncated: 3,974 more rows]
